# Supplementary material for: Integrative transcriptomic and proteomic profiling of the effects of cell confluency on gene expression
Source: Sci Data. 2024 Jun 12;11:617. doi: 10.1038/s41597-024-03465-z (PMC11169490; doi:10.1038/s41597-024-03465-z)
Supplement: Supplementary file 1 — Supplementary Table 1 [file 41597_2024_3465_MOESM1_ESM.xlsx]

## Sheet: multiqc_star
Sample	total_reads	uniquely_mapped	multimapped	% uniquely mapped	Duplication rate (picard)
VE-3295-A375Over1_S10	143202441	121252261	9077754	0.8467	0.476138
VE-3295-A375Over2_S11	99348202	87405956	6386141	0.8798	0.446267
VE-3295-A375Over3_S12	94102813	77804874	5927948	0.8268	0.42585
VE-3295-A375SubWt1_S7	106931591	95671768	7349631	0.8947	0.42402
VE-3295-A375SubWt2_S8	127869314	111441644	10450971	0.8715	0.447001
VE-3295-A375SubWt3_S9	85829824	76655049	5588443	0.8931	0.395048
VE-3295-HekOver1_S4	101283741	83217906	6089769	0.8216	0.428982
VE-3295-HekOver2_S5	112876052	90631971	8816105	0.8029	0.472177
VE-3295-HekOver3_S6	108104263	88380053	7487314	0.8175	0.444102
VE-3295-HekSub1_S1	91637895	76438679	6813500	0.8341	0.407733
VE-3295-HekSub2_S2	125652234	110455660	8490971	0.8791	0.428186
VE-3295-HekSub3_S3	108266699	92823019	9159691	0.8574	0.428552
VE-3295-SHOver1_S16	10727172	8855882	619729	0.8256	0.340029
VE-3295-SHOver2_S17	78057620	64448019	5007650	0.8256	0.390793
VE-3295-SHOver3_S18	157679933	133170319	9253171	0.8446	0.477061
VE-3295-SHSubWt1_S13	88646623	72528338	4987138	0.8182	0.382531
VE-3295-SHSubWt2_S14	90452067	73145297	5210142	0.8087	0.406297
VE-3295-SHSubWt3_S15	97356319	81113940	5084116	0.8332	0.404589
