# Supplementary material for: Integrative transcriptomic and proteomic profiling of the effects of cell confluency on gene expression
Source: Sci Data. 2024 Jun 12;11:617. doi: 10.1038/s41597-024-03465-z (PMC11169490; doi:10.1038/s41597-024-03465-z)
Supplement: Supplementary file 2 — Supplementary Table 2 [file 41597_2024_3465_MOESM2_ESM.xlsx]

## Sheet: HEK_OverVsSub
GeneName	baseMean	log2FoldChange	lfcSE	stat	pvalue	padj
AAK1	204.643346955907	-0.676313608225601	0.155824321927831	-4.34023135707167	1.42332779916996e-05	0.000148192338306836
ABAT	393.667445087617	0.519422048877044	0.112416874823014	4.62049892149027	3.82818334093361e-06	4.76003237740208e-05
ABCC6	104.589843085639	0.776224860680168	0.248224758528791	3.12710490799062	0.00176536921119683	0.00861180427069169
ABCG1	55.1452275169604	1.31033271952651	0.265552302130068	4.93436776490345	8.04108018534771e-07	1.23258962600651e-05
AC002454.1	41.0236157109515	1.82281039026914	0.329484025174973	5.53231796079076	3.16026356968636e-08	7.42637666498648e-07
AC004893.11	100.212257100496	-0.766690260928004	0.204796361702415	-3.74367129647579	0.000181350867351678	0.00128917545016077
AC104653.1	18.2772254765529	1.51713823286581	0.491186652478341	3.08872039826593	0.0020102052780178	0.00958009979536333
ACAT1	3190.62297248639	0.572345852555152	0.0708138639687878	8.08239828301731	6.35053020477834e-16	9.52455010516658e-14
ACN9	898.573541003293	0.874937554855315	0.12137379989621	7.20861961645344	5.65219083957062e-13	4.4115926257016e-11
ACOT13	433.078481856138	0.526896292556667	0.104727007772312	5.03114052205325	4.87570607280349e-07	7.99448569150565e-06
ACSF2	368.361041451232	0.673973795823688	0.110048752203315	6.12432019745684	9.10715896448449e-10	3.20278891583181e-08
ACTBL2	19.0510120418956	-1.87505011072273	0.515952591067849	-3.6341519418325	0.000278896476251404	0.00186231265547533
ACTR6	1796.12388360385	1.00145918954911	0.12420204504175	8.06314573332886	7.4355793111355e-16	1.08332849811191e-13
ADAMTS10	53.0367729296052	1.04068961641886	0.272670468546135	3.81665686778537	0.00013527208522731	0.00101500078956034
ADAMTS15	125.91912739626	-0.602217415919043	0.18681407489139	-3.22361907832244	0.00126581657683913	0.00657313713254754
ADAP1	246.042944345359	0.801781740758932	0.148165976213039	5.41137554823044	6.25424530581429e-08	1.34002023373035e-06
ADCY7	95.2669555076387	0.856695778478627	0.212029361090755	4.04045823687567	5.33468645853842e-05	0.000458741053640926
ADORA2B	453.103401908267	0.508490997217966	0.125527652899569	4.05082852640284	5.10365988827516e-05	0.000444369886003605
AGER	90.7044995337504	0.865150426607581	0.240044575211048	3.60412405007253	0.000313207446895057	0.00205906640421168
AJUBA	293.536144988477	-0.551286742072017	0.129727230268094	-4.24958384552516	2.14168033402504e-05	0.000210426626524824
AK6	2133.8129565189	0.846812650197915	0.111280179615397	7.60973475352611	2.74659009440876e-14	2.81995538686344e-12
AKAP13	468.899296090887	-0.56588934902393	0.116330112402787	-4.86451304254369	1.1473894158573e-06	1.6796902663909e-05
ALDH1L2	133.786228223915	0.610365339713915	0.187614674222147	3.25329211184838	0.00114076161838224	0.00603644802421707
AMBN	219.024995790052	0.5039169273244	0.144382963715615	3.49014117979281	0.000482765435361603	0.00296481157373015
AMN1	287.926629323838	0.607565440708836	0.142852536158191	4.25309523406734	2.10835857866108e-05	0.00020755257101903
AMOTL2	754.103252868221	-2.30228445267305	0.097696524059191	-23.565674161326	8.67193472789455e-123	4.42210858224436e-119
ANAPC10	1492.77202896239	1.0739582170013	0.099324105251603	10.8126644008602	2.99832758178595e-27	2.69814207918597e-24
ANKHD1-EIF4EBP3	721.243807371027	-0.569247127928041	0.110087481039954	-5.17086159616498	2.33017108168892e-07	4.28777294078303e-06
ANKRA2	359.026224363176	0.688338521657883	0.150329585939327	4.57886261946932	4.67511117152396e-06	5.66718309841312e-05
ANKRD1	27.0446538785682	-2.83103731513017	0.492726754688896	-5.74565372833807	9.1566522529704e-09	2.53306448763004e-07
ANKRD13D	257.565895600475	0.523696155922022	0.14544771843721	3.60058006786887	0.000317508031753178	0.00207929703328772
ANKRD29	31.6976246184614	1.15633031000994	0.349163272410444	3.31171804533516	0.000927249486063811	0.00508425184150687
ANKRD46	1322.54441518135	0.607232490561698	0.107187162873732	5.66516058715935	1.46886905740503e-08	3.80215885620678e-07
ANKRD49	782.522086009833	0.500939788407824	0.111812128134598	4.48019187869137	7.45759661422907e-06	8.52026236030443e-05
ANKRD50	369.549956658924	-0.511120803310723	0.12326521044382	-4.14651304670974	3.37576952622684e-05	0.000311287053720423
ANKRD52	2287.20624032409	-0.520128388166757	0.0688328682223589	-7.55639568129756	4.14391960237964e-14	4.01225835931669e-12
ANP32A-IT1	97.9890591798977	-0.773217776829193	0.233173730164618	-3.31605870130957	0.000912966498187498	0.00502394298175264
AP1AR	1046.08376107905	0.543220407486472	0.0930060147298876	5.84070190582962	5.19813436694244e-09	1.50323363980124e-07
AP5S1	859.660488628431	-0.507375515344728	0.103236268965862	-4.91470217228121	8.89175262534003e-07	1.34946459982591e-05
APOE	483.072454926482	0.748622260325086	0.157386744941885	4.75657756694512	1.96902602172938e-06	2.64926649783782e-05
APOO	1593.01099963305	0.538149891150667	0.083204714548476	6.46778123176103	9.94523354618634e-11	4.5012480115254e-09
ARGLU1	2128.52243084603	0.742442987169796	0.148221604196824	5.00900655604768	5.4711709690645e-07	8.80104873656664e-06
ARHGDIG	537.01089535623	0.639031941739874	0.117598121551846	5.43403188169245	5.50947304175255e-08	1.20577852063992e-06
ARHGEF25	741.232726629241	0.601045770758533	0.0960094106212705	6.26027976704789	3.84287427826832e-10	1.48067160840367e-08
ARHGEF6	234.185659934134	0.535274853066727	0.135376563976707	3.9539698552168	7.68650979119062e-05	0.000630499875526189
ARL14EP	1053.49687630213	0.617067330564433	0.0912246223792879	6.76426292014485	1.33989569538622e-11	7.50832393700306e-10
ARL4D	332.32273390727	0.617923508558949	0.133339336158713	4.63421767619602	3.58289836290842e-06	4.51492414792199e-05
ARL6IP6	546.384869105447	0.601608276194013	0.123831412536481	4.8582848557653	1.18406976472251e-06	1.72255487461663e-05
ARRDC3	270.051745930777	0.557106231825688	0.13221542547009	4.21362507320842	2.51304320156997e-05	0.000240729711318832
ARRDC4	466.951832536716	0.702275439842585	0.102009652791437	6.88440182497649	5.80308581019641e-12	3.53687676192768e-10
ASGR1	33.2664496776227	1.09374529028955	0.354094268016771	3.08885341865446	0.00200930548562377	0.00957879567437597
ASS1	2336.18996402703	0.669391790780607	0.0699881760084295	9.5643554234073	1.12902804448658e-21	4.31796775613894e-19
ATF5	913.190696451167	-0.597520401596467	0.0829643619026747	-7.20213339671577	5.92776552876876e-13	4.60319578980226e-11
ATG2A	456.382139030791	-0.592113031136266	0.103308623497197	-5.73149666593255	9.95483061677066e-09	2.70976866148323e-07
ATHL1	153.719813732443	0.915944658238366	0.211338681901469	4.33401330034509	1.46415323003152e-05	0.000151752141687142
ATP2B1	2011.60850968413	-0.509684791452522	0.0739669734659395	-6.89070767086642	5.55155169646231e-12	3.43836590495872e-10
ATP5C1	18810.1972552181	0.678684396936939	0.0935261582482271	7.25662648449269	3.96863622719937e-13	3.19722370599947e-11
ATP5E	27830.758788069	1.04667165355634	0.216569364269406	4.83296267266273	1.34516016503977e-06	1.92675175553694e-05
ATP5I	6117.5071399923	0.75195659866454	0.22415378298234	3.35464603211173	0.000794665969934054	0.00448094360783308
ATP5L	3907.42391537366	0.622556394936788	0.0947067529905022	6.57351641016794	4.91406546563803e-11	2.37896751561172e-09
ATP5O	16519.8410423546	0.513235858533569	0.0946879335270611	5.42028788057657	5.95031374460624e-08	1.29117588177286e-06
ATP6V0D1	1916.42725994932	-0.563892257491831	0.0687538273274706	-8.20161261432101	2.37183553666181e-16	4.03159333776137e-14
ATP6V1G1	3236.70467811711	0.666954325759193	0.0741261266345098	8.99756072575751	2.30788167302547e-19	6.78961035268148e-17
ATP6V1G2	62.3640059731194	1.25904179368521	0.27236343301487	4.62265356163457	3.78862156537579e-06	4.71973393380447e-05
B2M	30529.0490965206	0.915572614721173	0.087667903328234	10.4436467619536	1.56673851036988e-25	1.08945298780174e-22
B4GALNT4	303.116650390723	0.847955359354637	0.145309857475563	5.8354978394858	5.36301916952306e-09	1.5421704371309e-07
B9D1	1013.8352234707	0.630636755796363	0.110895478111348	5.68676709399414	1.29466832465124e-08	3.41479931560598e-07
BAALC	36.6575545364346	1.11746635951902	0.323501497134756	3.45428497059949	0.000551754018305906	0.00330232119407033
BAI1	76.4035881949926	0.965911657165785	0.237950320467827	4.05929966921975	4.92201142583309e-05	0.000431501036059568
BATF3	484.823216562207	0.688897540669908	0.132083856896652	5.21560739408851	1.83215870759826e-07	3.44752323601945e-06
BCHE	390.719835088623	0.588294953833485	0.108685799376838	5.41280422287493	6.20453160700203e-08	1.33310287252693e-06
BCYRN1	15055.2799610867	-0.528152875195733	0.124062060300875	-4.25716672699822	2.07033958596662e-05	0.000204732094286473
BDH2	458.050676444195	0.844368954839011	0.134520746834735	6.27686787879909	3.45461398011565e-10	1.34475024600024e-08
BET1	1009.08816489255	0.661020683243085	0.0964976478451158	6.85012223618197	7.37869121859602e-12	4.40934446336257e-10
BMPR2	728.773537070851	-0.581275025504612	0.109430342554145	-5.31182679261925	1.08531734264669e-07	2.16990918424075e-06
BOC	71.8099761156189	0.856651500928613	0.228298353718391	3.75233323839603	0.000175196369610549	0.00125007185741706
BOLA1	340.049353179726	0.73113257195594	0.136003918090838	5.37581991915565	7.62349579301987e-08	1.59978379480957e-06
BOLA2	1533.35305363692	0.542305797987009	0.116107648289416	4.67071554696575	3.00152341022651e-06	3.84889397566179e-05
BOLA2B	1534.37582042925	0.530318840914106	0.117633554756345	4.50822762274387	6.53714221267468e-06	7.61654238914678e-05
BRSK1	244.034138877661	0.654431932066178	0.138515089487553	4.72462555875536	2.30539741383095e-06	3.06145569763767e-05
BST2	21.9465323666399	2.01406265519204	0.491128392033705	4.10088825622979	4.11567278017557e-05	0.000367766134293959
BTBD9	290.971398237	-0.543568065464679	0.126995738177546	-4.28020714131956	1.86719443554766e-05	0.000187061823673923
BTG3	2091.23295792726	0.542691660879765	0.0708750383759627	7.65702105162907	1.9029545047617e-14	2.06463815701025e-12
BTN2A2	597.780360965378	0.62005838977538	0.10689761666756	5.80048844029605	6.61220324052732e-09	1.85262793358218e-07
C10orf10	96.311705421423	0.913026875980508	0.212887212231128	4.28878215094126	1.79655474199917e-05	0.000180920247498965
C10orf12	977.02815189749	-0.68014824357814	0.109547156771242	-6.20872566321769	5.34159771862132e-10	2.01270349506081e-08
C11orf1	287.909038737968	0.619378273452156	0.150878646861409	4.10514202199264	4.04066558179983e-05	0.000362247429862801
C11orf31	3216.80515811595	0.52538086508153	0.122124226865328	4.30201998871928	1.69248038886218e-05	0.000172610433258757
C11orf70	136.224520719908	0.92915684388293	0.255262369015726	3.6400071325268	0.000272630488860804	0.00182685116889732
C12orf29	2051.7858488637	0.813034235546197	0.104300434769691	7.79511837454452	6.43481267493375e-15	7.81267970643941e-13
C12orf60	150.458973092548	0.828582943439892	0.195187347091008	4.24506483534283	2.18530224496132e-05	0.000214299703483451
C12orf73	510.203695846671	0.928783613479576	0.13788142817869	6.73610380852669	1.62690074683071e-11	8.73274653509343e-10
C14orf2	11239.7451953577	0.769820225644556	0.115481497447691	6.66617806885695	2.62550682676764e-11	1.32996700118845e-09
C15orf27	85.1328887294242	1.08244507598841	0.237554830581518	4.55661151296592	5.19854453835536e-06	6.21307299591878e-05
C15orf48	79.1147991760998	1.13701719464713	0.238292308702941	4.77152284451007	1.82838238363139e-06	2.48406693648251e-05
C15orf59	282.276591405079	0.516350313474395	0.130916027777237	3.94413367286856	8.008897760296e-05	0.000652396794126774
C15orf65	123.639681067785	1.13968706437532	0.223563009450212	5.09783379271035	3.43562260944267e-07	5.94549261077533e-06
C16orf74	255.743573537264	0.678737039619802	0.135702626706973	5.00164997605698	5.68417224609867e-07	9.09586475113154e-06
C16orf87	1134.30537518729	0.501468036713291	0.0755099808826441	6.64108281913965	3.11387000867626e-11	1.55166069683158e-09
C18orf54	355.51884778375	-0.536514984860331	0.150291080393936	-3.56983916446699	0.000357200471386795	0.0023056762916773
C19orf73	84.8901907036614	0.884125408336925	0.219056073849253	4.03606890601604	5.43542584561045e-05	0.000466616972986244
C1orf53	215.173202950122	0.654010825807199	0.192850687526602	3.3912807581616	0.000695667968662589	0.00400539276800914
C1orf54	151.472142837342	1.49935687563837	0.194495113379711	7.70896939046069	1.26837828068242e-14	1.42673903954998e-12
C1orf63	970.65654951417	0.585432058034241	0.143589675078448	4.07711806377721	4.55973430349617e-05	0.000403580667089137
C1orf95	27.0954464047724	1.48339165374416	0.38493044183437	3.853661577596	0.000116364409452323	0.000896345788419761
C21orf119	814.511979163471	0.713368371470041	0.129826050408419	5.49480146107701	3.91150215636027e-08	8.92577429028231e-07
C2CD4A	49.1953266198872	0.894097415778493	0.278861750211056	3.20623898796374	0.00134482246614186	0.00689215882312836
C2orf74	131.721182790554	0.762602792591822	0.22626983475289	3.37032461010397	0.000750796833147196	0.00426660102284019
C2orf82	23.1244545741251	1.78511724500983	0.465896781547372	3.83157239052169	0.000127326898300457	0.000962850662481657
C5orf28	322.965111087439	0.523997649572451	0.127816396467907	4.09961213156265	4.13843124691733e-05	0.000369368268467569
C6orf211	1820.60017286253	0.544939759234593	0.112189772410048	4.85730336668181	1.18995210042444e-06	1.72876421959099e-05
C6orf48	6936.4841002693	0.554162666189733	0.0608642912135225	9.10488983180029	8.63540332138096e-20	2.81073191511672e-17
C6orf57	293.5342657227	0.851057579583905	0.210155221827238	4.0496618270258	5.12916989273933e-05	0.000445666031007317
C7orf63	108.573561918082	0.620391512020765	0.193088013924376	3.2129985668802	0.00131356945011287	0.00677054765762357
C8orf59	3698.31741254503	1.07199451159952	0.128065757821977	8.37065683935352	5.72979438145719e-17	1.09567993059415e-14
C8orf88	1590.58698192244	0.888041700124332	0.083163229724475	10.6782974045918	1.28608722431235e-26	1.09303124208502e-23
C9orf89	539.027985380196	0.664989139796442	0.159549100389756	4.16792785526191	3.07381182520006e-05	0.000286377425712001
CA11	254.931151964172	0.784851315770948	0.127438045246128	6.15868922232069	7.3349506705258e-10	2.67166846089771e-08
CA7	87.20344386102	0.793715194735554	0.214960637900145	3.6923745783833	0.000222169914696222	0.00153373436598502
CACNB1	186.429973057695	0.615396056521571	0.174092790304805	3.53487387642029	0.000407969834436909	0.00258470429219284
CACNB4	204.063304065771	0.533480680685112	0.147526199435894	3.61617585706822	0.000298987296341335	0.00198055095897837
CALCB	238.397711523317	0.887225807774022	0.154641977673273	5.73728958412928	9.62036871426381e-09	2.63749821847326e-07
CALM2	20790.5427356671	0.776642286692914	0.110505981506559	7.02805654594199	2.09430028926245e-12	1.43670878139628e-10
CAMKK1	575.477886509717	0.536268946420899	0.111912106660058	4.7918760751226	1.65228954376629e-06	2.27923583774001e-05
CAMLG	1317.35099383511	0.516418506276993	0.0828949254254544	6.2297963792898	4.67041804028859e-10	1.77290459504553e-08
CAPS2	74.4192678939721	0.806451648420737	0.233448392191339	3.45451789515754	0.000551277629691839	0.00330206282154823
CAPZA2	5346.48174615275	0.856831452706634	0.119120513126102	7.19297986736831	6.33922931241066e-13	4.87324271463609e-11
CASKIN1	83.1674409751516	0.789697202735221	0.2224510160647	3.5499824487452	0.000385256835330229	0.00245364657239044
CASP3	1797.40044949554	0.583564882500018	0.0979512501633292	5.95770734448974	2.55801062673548e-09	8.00254531038843e-08
CBS	1609.43524453333	0.54959405020206	0.0815520603414908	6.73918044376429	1.5928249277602e-11	8.57994216368855e-10
CBWD6	198.604482320293	0.660973345109188	0.162793241286999	4.06020139339763	4.90304062775824e-05	0.000430084378001408
CCBE1	33.0944970554219	1.30654374539231	0.37222739692686	3.5100687272867	0.000447990885290699	0.00279729165843964
CCDC126	306.65857861391	0.650922992680593	0.135912801111668	4.78926920316935	1.67389796978898e-06	2.30281395160358e-05
CCDC169	188.539112954825	0.569330808109627	0.178586860801989	3.18797701887421	0.00143271922877096	0.00725740373516633
CCDC181	326.668510333421	0.633183623519759	0.132255974419013	4.7875615925955	1.68819934821989e-06	2.32040194331248e-05
CCDC183-AS1	78.265887785967	-0.719294780088327	0.224516461970455	-3.20375073513755	0.00135649864854529	0.0069473439321881
CCDC58	1968.22922865521	0.978286183222005	0.119585146778946	8.18066632497743	2.82278564502546e-16	4.69380160843472e-14
CCDC66	421.895603295515	0.541084589778448	0.135060845731295	4.00622835469978	6.16960050126276e-05	0.000518870524839569
CCDC74A	351.144817409117	0.531258122062913	0.143913399142994	3.69151257093893	0.00022292437641894	0.00153824858387773
CCDC78	68.6284079665527	1.09315873658631	0.258750865419149	4.22475393392601	2.39201996323184e-05	0.000231733131278918
CCNB1IP1	2202.20285964632	0.529805948339198	0.0657673272581634	8.05576219114844	7.89850651507171e-16	1.13991842139214e-13
CCNC	6084.38620437152	0.60439727375831	0.107076933507187	5.64451421946767	1.6564829131774e-08	4.25182476607178e-07
CCNL2	1775.97264037846	0.637633465763661	0.123992976234979	5.14249665686936	2.71111267963959e-07	4.89087285060453e-06
CCT6P1	144.529801951879	0.583190030517923	0.180487139868103	3.23119991232677	0.00123271689504379	0.00642305962547001
CD58	690.811570719046	0.757580857732874	0.112990536747721	6.70481687704836	2.01659096872538e-11	1.05650029587537e-09
CDH1	90.170867123744	0.690719955660819	0.211016691550448	3.27329535206787	0.0010630133663523	0.00569272364833392
CDH3	123.591895402386	0.55984329951306	0.181631722516932	3.08229912569855	0.00205408312798331	0.00973462320070901
CDK1	10325.7397390576	0.806590514373135	0.128858390054136	6.25951103404496	3.86186411134177e-10	1.48067160840367e-08
CDK10	502.303465862498	0.578363442171618	0.154916298127638	3.73339312365374	0.000188917377912895	0.00133285838908229
CDK18	262.192878773752	0.524601550205768	0.127719001391582	4.10746673940363	4.00022360243852e-05	0.000359338935232557
CDK3	71.4010766086235	9.83076988665679	1.20260993738237	8.1745290647229	2.97023723461328e-16	4.88588056076493e-14
CDKL2	205.838213182721	0.590759849745952	0.145971721361065	4.04708421766633	5.18595866718125e-05	0.000449743739742283
CDKN2A	12085.3470983595	0.515299476496361	0.0804543721422431	6.40486604737046	1.50501456783394e-10	6.44921928815788e-09
CDKN2B	774.380664158014	-0.590832579917714	0.0976377787026562	-6.05127019242236	1.43708180777609e-09	4.81060776703689e-08
CDKN3	2408.39264713191	0.534413487745476	0.0957756410825559	5.57984767008583	2.407293146639e-08	5.85481248923425e-07
CDPF1	420.274617724885	0.540273135836272	0.111813631743963	4.83190758952735	1.35231025657756e-06	1.93342451449753e-05
CDRT4	212.488677764465	-0.514088835254804	0.153191928974947	-3.35584804431099	0.000791220293680045	0.00446654112500516
CEBPB	629.47203332503	0.530067655451371	0.125610419740373	4.21993379647151	2.44374070988991e-05	0.000236021760263996
CENPK	1371.70326889995	1.0553523718553	0.136401373669664	7.73710955735056	1.0170241750102e-14	1.16980720521098e-12
CENPQ	1323.5232073699	0.946778898164717	0.140256207520324	6.75035290703639	1.47485975651805e-11	8.02932546448867e-10
CEP70	424.264832191419	0.602921457283167	0.131735206622445	4.57676784165337	4.7221500379314e-06	5.71107315668285e-05
CETN3	1608.09681634994	1.05328275409377	0.144950520758619	7.26649858573299	3.68925076653717e-13	3.01808332761956e-11
CFD	150.202365197042	0.617533675029591	0.176117940732447	3.50636438548716	0.000454272859397336	0.00282383835963448
CFI	20.8485115085191	2.27895590386642	0.469638963675865	4.85256991036057	1.21871801179506e-06	1.76385507515996e-05
CGREF1	290.504984207375	0.646131543088515	0.131511740541039	4.91310920553811	8.96433124182541e-07	1.35913121246229e-05
CGRRF1	493.679768022559	0.608205665004553	0.131783015384486	4.61520525410708	3.92707009103669e-06	4.84391009420778e-05
CHAC2	1012.70937303999	0.547697306327798	0.117315000000645	4.66860423922591	3.03252904170157e-06	3.88539608709804e-05
CHCHD1	1543.3842381042	0.703956382963023	0.149377709419866	4.71259323561031	2.44584112600453e-06	3.22409571556696e-05
CHMP5	2316.72658514594	0.953614025546506	0.131817259088132	7.2343639379493	4.67715983341717e-13	3.726624538105e-11
CHRD	41.1743466739466	1.1201562453982	0.320848448445613	3.49123161051559	0.000480799257468319	0.00295664661308607
CIRBP-AS1	1031.66763071523	-0.667291300548716	0.0833098948471524	-8.00974844312295	1.14943312322505e-15	1.61321357055934e-13
CKS2	8265.62552409245	0.849931725184624	0.122220842372505	6.95406535158872	3.54907069188404e-12	2.31036950827413e-10
CLK1	1067.10978520733	1.04306754309249	0.14438983702022	7.22396786794917	5.04921930422704e-13	4.00222574694638e-11
CLK2	1334.67311477941	0.540137708691518	0.112358292434376	4.80727943606826	1.52998068767109e-06	2.14533863977932e-05
CLK4	557.222355165319	0.57802346575404	0.118117691203957	4.89362313013678	9.89963286746801e-07	1.47489067444968e-05
CLPSL2	122.070115173875	0.923242627119792	0.245221457005621	3.76493410647433	0.000166593008633016	0.00120044269715868
CLSPN	1286.63632029289	-0.550433388819694	0.0878952281751111	-6.26238079413232	3.79143693271349e-10	1.4646818736528e-08
CLYBL	150.860710629927	0.799077920295048	0.173283311822313	4.61139570736295	3.99974317084682e-06	4.92261231115162e-05
CMC1	535.742967172195	0.503328689760451	0.151041649651113	3.33238342485715	0.000861055357429709	0.00478451098917121
CMC2	3159.31539748332	0.618125855569835	0.108528703427426	5.69550576067812	1.23006731942667e-08	3.2955463839911e-07
CMC4	973.267634307309	0.649267616794319	0.101559798733165	6.3929588763777	1.62706032374013e-10	6.89494981511816e-09
CNIH4	3419.02238356963	0.732364948707013	0.115906799900056	6.31856758480535	2.63998836460222e-10	1.060014225766e-08
CNPY1	102.703172105262	0.721451043869762	0.206356511623796	3.49613897905496	0.000472042772543256	0.00291181868321239
CNPY2	3751.88544967532	0.506956062510797	0.112248448370299	4.51637479066424	6.29072846285268e-06	7.35183835177389e-05
COA1	7015.69334566536	0.545705101516003	0.0951624475754452	5.73445844888936	9.78244020642061e-09	2.66758948801823e-07
COA5	558.262099527567	0.653344282787382	0.115322418412702	5.66537098146233	1.46706777407923e-08	3.80215885620678e-07
COL12A1	18.1469715978031	-1.87677775759813	0.504018076897873	-3.7236318370748	0.00019637723832421	0.0013756160654027
COL21A1	200.867090597864	0.62398077352341	0.1410232700558	4.42466532847037	9.65919073798715e-06	0.000106999493055559
COMMD10	1272.59604848017	0.595746756619775	0.115133365585506	5.17440581702903	2.28637403451574e-07	4.22426932125868e-06
COMMD3-BMI1	262.458186120664	1.02483819484031	0.184860704446387	5.54384014660906	2.95908999561538e-08	7.01831918649986e-07
COMMD6	2069.19702234775	1.03494516408168	0.100690352803356	10.2784937709264	8.80935194429949e-25	5.39061864175574e-22
COMMD8	1540.23121092388	0.795447031546101	0.134850477187312	5.89873353166706	3.66302245543015e-09	1.10526464542742e-07
COMTD1	970.328990198447	0.713228177363638	0.147249333206229	4.84367678843564	1.27458208733639e-06	1.83429508674244e-05
COPS2	3108.04047749782	0.58709861584708	0.0876895830955123	6.69519223517811	2.15388299187943e-11	1.12457686040176e-09
COPS4	3392.0226873925	0.690028355206639	0.123121486731606	5.60445112810277	2.08915925733422e-08	5.1883049218667e-07
CORO6	181.709348006474	0.538287525752509	0.157564754467823	3.41629400287254	0.000634796712906135	0.00371646387831537
COX16	1996.79370875733	0.618116374055437	0.113266960217749	5.45716396791389	4.83799558120799e-08	1.07731668706434e-06
COX17	2872.99933299082	0.638945483146785	0.133051571408813	4.80223928497294	1.56901036784169e-06	2.19033337904661e-05
COX5B	20385.9569689969	0.75395700201518	0.107972939656995	6.98283296176179	2.89286296608805e-12	1.91580163009589e-10
COX6A1	33835.4223224201	0.526415333310673	0.099763598147064	5.27662737800085	1.31583061017612e-07	2.57082716149097e-06
COX6C	2837.44272139714	0.844211715551264	0.118712577287353	7.11139236331953	1.14878036164376e-12	8.36859141544104e-11
COX7A2	11359.0139604432	1.01354200378738	0.130410291332166	7.77194800681648	7.72881754752709e-15	9.09503468015919e-13
COX7B	26951.1674358669	1.15867226484987	0.219225400978275	5.28530115433428	1.25498126519147e-07	2.46137223011526e-06
COX7C	74889.8019146355	1.10468544469428	0.121236031401255	9.11185752227489	8.09833538498503e-20	2.69322466781524e-17
CPA4	15.9304742351129	-3.65683304343522	0.751949175084449	-4.86313857984423	1.15538894848664e-06	1.6865591730867e-05
CPT1B	267.813433466706	0.890001922254773	0.191995746836283	4.63552936416706	3.56025177412734e-06	4.49008504868921e-05
CRABP2	1234.59317039719	1.23489471870195	0.0890707226388283	13.8642045569711	1.04376759439248e-43	1.99594458237702e-40
CRBN	1358.50207480932	0.513858759871301	0.0915378750402291	5.61361905818188	1.98138161225237e-08	4.9562378911789e-07
CREBBP	1056.04173405828	-0.576814711055776	0.0879222287809945	-6.56051056772644	5.36238541257112e-11	2.58781615272912e-09
CREM	1131.47744520336	0.600047212319302	0.0976757333031984	6.14325781877343	8.08458986549694e-10	2.8964415869408e-08
CRIM1	709.207359328999	-0.635516905385165	0.0892601376413703	-7.11982887522029	1.08061144820415e-12	7.98608402638993e-11
CRIP3	168.336362364087	1.04313448738823	0.176819402392496	5.89943452626725	3.64749478081484e-09	1.10275444974122e-07
CRLS1	957.036904412132	0.562679067996362	0.159267849327006	3.53291056778872	0.000411011483368599	0.00259858903496212
CRNDE	764.945752119969	0.553740918378281	0.160582984861818	3.44831626373602	0.000564093110458805	0.00336301496640639
CROCCP2	712.189346485286	0.504853474995192	0.161074684054129	3.13428195100813	0.00172275236595461	0.00845242645746428
CRYZ	1456.19482587292	0.544285436324542	0.0968034496105705	5.62258306407614	1.88123060067723e-08	4.74119698997698e-07
CSRP1	896.02251561847	-0.646380478807224	0.0838873323799354	-7.70534072867751	1.30494638372077e-14	1.45715837796791e-12
CSRP2	6855.75362233761	0.590289639506586	0.0794094004667289	7.43349825130472	1.0576259098021e-13	9.5173889224427e-12
CTGF	564.565910976888	-3.21275478240394	0.125173187571581	-25.6664773401789	2.768538547526e-145	2.11765513500264e-141
CTNS	632.720095866954	-0.66017097652999	0.0941941999724478	-7.00861599464821	2.40687037144905e-12	1.62203977719945e-10
CTSA	2122.34932008649	-0.593575944895234	0.0685403329797439	-8.66024308738996	4.70759281009809e-18	1.04372108418667e-15
CTSD	3746.57137090991	-0.543520687992037	0.0865145484176835	-6.28241952287578	3.33343840320487e-10	1.3042184320263e-08
CXCL1	45.2436193598076	1.61262155241227	0.371041803731854	4.34619909722539	1.38516849211753e-05	0.000145145490480804
CYP26A1	123.008244594738	0.972789995265189	0.19103435511407	5.09222539937551	3.53885038941137e-07	6.10341975842336e-06
CYR61	1625.84318038612	-1.90242770398929	0.0707967405622749	-26.8716848950957	4.70704651796192e-159	7.20083976317814e-155
DBI	2064.56253825362	0.591348246450217	0.118310719663091	4.99826430043005	5.78486597770152e-07	9.22803751062335e-06
DDB2	544.142911063984	0.553987793728663	0.0984088194968881	5.62945269093672	1.80782348507213e-08	4.58641520309012e-07
DDIT3	613.858519166437	0.524129584486125	0.114910319926704	4.56120551070124	5.0860770931292e-06	6.11208227578087e-05
DDIT4	1238.75456756018	0.791519841622487	0.104423433690503	7.57990628778252	3.45804645218251e-14	3.43514250814858e-12
DDX26B	144.572231749195	0.825995239024591	0.176207799551195	4.68762019120844	2.76400375035364e-06	3.58696942226681e-05
DEPTOR	85.6366835744189	0.820402329428458	0.223581460358668	3.66936653921292	0.000243152238132417	0.00165763945585995
DGCR11	182.74827807632	-0.532001349982942	0.151482945537571	-3.51195540920474	0.000444822625668859	0.00278318876379641
DGKH	597.002319489914	-0.546152438540516	0.110250162199211	-4.95375632694012	7.27943560454459e-07	1.13982401103708e-05
DGUOK-AS1	65.8604080747339	1.14877694809285	0.357214949794964	3.21592628962543	0.001300242240126	0.00671996817211068
DHCR24	5522.93691385516	-0.509318683601786	0.0594530694960284	-8.56673487036376	1.06460628137686e-17	2.23100642363058e-15
DHRS3	833.361043564913	1.26759563454512	0.0920525928700218	13.7703414431245	3.84392104310666e-43	6.53381156860508e-40
DICER1	1943.54435463467	-0.504388944860348	0.0856120211888165	-5.89156683671704	3.82550871830921e-09	1.14750259554303e-07
DISP1	185.55328962104	-0.810283615951219	0.161474967797965	-5.0180137949619	5.22084290290974e-07	8.48761474269003e-06
DLG4	205.192538808213	0.615046342196655	0.140462701760145	4.37871644564342	1.19380338010204e-05	0.000127980407209538
DNAH14	1156.78525004317	0.732729162225744	0.0934969815625687	7.8369285294563	4.61700664253e-15	5.78942357519868e-13
DNAJC12	1222.77660750744	1.13054064893648	0.139207471868104	8.1212641373708	4.61352713559239e-16	7.20181001227473e-14
DNAJC19	1309.71433341468	0.582786683289449	0.122893353633264	4.74221482333854	2.11394284997534e-06	2.82191079571751e-05
DNAJC24	710.56814491105	0.505889371545149	0.116488815875519	4.34281495389005	1.40668612626618e-05	0.000147004503014062
DNPH1	6459.80510820771	0.526989259852043	0.0905909889771246	5.81723707625176	5.9828260762594e-09	1.69491246878919e-07
DOC2A	136.837997077569	0.906348000168064	0.200765439664707	4.51446225845311	6.34776249035135e-06	7.40717548263882e-05
DOHH	548.031951799461	-0.567957504296143	0.0982995579495098	-5.77782358480052	7.56730906512203e-09	2.1048126196043e-07
DOK1	151.220653704287	0.654778094025354	0.173056936970811	3.78359923321532	0.000154576653640477	0.00112874159780048
DOT1L	819.173064195201	-0.515820328701553	0.085216886890069	-6.05302948190268	1.4214683959634e-09	4.76877708803685e-08
DPM1	4215.87621721941	0.715832298890598	0.097124893323566	7.37022481461929	1.70340535424259e-13	1.46397163534849e-11
DPM3	4221.53877296889	0.732940484219121	0.0945916082829958	7.74847259205421	9.30044385889792e-15	1.07786507691985e-12
DRAM2	1342.43985784669	0.647755464568254	0.0853082618965361	7.59311525246954	3.12304530055497e-14	3.14318072420329e-12
DRD4	62.1386742942966	-0.860874656573178	0.257289645413397	-3.34593588167911	0.000820053562186778	0.00460316855547153
DSC3	749.49518108878	-0.535595489818247	0.0998443320844304	-5.36430540058435	8.12613136967637e-08	1.6913409209974e-06
DTWD1	401.028412823807	0.643167007804109	0.110151571351588	5.8389272155838	5.2538013760324e-09	1.51646515944422e-07
DTX3L	335.535090724701	-0.552435450095622	0.132446955031053	-4.17099396483748	3.03273895098804e-05	0.000283240784323657
DUSP6	374.939995294677	-0.660348705243549	0.109172970858859	-6.0486464740184	1.46067785786412e-09	4.85770649339245e-08
DUSP9	269.188892893639	0.675601435479127	0.180184947725535	3.74948875589892	0.000177195441125147	0.0012625691002946
DYNC1H1	4517.5720790453	-0.504437162793539	0.0832580061982149	-6.05872258810294	1.37206785430569e-09	4.62332467734987e-08
DYNC2LI1	740.700533302891	0.763599101244739	0.126725497394361	6.02561534139001	1.68467423131306e-09	5.51866089735058e-08
DYNLT3	1366.25745823719	0.555397064201975	0.105342721641287	5.27228702228915	1.34734147111936e-07	2.62568532804891e-06
DYX1C1	97.568647241395	0.714385771247625	0.21362343239859	3.34413581518851	0.000825393192878764	0.00462330963884365
EAF2	246.815483729376	0.537867073618748	0.1748458019902	3.07623670397814	0.00209631354794923	0.00989796440016275
EDA2R	118.592864173872	0.738986685012027	0.185282634588748	3.98842928077031	6.6512224245049e-05	0.000554196081972091
EEF1E1	4873.51177470551	0.987993834973146	0.118415932430832	8.34341979741827	7.2172395772392e-17	1.36307816114327e-14
EFCAB7	568.23415445406	0.876738277810693	0.127283485632413	6.88807564826328	5.65521384680023e-12	3.47443620194177e-10
EFNA1	262.420273530499	0.858981623680895	0.135463010892431	6.34107877878927	2.28161826788204e-10	9.28303092076048e-09
EFNA3	327.54487339209	0.708610125478404	0.127170187659242	5.57214028320188	2.51628669188153e-08	6.06207146652027e-07
EID3	65.989156294218	-1.09594839197579	0.285824952472027	-3.83433420524421	0.000125904860721753	0.000954916013484121
EIF3E	25933.3795050265	0.943353740910054	0.104968132495994	8.98704891168807	2.53957621457029e-19	7.242237032893e-17
EIF4A2	4403.99268167953	0.508866689586893	0.0729782948688852	6.972849811045	3.1058414894902e-12	2.03919154962322e-10
EIF4EBP2	2302.24396055557	-0.635912869575557	0.0778155699638367	-8.17205181265248	3.03188263220744e-16	4.92047874743404e-14
ELL3	580.101743490649	0.842331935908373	0.0990568542716096	8.50351994420028	1.83926920719602e-17	3.70225530680062e-15
EMC2	1207.94758641075	0.525692263991701	0.0972085147129251	5.40788289528101	6.37740984811166e-08	1.36069199241858e-06
EMC6	3804.14915940444	0.583372375989674	0.0990923129412601	5.88716075620805	3.92886522983853e-09	1.17619922281937e-07
EML2	199.395092160309	0.601128866053326	0.153095218741187	3.92650319844121	8.61897467384937e-05	0.000691053849898048
EMP3	572.554269394816	0.523010787330499	0.148976293634669	3.51069807531301	0.000446931702745523	0.00279181755353247
ENC1	371.514097493779	-0.833454333779845	0.118934138969466	-7.00769636877615	2.42273856297684e-12	1.62557256738683e-10
ENO3	58.7005716485257	1.06918099862024	0.26786944650907	3.99142572082794	6.56772599256899e-05	0.000548725031335176
ENTPD7	769.516172330657	-0.584929165361168	0.0865961495978557	-6.75467867887341	1.43152152208068e-11	7.90592644216252e-10
EP300	1949.1393798814	-0.520327471269189	0.0848165968074416	-6.13473648854933	8.53004654648948e-10	3.03471283879526e-08
EP400	1075.2492149159	-0.500087804887353	0.0907884642665984	-5.5082747453339	3.62367539482562e-08	8.29865062725185e-07
EPCAM	2397.36617920105	0.621776214758572	0.0741823809908215	8.38172361757308	5.21581948347289e-17	1.01002033491352e-14
EPHA7	1826.0919184997	-0.567584971455673	0.0741458328599892	-7.65498140033645	1.9334022337069e-14	2.08290051910198e-12
EPHA8	252.310872889527	0.550752042223079	0.130120134866042	4.23264272504846	2.30961249941957e-05	0.000225047465070832
ERBB3	152.51393406655	0.900090641876922	0.166880174693318	5.39363434590751	6.90466570228494e-08	1.4650149225181e-06
ERCC6	318.026283489607	-0.518319709477284	0.126812166989807	-4.08730267592499	4.36417590897385e-05	0.000387932382658233
ERCC6-PGBD3	157.46180333148	-0.537231550817971	0.166317898869039	-3.23014873607196	0.00123725834278141	0.0064411233609859
ERMARD	280.924634605087	0.550653398054991	0.127844609133397	4.3072085853884	1.65327693055677e-05	0.000169245094376904
ETNPPL	156.922887587395	0.51244486969627	0.158410897759094	3.23490919466651	0.00121681422709133	0.00635318226827414
ETV1	215.427668977817	-0.572159329373896	0.139088614199886	-4.1136316776558	3.89482704129051e-05	0.000351937767735748
ETV4	453.667655005953	-0.602373567460144	0.112060754616918	-5.37541951702335	7.64045752920879e-08	1.60114683947721e-06
ETV5	388.279244488798	-1.02266177854157	0.11336221715482	-9.02118716631058	1.86061889741572e-19	5.69274957853312e-17
FAM131C	143.026045606207	0.940964080331292	0.178707170616576	5.26539633012359	1.39887241482989e-07	2.70885445595792e-06
FAM150A	55.2336310568648	1.41133971407225	0.279855355256627	5.04310418779749	4.58039684502524e-07	7.58343191939352e-06
FAM201A	207.639049325147	0.620611924322156	0.169117491002321	3.66970867793704	0.000242827042438043	0.00165689923961516
FAM216A	3727.24543496984	0.982291395528403	0.0732465169732802	13.4107591202833	5.23007217849503e-41	8.0009644186617e-38
FAM222A	320.983444714252	-0.819789558927328	0.123538706811644	-6.63589234568592	3.22545195252949e-11	1.60204428473364e-09
FAM229B	280.220863443512	0.706216618917232	0.176216143438101	4.00767265211035	6.13200320143232e-05	0.000516276196893295
FAM27E3	192.094665157841	0.609062302565422	0.183863754291935	3.31257405740973	0.000924416481871109	0.00507417414412064
FAM64A	1635.31703189959	0.509185038853241	0.124237861620045	4.09846911572316	4.1589171746413e-05	0.000370764073063302
FAM69B	2096.38566775348	0.531766390262671	0.102694975304032	5.17811498263043	2.24139078592165e-07	4.14616641390925e-06
FAM92A1	1357.77386606805	0.603570287987646	0.0852282548723284	7.0818097694455	1.42283890523272e-12	1.00306864388249e-10
FAM95C	137.589975977171	-0.715319418387202	0.182968269335906	-3.90952716000155	9.24769580079358e-05	0.000736829428961147
FAM96A	4556.77616832341	0.917983114537997	0.0998350211486546	9.19500095233233	3.74991276617851e-20	1.30377648856816e-17
FASTKD1	835.957602899354	0.583829239735595	0.11559730123124	5.05054385800673	4.40553942603701e-07	7.32804881216806e-06
FAT4	304.688533930898	-0.715163180796071	0.132743183103042	-5.38756992320219	7.1416694736924e-08	1.50694151184202e-06
FBXL18	545.539243187256	-0.638632091799764	0.0983838979900879	-6.49122574777537	8.51407874562356e-11	3.9469205045621e-09
FBXL21	191.282952211451	0.781955805356017	0.189852103620793	4.11876292357487	3.80911785654972e-05	0.000345827210501469
FBXO2	15.4523276660017	2.18923502336172	0.555033983914651	3.94432608958654	8.00247037635022e-05	0.000652220521136951
FBXO4	298.857176135279	0.522943536601734	0.164173177396601	3.18531653522448	0.00144595754957416	0.00730041537735494
FEZ1	121.588235700284	0.632779402695988	0.184118030550803	3.4368138785918	0.000588599920212395	0.00348602461456028
FGFR1OP2	1780.28471598012	0.654493156922654	0.100517751771711	6.51121961431345	7.45430651817126e-11	3.49803623052098e-09
FICD	199.315749938131	-0.597629398866622	0.144997260436522	-4.12165993390099	3.76152189703298e-05	0.00034250599046804
FIGN	251.969039433114	-0.674894255045062	0.148003107966347	-4.56000055889719	5.11534846450114e-06	6.14243334457916e-05
FIS1	7905.10628884696	0.554447626786771	0.113860985849664	4.86951366747196	1.1187324590095e-06	1.64403161939743e-05
FKBP10	1838.06880208064	0.574622497780838	0.0849997263357664	6.76028644505232	1.377191859014e-11	7.63343516637541e-10
FKBP1B	553.966153151137	0.737039205261636	0.10897575055925	6.76333222280411	1.3485352095167e-11	7.52915753108997e-10
FKBP3	4627.03158229957	0.512154213948682	0.0656566700253403	7.80049024342866	6.16671354485476e-15	7.54707070473505e-13
FKBP7	149.138155356984	0.536459691541455	0.173774576768131	3.08710112559939	0.00202118824371071	0.0096258480543774
FLNA	7334.79072274401	-0.80277848998385	0.066829107872356	-12.0124076999077	3.05809843926196e-33	3.59867614798688e-30
FLT1	483.480223869879	-0.58005375921805	0.108808387930127	-5.33096547290583	9.76919931620198e-08	1.97162547677121e-06
FNIP2	799.364683049909	-0.53434518215077	0.103178906084013	-5.17882193590694	2.23291472064388e-07	4.13548782038864e-06
FNTB	268.945348461226	-0.62038423675392	0.158782999424105	-3.90712002546878	9.34027624702055e-05	0.000743044961138432
FOXD4	174.125586522481	-0.645236932282288	0.156583151575227	-4.12073026881375	3.77673381621507e-05	0.000343498655888574
FOXN4	108.864093899978	0.833764332826345	0.192099141693041	4.34028140614304	1.42300364302237e-05	0.000148192338306836
FSCN1	952.542577852484	0.563493858322769	0.0962407508663417	5.85504428477854	4.76882926918047e-09	1.38694962281222e-07
FUNDC1	1301.3323202532	0.522876237173161	0.113594258550574	4.60301641865435	4.16415386904907e-06	5.10851851553429e-05
FUOM	360.479024739569	0.753928658773685	0.19156753198774	3.93557640457536	8.29972533740181e-05	0.000670117618231639
FXYD1	21.2448976724896	1.97963763293591	0.498947293357674	3.96762876418049	7.25912930682278e-05	0.000598008401377355
GALK1	1451.51022634031	0.606094076264575	0.144047882100899	4.20758755647677	2.58111408337192e-05	0.000246478671956452
GALNT12	145.280781362938	0.667170500177787	0.176163551278492	3.78722213156951	0.000152340899588382	0.00111936171080839
GALR2	23.5503411642508	-1.87741310656041	0.464444948577573	-4.04227263599324	5.29356322444134e-05	0.000456230592718331
GAS5	4052.16946906729	1.09627202541239	0.0871162293868969	12.5840160108821	2.58544326291078e-36	3.59564645781901e-33
GAS6	530.656572062114	0.557435710772458	0.116107437993517	4.80103359789562	1.57848780441911e-06	2.20042480102317e-05
GATA6	1269.66432870918	-0.538948535392134	0.0742365670738933	-7.25987955310054	3.87435162036733e-13	3.15265058980741e-11
GATA6-AS1	46.3669512066223	1.1470227378878	0.297420583872007	3.85656810619878	0.000114990070253891	0.000887546970102941
GATSL2	893.125797002608	-0.588966264802515	0.08783791041189	-6.70514885931064	2.01201154345926e-11	1.05650029587537e-09
GBA	1813.78059405826	-0.679883002466454	0.0683807893327737	-9.94260243411081	2.71636208326627e-23	1.43292783275198e-20
GBAS	2697.46742279137	0.512362126654899	0.0647268337059984	7.91576070261903	2.45745874703949e-15	3.1859494840856e-13
GBE1	422.735293084196	-0.532812122033976	0.110211889364703	-4.83443415320505	1.33524891861371e-06	1.91439905875844e-05
GBF1	1732.97992407014	-0.561047459255097	0.0798890809933195	-7.02283030771142	2.17418215585961e-12	1.48484993840805e-10
GCSH	3660.93582892625	0.645100888970737	0.0813734074858551	7.92766222900121	2.23309696136836e-15	2.91982199273616e-13
GDPD1	545.553634444698	0.975319503133162	0.106376568771008	9.16855576750824	4.79398492072095e-20	1.62974180704865e-17
GDPD3	53.8550555910894	1.23424387928077	0.320932944347438	3.84579988131288	0.000120159804748483	0.000917035487269613
GEMIN2	1147.17854120241	0.726231663027654	0.140361190788831	5.17402038944116	2.29109806284824e-07	4.22789121416796e-06
GEMIN6	1643.83671314178	0.771620845150638	0.0768192360062562	10.0446305543549	9.70105071161765e-24	5.49654347356766e-21
GGH	2256.26731101486	0.691115791772859	0.124475456038451	5.55222542474055	2.82055536881277e-08	6.73149080063928e-07
GGT1	88.2836751720907	0.745615191287133	0.218436705369587	3.41341529586605	0.000641540979204617	0.00374162939377516
GIN1	598.377427468893	0.928302210094609	0.154747527011609	5.99881773894177	1.98759292185561e-09	6.38785641145949e-08
GK	746.669567175604	0.922221390554445	0.0949397166213209	9.71375756505406	2.63442142022945e-22	1.08785111252855e-19
GKAP1	429.652439638511	0.616518352718641	0.114894373267238	5.36595775046925	8.05207899652511e-08	1.68050074336755e-06
GLRX	1606.81126544472	0.660350262643173	0.101810388152417	6.48607941317918	8.80987432489298e-11	4.03513345575488e-09
GLS	1183.00144524001	0.576558276450417	0.0814906754232741	7.07514416165643	1.49293476511553e-12	1.04754758785909e-10
GNAZ	361.266715341457	0.561594491024183	0.11368215580055	4.94004082759895	7.81062149165829e-07	1.20707974669199e-05
GNB3	96.8452927131019	1.15723979060042	0.214753114225595	5.38869852841694	7.09697373309329e-08	1.49957878686272e-06
GNG11	811.916808418663	0.529581052903039	0.145437682581206	3.64129188188449	0.000271273369957907	0.00182014912877897
GNL3	5557.4251097748	0.871596034687653	0.0992253317297742	8.7840072640051	1.57751499003928e-18	3.830607034543e-16
GNS	1817.71880298989	-0.638356219086702	0.0737030814599303	-8.6611876524288	4.66874246423127e-18	1.04372108418667e-15
GOLGA8B	170.996796055117	0.679034548948917	0.202953353163354	3.34576659298836	0.000820554363365856	0.00460316855547153
GPALPP1	1913.00387630349	0.55877545115051	0.0701457764166112	7.96591726110236	1.64002651565075e-15	2.16285565831251e-13
GPC5	78.1462114318182	-1.28204192675275	0.236091720039928	-5.43027060218772	5.62686657603353e-08	1.22971149828801e-06
GPR160	812.58379160184	0.745087201751238	0.103660813177954	7.18774220372116	6.58714839889904e-13	4.98862357457216e-11
GPR85	112.872457307034	0.638592098689393	0.193493594438711	3.30032681723563	0.000965722961287898	0.00523887583751144
GPSM1	1195.56115443944	0.506710055802672	0.0851237824156613	5.95262618064122	2.63873546502134e-09	8.238239825285e-08
GREB1L	635.409039771903	-0.55276217136434	0.110291133285915	-5.01184596527245	5.39103516470638e-07	8.72720168779663e-06
GRTP1	289.142812886255	0.526095037446483	0.133929127180782	3.92815997924293	8.55982651275302e-05	0.000687392262425699
GSTA4	1723.59496326328	0.565320754501685	0.0944154944015135	5.98758453880026	2.12980249168028e-09	6.8305489554979e-08
GSTO2	152.204825309721	0.87661015306315	0.222600696209317	3.93803868537254	8.21503521082419e-05	0.000665291734543084
GTF2H5	290.240175789106	0.672354091373032	0.1364763834628	4.92652336113742	8.37056086527581e-07	1.27542669439232e-05
GTPBP2	1446.41426551998	0.618517121218032	0.116109047054135	5.32703641026055	9.98281582269889e-08	2.00885981573721e-06
GTSE1-AS1	54.1685496156673	-0.925305797992096	0.279677048224892	-3.30847956192689	0.000938040312496387	0.00512322052858612
GYLTL1B	138.71909966476	0.838539758247541	0.187658318009902	4.46843906062983	7.87924520849261e-06	8.90884650402956e-05
HAGHL	229.685541859233	1.37964399492634	0.199666227400684	6.90975140306382	4.85503746922853e-12	3.05647585202708e-10
HAT1	4441.66018705629	0.706108862665913	0.119290851501156	5.91922057542754	3.23470900029884e-09	9.91674915562559e-08
HAUS1	2840.67683906838	0.855031202645114	0.126457792373577	6.76139592979146	1.36668470992378e-11	7.60274279724143e-10
HCFC1	3488.19481892214	-0.616791142832381	0.062056892566892	-9.9391238800353	2.81290152651103e-23	1.43439225175219e-20
HEG1	381.675999175277	-0.555574252635603	0.112437832874385	-4.94116827435021	7.76558493916677e-07	1.20240808096532e-05
HERC2P2	451.408987506418	0.550501869244537	0.16789932795062	3.27876160056127	0.00104263676393374	0.00560709402513578
HES7	87.9730818894682	1.38947838940829	0.244071524340757	5.69291478455469	1.24888727084966e-08	3.31894024334936e-07
HFM1	53.757403010732	1.04757385908203	0.288454603349814	3.63167668990749	0.000281585762990845	0.0018794498264546
HIGD1A	4068.59834247454	0.724035735887658	0.103005532213163	7.02909562555644	2.07876481021038e-12	1.43247495795488e-10
HINT1	26881.5562478788	0.796319091200021	0.120464096830401	6.61042677571514	3.83213633726992e-11	1.87297193889953e-09
HINT2	1272.23136702339	0.516011855418425	0.11774221974978	4.38255586241731	1.17295076841677e-05	0.000126187066492543
HIST1H2AI	39206.2782443779	0.505085495924418	0.111797841144634	4.5178465948281	6.24717168077234e-06	7.31210653193996e-05
HIST1H2AL	990.39734309943	0.686562715093601	0.149421880358834	4.59479370387276	4.33177604763203e-06	5.29087267058394e-05
HIST1H2BG	629.404966942505	0.742246726984651	0.166086330065439	4.4690416525683	7.85708309404406e-06	8.89035925833476e-05
HIST1H2BI	680.123695600901	0.693423500204606	0.160054510858375	4.33242085140722	1.47478688449659e-05	0.00015275077697379
HIST1H3D	15373.7303508124	0.550467740499462	0.114417079129934	4.81106268998827	1.50129914767969e-06	2.11676261393584e-05
HIST1H4J	17203.2273124593	0.967898620455635	0.251116412143619	3.85438216559924	0.000116022245682161	0.000894160359922269
HIST2H2BC	1679.88576180295	-0.784458472239579	0.0795855222819489	-9.8567986958792	6.40592736083807e-23	2.79993933617431e-20
HLA-DMB	289.663513876347	0.739034912420007	0.144312181698871	5.12108474641535	3.03783075542758e-07	5.39753018542754e-06
HLA-DPA1	419.535092399375	0.522538709473069	0.104749054369722	4.98848140078398	6.08557691192418e-07	9.66740971948246e-06
HLA-DQA1	19.583846141277	1.62050356584935	0.51500089156365	3.14660341835362	0.00165178835131348	0.00817504309233051
HMGB2	4820.28416661895	0.586657212334509	0.0972102493824601	6.03493166678741	1.59029968641786e-09	5.24319064715957e-08
HMGN4	2921.6336589367	0.523389002606042	0.0582895523892348	8.9791220064799	2.72935983328943e-19	7.51011273971849e-17
HMGN5	447.562897444899	0.808407067191318	0.106025118752333	7.62467495159986	2.44650059332097e-14	2.58114248804305e-12
HMMR	2646.01211698022	0.537770365427151	0.0798960979682391	6.7308714580896	1.68649910266268e-11	9.02100114424256e-10
HMOX1	672.942236825826	-0.563498837958367	0.101968724338885	-5.5261928754313	3.27254354951486e-08	7.61999561955529e-07
HOTAIRM1	749.539590517828	0.639815786416576	0.113729181645287	5.62578378882665	1.8466753287086e-08	4.66949407910481e-07
HOXA13	3888.77281768481	-0.518557327180109	0.0880051673454033	-5.89235090190637	3.80739585118313e-09	1.14656578211416e-07
HOXB-AS3	1535.70219621308	0.599692986050727	0.145892175780061	4.11052191691753	3.94765806136437e-05	0.000355451871823144
HOXC4	1354.3900565946	0.533457118071222	0.0937071537571494	5.69281102543915	1.24964673824633e-08	3.31894024334936e-07
HOXD12	15.6565552643381	-1.88087366394665	0.598305857492724	-3.14366580302036	0.0016684586631821	0.00824687580916311
HPGD	346.983453555948	0.726231312704223	0.140477470948359	5.16973510272828	2.34426048254444e-07	4.30522171212063e-06
HRSP12	1570.00321956944	0.812417729697384	0.109014722652665	7.45236707417814	9.16802126743791e-14	8.39834666762067e-12
HSD17B8	257.173024244159	0.502333171292284	0.152441509988995	3.29525187285634	0.000983335002129479	0.00531987366223954
HSPB11	5800.56499610958	0.564193697404536	0.0848521543009686	6.64913816334414	2.94814159625587e-11	1.47871049637778e-09
HSPE1	8983.09895795501	0.993794850415501	0.122151569593987	8.13575178541483	4.09389831753198e-16	6.45654190325816e-14
IBA57	379.22177992971	-0.592098766630491	0.137611043553894	-4.30269803454112	1.68730741620265e-05	0.000172312609166009
ICAM5	81.9290014523422	1.15222616050521	0.259126731905747	4.44657389081846	8.72506642616687e-06	9.7856353509898e-05
ID2	6101.21188004774	0.720986637385191	0.0659748142317165	10.9282101932556	8.44985892127973e-28	8.07912136110858e-25
IER3	637.303237187161	0.548770019067917	0.118826607099832	4.61824192797887	3.87004898687527e-06	4.8016228224832e-05
IFI44L	18.1981153483517	2.28992352765071	0.507002581441768	4.51659145627785	6.28429823948531e-06	7.34993841495767e-05
IFI6	772.76232939386	0.510962231745085	0.13074814926257	3.9079882554893	9.30678291813388e-05	0.00074115130183036
IFIT1	122.588928686898	1.08214087354124	0.202903741949202	5.33327213754469	9.64585835062841e-08	1.94930437315606e-06
IFITM1	354.817667811927	1.24010966245596	0.149927189557375	8.27141271784722	1.32380925496706e-16	2.32777402097541e-14
IFRD1	1387.50047415179	0.575010497204512	0.113219331693402	5.07873071324641	3.79964818945415e-07	6.44423702907646e-06
IFT20	1075.74281901219	0.525943217363149	0.110336849183677	4.76670506049718	1.87263127701422e-06	2.539673162745e-05
IFT57	666.961161402083	0.599450799113285	0.112195003530438	5.34293667498888	9.14527189537787e-08	1.86043044488684e-06
IGF2R	1706.36153755424	-0.596000014399457	0.0766285760781963	-7.7777774937546	7.38097399501808e-15	8.753034122154e-13
IGFBP5	619.603885215369	0.836488382779558	0.097011145065147	8.62260085908502	6.54502723160353e-18	1.41022290970522e-15
IGFBP6	94.3246379728618	0.878581470863102	0.269824077585697	3.2561270244093	0.00112943210588753	0.00598477740071614
IL12A	109.668738411748	1.10939262560555	0.215041701857905	5.15896505664104	2.48318646065727e-07	4.5283600163112e-06
IL15RA	89.7250117493611	0.752642264182972	0.211615179594556	3.55665536671329	0.000375606379919271	0.00239817462437605
IL18	98.3224875621891	0.950258637297432	0.216963406645891	4.37981064174736	1.18782481632188e-05	0.000127428780084798
IL32	122.335033194248	0.930851779555497	0.188349546745992	4.94215035627795	7.72655900902854e-07	1.19757750476311e-05
IL8	36.9254782600663	1.82927377085804	0.360402435855671	5.07564208470169	3.8618964404096e-07	6.53464389016476e-06
IMMP1L	737.266326503416	1.16019307095009	0.156240399855921	7.42569189543791	1.12191881266116e-13	1.00369087696435e-11
INO80D	182.109242928732	-0.677497559502465	0.162942003122609	-4.15790616611401	3.21177890269443e-05	0.000298141951780457
INSM1	196.194080066888	1.02726635274642	0.150694191852618	6.81689413584771	9.30297645061576e-12	5.33022223751011e-10
IRS4	14571.2055884173	0.519533229017146	0.0772032389395341	6.72942270497286	1.70337543085762e-11	9.0795252060139e-10
ISG15	254.813804753567	0.591363427797818	0.154943721247085	3.81663369795272	0.000135284782972515	0.00101500078956034
ITFG3	1065.62506116695	-0.568688583079244	0.0807652698616633	-7.04125156832024	1.90520665814294e-12	1.32481142983049e-10
ITGAE	179.740683422787	0.787621448807821	0.196486069547475	4.00853582455888	6.10963715546226e-05	0.000514959940519348
ITGAV	1061.37232946096	-0.745591497539386	0.0837879790284084	-8.8985497225872	5.65811402671908e-19	1.44263047301248e-16
ITGB3BP	2873.28312691579	1.05117971350503	0.14613591400683	7.19316480585255	6.33064498555548e-13	4.87324271463609e-11
JAG2	822.073819453459	0.547558996667975	0.0933514439205589	5.86556536965773	4.47604874675161e-09	1.31429162625348e-07
JKAMP	1042.18446142374	0.757679148918438	0.138261855182327	5.48003025071002	4.2525312144073e-08	9.63781074340784e-07
KATNBL1	853.868938148512	0.625660493405903	0.12434224848638	5.03176113527041	4.85994554241257e-07	7.98576228870328e-06
KCNC3	84.4986591484419	-0.702617812010107	0.219849536562352	-3.19590308442991	0.00139393925020957	0.0070959220464162
KCNG1	309.850390021116	0.617347780684448	0.121725972756149	5.07161920095039	3.94445072141879e-07	6.65136859411388e-06
KCNJ4	72.8895398830926	0.840777759131154	0.244195122782816	3.44305713213991	0.000575177790334464	0.00341578798002199
KCNK1	284.606241857386	0.673455872514671	0.124241795279522	5.42052592687925	5.94239530725515e-08	1.29117588177286e-06
KCNQ2	525.048354110675	0.872609832773132	0.10954234406099	7.9659591024206	1.63947161792714e-15	2.16285565831251e-13
KIF17	49.5539653347416	0.926551471741687	0.28517648952642	3.24904578662978	0.00115792838433396	0.00610616629560183
KLF15	532.723074550635	0.511361405495787	0.127190594865584	4.02043410549498	5.80909968531851e-05	0.000493983362901626
KLHDC8B	202.823300211506	0.515858325175291	0.164396431585702	3.13789247247966	0.00170167289894435	0.00836241310891443
KLHDC9	246.751319453876	1.06842575243271	0.148606202593629	7.18964440101043	6.49602847491544e-13	4.94409172185355e-11
KLHL14	98.9032381251739	0.713216927744503	0.206598883745819	3.4521819034704	0.000556072708546135	0.0033242674073227
KLHL17	284.430944550735	0.591860922018169	0.191741358445386	3.08676712638786	0.0020234604838041	0.00962827324455213
KLHL41	99.1352431278551	0.630470270319209	0.203524500108462	3.09776105571182	0.00194988574958627	0.00935676041316523
KLRC2	66.2748505327839	1.80428463223193	0.287474844326903	6.27632179941346	3.46676299088529e-10	1.34605432067419e-08
KLRC3	24.9491612420835	1.50256891911946	0.43709753417987	3.43760557226374	0.00058688189049577	0.00347854287516633
KMT2D	1807.58906638485	-0.551383739958666	0.0798318604896319	-6.90681310164726	4.95662252113093e-12	3.10763980853528e-10
KRCC1	235.533044730813	0.520019478751948	0.142977679453229	3.63706755306558	0.00027575962779619	0.00184458713862095
KRT222	232.945264856749	0.505295329213136	0.146995234990391	3.43749461842194	0.000587122386356457	0.00347862055247137
LAMP1	5481.13340892611	-0.58459544544499	0.0554754892212318	-10.5379051839213	5.77713890304813e-26	4.2085081399443e-23
LARP7	1439.19030440944	0.640991710817301	0.125613439504837	5.1028911662961	3.34503390423892e-07	5.80843685210521e-06
LATS2	368.410738953341	-0.855649542066063	0.112238681814489	-7.62348174651855	2.46923230714126e-14	2.58728190648267e-12
LGI1	17.9998732299147	2.22966640074639	0.572034049592323	3.89778615859567	9.70760788328537e-05	0.000765894715825165
LGR5	609.095809580819	-0.587557870423925	0.107259449999162	-5.47791239306668	4.30373105782242e-08	9.72503363701144e-07
LINC00116	295.605426162917	0.811231855484915	0.205582393013651	3.94601815648215	7.9461590830552e-05	0.000649014103857866
LINC00263	168.164619943095	0.838478572346713	0.183520505957322	4.5688549515099	4.9039600421096e-06	5.90250045036922e-05
LINC00403	65.7691889688424	0.962515671536931	0.256416648119471	3.75371754757699	0.000174231182790203	0.00124492696605536
LINC00493	4766.95795503016	0.662317354482144	0.0931645826563852	7.10911094750394	1.1679283455436e-12	8.46775726546255e-11
LINC00568	17.3706841302317	2.05366760084766	0.538915329877304	3.8107425916335	0.000138549975372621	0.00103493043127459
LINC00669	124.986963251453	0.99464295192901	0.182828523949521	5.4403051036152	5.31893998552886e-08	1.17077904890101e-06
LINC00997	174.887437499352	-0.534501967417496	0.16197316108713	-3.29994156951702	0.000967049605246331	0.00524421299576688
LINC00998	8216.19846409703	1.00716851299754	0.125243344849078	8.04169286768255	8.86057486461507e-16	1.2668137783073e-13
LINC01003	278.411324458965	0.642028317047329	0.156231962807221	4.10945561657922	3.96592926160996e-05	0.000356677165456256
LINC01004	72.6552788334242	-0.953447736358173	0.2813989525778	-3.38824195194745	0.000703421835658708	0.00404242946728284
LINC01012	167.478359318202	0.590741783122887	0.163195997788019	3.61983008854311	0.000294796529636005	0.00195483195074625
LINC01158	22.006506775488	1.6666989321613	0.454307788432238	3.66865586415079	0.000243829026011927	0.00166077312552558
LMO1	38.4268049791545	1.19484519677335	0.335562143536011	3.56072703607916	0.00036982938562475	0.00236884386344578
LMO2	56.0886017436363	0.959126505006782	0.270604034762859	3.54439099863128	0.000393521183434631	0.00250315470444199
LMTK2	932.415403133545	-0.528619010822767	0.0862469568439814	-6.12913232149194	8.83596180708628e-10	3.13625391472868e-08
LOC100128108	55.7365221749347	1.2059257874389	0.351407378038918	3.43170309675555	0.000599803825317239	0.00354141216507261
LOC100240734	29.1135115482791	1.72268829639457	0.436687647410374	3.94489815915422	7.98339006027223e-05	0.000651012266215589
LOC100288175	45.0379221061884	1.10268928461053	0.322053234668473	3.42393482166281	0.000617214224665375	0.00362601505719313
LOC100289092	449.694729879332	0.606479815407859	0.110948031979963	5.46634135445852	4.59419222723823e-08	1.02901834102914e-06
LOC100289098	195.803781286618	0.897537496528084	0.236431123290901	3.79619012943473	0.000146936823443716	0.00108591281402994
LOC100289361	125.539123000237	0.948270761503781	0.221807104887479	4.27520462874636	1.90961819761324e-05	0.000190812143612588
LOC100293704	216.451249285758	0.917948785856425	0.169543297117502	5.41424403950478	6.15481764387101e-08	1.3317736961236e-06
LOC100506100	492.325868556731	1.28772336342517	0.149815073404699	8.59541923359484	8.2961357353427e-18	1.76269839554545e-15
LOC100506714	59.9513699617942	1.25840336923737	0.268807573520946	4.68142825276205	2.84883103692209e-06	3.68086293942856e-05
LOC100507217	916.3269688977	0.802823347257945	0.116939279371779	6.86530096278062	6.63512169599014e-12	3.98055261589244e-10
LOC100507316	231.802271246091	0.640393473487853	0.143388006459597	4.46615786982364	7.96368536842154e-06	8.98439961402011e-05
LOC100862671	309.663533561736	-0.554679808244799	0.122468933641258	-4.52914703960429	5.92222759793839e-06	6.9991267639384e-05
LOC101060153	71.7505759751554	1.14333038782477	0.320759530873279	3.5644471255835	0.000364623941409784	0.00234197610778554
LOC101060264	224.988276707058	0.815392539051753	0.180096711590991	4.52752597117682	5.96782683763458e-06	7.03357588306115e-05
LOC101060391	53.0393674618268	1.5730930195649	0.379536659287224	4.1447722665821	3.40151587958008e-05	0.000312906734370512
LOC101559451	100.483592865229	0.944391989417563	0.197833248793461	4.7736767968842	1.80892603627557e-06	2.46419862003061e-05
LOC101926936	397.058367088877	-0.598137839895994	0.175761011308075	-3.40313153323619	0.000666182012657278	0.0038647146111608
LOC101927578	75.3377239474999	-0.848231247662022	0.24411724657137	-3.4746879197412	0.000511447989815853	0.003108514639731
LOC101927772	86.4295175879912	-0.921755145599449	0.245498636173102	-3.75462430247276	0.000173601675845721	0.00124158879714252
LOC101927886	232.816754998732	0.822676715842133	0.223585296487124	3.67947592604556	0.000233713749691582	0.00160473650932757
LOC101928000	1333.79848172594	1.20242403300468	0.121873845954063	9.86613677111577	5.83694883910739e-23	2.62628362766661e-20
LOC101928358	154.940884774925	0.658183159662768	0.192736190483216	3.41494328601501	0.000637952932032174	0.00373065900390986
LOC101928447	14.1625830882411	2.29617537518991	0.686954350490589	3.34254433871785	0.000830140918793501	0.0046453648038566
LOC101928824	12.7625241278714	7.35033092536724	1.32224584424448	5.55897449582619	2.71364343038053e-08	6.50678952946104e-07
LOC101928895	147.968028342425	0.536091833939461	0.16568838541697	3.23554262774869	0.00121411755131745	0.00634126674634837
LOC101929112	139.353261001148	0.857455729537703	0.222844249149817	3.84778037938614	0.000119192829719375	0.000911963630064426
LOC101929149	60.9428783053328	1.3087136235811	0.30183941034154	4.33579439510649	1.45234650851666e-05	0.000150630487371444
LOC101929243	359.483278649466	0.957660736809828	0.138335985983036	6.9227159513452	4.43065624190531e-12	2.8124555679945e-10
LOC101929661	141.129253770734	1.35969171072852	0.34081926372838	3.9894802185012	6.62182410115234e-05	0.000552047221250291
LOC101930100	15.2776172969688	7.60976534265219	1.35831531830036	5.60235553566029	2.11458257587946e-08	5.22599099286009e-07
LOC101930370	36.6942934727367	-1.1341825655291	0.366652282846536	-3.09334652637037	0.00197912890322442	0.00946739023187216
LOC102723510	109.766560171844	0.89391518853885	0.248156754257739	3.6022198598327	0.00031551133578194	0.00206976518644602
LOC102723565	182.080530824663	1.26426237396179	0.191757837568559	6.59301538853541	4.30981884080246e-11	2.09306694052686e-09
LOC102723643	113.586347481318	5.5714037169243	1.56108992978971	3.56891913182402	0.000358457039720545	0.00231183633796159
LOC102723775	156.624818415926	1.11916446082973	0.183197442550335	6.10906159632789	1.00218646783223e-09	3.48442013293124e-08
LOC102723905	16.4314244391374	2.35481930125031	0.732353991536805	3.21541130172425	0.00130257742078085	0.00672541219885679
LOC102723996	165.771998645188	-0.519008253558949	0.161861695578121	-3.20649213333155	0.00134363978677076	0.00689198619171591
LOC102724002	634.444863361126	-0.692003885479788	0.108596102414682	-6.37227184118744	1.86248377600471e-10	7.76356316221253e-09
LOC102724156	122.053711177248	0.830527124114014	0.201190600609737	4.12806125930825	3.6583466419562e-05	0.000334121713006841
LOC102724183	62.984847872887	0.964416099827861	0.303791666013122	3.17459696141303	0.00150044751103777	0.00752585115536254
LOC102724250	1706.77403367534	-0.520044376344553	0.0746961181527989	-6.96213389939149	3.35156711540819e-12	2.19112280903908e-10
LOC102724281	113.230072844543	-0.927863372625699	0.245309901383899	-3.78241305137388	0.000155315353623468	0.00113359459910869
LOC102724343	46.4390705169711	-1.43560052375406	0.357653875280355	-4.01393812000144	5.9714007388105e-05	0.000506096889209545
LOC102724548	15.7906387516463	2.40072954605483	0.734567119500625	3.26822353236679	0.00108224853540014	0.00576671476647554
LOC102724560	1078.71249435732	0.512388008821006	0.0889346706120169	5.76139772368788	8.34202070275807e-09	2.31188827374625e-07
LOC102724634	18.719471431169	-1.85413493330773	0.545053731191353	-3.40174707043112	0.000669565748465113	0.0038769934973578
LOC113230	29.2530718282876	1.36604332612195	0.37373448581103	3.65511714327763	0.000257064572271788	0.00173853838488674
LOC151760	186.439216557229	-0.653230224977857	0.154631558228528	-4.22443020339002	2.39546075401683e-05	0.000231733131278918
LOC595101	393.965518222194	0.569117089728868	0.128652469155731	4.42367793998545	9.70346399962261e-06	0.000107403768891496
LPAR6	12.5230982824668	2.6383627840367	0.694355115746797	3.7997311810673	0.000144853129766784	0.00107466691521448
LPCAT4	501.269695711865	0.716254339656877	0.141024018266642	5.07895285115629	3.7952087392066e-07	6.44385164177388e-06
LPP	309.576864427883	-0.700638007216177	0.147678083909065	-4.74436008830941	2.09166487640966e-06	2.79950037439326e-05
LRRC34	512.699132261126	0.759889796575958	0.0997637138485445	7.61689563531665	2.5984926218285e-14	2.70420000875731e-12
LRRC4	218.936546389641	-0.641884210381196	0.14370665042292	-4.46662843015387	7.94619667831075e-06	8.9712853715718e-05
LRRC40	2403.97968556306	0.778917784006862	0.107025801647582	7.27785049974873	3.39180898786979e-13	2.80475102142876e-11
LRRC69	91.3077390156014	1.10461064881295	0.217032185491045	5.08961676036076	3.58787886568577e-07	6.16336420415021e-06
LRRCC1	171.050869960918	0.580302124819824	0.16269923872274	3.56671690276764	0.000361481623986021	0.00232587572426912
LSM3	19775.3547652767	0.673090383452353	0.0851551547303098	7.90428231366687	2.69481659923962e-15	3.46431128866956e-13
LSM5	1366.23283270765	0.821593346292443	0.106546260944342	7.71114198668715	1.24696834810406e-14	1.41304605846636e-12
LUM	79.3592749439538	1.18566068054365	0.223152209546252	5.31323746672515	1.07694548818424e-07	2.15642828249247e-06
LXN	1140.04057412648	0.639879350185136	0.0958971214090253	6.67256056056041	2.51378260685924e-11	1.28186154399109e-09
LY6G6D	432.495728038534	0.733862665638514	0.179999015548512	4.077037107132	4.56132156750633e-05	0.000403580667089137
LYRM5	1303.54337332812	0.777090421701078	0.110734538101076	7.01759753575497	2.25715590188067e-12	1.53466537719869e-10
MACROD1	532.779464762048	0.786808697416137	0.146753146152424	5.36144347187574	8.2559558682068e-08	1.71369895348477e-06
MAD2L1	7829.86563184686	1.03792364084406	0.1201390103498	8.63935567491376	5.65309280966148e-18	1.23544305431716e-15
MAP1A	347.06842224178	-0.714328754295067	0.125249941823917	-5.70322623621902	1.17560782803056e-08	3.16627615373441e-07
MAP1S	889.471933894377	-0.526878425924449	0.0860942297740071	-6.11978790341092	9.36999913349489e-10	3.28766620972947e-08
MAP3K9	198.294990158654	-0.50674823419527	0.145591739857505	-3.48061115755083	0.000500271189673249	0.00305271187061083
MAPK12	1308.83347664657	0.601164035971185	0.104819233854719	5.73524546844528	9.7371219650279e-09	2.66473151737025e-07
MAPK7	521.95960093523	-0.515427652077803	0.0962226256707107	-5.35661595685072	8.47950884430667e-08	1.74824159434236e-06
MARVELD3	212.51358605128	0.512430526685886	0.138760604012611	3.69291075325181	0.000221701843925459	0.00153119404441159
MATK	491.252514275579	0.98534141036459	0.154421354218193	6.38086238365925	1.76093498912614e-10	7.40089934979035e-09
MB21D2	356.242178371411	-0.708375684164561	0.121761100942536	-5.81775032158153	5.96449024653864e-09	1.6928529089341e-07
MCEE	344.460215194188	0.897024818330184	0.182223916284672	4.92265140942776	8.53794595138782e-07	1.29834490222993e-05
MDK	7645.47031217716	0.848788081946997	0.081821807746613	10.3736168305586	3.26912087055798e-25	2.17439178599113e-22
MDP1	662.913703415659	0.668315468017757	0.103302593288575	6.46949361814012	9.83318832687508e-11	4.46374228559451e-09
MED30	186.565441606595	0.571420593978899	0.163467441291327	3.49562328415314	0.000472955910455017	0.00291573679275328
MED31	935.126268250439	0.762599310109981	0.149246485851215	5.10966342530987	3.22733225643172e-07	5.6360421071795e-06
METRN	481.406884732736	0.714514434288671	0.181190000640737	3.94345400828939	8.03163999136288e-05	0.000653553343552496
METTL18	531.110586220877	0.526751122223136	0.105152295201863	5.00941155123549	5.45967108794927e-07	8.79768142225223e-06
METTL3	1458.67235954358	0.613445077546322	0.096354117975203	6.36656834640107	1.93304185253893e-10	8.01400386453674e-09
METTL7A	661.571962937387	0.607813596060336	0.113754226604883	5.34321769134376	9.1310993002346e-08	1.86002073362169e-06
MEX3A	287.990860772984	0.578614851016793	0.125550795543038	4.60861158636347	4.05366800615186e-06	4.98096491229809e-05
MGARP	133.328012136916	1.02564460216533	0.180116850456759	5.69432898456971	1.23858060415264e-08	3.30677244019671e-07
MGAT3	57.6797215858342	1.38661272815096	0.265443373804401	5.22376094109143	1.75325102146331e-07	3.31346890727521e-06
MGC12916	612.14985277177	-0.582689450873499	0.106340507432031	-5.47946840714423	4.26605610314974e-08	9.65416069023443e-07
MICU3	389.710754697559	0.945704617454126	0.168927760987905	5.59827829318022	2.16491032257192e-08	5.33313979302823e-07
MIDN	2692.42356025611	-0.57683759766379	0.0714424767233039	-8.07415453831307	6.7945778636792e-16	9.99456270755426e-14
MIR600HG	200.279047059314	-0.600670247066138	0.158058842720169	-3.80029510990143	0.000144523871576986	0.00107326513950715
MKI67	4035.53904480345	-0.559584284073185	0.0952089440132623	-5.87743399396633	4.16674772063959e-09	1.23532764787489e-07
MLF1	867.756887859422	0.84480876520487	0.104574248763915	8.07855447388481	6.55389965988498e-16	9.73413174727383e-14
MLXIPL	91.1229807057093	0.773762704691456	0.238067531731547	3.25018157269752	0.00115331346269315	0.00608627506812724
MMADHC	5737.53097484044	0.522529581642221	0.116848868108714	4.47184119195807	7.75490093943983e-06	8.78702284867275e-05
MMD	412.478212923907	0.519133827853078	0.119160501079064	4.35659319281165	1.32102462067465e-05	0.000139951763483939
MNAT1	2119.1167067897	0.619362020054655	0.0731805065821351	8.46348363767482	2.59506835366675e-17	5.15576047719401e-15
MND1	930.550847827347	0.691068002607315	0.122519835680207	5.64045812476516	1.69598312536719e-08	4.34592124821897e-07
MNS1	188.988004944166	0.760820761955662	0.161524558500912	4.71024820632069	2.47415294498888e-06	3.25168314024398e-05
MNX1	1133.2239693401	0.520823968365868	0.108455025294875	4.80221148766334	1.56922825430454e-06	2.19033337904661e-05
MNX1-AS1	296.258739802949	0.774249470808379	0.166841479282895	4.64062938147155	3.47349615127571e-06	4.40609818592171e-05
MPLKIP	2381.30924524416	0.67112459158916	0.109984018904545	6.10201916854512	1.04736810449769e-09	3.63325107995593e-08
MPZL2	253.145703446774	0.827190647399345	0.147312267109555	5.6152190420379	1.9631339760044e-08	4.92328255162547e-07
MPZL3	129.811661863988	-0.541504529194049	0.173423287687049	-3.12244414470576	0.0017935613498643	0.00873262302044051
MRAP2	220.454347137076	0.523365306310504	0.14058289846869	3.72282341601504	0.000197007311102246	0.00137932166830305
MRC2	176.482280177201	0.581431236029597	0.153411888980891	3.79000115240103	0.000150646585852495	0.00110904305600167
MRPL1	1287.24117996662	0.649416075491203	0.114162640000838	5.68851662405874	1.28147638977626e-08	3.39169996726594e-07
MRPL13	4269.01447072253	0.681115889098509	0.111478810990793	6.10982376870491	9.97412165352363e-10	3.47572011516183e-08
MRPL24	3055.83712919338	0.584764892247782	0.10847395992152	5.39083198097362	7.01322244534863e-08	1.48393190828414e-06
MRPL32	4570.06355070983	0.817323818992238	0.110609024674794	7.38930499925554	1.47598252808671e-13	1.28293072242446e-11
MRPL33	1915.55077110337	0.55809940073601	0.126600768114863	4.40834134773696	1.04165282664186e-05	0.000113660520270808
MRPL36	4176.87523605723	0.727439179570817	0.12035658073184	6.04403328133413	1.50308484883381e-09	4.97709783927696e-08
MRPL42P5	36.2223053405772	-1.57523436237555	0.501127710516351	-3.14337908145703	0.00167009400784906	0.00824962806976908
MRPL47	3291.3255730478	0.712653954784755	0.117335196886573	6.07365883123437	1.25028214182749e-09	4.26410820671989e-08
MRPL50	2080.13173928943	0.912454442991227	0.0987259584642684	9.24229510844879	2.41265622251336e-20	8.58344532372313e-18
MRPS17	2939.96970876431	0.606768897330466	0.0614741448258948	9.8703105028779	5.59910188658554e-23	2.59560789881775e-20
MRPS18C	1597.88208819936	0.75324226054686	0.120695315942337	6.24085744062122	4.35178732965259e-10	1.66019058775624e-08
MRPS23	2818.85654705802	0.874343216454197	0.121806938090065	7.17810684813126	7.06833127543974e-13	5.32666659367868e-11
MRPS28	2155.23288932618	0.554036852428141	0.13113528668607	4.22492577268292	2.39019547497886e-05	0.000231733131278918
MRPS33	4301.4926842133	0.711475479000794	0.136748130983641	5.20281684205179	1.96290304310513e-07	3.66201106749052e-06
MRPS36	1056.1606779034	0.616732505024583	0.106577035461777	5.78672978050482	7.1769890155601e-09	2.00353244452625e-07
MSI1	1252.29103464389	0.545078553101958	0.0797640099442596	6.83364030322532	8.27864498527821e-12	4.83384393071702e-10
MSRA	288.929957785747	-0.569277970514678	0.134563164416832	-4.23056319299422	2.3310694418987e-05	0.000226748384530967
MT1F	303.565249750524	-1.35212758004712	0.411667899764467	-3.28451059900645	0.00102159655559021	0.00550489049222226
MT1X	1143.46401100969	-0.888364248002746	0.101558099323886	-8.74735007761027	2.18421274370089e-18	5.1406287004825e-16
MT2A	1494.99980027972	-0.520840385013554	0.135328127181922	-3.84872233037991	0.00011873550282448	0.000909572219433599
MTERFD1	1094.85748757125	0.525845717406238	0.0837064782969432	6.28201936223903	3.34203210900071e-10	1.30424508172176e-08
MTRF1	630.806573480981	0.505849715532406	0.109807256910391	4.60670569291433	4.09098370423739e-06	5.02278240027476e-05
MUTYH	387.029254963588	0.563523404229876	0.140998522451808	3.99666176943438	6.42419864318253e-05	0.000538211340872981
MYB	204.75691464662	0.869960733620121	0.18378530562511	4.73357067726998	2.20604096339266e-06	2.94228549764436e-05
MYC	5338.90156394833	0.776789959050617	0.0661250326325186	11.7472903698593	7.2919709520685e-32	7.96804083033885e-29
MYH9	3671.62585893154	-0.526908348080834	0.0769759989816791	-6.84509918742649	7.64229017597013e-12	4.54909552964946e-10
MYL5	85.6751915947945	0.986900230828734	0.232543808420834	4.24393251977169	2.19636423845585e-05	0.000215246509416384
MYO10	1078.14099691785	-0.578726515502638	0.0916700633530618	-6.31314623699677	2.73418904464882e-10	1.09210506540568e-08
MYOF	28.8853269283507	-1.16045751823638	0.370903950134008	-3.12872784939903	0.00175564834585565	0.00857806080961346
MYOM2	187.67991032884	1.37129739588145	0.152051979876273	9.01860927425806	1.90492124834883e-19	5.71401671710596e-17
MZT1	3193.15512502801	0.578314578026517	0.0943654338434896	6.12845778874587	8.87349631799882e-10	3.14228580260986e-08
MZT2A	3278.39082334387	0.543148434686317	0.143141637668911	3.79448246877424	0.00014795173466556	0.00109183098741618
NAA38	5072.17068366818	0.851471407788193	0.119691212851862	7.11390074091767	1.1280829542621e-12	8.29683318956806e-11
NBPF1	763.155143094619	-0.505753126875295	0.0921575771940575	-5.48791691659085	4.06701262740346e-08	9.23103251840032e-07
NDRG1	3311.44187661114	0.840890391143402	0.0572926591187089	14.6771053059538	9.03666178694853e-49	1.97489788595341e-45
NDUFA4	2898.25483168202	0.873510297989065	0.122343332750471	7.13982755211237	9.34480809001346e-13	6.97350605663541e-11
NDUFA5	5296.73136003174	0.896957830597948	0.117552902848157	7.63024824454182	2.34302096074603e-14	2.48913435121478e-12
NDUFA7	8695.79691928005	0.632844188169716	0.0906980798963869	6.97748165002694	3.00518054806431e-12	1.98160569070206e-10
NDUFAF2	560.991423873843	0.511839884648062	0.153886571359807	3.32608544153806	0.000880749260718842	0.0048747113569019
NDUFAF4	1740.72487465079	0.578600107459372	0.0933054635149508	6.20113855783654	5.60561337876078e-10	2.09669128284309e-08
NDUFAF5	564.350359041264	0.517108069887865	0.13501810742791	3.82991644408852	0.000128186777643566	0.000968152038001135
NDUFAF7	510.142816567479	0.607964494163539	0.113515235502402	5.35579643977108	8.51803655371306e-08	1.7538213081925e-06
NDUFB1	6772.639105029	0.9460866924799	0.220966249034677	4.28158914138706	1.85563360373225e-05	0.000186025444756854
NDUFB3	6711.66716213189	0.933637056977208	0.119389073659354	7.82012145969989	5.27723931749466e-15	6.56351277065312e-13
NDUFB6	3686.81341873602	0.793740735263881	0.134034917370245	5.92189521086755	3.18252401381089e-09	9.77635589624076e-08
NDUFB7	5043.22206450498	0.541644951090652	0.129085564191608	4.19601490284894	2.71652380162128e-05	0.000257321245307754
NDUFS4	3308.23476301152	0.929240631183026	0.136998094414961	6.78287267535559	1.17809459940837e-11	6.65036574972296e-10
NDUFS5	5382.69886663895	0.717080896016158	0.134249679459717	5.34139745362539	9.22327856404731e-08	1.8713224863766e-06
NEFL	2034.18084487928	0.619076771317581	0.0630373641587854	9.82079088456464	9.16218768248799e-23	3.89342075463059e-20
NEU1	2045.59296101441	-0.640005930221406	0.0879053517483384	-7.28062532590348	3.32276337534545e-13	2.76258881065406e-11
NFAT5	484.312024934605	-0.53926685871399	0.129836479915403	-4.1534309853853	3.27527025866633e-05	0.000303483249043474
NFATC4	146.859709421926	0.96937245239172	0.174819322741554	5.54499604042513	2.93960822943321e-08	6.98293892761944e-07
NFE2L3	426.450679002613	0.705238454031855	0.11299123077875	6.24153263196855	4.3330401484187e-10	1.65717120476273e-08
NFYB	907.571782520074	0.739183865697347	0.115348697003981	6.40825501194726	1.47194563455055e-10	6.3430491034801e-09
NGDN	1488.44934243248	0.602093812800828	0.125575506038573	4.79467558439211	1.62938297002477e-06	2.2557738167818e-05
NIFK	3116.63161324225	0.562329614794005	0.0956419142844555	5.87953115536291	4.11430158486022e-09	1.22452501255237e-07
NIPSNAP3A	1761.39644021353	0.972231176693197	0.142463667537111	6.82441490873411	8.82843835671697e-12	5.07734774364873e-10
NIPSNAP3B	79.184324355832	0.910026162169688	0.225647959286523	4.03294656440547	5.50818081575592e-05	0.0004718037520685
NKX2-1	156.760458692806	0.56727094822246	0.170533424099097	3.32645023237684	0.000879597255622156	0.00487009729153375
NME1	22438.9224695852	0.504123533232776	0.0991130013993578	5.08635119626236	3.65017861450117e-07	6.23915446308814e-06
NME5	451.059742382672	0.862630646806625	0.197109046944474	4.37641326047114	1.20648170872076e-05	0.000129068232028043
NMRK1	135.117551802953	0.771954722628553	0.202238412810351	3.81705291245759	0.000135055214727044	0.00101427328173506
NMU	928.940877149718	0.650337452367136	0.0996433463734088	6.52665206495602	6.72560321870131e-11	3.19528813787865e-09
NOG	93.9242479397768	0.9458624874078	0.265610648137067	3.5610864776765	0.000369323410639229	0.0023669499522241
NOTCH2	2470.21794870658	-0.555281510715975	0.0749609441065614	-7.40761095440059	1.28594885912239e-13	1.13060032453185e-11
NPPB	12.3952398065414	-2.99475703718916	0.815622112249105	-3.67174576585597	0.000240899264115364	0.00164636784831247
NPPC	254.151116541139	0.743403574995492	0.179737791685498	4.13604489086127	3.53343097036758e-05	0.000323679203501097
NPRL2	515.804551771654	0.516534260231739	0.106524797626301	4.8489579116009	1.24111748598215e-06	1.79092124613969e-05
NRBP2	187.53244594755	0.663499084425992	0.168337108050482	3.94149033513762	8.09768984486407e-05	0.000657864747370821
NRP1	1325.17555806531	-0.530874272643244	0.0888127477303086	-5.97745578433529	2.26649416235437e-09	7.20848808642354e-08
NSMCE2	1208.45403288622	0.687208230670501	0.101245965840966	6.7875122229556	1.14083596775102e-11	6.46389208690927e-10
NSMCE4A	2578.68157495785	0.808426066011952	0.117383169013522	6.88706969496471	5.69533239257921e-12	3.48508779766707e-10
NT5C	1833.49540176764	0.746205641885483	0.120418973839201	6.19674473295143	5.76428726117049e-10	2.14034142042199e-08
NTHL1	1053.99383262232	0.525931381711293	0.102375700802784	5.13726770695757	2.78761716032534e-07	4.9935558921144e-06
NTS	308.934804009042	1.34979435408706	0.189096961504214	7.13810705021289	9.46249290667479e-13	7.02704934399568e-11
NUDCD1	1009.39903406197	0.664637302000943	0.104553561655615	6.35690732555021	2.05856099169267e-10	8.46555539003078e-09
NUDCD2	3214.37423857138	0.64178212421821	0.0607694413284128	10.5609350717882	4.52135228243118e-26	3.45838236083161e-23
NUDT12	1398.12229123302	0.612017784516924	0.103257753862475	5.92708790985372	3.08353921722369e-09	9.49134465695935e-08
NUDT6	140.476669604757	0.793732569599099	0.18192678980205	4.36292296732514	1.28336141920616e-05	0.000136528949867982
NUF2	1895.35966085499	0.771247675419904	0.12049560699648	6.40062899091776	1.54738159476196e-10	6.59382831104973e-09
NUP37	2798.61786128763	0.566552470938395	0.114979401645074	4.92742580699165	8.33200457624738e-07	1.27081760725257e-05
NXPH2	75.7304926635939	-0.918609525373168	0.241839691822672	-3.79842332104333	0.000145619464003514	0.00107868145309235
ONECUT2	316.033773963791	-0.516569178256492	0.130916379767174	-3.94579485909383	7.95356881484118e-05	0.000649272655973535
OSGIN1	39.380570966223	-1.20011578934862	0.339061114733177	-3.53952646646917	0.000400845574536602	0.00254445460550246
OSTN	55.074478179267	2.26366238181544	0.339112061738509	6.6752635403484	2.46788276433987e-11	1.26266456618299e-09
OTUD6B	822.655859482807	0.60003761152177	0.0976710386165341	6.14345480524247	8.07456542650349e-10	2.8964415869408e-08
OXLD1	886.760853219706	0.801692652182281	0.16721517451838	4.79437739123467	1.63180828970465e-06	2.25708889836363e-05
OXR1	1123.0952787407	0.557450899728343	0.0889722633978662	6.26544586412885	3.7176014173528e-10	1.43979408816869e-08
OXSM	287.535741314573	0.729805689635881	0.150878064849689	4.83705627032627	1.31776132322905e-06	1.89109875448011e-05
PADI2	81.7576770492437	0.998870888851846	0.225325326997278	4.43301648404536	9.29237584868535e-06	0.000103385284169592
PAG1	281.722917861957	-0.513653082164432	0.12754805969718	-4.02713364189098	5.64609441726328e-05	0.000482266624205995
PALM	347.809015126826	0.507428729710712	0.118037171007591	4.298889285292	1.7165618893373e-05	0.000174600823025811
PAM16	2963.09499901833	0.752138747192067	0.146771382703333	5.12455993354206	2.98233475441518e-07	5.31126392002834e-06
PAPLN	183.174426480352	0.512185789783959	0.149139684060638	3.43426897414984	0.000594154304054091	0.00351347991628121
PAQR8	129.434150423081	0.563144094229308	0.176338406079619	3.19354193308882	0.00140538924720242	0.00714036688930673
PARPBP	1457.04368795994	0.522358455539717	0.0864026616482374	6.04562921529367	1.48828014487801e-09	4.93876565213531e-08
PARVA	557.415908521466	-0.597801789603282	0.0977601242408705	-6.11498598478008	9.65654499872523e-10	3.38045367026313e-08
PBK	3738.3603359872	0.590218914995157	0.0948824891785085	6.22052520022678	4.95493473016005e-10	1.87388407611152e-08
PCDH7	2492.59000315926	-0.890042683595562	0.0720854623686397	-12.3470482722848	5.05316132422663e-35	6.44193849483492e-32
PCDH9	622.128880666178	-0.545047706922073	0.100689593291161	-5.41314836128072	6.19261393904191e-08	1.33310287252693e-06
PCMTD1	425.583566980578	0.520297822624591	0.107249742811266	4.85127338291328	1.22671318849736e-06	1.77207349930431e-05
PDCD10	2130.6447927097	0.891502651257115	0.128985759977493	6.91163622567854	4.79095147127683e-12	3.02859403337161e-10
PDE1A	120.905320191521	0.95032277118151	0.188164796739716	5.05048121459227	4.40698451248177e-07	7.32804881216806e-06
PDE9A	576.704734984264	0.524224416967749	0.0930590618587562	5.63324416233004	1.76850796278947e-08	4.50910580245889e-07
PDIA2	34.112406034667	1.73433397941894	0.416607723481848	4.16299046240439	3.14106492755038e-05	0.000291932024675977
PER2	107.359916050494	-0.68253115796902	0.197690155448411	-3.45252982588267	0.000555356076176581	0.0033212811780099
PET100	4790.66659568188	0.6109479029282	0.108361676119681	5.6380440466188	1.71992521448619e-08	4.39990232963374e-07
PFDN4	2471.26065038371	1.10182336902677	0.1348671336785	8.16969515829798	3.09169674077881e-16	4.92674757712857e-14
PFDN5	17910.8666398938	0.812590969840021	0.100202853279275	8.10945939408783	5.084546792331e-16	7.8569087706141e-14
PGF	172.988197881105	0.923005785997074	0.165955143998522	5.56177870572844	2.67038781557158e-08	6.4131228889504e-07
PHACTR1	147.843148439533	0.731653371619105	0.167583915023849	4.36589258291874	1.26604689593383e-05	0.000134874550236739
PHF21B	158.042470968167	0.749856946646637	0.173193448576203	4.32959186857873	1.49385941699998e-05	0.000154412576765308
PHF5A	4473.48602214787	0.68154498851521	0.112300697811194	6.06892923907793	1.28765860767561e-09	4.36776083818658e-08
PI4KAP1	455.690223914165	0.676923518564532	0.137318867711367	4.92957398969653	8.24091208445308e-07	1.25817837393177e-05
PI4KAP2	425.85371218215	0.615392505162038	0.155427487847754	3.95935438244254	7.51526505019087e-05	0.000617446427163373
PIGF	950.327783295625	0.552638819880297	0.107426067455386	5.14436424017669	2.6842828355263e-07	4.85966376542974e-06
PIGP	2678.20003865756	0.528620716795087	0.0773189014382339	6.83688861277181	8.09316175404639e-12	4.7501542812358e-10
PIGY	1463.37818738798	0.674239663909571	0.122215468095712	5.51681120577591	3.4520592879472e-08	7.97728141797829e-07
PIP5K1C	546.281372475635	-0.522432873543911	0.0971679571265492	-5.3765962462657	7.59071305478021e-08	1.59509242186851e-06
PKDCC	175.649847201336	0.659923725536502	0.157597202090493	4.18740762388391	2.82158802784769e-05	0.000265955968268725
PKI55	315.586810145594	-0.711225606657028	0.146396811699345	-4.85820420814678	1.18455205131174e-06	1.72255487461663e-05
PKIB	709.978520205894	0.60224158404752	0.0905519827633734	6.65078296100122	2.91537927296424e-11	1.47192977286492e-09
PLA2G4A	180.090216997685	0.58593398231091	0.151294049970909	3.87281576786117	0.000107585152634642	0.000840570819716419
PLA2G7	55.3933539557475	1.10214570126853	0.275047605886067	4.00710887018253	6.14665343385619e-05	0.000517224995770803
PLAC1	397.22676656469	0.778927447788846	0.132494977795329	5.87892055042334	4.12950502279296e-09	1.22666345317838e-07
PLAT	471.688004026249	0.697974760207168	0.102179333219198	6.8308799658132	8.43953289598007e-12	4.90904845029289e-10
PLBD2	1175.98601866521	-0.564781879615255	0.0755641826448799	-7.47420086933903	7.76744171514347e-14	7.2899584882371e-12
PLEC	671.000749026515	-0.734972876311201	0.10742449300936	-6.84176257873668	7.82246593737885e-12	4.62038934015528e-10
PLGRKT	1148.33387508365	0.657184690654292	0.112426591659828	5.8454559633254	5.05182571581699e-09	1.4636899583441e-07
PMAIP1	12205.7281210757	0.581074066822726	0.0831410518582025	6.98901509946916	2.76822631359387e-12	1.84927188407681e-10
POLE2	801.380763535535	0.54912404191436	0.0919101883031154	5.97457204747939	2.30694965096609e-09	7.30677344937458e-08
POLR2K	6249.15532952745	1.09372054577933	0.110558661874659	9.89267170237002	4.47911470555747e-23	2.21037086340704e-20
POLR3G	859.410529593893	0.715230407753874	0.103652576649786	6.9002665526632	5.19050530050617e-12	3.24099388110790e-10
POMK	2455.12405062175	-0.507911149145437	0.076423836508379	-6.64597817056397	3.01209901893855e-11	1.50585264025235e-09
PPA2	1299.03212529131	0.689453382023965	0.128772865901368	5.35402685339038	8.60180860767814e-08	1.76674982066778e-06
PPFIA3	146.852445193449	0.559923835494509	0.163984277613627	3.41449707034584	0.000638998807378179	0.00373137185793789
PPIE	3558.47138634453	0.5270705437302	0.0829489346195068	6.35415688155506	2.0957286947162e-10	8.57231485876161e-09
PPIL3	1177.37793824987	0.815807700361212	0.0907832684892239	8.98632219281738	2.5564178309336e-19	7.242237032893e-17
PPOX	311.945293294855	0.681128095522297	0.133021361415881	5.12044147099654	3.04821214784572e-07	5.40762918228795e-06
PPP1R14A	1115.23414700396	0.993315288311767	0.111027469044707	8.94657238301807	3.66691518027745e-19	9.84148568910252e-17
PPP1R1A	138.774828303685	0.545128246642142	0.177244911138686	3.07556500855252	0.00210104120986025	0.00991722567986487
PPP1R35	963.214524501738	0.876350364525429	0.168125838481037	5.21246687863669	1.86345846581878e-07	3.49352789339408e-06
PPP2R2C	243.007296043727	0.561538097547082	0.134231354459547	4.18336013823291	2.87231826530718e-05	0.000270117657837725
PRDM5	151.588243720074	0.515942647733903	0.166138577074669	3.10549576635664	0.00189960340121311	0.00916434337173075
PRDX5	2373.33869571015	0.763961863614516	0.133216175471602	5.73475301261275	9.76545465213459e-09	2.66758948801823e-07
PRIM1	3354.72071198224	0.685998998528622	0.0847744114284167	8.09205262495839	5.86675505988184e-16	8.90392395453097e-14
PRIMPOL	279.255864849264	0.875907422136059	0.135678484438893	6.45575771102125	1.07678767578983e-10	4.83070318599201e-09
PRKAG2-AS1	209.003322799617	0.711715138618417	0.156143262829729	4.55809060039004	5.16207701940047e-06	6.18378144108415e-05
PROCR	1624.33060496884	0.917706177862509	0.107646636733731	8.52517278484512	1.52581881628297e-17	3.11226350019958e-15
PRPF39	889.109137263346	0.552075778895685	0.0984918144435421	5.60529605444672	2.07899293539677e-08	5.17145267084549e-07
PRPF40B	152.987353959687	0.702570701326719	0.170021030012812	4.13225764644394	3.59217438532372e-05	0.00032866676881987
PRR12	702.323471873917	-0.575427655613679	0.0953687916646326	-6.03371024807768	1.60237272846286e-09	5.27163397849997e-08
PRRX1	153.951625427043	0.519391825835975	0.168339944566904	3.08537481803405	0.00203295781324856	0.00966144412149006
PRTG	257.619245041491	-0.615372366091352	0.143138597705231	-4.29913647301901	1.7146487010962e-05	0.000174522261007116
PSG4	126.45293866438	-1.32386626343535	0.190466146486432	-6.95066439814626	3.63569839967109e-12	2.34678962523917e-10
PSMA3	10417.9867379998	0.727595997884264	0.121582678509808	5.9843721721065	2.17226107022685e-09	6.93763044933828e-08
PSMA4	11785.0350102082	0.661570623025186	0.0879613223189358	7.52115367964139	5.42949826937637e-14	5.19127903280748e-12
PSMA6	8647.95336387491	0.624940727318325	0.101825584452775	6.13736450104208	8.3901728089029e-10	2.99889868295786e-08
PSMC6	3338.40049721356	0.77797754018649	0.135984858707624	5.72106003256722	1.05861481434747e-08	2.86631671325443e-07
PSMG4	1122.24684268397	0.821301042099611	0.133841276069304	6.13638084020011	8.44226337469339e-10	3.01048356890582e-08
PTPN14	1066.74415244673	-0.588257093935613	0.0955753125660638	-6.15490630521345	7.51218941538633e-10	2.72325767006114e-08
PTPN21	177.763226109092	-0.533469307647778	0.154370419544925	-3.45577416463864	0.000548714845604428	0.00329056829010448
PTPRG	1318.90374641172	-0.513992660931444	0.0797314415456206	-6.44654920276775	1.14425480376092e-10	5.07456598716262e-09
PTRH2	2609.25175453065	0.61360336478028	0.0937903715093913	6.54228525706223	6.05857972176405e-11	2.88735677830363e-09
PTS	2668.22809436254	0.692680101823213	0.129267101942798	5.35851807159515	8.3907344991542e-08	1.7369615205421e-06
PURB	1074.01753080706	-0.524135781113808	0.0871002467283131	-6.01761534325747	1.77005186375143e-09	5.76133051312115e-08
PXDC1	335.485920471856	0.652390301630915	0.118362303671894	5.51180807902633	3.5516608365902e-08	8.14592316014347e-07
PYCR1	1466.3520683348	0.661909438334727	0.105206154429661	6.29154674384823	3.14318134314744e-10	1.24570953853548e-08
PYURF	1486.35325763702	0.678719017671018	0.121683243910631	5.57775249786648	2.43645978305213e-08	5.91634313668753e-07
QSER1	1627.73096841349	-0.509098900434186	0.110121039081179	-4.62308478635848	3.78075096977366e-06	4.71376759051324e-05
RAB28	873.049381050197	0.557965594062181	0.0877030122665527	6.36198894020169	1.99157786189412e-10	8.23436706250171e-09
RAB38	640.407843592145	0.537044345629747	0.11703926670123	4.58858262501487	4.46265671835804e-06	5.43116328380599e-05
RABGGTB	2536.0928358079	0.534125042829852	0.0683721706350557	7.81202407161835	5.62768089725745e-15	6.94292438437455e-13
RAC3	7423.83891649888	0.597469345186371	0.0884824515680835	6.75240496390003	1.45414313468001e-11	8.00197182530028e-10
RAD51AP1	3849.16124354336	0.86930449891447	0.0981030781904453	8.86113376816688	7.92047598528049e-19	1.98635150201346e-16
RAET1G	131.868230498253	-0.557948672423764	0.176330087249311	-3.1642284146034	0.00155494708737854	0.00777371913160683
RARB	138.265688367817	1.37435942572918	0.174764376149284	7.86407079069251	3.7184723266971e-15	4.70125534329026e-13
RAVER1	2587.83197735445	-0.559101373599956	0.0717644649417673	-7.7907830017772	6.65952009520915e-15	8.0218376705913e-13
RBM15	1275.22795138647	-0.503000902810689	0.0813319039490308	-6.18454601930763	6.22814430439087e-10	2.28484775943817e-08
RBM24	82.5036016304431	0.867102897195307	0.225516553422704	3.84496341414914	0.000120570426133354	0.000919484735288159
RBM39	5458.27228611851	0.540206148477155	0.0965616971472315	5.5944143944931	2.21367658587817e-08	5.44450553227722e-07
RBP1	258.483890448709	0.761620410661872	0.130656168823143	5.8291959539454	5.56950728031209e-09	1.59150677895652e-07
RBP7	463.337334346972	0.780773532224309	0.151433544834451	5.15588229198398	2.52439443406793e-07	4.58104223634297e-06
RCN2	3746.33334423284	0.807281578077645	0.0892486050478372	9.04531311884306	1.49236840179512e-19	4.75630246055452e-17
RCOR2	98.9394366301871	0.866399311620625	0.209282701483512	4.13985152847849	3.47530675074142e-05	0.000319119103678525
RERG	311.795343549562	0.779407533131435	0.145476548205	5.35761634949657	8.43270635574931e-08	1.74093848623823e-06
RFX1	467.514847881169	-0.556857515405217	0.100184044257115	-5.55834533866572	2.72344130660895e-08	6.52006339726194e-07
RGCC	170.466770794227	0.748521924370698	0.183208609086043	4.08562636933267	4.39580675293923e-05	0.000390517141152522
RGS14	188.044916414646	0.569944517577891	0.162215936306433	3.5134927588202	0.000442256468018154	0.00277124373572119
RGS16	536.900855579791	0.780279168035027	0.108229734424221	7.20947133600657	5.61695195710721e-13	4.40657082255518e-11
RHBDL1	109.881342801421	0.716893457447491	0.221987145564337	3.22943680195987	0.00124034291674676	0.00645180752818495
RHBDL3	113.143955702046	0.633657969672304	0.18551779570759	3.41561825514068	0.000636373911988755	0.00372427241989441
RHOBTB2	550.214781381068	-0.659725625257528	0.0981146537641507	-6.72402745102057	1.76769107297448e-11	9.38963126193181e-10
RHPN1	211.590850577864	0.807241413326206	0.169619623329197	4.75912749646612	1.94431596216483e-06	2.62884309457799e-05
RILP	157.996704366647	0.628419556600364	0.163979773705178	3.83229920618264	0.000126951205747618	0.000960484443880844
RILPL1	406.11102076791	0.681010326387305	0.130783560459437	5.20715542530686	1.91757470998411e-07	3.59058236393354e-06
RINL	166.02573758475	0.640583094839646	0.187019214077347	3.42522610845062	0.000614287955696973	0.00361298621539881
RIPK1	300.10353530481	-0.626879274224063	0.129145873978049	-4.85404027952617	1.20971148452122e-06	1.75373861871088e-05
RLN2	261.525823860406	1.24900020992704	0.205647545932247	6.07349922054763	1.25152607191609e-09	4.26410820671989e-08
RMDN1	911.956965407143	0.567650362391306	0.0993645463739636	5.71280585587262	1.11128436627e-08	2.99831185805969e-07
RN7SK	17094922.6898499	0.986809474852257	0.129268584090506	7.63379193634051	2.27947689349836e-14	2.43856206410755e-12
RNASE4	126.680664488565	1.00327854683085	0.222601575115052	4.50705951344819	6.5732201487794e-06	7.64111868054918e-05
RNASEH1-AS1	333.953592667026	0.604419097581087	0.128070209917252	4.71943551877998	2.36499996056584e-06	3.12973783708791e-05
RND2	1037.12442256337	0.602007860191848	0.0867938707006999	6.93606420973911	4.03174407456571e-12	2.58065359216344e-10
RNFT1	969.981387120061	0.568010226011825	0.0976150096439483	5.81888203549483	5.92425240511245e-09	1.68743666901067e-07
RNU1-2	894770.031361304	0.772186413865721	0.118821736739605	6.49869657736068	8.10188798972544e-11	3.76725478622552e-09
RNU1-27P	970423.130375198	1.06236278017413	0.302246058873651	3.51489373966736	0.000439929978808152	0.00276047941583557
RNU1-4	863934.541501167	0.80803090501975	0.227490389904121	3.55193423933339	0.00038241042009575	0.00243738026675788
RNU11	9618.19986840974	0.751820099932839	0.1360030020158	5.52796694771118	3.23963064817479e-08	7.55485817923443e-07
RNU12	19253.4129223658	1.37873838804763	0.129283343357622	10.6644703968846	1.49246878171316e-26	1.20167302224463e-23
RNU2-2P	21403.096307787	0.860171222067979	0.24537631315621	3.50551856861742	0.000455718711782855	0.00282937696950248
RNVU1-10	377.995679164241	1.49595592419488	0.197876795573822	7.56003714259053	4.0295427922323e-14	3.92636596404903e-12
RNVU1-3	374.792339983317	0.957932486062838	0.196086878014866	4.88524523293299	1.0330019923202e-06	1.53128531768551e-05
RNVU1-6	821.327504926856	1.34955345319953	0.333488120345292	4.04678119209225	5.1926738022086e-05	0.000450070956522307
RP11-15A1.7	123.309161119436	0.826702104138189	0.207126033386989	3.99129984106633	6.57121360573959e-05	0.000548725031335176
RP11-160O5.1	530.040123771175	0.816839050242413	0.145513343874353	5.61349927431901	1.98275434004542e-08	4.9562378911789e-07
RP11-620J15.3	542.389907864583	0.787062015053861	0.108165772530719	7.2764424146311	3.42738314950726e-13	2.81893050651409e-11
RPA3	951.844506676301	0.908452070021488	0.154388905131523	5.88417975532361	4.0003288757771e-09	1.19292458365766e-07
RPL13A	49220.8329791096	0.596113722015637	0.0826578517422013	7.21182210100059	5.52080725668452e-13	4.35346955735875e-11
RPL13AP5	718.871160646034	0.589607562052528	0.143595806960303	4.10602213625587	4.02530923310153e-05	0.000361380168121991
RPL17-C18orf32	477.178664452495	0.866575472576143	0.193521071249177	4.47793858819821	7.5367274114622e-06	8.5978266920618e-05
RPL21	75304.2851707758	0.622893662761643	0.0753034566353279	8.27178048118204	1.31973128338696e-16	2.32777402097541e-14
RPL21P28	828.270132180339	0.537511158983104	0.118298889731806	4.54367036074208	5.52830870438555e-06	6.58148377896421e-05
RPL22L1	1443.6446799553	1.13810913406771	0.129240971129308	8.80610168836482	1.29573502575586e-18	3.19712168129245e-16
RPL23	185324.954204548	0.720591832343445	0.0863915333991211	8.34100060493631	7.36645189360963e-17	1.37429245205415e-14
RPL26	175637.101036688	1.14509000397972	0.123539866675237	9.26899174166948	1.87913796072119e-20	6.84453631502685e-18
RPL26L1	3430.62514462448	0.538737481363672	0.108246615340182	4.97694528065017	6.45955727672972e-07	1.02085028119226e-05
RPL27	34293.1006938985	0.626741033767681	0.110521126063795	5.67078038461094	1.42148521664586e-08	3.71090116796046e-07
RPL30	54611.6643031074	0.90109867887439	0.112646855936843	7.99932382826202	1.25104303305511e-15	1.73985966542519e-13
RPL31	41089.7408437826	0.95362392855182	0.230831564740942	4.13125444790037	3.60788951950601e-05	0.00032990731541783
RPL32P3	78.7199024260827	0.705520737130124	0.22603718656686	3.12125959381217	0.00180079214206046	0.00875735020049569
RPL34	72421.9393767145	1.03948436060896	0.203604485304071	5.10540992776534	3.3007818489532e-07	5.75436424521698e-06
RPL35	93331.6161110003	0.723175600273206	0.108039013134635	6.69365240658026	2.17668104183411e-11	1.13145176173234e-09
RPL36A	25795.1116611745	0.923572298464286	0.118864347473622	7.76996902851163	7.85053194493973e-15	9.16774333539602e-13
RPL37	9594.36410998744	0.727836774434909	0.117411248473461	6.19903785964276	5.68093666447881e-10	2.11701817981694e-08
RPL39	128378.400632808	1.02919964839746	0.272437235247867	3.77774957032242	0.000158251890007259	0.00115282733968145
RPL39L	803.744991358864	0.560327676515627	0.169257356785198	3.3105070713513	0.000931270991540736	0.00510264456611396
RPL41	145161.494948384	0.669524724441341	0.130326577532739	5.13728463615298	2.78736613828703e-07	4.9935558921144e-06
RPL7	73965.2186760859	0.918458609274033	0.114971613559572	7.98856848954403	1.36514618362894e-15	1.84814215196067e-13
RPL9	85643.5774071838	1.04246341332651	0.223618402443501	4.66179617569667	3.13461554651402e-06	4.01283252138674e-05
RPPH1	3435916.35041958	0.986466129004548	0.278669370662554	3.53991587471261	0.000400254596248762	0.00254175791341368
RPRM	371.485768595591	0.72872699276473	0.131712513231061	5.53270888914202	3.15322569523187e-08	7.42123795163956e-07
RPS10	136562.126301436	0.700385258668702	0.100227535431193	6.98795251879184	2.78926745401969e-12	1.8552266744171e-10
RPS12	44120.2321425423	0.792131230265801	0.133480782211119	5.93442154851126	2.94883289281538e-09	9.0950091923971e-08
RPS14	98760.3896525345	0.518381766941692	0.122368245238656	4.236244181901	2.27289600744591e-05	0.000221893829750527
RPS15A	127275.29339757	1.04340172664683	0.105533972397462	9.88688005334597	4.74588412385142e-23	2.26882922895872e-20
RPS16P5	61.2291405618014	-1.20338088123345	0.332882552406582	-3.61503140532174	0.000300311214278408	0.00198537638549312
RPS17	139759.892933924	0.915846829903291	0.0943086102004013	9.71116876769959	2.70220566584421e-22	1.08785111252855e-19
RPS21	102458.979282627	0.905124485293425	0.215551951832034	4.1991013191972	2.67976402131026e-05	0.000254523963112675
RPS23	15771.0682165126	0.738411511738053	0.110496320699467	6.68267963189849	2.34612104062704e-11	1.20439462011787e-09
RPS24	113933.103249027	0.940742073774307	0.108485018759855	8.67163120335308	4.25973412743515e-18	9.72618099723925e-16
RPS25	48055.0072571262	0.745060137648846	0.107243113859194	6.94739373781224	3.72096136993439e-12	2.39173390912841e-10
RPS27	57865.705120388	1.23948526379446	0.24250355975962	5.11120440880574	3.20111388881077e-07	5.61589911364991e-06
RPS27A	24391.5855490202	0.651015323012056	0.103580070020114	6.28514078901118	3.27556706781104e-10	1.29148518049931e-08
RPS27L	3054.6016664511	0.82687499146636	0.116258749151276	7.11236786480843	1.1406872866412e-12	8.34939431150097e-11
RPS29	24403.866590859	1.10333820875084	0.3527576528959	3.12775130374403	0.00176149160711145	0.0085983722417329
RPS3A	99905.4953884819	0.916431363656184	0.107096728110417	8.55704352341499	1.15798825130626e-17	2.39390598222746e-15
RPS7	85597.5844506691	0.922275188322539	0.134779272845206	6.84285624082399	7.7629547216013e-12	4.60301090430452e-10
RPS9	32584.5406254407	0.548577342987258	0.117448456183718	4.6707922846525	3.00040222563115e-06	3.84889397566179e-05
RRAS	280.117797633469	0.704068653058957	0.156417733119551	4.50120736963266	6.75685435263615e-06	7.80123455748135e-05
RSAD1	838.401467399908	0.61552065123339	0.0944370227441921	6.51778966921366	7.135094337667e-11	3.36890966597623e-09
RSBN1L-AS1	214.536849040679	0.624430317977438	0.16057459634832	3.88872419534482	0.000100772555898436	0.000793421801407247
RSL24D1	6132.24761055746	0.939151453715929	0.116061995171852	8.09180862628922	5.87852215588723e-16	8.90392395453097e-14
RTN1	285.902465436157	-0.523140263398154	0.122158094781878	-4.2824854491408	1.84817221507645e-05	0.00018552059413543
RTN4RL1	83.9973024403244	0.924188759853651	0.240886354003731	3.83661732801741	0.000124740614486465	0.000947559496346424
RWDD1	4285.53296305122	0.661282974241291	0.0753014920414061	8.78180440140111	1.60872678231908e-18	3.84535973686206e-16
RWDD3	667.372267927499	0.891324713854652	0.137412618800739	6.48648371331276	8.78627724622184e-11	4.03513345575488e-09
S100A13	2539.05591433256	0.788440454293698	0.11471286107444	6.87316528337709	6.27927390662164e-12	3.79685107602758e-10
S1PR5	42.5549016309666	1.07937717791188	0.301802228118659	3.57643873155073	0.000348306902987769	0.00225397588913151
SAMD13	64.3461123820828	1.32084365971904	0.293893357356506	4.4942957254961	6.98005709886892e-06	8.04073143813981e-05
SARNP	3171.03142297554	0.748600396924049	0.0932203141406193	8.03044276159394	9.7121519215961e-16	1.37570833422757e-13
SAT1	7479.68279088713	0.881981501835198	0.116130743723867	7.59472878200413	3.0843776119492e-14	3.12482176871516e-12
SCARNA10	132060.23330266	1.04313559335425	0.125801009912168	8.29194927832886	1.11407439213017e-16	2.02894167271516e-14
SCARNA13	22317.2661004706	0.815982926058221	0.231662582485696	3.52229055423141	0.000427834956781536	0.00269231557747591
SCARNA16	49548.8706757622	1.233817010845	0.119149613188353	10.3551910730467	3.96394298037769e-25	2.52668332140908e-22
SCARNA4	1461.12757152059	0.945798515248007	0.155371360613269	6.08734139621889	1.1480100685618e-09	3.9377260154391e-08
SCARNA7	2176.89650366413	0.572297933770955	0.142588501094675	4.01363314276628	5.97912509501097e-05	0.000506190679045256
SCML1	3081.90928364022	1.12962175649373	0.0997705584620796	11.3221953841531	1.01887897868556e-29	1.03912070772878e-26
SCOC	3490.98900987158	0.863467288251563	0.133089355807901	6.48787638207428	8.70546589965608e-11	4.01133184737767e-09
SCUBE1	63.8139170872808	0.888804853905358	0.246355620197715	3.60781236974436	0.000308789662310173	0.00203351883513604
SEC14L1P1	61.4023247140866	-0.79010610553279	0.257011650773597	-3.07420345791561	0.00211065436300503	0.00995952820643149
SEC16A	2020.34108648239	-0.570926931894293	0.0714115164191071	-7.99488598650643	1.29693827355631e-15	1.78743799178958e-13
SEC61G	4858.1746374789	0.701703827532871	0.0916076579979544	7.65988174862565	1.86104360277631e-14	2.03358893109086e-12
SELENBP1	981.542268881026	0.794072608417271	0.077450472963882	10.2526502167079	1.15142406385985e-24	6.77480204958771e-22
SENP7	282.838048480114	0.542016690821182	0.122736537943042	4.41609890506048	1.00498114997758e-05	0.000110583048474397
SEPP1	235.760977580019	0.946796758860457	0.160698930417049	5.89174275400161	3.82143752950845e-09	1.14750259554303e-07
SERF1B	1872.73756539773	0.730771845594723	0.111414156816091	6.55905736288964	5.4148971588192e-11	2.60494014891875e-09
SETBP1	210.431254898213	-0.591655669257266	0.150327624634133	-3.9357747499652	8.29287280939385e-05	0.000670117618231639
SETD1B	914.122716606178	-0.574717668336754	0.0894187546041626	-6.42726093514615	1.2992369392299e-10	5.66260019838716e-09
SF3B14	10081.8312272513	1.0069210963703	0.11295249562738	8.9145537757045	4.897845913656e-19	1.29184908253637e-16
SFT2D2	1619.96643724187	-0.512668838348203	0.0857063800498822	-5.9816881549521	2.20836763038246e-09	7.03825166866475e-08
SH2D5	155.056651136224	0.636515340989551	0.162102233716673	3.92662905621689	8.61446794954325e-05	0.000691053849898048
SH3BGR	240.974989067491	0.532545016100869	0.16911313703554	3.1490458129752	0.00163804513703209	0.00812542623421429
SHISA2	636.974499796107	0.708045715955998	0.0935730843612265	7.56676688376202	3.82627634088977e-14	3.77641132018914e-12
SHISA3	86.6661643396409	1.03325278955339	0.219964434361966	4.69736297393016	2.63541870870604e-06	3.439985956125e-05
SHOX2	178.405453067404	0.562519913696695	0.152456780794997	3.68970085005988	0.000224517909894264	0.00154712655256708
SLC13A4	68.2083298511778	0.770594345815797	0.240756911519237	3.20071536452745	0.00137086879304088	0.00700920815372308
SLC16A14	501.030490912029	0.718902197748506	0.105323040629499	6.82568784049284	8.75050201051989e-12	5.05151621724276e-10
SLC25A29	531.91101416732	0.578014332878986	0.121845452941544	4.7438317879313	2.09713010561461e-06	2.80191234547531e-05
SLC30A1	556.929113554038	-0.869415512534672	0.105108258982411	-8.27161938511571	1.3215160825755e-16	2.32777402097541e-14
SLC35A1	1053.46283216911	0.735911273455269	0.114159701875722	6.44633142311816	1.14589939488112e-10	5.07456598716262e-09
SLC35D3	64.0160357069843	0.842039063540534	0.248892938923112	3.38313761404318	0.000716627137176326	0.00410136997550446
SLC35F6	888.501144219765	-0.62730481226626	0.0872198340179554	-7.19222662287021	6.37431102302641e-13	4.8757105015129e-11
SLC38A6	281.274177932028	0.541024870700763	0.142538750913776	3.79563358898828	0.000147266868944485	0.00108782644186998
SLC38A7	311.919138165633	-0.625634279525849	0.124646577956495	-5.01926558901772	5.18693963305999e-07	8.44146835176082e-06
SLC39A10	1246.74083399446	1.28288446923684	0.0746937492662733	17.1752587310021	4.06834772792011e-66	1.55593958854305e-62
SLC39A4	378.747562249366	0.641664383733573	0.126636301393814	5.06698613802787	4.04163702558197e-07	6.77949158085011e-06
SLC48A1	646.39297758912	-0.852266272193826	0.0949248458375284	-8.97832664013539	2.7491588013089e-19	7.51011273971849e-17
SLC5A3	687.62915403195	-0.688303505275897	0.0944401977813812	-7.28824718123997	3.14013471203028e-13	2.6250153456087e-11
SLC7A5P2	277.43051015848	-0.539059237101204	0.153704619182288	-3.50711149716263	0.000452999296901749	0.00281844031748561
SLC7A8	454.54731169651	-0.65613254613703	0.117354819959297	-5.59101489282332	2.25746215458788e-08	5.53440000655213e-07
SLIRP	12843.2566521673	0.79349197551198	0.111768046159418	7.09945286491099	1.25251753433271e-12	8.99578086395387e-11
SLIT2	6043.56842892548	-0.554831708490437	0.0751931726066621	-7.37875114530384	1.59781160543191e-13	1.38097864067216e-11
SLMO1	189.051109918768	0.607063453515993	0.168893118300739	3.59436464684741	0.000325184141940045	0.00212048891875482
SMA4	569.596086191353	0.5127163069522	0.156275011531299	3.28085918489605	0.0010349139872394	0.00557076501646318
SMAD7	1093.00943334678	-0.561564597162498	0.0742781192953762	-7.56029638996871	4.02151935594751e-14	3.92636596404903e-12
SMIM19	827.642454476898	0.719756245158888	0.110980411787949	6.48543498409551	8.84761474476531e-11	4.04032269747522e-09
SMIM4	704.576772573947	0.770887234592889	0.18137000933847	4.25035670122436	2.13430347493454e-05	0.000209836597426405
SMIM8	522.953519654794	0.554557455626273	0.0978736929718274	5.66605222289814	1.46125005945263e-08	3.80173527372557e-07
SMPD1	289.699387314057	-0.892973605736787	0.125687194488918	-7.10473019441549	1.20557823422843e-12	8.69949803171059e-11
SNCG	61.8082899479763	1.39463372053457	0.297997931009979	4.68001142091106	2.8685893663752e-06	3.70326414572218e-05
SND1-IT1	39.1336938015587	-1.07313499091041	0.337047298974143	-3.18392995338239	0.0014529016585222	0.00733025724736006
SNHG1	3361.96600726045	0.906776202812338	0.124959713082834	7.2565483742048	3.97092759929337e-13	3.19722370599947e-11
SNHG4	1056.16432132948	0.502597056468714	0.0875009598855209	5.74390334833207	9.25186094620451e-09	2.5547828295133e-07
SNHG5	14917.6070277287	0.681480164338109	0.108016902593063	6.30901412629356	2.80818489496214e-10	1.11873990945653e-08
SNHG6	1648.65803991204	0.720177753246007	0.10397033019877	6.92676220099692	4.30581453424838e-12	2.74459794770549e-10
SNHG8	4338.09150166661	0.983302867867044	0.132769294151502	7.40610149471011	1.30066304670452e-13	1.13700247362776e-11
SNHG9	946.098681454935	0.971796591339387	0.1469730347887	6.61207406335806	3.78972297218864e-11	1.86415376297562e-09
SNORA12	2301.29581019641	0.896947029665704	0.28015826204918	3.2015726507764	0.00136679603945559	0.00699773956211231
SNORA21	5773.19082545636	1.44316652608058	0.372490121700874	3.87437529749986	0.000106898565109874	0.000835633239167529
SNORA3	1008.00328656788	1.20983241584689	0.28947841456774	4.17935277714388	2.92339898757303e-05	0.00027436906571713
SNORA33	2757.61853159733	1.41303758305123	0.360074013764341	3.92429758615135	8.69831591559013e-05	0.000696320444148079
SNORA37	1590.31543560867	1.40964329291364	0.289539624382715	4.8685678028316	1.12409954655597e-06	1.65002711704318e-05
SNORA40	2233.72115791172	1.23666629859244	0.305644555148731	4.04609301150696	5.20795470414757e-05	0.000450805206779987
SNORA43	6928.78787157487	1.37438368539712	0.324376873971272	4.23699651757186	2.26529648176948e-05	0.000221293139068388
SNORA49	48.0156989690939	9.25985838081652	1.2482978434981	7.41798796581084	1.18912902195151e-13	1.05763347545432e-11
SNORA53	10714.236981615	1.18534932791328	0.234582062349746	5.05302628871088	4.34864015193988e-07	7.25468888161137e-06
SNORA70	22687.3780530585	1.27270920100469	0.407537569218163	3.12292484701792	0.00179063464349078	0.00872114892585865
SNORA74A	21822.7260939811	0.944097041984807	0.227376358176408	4.15213371151075	3.29389702651426e-05	0.000305024435300334
SNORA74B	2926.09876676701	1.06357049192297	0.274849598885172	3.86964542148492	0.000108993754283776	0.000848974772420168
SNORD17	39989.4991516404	1.10479053741431	0.212284988170869	5.20428009033336	1.94750089296008e-07	3.63771290116036e-06
SNRPE	1496.36180558232	0.835698315381671	0.129685077023967	6.444059212975	1.16319668664388e-10	5.11359487479519e-09
SNRPG	14223.9447128727	1.09771860325402	0.126414396136404	8.68349362733625	3.83794439010808e-18	8.89588989088991e-16
SNX10	887.502481979313	0.535718165490056	0.0805597166706744	6.64995096345802	2.93190684072114e-11	1.47540496214974e-09
SNX4	1570.40483754389	0.70812849291932	0.11436367055971	6.1919007098465	5.94429947801882e-10	2.20085655401875e-08
SOCS2	296.374237140573	0.9854578026833	0.132037775348937	7.46345354637356	8.42836009791003e-14	7.81436683501986e-12
SOCS2-AS1	26.7266384107542	1.8005444501931	0.434409260885002	4.14481138483313	3.40093527286895e-05	0.000312906734370512
SOSTDC1	106.918997229325	0.818512291086744	0.205594926937197	3.98118914352771	6.85713558792133e-05	0.000569183180814002
SPA17	698.714237281055	0.673410289211134	0.101832193210111	6.61294103547079	3.76758554985207e-11	1.85924270134313e-09
SPHK1	230.816200874849	0.519983339255614	0.155646404419111	3.34079891659719	0.000835377019140535	0.00466578957240303
SPINK2	87.9481086252587	1.3951871617695	0.265799309891501	5.24902477112907	1.52906515941417e-07	2.94234450424126e-06
SPINT2	3813.94209174556	0.545789934487518	0.104370073415548	5.2293719514258	1.70086859245047e-07	3.22028313456773e-06
SPNS1	1478.02152433157	-0.529397070503053	0.0889643847941372	-5.9506629729197	2.67058501192924e-09	8.30378242123852e-08
SPON1	205.913370053427	0.543835560963071	0.1417617920826	3.83626330461594	0.000124920476481835	0.000947933258541226
SPRY4	126.218651808498	-0.824630616888752	0.185275076371967	-4.45084483588707	8.5533127873303e-06	9.61534611770591e-05
SPSB3	435.424436266	0.520448119936809	0.158199074963701	3.28983036124723	0.00100247800274759	0.00541522192303413
SPTAN1	2193.87013859684	-0.563813215069231	0.0817239142779385	-6.89899914915643	5.23701851564082e-12	3.2567442785477e-10
SRCAP	2653.52344169676	-0.537335369071151	0.0870352635123893	-6.17376621137779	6.66821227701773e-10	2.43461363756127e-08
SREBF1	405.494634646609	0.722785084783624	0.118560685792297	6.09633016166803	1.08531141425903e-09	3.73943558903932e-08
SRP14-AS1	181.103724198918	0.714979999535903	0.199091389176061	3.5912150821532	0.00032913986574267	0.0021429779408466
SSH3	173.728006030083	0.559164572227872	0.162279658904467	3.4456849121001	0.000569614105931948	0.00339064458853967
STAG3L5P-PVRIG2P-PILRB	439.300190087227	0.58813890202014	0.148074956223088	3.97189988787879	7.13016858417619e-05	0.000589288595357792
STEAP1	691.726383471366	0.712755418852183	0.135645280603206	5.25455375728965	1.48383801792431e-07	2.86251626711301e-06
STMN3	1433.89910318243	0.660120560341721	0.106347658504248	6.20719411810416	5.39389567775666e-10	2.02741562845998e-08
STMND1	62.879517346288	0.808049973509752	0.253975506915984	3.18160590886056	0.00146460962055022	0.00737026249183463
STON1	169.270044897568	0.538350892178777	0.155211143688064	3.46850670246159	0.000523359471691199	0.00316815794851836
SUB1	7349.6074363464	0.707111859779153	0.0946766195824423	7.46870624339746	8.09871057236337e-14	7.55451672780578e-12
SULT1C4	32.402861874496	1.1755689219309	0.351991290592318	3.33976707194287	0.000838486846654849	0.00467803493075342
SULT2B1	52.5162927798702	1.50914595641126	0.341899541748974	4.41400403373248	1.01476066493966e-05	0.000111521613881084
SUZ12P1	450.119281247479	0.687357380198697	0.117345569762496	5.85754861977225	4.69749318103113e-09	1.37141699777508e-07
SVEP1	64.5922613506461	-0.791809681568234	0.252597617541203	-3.13466805140819	0.00172048676651993	0.00844401878544174
SYCP2L	137.688643502416	0.666759409774884	0.181595157861168	3.6716805537548	0.000240960753848321	0.00164636784831247
SYDE1	724.883129711783	-0.738170519890493	0.0980972646148596	-7.52488382615591	5.27672206785741e-14	5.0769367417662e-12
SYT17	90.5345003860164	0.710203045648693	0.216051208535976	3.28719774566979	0.00101189750538595	0.00545647093316682
SYTL1	61.4469850376715	0.997414627731544	0.299081485056223	3.33492602373579	0.000853220940310108	0.0047498449581019
TAC1	125.633161344117	0.917385065322088	0.209720791064332	4.37431625479936	1.2181367581347e-05	0.000130042261869816
TAGLN	53.4817667968106	-1.05138478420684	0.323728277112919	-3.24773848482847	0.00116326133239428	0.00612584229362055
TAS2R30	56.4678213163889	-1.12965519150504	0.358978461773235	-3.14686063872723	0.00165033600463893	0.00817049844626744
TATDN1	1796.41316296226	0.581895588896823	0.11615989863738	5.00943609389109	5.45897494611054e-07	8.79768142225223e-06
TATDN3	566.752874947982	0.511717921598465	0.127749107284531	4.00564772995818	6.18477648118677e-05	0.00051986104730327
TAX1BP3	1227.83812813919	-0.630173927129569	0.100038022387964	-6.29934411023888	2.98907746403622e-10	1.18771187129418e-08
TCEA2	377.116060035776	0.521984582169365	0.130058458996569	4.01346122502599	5.98348353617189e-05	0.000506279486373659
TCEAL1	1202.98788559024	0.678486357056389	0.104552816378627	6.48941253384626	8.61717158662579e-11	3.9826432305801e-09
TCEAL8	1680.67924527592	0.581756993683547	0.0869564519307684	6.69021079823635	2.22849351402103e-11	1.15173965464506e-09
TCF24	74.3882396306143	0.733016496644199	0.227502511868391	3.22201495985347	0.00127292488688515	0.00659884951527248
TCTEX1D2	392.850150750101	0.744124701981225	0.19833776639121	3.75180539501227	0.000175565722164078	0.00125212327163919
TEFM	1014.60378262061	0.66912757184277	0.135663964576929	4.93224250027972	8.12909060813133e-07	1.24483311434628e-05
TEN1-CDK3	53.4008699415573	-1.29709257305104	0.288667065925442	-4.4933860705331	7.00995316624508e-06	8.05696946184953e-05
TERC	17203.627381045	1.06355484310893	0.305806044741913	3.47787383995803	0.000505407739791941	0.00308036956308252
TET3	505.741744099316	-0.525537644033355	0.107948409178236	-4.8684149033232	1.12496946207089e-06	1.65002711704318e-05
TEX30	1310.16874729141	0.704986606094047	0.131869006099399	5.3461129870248	8.98631247841042e-08	1.83541533103769e-06
TFB2M	686.173015634802	0.608105518147572	0.113269699891181	5.36865126977282	7.93276393442556e-08	1.65786096542134e-06
TGDS	775.301302548018	0.56715463325751	0.102897252856188	5.51185398554985	3.55073439040396e-08	8.14592316014347e-07
THAP8	99.9307768766094	-0.642201141547114	0.206940401115727	-3.10331447162885	0.00191366178149944	0.00921183069017572
THAP9-AS1	603.298498402673	0.862639764132094	0.13517770581793	6.38152392742909	1.75334319360596e-10	7.40089934979035e-09
THBS1	56.8017228073373	-0.967936750368957	0.26561104164667	-3.64418867667617	0.000268236599119477	0.00180555189114172
THUMPD2	1251.60865433807	0.680178408851429	0.102888631207548	6.61082182616823	3.8219226742983e-11	1.87297193889953e-09
TIMM8B	3834.91109067338	0.759082813037178	0.141500807662245	5.36451222843242	8.11682610817804e-08	1.6913409209974e-06
TM2D1	1197.45386160835	1.11891714958076	0.123962583337053	9.02624904595962	1.77656947946739e-19	5.54652242793716e-17
TMA7	5495.55737842865	0.577485757928557	0.0908414448221384	6.35707367996222	2.05633375705696e-10	8.46555539003078e-09
TMCO6	390.024388942103	0.594531872206584	0.132454432977691	4.48857662851282	7.17006331566752e-06	8.22246091477374e-05
TMEFF1	341.560553625699	0.960784308265989	0.122127878971361	7.86703508124701	3.63144835971222e-15	4.62949141723979e-13
TMEM100	129.560111061026	0.980112545810035	0.183062341923445	5.35398234017956	8.60392611058631e-08	1.76674982066778e-06
TMEM104	675.631771127829	-0.520357496953934	0.0931909625246339	-5.58377639694819	2.35351262143348e-08	5.74227050760597e-07
TMEM116	164.364799946577	0.731377329503708	0.170400239494941	4.29211444579819	1.76979683338177e-05	0.00017901205712371
TMEM121	277.906182979354	0.867151817324036	0.19329540870656	4.48614803179546	7.25223634805481e-06	8.30712133530539e-05
TMEM126A	761.880127293319	0.519353797630721	0.136667555768881	3.80012501656942	0.000144623108780397	0.00107348098889981
TMEM126B	2799.85152015816	0.840187849088344	0.117470373792937	7.15233826163972	8.53120232652664e-13	6.39756535251003e-11
TMEM128	534.928222739064	0.539958571902485	0.122865030226866	4.39472949223609	1.10910778332926e-05	0.00012024897852141
TMEM14A	1288.36597032278	0.536025637555551	0.111000136434613	4.82905386221133	1.37183301204176e-06	1.95284905821244e-05
TMEM14B	4660.0226173911	0.581751280483788	0.0939962434150944	6.18909074817736	6.05122408869523e-10	2.23064159298457e-08
TMEM161B	883.941363309232	0.59468626782678	0.104937246785847	5.66706566106501	1.45263687352277e-08	3.78576471740228e-07
TMEM161B-AS1	128.171686601111	0.890345499047744	0.207792347072658	4.28478484213099	1.82916120907376e-05	0.000183974412731167
TMEM165	1891.0626053873	0.816389970495443	0.106221373246012	7.68574106648631	1.52113886609749e-14	1.68625959228692e-12
TMEM2	550.854800550964	-0.666521551865579	0.110188390813817	-6.04892717774401	1.45813545906224e-09	4.85770649339245e-08
TMEM201	2110.24548577887	-0.573334794566439	0.077005736766207	-7.44535171849742	9.66864757930337e-14	8.8042244445347e-12
TMEM243	1112.6435482889	0.522069177327754	0.102736462514872	5.08163474338216	3.74200430195062e-07	6.37474184980407e-06
TMEM255A	165.297743834395	0.803638566789904	0.160066474060606	5.0206551465963	5.14955384604759e-07	8.40745728247983e-06
TMEM256	5814.0008784867	0.985861955187498	0.281656854736927	3.50022354722491	0.000464868139083195	0.00287335466331099
TMEM258	8029.34287079041	0.663385639632253	0.110263815126971	6.0163494149767	1.78394290380139e-09	5.78194036914274e-08
TMEM261	1054.09256978452	0.871954216176484	0.135445049557979	6.43769719913783	1.21299677650072e-10	5.30183562483085e-09
TMEM74B	121.054122892873	0.924149112592256	0.192493922599419	4.80092618048736	1.57933483561475e-06	2.20042480102317e-05
TMPPE	216.472092357142	-0.904224111950206	0.148893177273019	-6.07297210329635	1.25564275157377e-09	4.26862729190568e-08
TMSB15A	395.246726778719	0.788929952558015	0.148956876565703	5.29636476507366	1.18130750732784e-07	2.32881987720378e-06
TMSB15B	203.355087365138	0.820364009377907	0.176801474396346	4.64002923153711	3.48359898259096e-06	4.40794848930326e-05
TNC	49.3632831154936	1.05117679057391	0.286408891736655	3.67019607596695	0.000242364485377103	0.00165448098942388
TNFRSF25	95.442093176577	0.801459510306285	0.22253852208695	3.60144168654603	0.000316457409982398	0.00207330426462986
TNNI3	112.371653914084	1.06078385308885	0.200014995340317	5.30352162488606	1.13589741003791e-07	2.25090137030569e-06
TNRC6C	588.169219685184	-0.502677656589635	0.102589398534504	-4.89989866175666	9.58860995924364e-07	1.44027967366804e-05
TOMM5	7424.81832981834	0.912932140068444	0.122787932615659	7.43503144503645	1.0454309074887e-13	9.46331480636817e-12
TOPORS-AS1	220.347122957228	0.759082298877888	0.194469106965102	3.90335673734599	9.48677137765231e-05	0.000752184173115425
TP73	584.963175288896	-0.510323523955317	0.093350251234235	-5.4667611196333	4.58333057374791e-08	1.02809077884451e-06
TPPP3	123.43920831031	0.703933396647808	0.181598131164865	3.87632511486991	0.00010604596764796	0.000829392235725198
TPRKB	3057.97269201054	0.731682725565856	0.103425012468592	7.07452392899687	1.49962689071213e-12	1.04754758785909e-10
TPT1	16034.0761698534	0.531856872203401	0.0699867843882335	7.59939003988329	2.97529769577321e-14	3.03440694332924e-12
TRAPPC2P1	534.148334885119	0.533150024004575	0.115275163133726	4.62502077213361	3.74560861903269e-06	4.67639508521056e-05
TRAPPC6A	630.166027607293	0.565262655138092	0.134869551822844	4.19118064454299	2.77506594154441e-05	0.000262055301072508
TRIAP1	3270.80542439928	0.574537676811288	0.105355220488125	5.45333846912739	4.94328499285442e-08	1.09597643218387e-06
TRIM47	112.594228353253	0.962735476594956	0.196201740476965	4.90686511880349	9.25436280759722e-07	1.39481026828199e-05
TRIM62	211.196888996698	-0.605954866422054	0.14922063110451	-4.06079817473536	4.89052346663244e-05	0.000429725605930747
TRIM65	1559.78821739887	0.549871337183297	0.0964786453759534	5.69940980245508	1.20222912009549e-08	3.2322848996873e-07
TRIM7	94.5428509528118	1.23439160777321	0.270791009340962	4.55846599478103	5.15286056225683e-06	6.17777906594083e-05
TRMT10C	2755.12727873646	0.606449115846469	0.0808619558640714	7.49980765820094	6.39115453522294e-14	6.07278770682239e-12
TRMT11	1415.55070132353	0.579223169971463	0.0868585888098208	6.66857679716266	2.58295882485442e-11	1.31276093364196e-09
TRNAS12	15.7868147830312	-7.19151177882312	1.30010871231518	-5.53146956919993	3.17558960439654e-08	7.42816051499361e-07
TRNAS17	15.7868147830312	-7.19151177882312	1.30010871231518	-5.53146956919993	3.17558960439654e-08	7.42816051499361e-07
TRNAS23	15.7868147830312	-7.19151177882312	1.30010871231518	-5.53146956919993	3.17558960439654e-08	7.42816051499361e-07
TRPC1	465.837721124015	0.500053117030143	0.113709312546528	4.39764436026758	1.09432097577893e-05	0.000118814210698836
TRPM4	63.6193905749421	0.800760871168365	0.253223822102079	3.16226516336826	0.00156546944342572	0.00781262801168649
TSC22D2	884.053889461476	-0.593560359092722	0.0843845711367036	-7.03399153538566	2.00707305790024e-12	1.38933048143701e-10
TSC22D3	2275.39372615591	1.09001236369962	0.0693568415728216	15.7160034825858	1.17505856527196e-55	2.99600765525508e-52
TSPAN12	1760.02118596002	0.515341258187713	0.066643869974528	7.73276309411026	1.05237029905566e-14	1.20142991305622e-12
TSPO	399.816290911338	0.80997928368188	0.141168387587486	5.73768176802269	9.59812455845314e-09	2.63612404838808e-07
TSTD1	727.395738606087	0.689344805743179	0.123897636817379	5.56382529522538	2.63924180028827e-08	6.34828947497013e-07
TTC32	676.106209379682	0.910274970515123	0.147374759141072	6.17660022530572	6.54966377582163e-10	2.39705158953395e-08
TTC33	706.358894324172	0.970296906523598	0.118747229220782	8.17111197364918	3.05559864692269e-16	4.92047874743404e-14
TUBE1	644.269141658943	0.619076149489029	0.108818020988795	5.68909583048541	1.27713786081439e-08	3.38607538903614e-07
TVP23B	2434.74662648142	0.747014247388672	0.0903590101479093	8.26718050768683	1.37164205228968e-16	2.38447501317358e-14
TVP23C	156.754105823331	-0.751372127126102	0.207839704646692	-3.61515201536379	0.000300171432505043	0.00198537638549312
TXLNB	137.418001056611	0.663932813894448	0.177917280730687	3.73169380269161	0.000190196602198429	0.00134047484750079
TXN	18876.4324677488	0.946036012840018	0.106253420611888	8.90358171428289	5.4072933233797e-19	1.40204700442479e-16
TXNDC17	723.429335343874	0.592708400274224	0.151765720046949	3.90541684967375	9.40630986037326e-05	0.00074674482742081
TXNDC9	1646.6750846812	0.702627707415213	0.138064354310855	5.08913188289884	3.59706394150779e-07	6.16904531134374e-06
UBA3	1843.38245586646	0.528153801528859	0.0832236053724405	6.34620188785713	2.20695579112793e-10	9.00320258471336e-09
UBE2E1	10430.1186309663	0.730575079407867	0.0876268891592465	8.3373389882662	7.59810055495742e-17	1.40043062999685e-14
UBE2L6	188.700612812669	0.758606840275732	0.173109250945243	4.3822432142329	1.17463573308917e-05	0.000126279532289516
UBE2T	2150.14796508154	0.869173276596169	0.103500804830729	8.39774413365828	4.5513758513867e-17	8.92653176596331e-15
UBN2	568.776662543881	-0.568647451213503	0.111148255504481	-5.11611674544525	3.11890059134934e-07	5.503222750457e-06
UNC5C	177.475566293467	-0.668171588008972	0.153957333463387	-4.33997896026091	1.42496358771968e-05	0.000148192338306836
UPP1	276.526483210979	0.528731469374557	0.144745771542412	3.65282842973851	0.00025936753847656	0.00175256387085442
UQCR11	4210.91622553432	0.61008777451766	0.108887560988306	5.60291523641694	2.10776315091452e-08	5.22599099286009e-07
UQCRB	3293.33070995606	0.991790469640083	0.121024064223725	8.1949856501816	2.50623060880983e-16	4.21322152237063e-14
UQCRH	14859.6830196902	0.691530068536022	0.209643447485441	3.2986009189915	0.000971679454264126	0.0052637224827665
UQCRQ	2727.20817626975	0.756003280136974	0.241650048984704	3.12850455985146	0.00175698284805315	0.0085818402329237
UROD	3775.72417027	0.566803333183212	0.104710921633762	5.41302974264396	6.19671924880733e-08	1.33310287252693e-06
USMG5	23434.5981244726	1.19980529564463	0.124594212941336	9.62970323677513	5.99022252406268e-22	2.34970318392592e-19
USP9X	3218.9255262872	-0.53655562305738	0.0832636885374464	-6.4440530137705	1.16324422566919e-10	5.11359487479519e-09
UTP20	1237.87827361659	-0.508720838307336	0.0867450177294698	-5.86455397235464	4.50341597583498e-09	1.31979420686444e-07
VASN	119.505692867273	-0.880304027844709	0.196369015519332	-4.48290696735731	7.36330360417966e-06	8.42511731763205e-05
VBP1	7855.92876569539	0.55849696790119	0.106265108052027	5.25569472557025	1.47466728126693e-07	2.84841667535625e-06
VPS29	6818.35103087635	0.522939689656888	0.0775077995896027	6.74692988867972	1.51006196356896e-11	8.19181841087868e-10
VPS37D	132.289573151882	1.05703212267392	0.220831002230069	4.78661108268064	1.69621074834099e-06	2.32723157202874e-05
VSNL1	42.4005290233915	-1.2988070092549	0.324044907794597	-4.00810806778108	6.12071128032918e-05	0.000515609257524646
VSTM2B	60.76927266192	1.91638787202899	0.347516856003803	5.51451775337199	3.49737604134383e-08	8.06981277231944e-07
VSTM2L	57.4708460799714	1.03081218473417	0.273181069873688	3.77336608722848	0.000161059685671845	0.00116938351751679
WBP5	903.235457896136	0.624603137829822	0.125236443543901	4.98739121101656	6.12000604041853e-07	9.71201788447331e-06
WFS1	595.844633806394	-0.621764285586536	0.0964310317209866	-6.44776141549069	1.13514269960015e-10	5.06280262929537e-09
WHAMMP1	509.715747565297	0.576856125363357	0.116528831403067	4.9503296172948	7.40878943508348e-07	1.15534822403575e-05
WNT10B	251.487267334379	0.511001801435692	0.155366106448514	3.28901723237192	0.00100537867950849	0.00542705823539907
WNT11	134.771150315319	1.22046006434711	0.187437390842054	6.51129456542393	7.45058738360968e-11	3.49803623052098e-09
WNT3	167.347212661289	0.680491861149936	0.168274283707928	4.04394448251557	5.25593700224179e-05	0.000453754651581799
WTIP	484.530235648669	-0.529695266289522	0.115573578409819	-4.58318651700172	4.57943216288291e-06	5.55560295224289e-05
WWC2	793.693046878103	-0.630012300917902	0.0844991067267033	-7.45584569261259	8.92932027620453e-14	8.22896033646849e-12
XRCC4	857.320968325421	0.900776393599556	0.146588015791792	6.1449524965191	7.99874493945152e-10	2.88596226612569e-08
XRCC6BP1	486.762715499605	0.527354732018267	0.157873984236657	3.34035233587155	0.000836721632027134	0.00467159398786536
YEATS4	2814.5527103648	0.652683808327711	0.102694369427436	6.3555948779538	2.07621551730447e-10	8.51526675166857e-09
ZBTB11-AS1	132.741752316614	-0.600263324742641	0.18517051321224	-3.24167878745698	0.00118827872526231	0.00623184365411819
ZBTB37	254.563767896614	-0.617085133214799	0.155877865911104	-3.95877329733726	7.53357021083389e-05	0.000618618127135464
ZBTB43	241.300642096372	-0.52299854687888	0.146192860099171	-3.57745615294824	0.000346954396785524	0.00224902896695972
ZBTB8OS	1223.87158967546	0.54131940166698	0.108088588685633	5.00810870277309	5.49674894659181e-07	8.82363750104527e-06
ZC3H12A	183.103249177602	0.634665111208812	0.168235776343548	3.77247411342988	0.000161636740959876	0.00117190467450435
ZDHHC12	1806.08831703281	-0.520840785952172	0.0928068798314357	-5.61209241058605	1.99894632309833e-08	4.9885613133374e-07
ZFAND1	1725.18025733088	0.875026951681478	0.119108937293462	7.34644243803113	2.03551823424413e-13	1.73962893561267e-11
ZFAND6	1763.47768139097	0.578995515570701	0.0907660547246013	6.37898735741534	1.78262750634829e-10	7.45099333117929e-09
ZFAS1	6261.56804804044	1.29857370237395	0.129620165717544	10.0182999704203	1.26662831088118e-23	6.92031424995011e-21
ZFHX4	531.608562629422	-0.695905257837984	0.116919112046567	-5.95202311800669	2.64847951094948e-09	8.25182068401326e-08
ZFP41	346.107904840422	-0.558777499452925	0.117731524509729	-4.74620117067074	2.07272571602426e-06	2.77901472425409e-05
ZFX	994.190872353989	-0.697361371371032	0.084881562142607	-8.21569907254317	2.10931811341083e-16	3.62565713471448e-14
ZFYVE26	306.163665133628	-0.575321971688349	0.12043755786006	-4.77693156446124	1.77990315035224e-06	2.42898825995437e-05
ZNF124	935.10935575999	0.532162190610946	0.110965440705157	4.79574710134247	1.62069647345715e-06	2.24985613892446e-05
ZNF181	764.155866555093	0.75391928836342	0.111861674045105	6.73974616238465	1.58663573916878e-11	8.57680337024875e-10
ZNF192P1	76.0873996379003	0.80255920249696	0.254910588826127	3.14839491836246	0.00164169736205813	0.00813562884508107
ZNF204P	620.397799138913	0.704226319100206	0.11438071139072	6.15686255608775	7.42001904460171e-10	2.69623399867736e-08
ZNF302	1860.14635174192	0.737201189223242	0.0984161773135945	7.49065051443946	6.85330823244602e-14	6.47172279876292e-12
ZNF32	1341.45945737702	0.786418219393619	0.113132769494075	6.95128584680149	3.61971579436723e-12	2.34637339924703e-10
ZNF354A	693.1556594796	0.568152426823364	0.0890459704969285	6.38043949268835	1.76580485205483e-10	7.40089934979035e-09
ZNF354B	483.364451758763	0.512621041884496	0.118081563323601	4.34124538544316	1.4167738948107e-05	0.000147843158545799
ZNF385C	48.1170911226129	0.947462740093511	0.290726530669756	3.25894832477384	0.00111826034590279	0.00592968692257222
ZNF407	312.197690659552	-0.58963727218346	0.139400046096568	-4.22982121379642	2.33877111344715e-05	0.000227309532995645
ZNF467	98.2930633335538	1.05252290101762	0.223578373381711	4.70762393114233	2.50620914353089e-06	3.28534597067143e-05
ZNF628	227.081387160391	-0.54221491807642	0.158798910956159	-3.41447504149518	0.000639050481618334	0.00373137185793789
ZNF638-IT1	138.694341831355	-0.851597896964368	0.269173694566003	-3.16374859117428	0.00155751274618639	0.00778145982728917
ZNF684	288.914515192091	0.646611666748927	0.127399830427354	5.07545154950293	3.86576854529946e-07	6.53464389016476e-06
ZNF692	157.816636146352	0.800724695017123	0.239393505107107	3.34480542677577	0.000823403132868654	0.00461576442895737
ZNF703	5989.92891314734	-0.669040051690666	0.121091373010243	-5.52508436446645	3.29327324974924e-08	7.65661005693979e-07
ZNF711	4954.47045903831	1.2455394628985	0.0750589420626238	16.5941515916826	7.68216517819803e-62	2.35043525792147e-58
ZNF724P	318.932013820806	0.534528820277306	0.172314634696295	3.10205120545573	0.00192184712084621	0.00923960315986967
ZNF730	207.434789903794	0.52980902766341	0.167478499559736	3.16344503357841	0.00155913790842675	0.00778703614858386
ZNF83	485.664576039428	0.604319042029474	0.109984716178257	5.49457291002167	3.91657093639657e-08	8.92577429028231e-07
ZNHIT3	3296.77401596728	0.687713975578034	0.109443853175724	6.28371494261843	3.30576615308653e-10	1.30004140385393e-08
ZNRD1	1711.63371260019	0.635198249524556	0.140103090430688	4.53379184978653	5.79341229639145e-06	6.88102649923885e-05
ZRANB2	3199.63051120755	0.540848898288215	0.0931859013250647	5.80397775411912	6.47598726203532e-09	1.82448716638336e-07
ZZEF1	820.682923536638	-0.572049469541834	0.0887436483857111	-6.44608915621212	1.14773161953083e-10	5.07456598716262e-09
