# Supplementary material for: Integrative transcriptomic and proteomic profiling of the effects of cell confluency on gene expression
Source: Sci Data. 2024 Jun 12;11:617. doi: 10.1038/s41597-024-03465-z (PMC11169490; doi:10.1038/s41597-024-03465-z)
Supplement: Supplementary file 3 — Supplementary Table 3 [file 41597_2024_3465_MOESM3_ESM.xlsx]

## Sheet: Table 2_SHSY5Y_OverVsSub
GeneName	baseMean	log2FoldChange	lfcSE	stat	pvalue	padj
ABCC2	590.269247925581	-0.899074009075126	0.0990445595209249	-9.07746991277377	1.11127935013577e-19	7.64191427548522e-18
ABCC3	212.206293047644	-0.893711918565482	0.17224508701342	-5.18860615453056	2.11873969529881e-07	3.11812602950165e-06
ABCG1	37.4348384112393	1.24337335914705	0.356808944218636	3.48470345066565	0.000492682748284518	0.00308631125201923
ABHD4	263.19878364425	-0.903455911374454	0.138986916871664	-6.5002946443418	8.01628482759141e-11	2.16807280125422e-09
ABL2	562.408923865871	-0.585748784441737	0.102032545487263	-5.7408034038988	9.42284329460757e-09	1.8198904524283e-07
ABRACL	306.881891787219	0.721943800482242	0.153815708862619	4.69356352365185	2.68486567451464e-06	3.13098213830282e-05
ACADS	209.981097785421	0.621359596788035	0.160801092138245	3.86415035200031	0.000111476544663519	0.000856459324857247
ACN9	333.101199682747	0.71116612122435	0.127545675971724	5.57577601754223	2.46428832399239e-08	4.41470344023637e-07
ACSF2	284.665388133695	0.72468169781021	0.133166129962161	5.44193706024292	5.27042984148451e-08	8.7754659738507e-07
ACYP1	250.380009118147	0.558931492201168	0.161132204874542	3.46877579585256	0.000522835579249345	0.00324997308787544
ADAMTS12	247.317000097664	-0.761677725050087	0.138741335214721	-5.48991202853344	4.02133980893439e-08	6.87483232664535e-07
ADRA2C	227.659733879586	0.617045682362144	0.152189894233373	4.05444583209939	5.02532931938107e-05	0.000422682811015669
ADRB2	77.0158962930345	-0.89431849430126	0.259788303584614	-3.44248944991466	0.000576386346778527	0.00353696863859493
AGO2	1704.83013457988	-0.534052655926955	0.0779436139710978	-6.85178206036208	7.29356168266922e-12	2.28258711028026e-10
AGPAT9	48.7194123832649	-1.23198584102179	0.310271291051008	-3.97067300957359	7.16698890871128e-05	0.000578147158943122
AGR2	1025.00587117752	1.10224627311911	0.0793090137415723	13.8981210472591	6.5026058904231e-44	1.53411478968674e-41
AHNAK	1279.46226475182	-0.836039747709041	0.0913151120406741	-9.15554642627661	5.40833985894479e-20	3.82197657773818e-18
AHR	558.05937294216	-0.67851369316565	0.0965720210985013	-7.02598625821015	2.12559381119237e-12	7.34143718347633e-11
AHRR	240.728787842959	-0.863521273412061	0.14741918575272	-5.85759084886364	4.69629923123849e-09	9.58958038762213e-08
AIFM2	187.444841481959	-0.693534929460613	0.157050646974237	-4.41599536724216	1.00546237496333e-05	0.000102178697946074
AJUBA	592.155652380779	-0.713297185126724	0.0950267741030025	-7.50627590865663	6.08331335441976e-14	2.52128676459532e-12
AKAP13	511.781287362279	-0.557329236554966	0.104221927708477	-5.34752377747119	8.91657008076425e-08	1.43060993251632e-06
AKAP9	432.946623742846	-0.585821003148606	0.108198753185976	-5.41430456358102	6.15273634480278e-08	1.01019498766114e-06
ALDH3A1	208.00390826958	-1.09952539792858	0.165408193302833	-6.64734543055885	2.98426106827862e-11	8.51561991591011e-10
ALDH3A2	1556.36129917755	-0.50417856594174	0.0713043836525629	-7.07079340869695	1.54050340114801e-12	5.39352046954447e-11
ALDOC	634.217174927584	0.889276284387329	0.091207303910521	9.75005560146537	1.84367264075548e-22	1.59732881050764e-20
ALPK2	156.276880753834	-1.41853011287039	0.190403635325898	-7.45012095195773	9.32546970290224e-14	3.77324743783656e-12
ALPP	552.491791860423	-2.03181719654908	0.106746142222924	-19.0341042237005	8.90012816965797e-81	9.09889769878033e-78
AMIGO2	108.253124170075	-1.17452882510111	0.227532366797122	-5.16202965597583	2.44286577277992e-07	3.53938874361612e-06
AMN1	217.937484565049	0.510168052995683	0.156025246985292	3.26977885216086	0.00107631594062384	0.00601505282414961
AMOTL2	1078.55974805796	-1.05448954534572	0.0746961083574999	-14.1170613641459	2.98167917670629e-45	7.4957459302936e-43
ANKLE1	142.259107382325	0.722228606134594	0.177427043383419	4.07056665298683	4.68989198339531e-05	0.000397345268316945
ANKRD18B	413.518068258318	-0.604220745741795	0.11093074906249	-5.44682832170744	5.12759103918696e-08	8.5655347043499e-07
ANKRD32	1248.22659024167	0.57188103136846	0.0696162171278201	8.21476740568147	2.12575887938688e-16	1.14380745317185e-14
ANKRD33B	91.1548117863578	-0.757279011543157	0.224942743717337	-3.36654118745326	0.000761172144374603	0.00446882650611965
ANO2	74.5205487513564	-0.976701877936655	0.258541029805125	-3.77774420823203	0.000158255296325607	0.00116116984170009
ANTXR1	3282.27609177926	-0.705964419848675	0.0590166690620774	-11.9621190261703	5.611149488889e-33	8.69161388001139e-31
ANXA2	16340.6296124132	-0.587633273128971	0.0387811828158811	-15.152536113167	7.28983751534255e-52	2.37850336803783e-49
ANXA3	1000.10905130316	-0.946761566587415	0.0859266824416853	-11.018248810315	3.12071127137263e-28	3.85936349568543e-26
ANXA8	354.719856827279	-0.80222364407804	0.131060217977662	-6.12103090058013	9.29718705640323e-10	2.11218316311028e-08
ANXA8L1	218.205042776665	-0.688824163969363	0.170192606903401	-4.04732130556253	5.18071046952023e-05	0.000434369573811332
AP1M2	197.358813689896	-0.777084999978715	0.156577281299583	-4.96294860613847	6.9430959058358e-07	9.16285505301136e-06
ARC	118.357812207303	0.610941813232938	0.1935727249422	3.15613583171576	0.00159874389249665	0.00838179062955083
ARG2	207.59160293185	0.708165401790221	0.150252955894587	4.71315454377516	2.43911066175836e-06	2.87279278018928e-05
ARHGAP18	232.29356549606	-0.507324067203002	0.143346291055918	-3.53915028750272	0.000401417249695276	0.00258427100087198
ARHGAP22	43.7379073416465	1.19794344772714	0.358273378734622	3.34365743823371	0.000826817642416011	0.00479004478520949
ARHGAP23	581.920698304441	-0.734681151244529	0.0974182404961956	-7.54151530044541	4.64541556168926e-14	1.95171089420561e-12
ARHGAP29	120.010383659749	-0.728367083827744	0.19393128635175	-3.75579978625338	0.000172788789745502	0.00125698106771692
ARHGAP42	141.355902556437	-0.895494321643968	0.198302297213178	-4.51580407402591	6.30769639367751e-06	6.72660112635915e-05
ARL6IP6	358.968534128707	0.609067059099493	0.117183374428419	5.19755521694369	2.01926570423038e-07	2.99182991056743e-06
AS3MT	159.029896314083	0.68279330366772	0.194758640897974	3.50584344047362	0.000455162863636363	0.00288188377946475
ASCL1	44.8589896254883	1.47264873937707	0.338801991934088	4.34663542256731	1.3824171312812e-05	0.000135806321000623
ASIC4	74.2271251172056	0.97801418596569	0.252605685771283	3.87170297841679	0.000108077602902667	0.000834947123683826
ASPH	5273.55983540683	-0.7043170011592	0.0452861864233164	-15.5525792031932	1.52825244733397e-54	6.33398683239632e-52
ASS1	13112.1266057767	0.582355903609708	0.0487157211238246	11.9541677753161	6.17490643132832e-33	9.46921901244198e-31
ASUN	1696.57101415847	-0.510093666544204	0.0654048710613938	-7.79901646874883	6.23915227974077e-15	2.91699390883612e-13
ATP5E	25651.308390304	0.544002194022709	0.0570322960675857	9.5384936524043	1.44921955099274e-21	1.18211605396137e-19
ATXN7L2	298.777707757394	-0.598329692947569	0.131647384872215	-4.54494172845396	5.49504539149128e-06	5.93844405063557e-05
AURKAPS1	56.695712336495	-1.00119884509807	0.305853015397192	-3.27346403238129	0.00106237910447799	0.00595017661328341
BACH2	166.217122282957	-0.771816665474824	0.167877221212771	-4.59750679633069	4.27576684950501e-06	4.73104788286103e-05
BAD	871.331607898652	0.565646138969936	0.0918289073516685	6.15978296250149	7.28447103598961e-10	1.68487727506638e-08
BAI2	469.592572388414	0.588056200451811	0.102624987320899	5.73014638835485	1.00344000010897e-08	1.92587639570351e-07
BCHE	840.898293566837	0.550436296452207	0.0848426047247725	6.48773453193487	8.71366357603629e-11	2.33608445696707e-09
BCL11A	35.782514575619	1.26318739576386	0.355093978313693	3.5573326299776	0.000374639648159024	0.0024436831154907
BCL2	325.487692320081	-0.618584951682954	0.123806168606806	-4.99639847225634	5.84109046048716e-07	7.78220001838146e-06
BDH2	236.932725633252	0.687247917980528	0.146610954833777	4.68756184529121	2.76479163667491e-06	3.20954426558741e-05
BHLHE40	249.265583262894	0.634240163722817	0.140051019806681	4.52863652544828	5.93655182231231e-06	6.36622532833282e-05
BIRC3	236.677144869683	-0.561098111818121	0.140505678099004	-3.9934194789107	6.51272018233149e-05	0.000534077882331836
BMP6	1248.32851308941	-0.658311128756445	0.0703164555321919	-9.36212048479976	7.8152203230605e-21	5.96250764448422e-19
BNIP3	2071.40031908842	0.614770169614621	0.0614321668493766	10.0073007537233	1.41562209592065e-23	1.30774486993633e-21
BNIP3L	799.250495249096	0.635617967287932	0.0897059332654449	7.08557331884729	1.38469834293726e-12	4.88145956067652e-11
BOLA1	340.24634104851	0.543736017734231	0.127361395934315	4.26923726569905	1.96142538682262e-05	0.000185440556762792
BRPF3	496.282941592555	-0.59440466428701	0.101111937694292	-5.87867939079722	4.13552470099267e-09	8.51251963620437e-08
BRSK2	258.884943274338	0.560828262842759	0.132687495369373	4.22668512418248	2.37159167764828e-05	0.00021948315254518
C10orf35	183.892750765594	0.505330475809638	0.159321746616377	3.17176083329289	0.00151517733961204	0.00800387340783692
C10orf91	45.2908711124266	-1.05133770238451	0.337648727439177	-3.11370254630648	0.00184755649081647	0.0094788487074843
C11orf86	132.546864345616	1.84194764055522	0.198460492707715	9.281180427522	1.67611197592188e-20	1.23572967070971e-18
C12orf75	508.808659345131	0.525886072519327	0.107891534830732	4.8742106908051	1.09244351337191e-06	1.3925703472617e-05
C14orf2	4101.72666881421	0.540849138751112	0.0614425675325061	8.80251526704147	1.33783353383515e-18	8.40806444318116e-17
C15orf65	87.325506913391	0.888996360797319	0.266026928944325	3.34175327409569	0.000832510253619624	0.00482120269609401
C17orf51	235.485214578377	-0.764551401286851	0.168698809512421	-4.53204977258928	5.84140813586925e-06	6.27736466457988e-05
C1QL4	58.6004767337822	1.04743069266652	0.281894719823418	3.71568042609185	0.000202657591812386	0.00143877507890877
C1R	98.5242349721262	0.711876321786952	0.222727780325013	3.19617211983235	0.001392640082967	0.00746718030499962
C21orf119	225.782929597574	1.04823435788384	0.151645461230171	6.91240179152351	4.76515887548322e-12	1.52554720992766e-10
C3orf14	1087.63383406305	0.683782659890171	0.100899725920556	6.77685349144108	1.22821321581387e-11	3.70032409911704e-10
C3orf18	211.505545805421	0.643347209499127	0.149984889303694	4.28941350349272	1.7914556450171e-05	0.000170845598982196
C4A	40.9530734626001	1.28487619775765	0.335134640356657	3.83391044384508	0.000126122075709056	0.000952749768964714
C4B	33.8500211227432	1.71629910219565	0.383040734041684	4.48072215214811	7.43909034696203e-06	7.80897015613041e-05
C5orf42	562.07976064736	-0.826357737542152	0.107206727036712	-7.70807728566487	1.27727394667159e-14	5.77787491805569e-13
C6orf120	361.327481399222	0.572803158433034	0.113802318361508	5.03331712991514	4.82064663662682e-07	6.56524122315029e-06
C6orf57	328.413224001697	0.734098223767066	0.161755685374904	4.53831481759442	5.6705561239597e-06	6.11949177768628e-05
C7orf60	155.028258895013	0.602885988473324	0.173346743686321	3.47791931739009	0.000505322001646963	0.00315004589238056
C8orf88	305.644545615863	0.951520851330043	0.13562474048473	7.01583536992776	2.28579075883652e-12	7.84174525430827e-11
CACNA1G	49.986290346934	1.12192526751421	0.300536192490353	3.73307872911256	0.000189153438249601	0.00135545232502693
CACNA2D2	1178.4988134453	0.560812986185989	0.0702398341620757	7.98425840374189	1.41369605663891e-15	7.10787837001893e-14
CALCB	85.6410930424932	0.95634711595877	0.249657110775393	3.83064240785499	0.000127809136612495	0.000963595432621737
CALM2	48505.6429340015	0.518014689208787	0.0413118745605424	12.5391233082304	4.56012333750992e-36	7.76994348674608e-34
CAMKV	232.904134973275	1.09833995804836	0.147167374533495	7.46320277527536	8.44442363231328e-14	3.44402224472139e-12
CAV1	2263.98348558356	-0.698963856923638	0.0596844531564138	-11.7109870319475	1.11968496647254e-31	1.65099701546696e-29
CAV2	1089.88950156659	-0.510241214658974	0.073783086262283	-6.91542249730753	4.66471014085118e-12	1.49965052431767e-10
CC2D2A	232.592652847099	-0.638374530186631	0.149035741431795	-4.28336534614939	1.84087524446813e-05	0.000175122964478404
CCDC167	1365.30538384748	0.602981142009073	0.087487366804726	6.89220814423347	5.49329152379485e-12	1.72976643772883e-10
CCDC169	101.474275476065	0.737511362339781	0.234782963110583	3.14124735700014	0.00168229882447303	0.00876176356846559
CCDC3	30.2301025954283	1.32025729699357	0.389950533487636	3.38570455381984	0.000709957748514058	0.00421657710048919
CCDC74A	250.853649434767	0.589587574421074	0.142158197748023	4.14740467845636	3.36265397460083e-05	0.000299455857726502
CCL2	1783.22774607807	0.681089097677359	0.0621050297078335	10.9667300842052	5.52339210866319e-28	6.66938724301968e-26
CCL5	855.743076746284	1.43222602166207	0.114259255166074	12.5348797310148	4.81090739027379e-36	8.10717195932402e-34
CCNC	1425.78144282147	0.501486217853152	0.071581967116988	7.00576189857372	2.45645360800611e-12	8.38969177700973e-11
CCND3	1126.69861065935	-0.593018518739771	0.0715568851419718	-8.28737189388831	1.1577819348589e-16	6.36365088568504e-15
CCPG1	459.189834714508	-0.507587099778918	0.111076588771385	-4.56970370978553	4.88414220985177e-06	5.32704984267973e-05
CD44	2015.36128855656	-0.816026914064916	0.0614417374919655	-13.2813124656773	2.97139942609643e-40	6.07552135989183e-38
CD70	1224.94573568909	0.582561622259254	0.0859609206806113	6.77705191669326	1.22652822863577e-11	3.70032409911704e-10
CDC42EP1	2969.08856480324	-0.797745111882789	0.0555740505612223	-14.3546332114836	9.96513393493582e-47	2.54692214820401e-44
CDK6	1811.28019075592	-0.839286328570597	0.0751016622443188	-11.175336250751	5.3846056873771e-29	6.93890153075023e-27
CDKL5	386.811933366525	-0.674038466269973	0.127271760686338	-5.29605674216409	1.18330082239343e-07	1.85351563957132e-06
CDKN2B	392.102356575688	-0.635643199699537	0.115276720257377	-5.51406388280602	3.50641229628282e-08	6.07496169259664e-07
CENPK	862.312080263531	0.804495703967843	0.0824726869867291	9.75469253350866	1.76133585528556e-22	1.53466393981841e-20
CENPQ	508.581871674773	0.621793729673787	0.102294940596972	6.07844069359765	1.21356849866522e-09	2.7167989674498e-08
CEP350	575.302506899373	-0.610508207637723	0.104470660777186	-5.8438245062871	5.10157728123051e-09	1.03619453784993e-07
CERS4	135.946927680168	0.637832839879044	0.192408676672067	3.31499000414695	0.00091646401710591	0.00521870616499039
CFB	220.733977070887	1.68955488135635	0.148840673779433	11.35143263232	7.29573929171673e-30	9.81404930162071e-28
CFD	955.182550262562	0.520651971087898	0.0872384903106343	5.96814512990754	2.39965882883805e-09	5.08270278179993e-08
CFI	94.2974784964352	1.7141854317536	0.231368578213049	7.40889469517829	1.27356378687321e-13	5.05961157297946e-12
CGREF1	174.714654269712	0.552681336194752	0.170306215503577	3.24522117152643	0.00117359433583856	0.00645518979199582
CGRRF1	262.303971987577	0.637655412135534	0.140872304825711	4.52647816704958	5.99747923261198e-06	6.42257989051011e-05
CHAMP1	1261.42424723012	-0.525873600114177	0.0687925407925492	-7.6443404191161	2.10019097322428e-14	9.1756206764656e-13
CHD2	646.343332768156	-0.749244977210219	0.0919505617601983	-8.14834583788848	3.68935984196383e-16	1.94420388922733e-14
CHML	2452.3387424712	-0.636744747446535	0.0574481991101412	-11.0838069305837	1.50341232100633e-28	1.88973999529771e-26
CHMP5	1941.8371460668	0.660025312898056	0.0743228073117762	8.88052183133126	6.65474311252172e-19	4.32417311993731e-17
CHRNA9	175.25093787741	0.642240145316933	0.162350671929894	3.95588227435403	7.6252707288648e-05	0.000611323501694609
CHRND	80.4860382296943	1.00847403981124	0.236148101394095	4.27051512952142	1.95021989826203e-05	0.000184608778641038
CHST8	406.644340840475	0.730368606271569	0.111533012935614	6.54845222098679	5.8136450191598e-11	1.6063467814201e-09
CITED2	1806.77578536394	-0.615092026527601	0.0696125799711829	-8.83593205110667	9.92671048493397e-19	6.29033492919266e-17
CLDN7	55.8907258090518	1.18246264431899	0.305641277464703	3.86879237689206	0.000109375726826687	0.000842654789594352
CLGN	257.989032991897	0.797630051845368	0.138369135449061	5.76450845961239	8.18961704661239e-09	1.59780887289823e-07
CLIP3	395.727897381093	-0.558859910030645	0.111767526753459	-5.00019930890482	5.72710806080253e-07	7.65694874563268e-06
CLTCL1	220.037879719747	-0.775585217065903	0.154035045155161	-5.03512182104177	4.77545038321276e-07	6.52687447652119e-06
CMC2	4693.63526510055	0.764420307021101	0.0545708133260151	14.0078598875616	1.39547082925919e-44	3.34367893229527e-42
CNN3	2023.4814875906	0.524389168304421	0.0591278542871702	8.86873326668655	7.3982652390021e-19	4.76690745546627e-17
CNTNAP2	90.8436642134409	0.727071780359956	0.22160756787332	3.28089779305543	0.00103477233915055	0.005808284707494
COA1	3149.63596551897	0.537791871126301	0.0605663343909467	8.87938615625859	6.7230332518989e-19	4.35011455349661e-17
COL12A1	1190.81928392524	-1.13006174068349	0.0802642772542494	-14.0792614017298	5.09393934307208e-45	1.25992838429049e-42
COL18A1	52.8670862888483	1.04161026351587	0.29225738950725	3.56401685949513	0.000365222481193857	0.00239459371855123
COL26A1	28.25098037046	1.5674224638406	0.428833761125137	3.65508177277864	0.000257100016698093	0.00177037663047385
COMMD3	1091.76617677849	0.509724628559514	0.088112432271382	5.7849342643225	7.25406912769103e-09	1.43167503311637e-07
CORO1A	193.241594419301	1.20491431896607	0.162522857108882	7.41381452677046	1.22717513026312e-13	4.88798197989219e-12
COTL1	5495.52403690225	-0.715142998047836	0.0487329382592761	-14.6747358889593	9.3579214103973e-49	2.60915863324441e-46
COX7B	17380.9020518649	0.60758115196163	0.0602074840008023	10.0914556063086	6.02690874609057e-24	5.70510158156166e-22
COX7C	35813.36404092	0.519296618159151	0.0526165375150733	9.86945630944235	5.64698543010478e-23	5.09391303356805e-21
CPA4	1505.7919572801	-0.707140987493213	0.0684635896464698	-10.3287162000229	5.22552524302756e-25	5.4144209190424e-23
CPEB2	266.155834074177	-0.842111508973438	0.135381240994878	-6.22029686524517	4.96215116787884e-10	1.18159298384196e-08
CPVL	186.050087732801	0.683522013179799	0.15908344601008	4.29662564096387	1.73417695052791e-05	0.000166080428225509
CRABP1	812.769284831255	0.930833354107347	0.107940148291907	8.62360640444975	6.48778366081345e-18	3.85620784645637e-16
CREB5	117.629292482908	-0.726694516778682	0.197279002521766	-3.6835877487697	0.000229974066684509	0.00160814058942405
CREBBP	778.857842528777	-0.71519360235653	0.0879333576777089	-8.13335941267976	4.17554277451986e-16	2.19287494682404e-14
CRIM1	1131.36400390532	-0.953663879641563	0.072962862954124	-13.0705380933474	4.85210858035077e-39	9.41861836451634e-37
CRTC1	159.878572282084	-0.611165129892507	0.173365516037613	-3.52529813229933	0.000423006436461004	0.00270621764836441
CRYAB	93.5514021115154	-0.795308579471702	0.232797011914561	-3.41631781667193	0.000634741197747573	0.00384126135258841
CSF2RA	327.540071653073	-0.86224482240046	0.124073501576139	-6.94946794800767	3.66666414593767e-12	1.20921063823557e-10
CSRNP3	224.922682203897	-0.589713459868062	0.143260631077867	-4.11636787742147	3.84889800532187e-05	0.000335357107452335
CTGF	396.335953263561	-0.641689145958458	0.119801312756914	-5.35627808403482	8.49537267062489e-08	1.36845104941211e-06
CTSV	81.4522133118465	0.828702969068314	0.23406090022066	3.54054422710952	0.000399302704936922	0.00257498190925471
CXorf23	159.857287371537	-0.570052695081061	0.171757220366678	-3.31894457690964	0.0009035836140742	0.00516261353272275
CYB5A	656.081438362393	0.721218604772398	0.0962537919328476	7.49288511433985	6.73758734799991e-14	2.77744360165534e-12
CYP19A1	106.247270323155	1.9578928724809	0.224628447500284	8.7161394483592	2.87848742343464e-18	1.75862966686734e-16
CYP1A1	97.8999135243665	-1.5221902396622	0.239453033819264	-6.35694697779911	2.05802989407635e-10	5.15689004920156e-09
CYP1B1	1811.00890667116	-1.13574119134385	0.0675826239215681	-16.8052248557545	2.2346360368495e-63	1.31800552404181e-60
CYR61	4533.03636036005	-1.47422193838165	0.0488601204568451	-30.1722943905498	5.47139326792081e-200	8.39038157635656e-196
DAK	676.360849385688	0.536014673297078	0.0911762530177615	5.87888463888355	4.13040088383485e-09	8.51251963620437e-08
DCN	590.46317184775	0.626108862821552	0.0949874507109817	6.59149032988172	4.35433190732064e-11	1.22296116847549e-09
DDX60	176.300644066638	1.02310416148782	0.164282190154687	6.22772414054421	4.73259401676502e-10	1.13220482444761e-08
DGKH	145.271290286362	-0.866531458409608	0.182412314102419	-4.7504000082093	2.03014661699875e-06	2.42652364549305e-05
DHRS2	40.5217592342988	1.48786346620412	0.343179407182076	4.33552665185043	1.45411553842269e-05	0.000141926643246326
DHRS3	296.99103200013	1.21394283926172	0.139356586118224	8.71105466254654	3.01060432159248e-18	1.82480700678343e-16
DHX58	72.6713086213704	1.19456867886708	0.260745535975824	4.58135812142085	4.61965967077809e-06	5.05656538553762e-05
DIO2	552.578255672081	-0.521847655174796	0.0956366468770424	-5.45656578534924	4.85431479868843e-08	8.18931985015259e-07
DLK1	3756.00195709502	0.664049446137645	0.0508620452964502	13.0558934912512	5.88159070582415e-39	1.12742741842267e-36
DLL3	122.131055791057	0.606212389140617	0.19412046217019	3.12286701959908	0.00179098648733756	0.00923496226742484
DNAH14	587.265199458403	0.512128274256901	0.102522836582344	4.99526048370277	5.87564060669004e-07	7.81488212562943e-06
DNAJC12	523.221539363937	0.54469829548845	0.103831609923186	5.24597755819654	1.55455825639138e-07	2.3696969047477e-06
DPM3	3044.88390784203	0.628023555723619	0.0927055204289296	6.7743922132995	1.24930332711328e-11	3.74180986743793e-10
DPRXP4	24.5795431741529	-1.53684423036466	0.472553666123028	-3.25221099853778	0.00114510980725074	0.00632574167658147
DSEL	413.094823856285	-0.512668299162313	0.113793974916686	-4.50523236874064	6.63003516999505e-06	7.03123024425132e-05
DST	767.907492118278	-0.868864015650231	0.104537136885133	-8.31153446076253	9.44724043344226e-17	5.30671912259477e-15
DTX3L	675.379006452158	-0.518298129703736	0.0883067521900589	-5.86929217584886	4.37659573938545e-09	8.97260637212245e-08
DUSP4	1195.37652549659	-0.730817735832989	0.0722649390216767	-10.1130333150045	4.83632413650628e-24	4.69398928059011e-22
DYNC1H1	2658.16160857522	-0.572087138819608	0.0601961104056897	-9.50372266520288	2.02518091440965e-21	1.62597640431791e-19
EDN1	71.3339610491329	-1.21302462581052	0.263327524619823	-4.60652424224096	4.09455345960511e-06	4.55660212649088e-05
EFEMP1	2879.51201999559	-0.669877518461693	0.0546698078231328	-12.2531529766644	1.61589106509143e-34	2.60838836665023e-32
EFNA1	1346.64533328243	0.925226832088608	0.0724687169007475	12.7672583655067	2.49799035343191e-37	4.50666847880922e-35
EFNA3	265.259423306828	0.504517073100979	0.134963100915624	3.73818524973276	0.000185353354529915	0.00133383092056136
EFR3A	972.886211727522	-0.52904610441875	0.0812976753063242	-6.5075182337667	7.64024804700078e-11	2.07368502302225e-09
EGFR	1386.4581691205	-0.615245981111404	0.0684939898894147	-8.98248126740367	2.64728061704946e-19	1.74982966648507e-17
EGR1	413.117833059444	1.09486036226978	0.120530310391258	9.08369321140644	1.04951809675363e-19	7.24971171789049e-18
EHD2	453.450315330627	-0.613572200223938	0.105542056049261	-5.81353275833053	6.11679951006416e-09	1.22776335715751e-07
EID1	2460.09622991231	0.51918703032342	0.0576406660590777	9.00730449213216	2.11183096681709e-19	1.42039157351491e-17
EID3	111.396450981888	-1.46304892275905	0.216087568322188	-6.77062976884273	1.28223014436105e-11	3.82548623808887e-10
ELF3	283.41491868889	0.70115271692414	0.133041678735055	5.27017340423407	1.36294936026266e-07	2.11332946811203e-06
ELK4	809.099499241498	-0.719691969189683	0.0868244804785159	-8.28904434812904	1.14161976610716e-16	6.29738817023497e-15
ELMO1	436.542324667297	-0.565085360527997	0.11316839689054	-4.99331417652372	5.93518897721998e-07	7.8870123887061e-06
ELOVL2	238.435478843153	0.518850112334803	0.139818094517234	3.71089388770673	0.00020652866916706	0.00146422429111274
EMILIN3	25.2209617585857	1.4167807521661	0.427443282289111	3.31454677350112	0.00091791821470921	0.00522310791189823
EMP1	255.270262361924	-0.699243120685999	0.138979779093975	-5.0312579660469	4.87271979512947e-07	6.62439344488568e-06
ENHO	209.660988381972	0.612300027441509	0.167707170717547	3.6510068402069	0.000261214282155431	0.00179313488034195
ENO2	1384.34038109015	0.509824239764024	0.0691486485227919	7.37287352183005	1.66988899837231e-13	6.49942837310643e-12
ENO3	536.743406234115	1.34936120747194	0.099106306604936	13.6152910313856	3.24849094723554e-42	7.11651552512242e-40
ENOX2	246.182738707967	-0.580991278060776	0.139259415802359	-4.17200714733241	3.01928163724285e-05	0.00027230697127323
EP300	892.639964836575	-0.502105231145092	0.0851019820703243	-5.90004156107875	3.63410018441498e-09	7.52077278380617e-08
EPGN	38.6099092893858	-1.32992315871917	0.379955001812156	-3.50021226823239	0.000464887810037597	0.00293376731149241
EPHA5	90.7001640190617	-0.734376709192295	0.233704667314775	-3.14232795446557	0.00167610183492113	0.00873388655575024
EPHA8	33.4657363434785	1.41988508725701	0.396696532964921	3.57927274192378	0.000344551728168285	0.00228139065261686
EPHB2	362.372414968755	0.550674100879086	0.116114168296692	4.74252288895543	2.11072971968736e-06	2.51109699390269e-05
EPPK1	846.322596178625	-0.505451704638466	0.0912924475807784	-5.53662124340819	3.08362400172909e-08	5.3919468718946e-07
ERCC6	180.387368981098	-0.828976072655977	0.166486284018921	-4.97924545280718	6.38326461388003e-07	8.46776495275522e-06
ERRFI1	425.494967122702	-0.514769871282256	0.111552520638755	-4.61459649978916	3.93859745812634e-06	4.4118620906039e-05
EVA1A	22.3502595003156	-1.67592906515183	0.521883459431152	-3.21130902860685	0.00132131760166099	0.00715733148056208
F2R	293.247737608419	0.559773355066102	0.12758778424927	4.38735854188409	1.14735567211088e-05	0.000114474295587641
F3	573.359573335297	-1.24379638676666	0.0994822297040414	-12.5026991299545	7.21589810528581e-36	1.18984728435009e-33
FAAH2	343.903777128172	0.575075826006595	0.119472992050987	4.81343788361114	1.48355728514608e-06	1.8361865187825e-05
FADS2	2207.8899474455	0.5087073988095	0.0558002496841283	9.11657925706731	7.75329047258707e-20	5.40439588168739e-18
FAM126A	331.440857179094	-0.642709219173715	0.123293184949217	-5.21285275774519	1.85958495175592e-07	2.77082899297629e-06
FAM129A	401.076671894256	-0.601935565152665	0.11480597494686	-5.24306827611787	1.57928065536495e-07	2.40260603670849e-06
FAM131C	107.481676731105	0.700972273111132	0.212600158787568	3.29713899137559	0.000976751516740399	0.00552915633415062
FAM13B	498.667288395993	-0.622367298369445	0.100143697022183	-6.2147425836654	5.14088563965572e-10	1.21847729960001e-08
FAM160A1	155.850635419646	-0.596179093045401	0.179660996597214	-3.31835570511716	0.000905490931761728	0.00516965876342744
FAM179A	52.5768914020044	-1.49701959880631	0.324441245375872	-4.61414699931871	3.94713000312984e-06	4.41496999255989e-05
FAM195B	1406.00350789269	0.505155714159211	0.0807180111456008	6.25827751439515	3.89252705309746e-10	9.40029958413379e-09
FAM221A	421.945529379024	0.573743452473445	0.118432722873796	4.84446729376336	1.2695182734195e-06	1.59443593144046e-05
FAM222A-AS1	93.6268665337644	-1.19717446628057	0.243549021462227	-4.91553798530142	8.85389804721575e-07	1.14577659539286e-05
FAM223B	21.3326441705645	-1.90205162352565	0.535528241595765	-3.5517298170082	0.000382707617519327	0.00248696526289462
FAM63B	211.473201715261	-0.557045306174842	0.14726589739914	-3.78258181977502	0.000155210049994183	0.00114375113727092
FAM64A	942.191625422319	0.540985967477227	0.0797848981956945	6.78055596624702	1.19714289939982e-11	3.62810007160006e-10
FAM69B	467.318303248682	0.73204430806976	0.106847056655687	6.85132872147111	7.31671664677603e-12	2.28517005658473e-10
FAM72D	460.927560952682	0.590978566922379	0.109042701365819	5.41969851737029	5.9699625005819e-08	9.82289430755616e-07
FAM83A	821.942146524676	0.843898390530625	0.0816473181359896	10.3358984691334	4.84847018891065e-25	5.09255413335238e-23
FAM83G	334.94306754751	-0.522919164913898	0.120641593895206	-4.33448488228798	1.46101827671077e-05	0.000142433027802668
FAM83H	1790.10162157309	-0.640602878652371	0.0634362571915483	-10.0983712944798	5.6167248238034e-24	5.39670555208129e-22
FAM92A1	224.576809426374	0.645003016896223	0.144190546551185	4.47326840991797	7.70329820514461e-06	8.04795636505795e-05
FAT1	664.287296130493	-0.981990561320643	0.0972490921249975	-10.0976835861712	5.65624389123105e-24	5.39670555208129e-22
FBXO4	228.611221095059	0.697904078937357	0.150218912151151	4.6459135467252	3.38574782036618e-06	3.85852148286461e-05
FCER1G	12.4465928063277	2.69762725996028	0.790750833495128	3.41147570851963	0.000646122581048752	0.00389627534795672
FERMT1	528.302270958924	-0.690255459208668	0.0995292735958657	-6.93520041160374	4.05645677443341e-12	1.32049429846682e-10
FEZ1	531.744439520777	0.755268115143723	0.108640292053253	6.95200740783637	3.60124488432307e-12	1.19157271319953e-10
FGA	57.6969746035863	1.67184305564505	0.298897806908235	5.59336006154881	2.22716743915936e-08	4.00394052514757e-07
FGF2	562.454927146808	-0.54852308721688	0.0955874544938224	-5.73844224769402	9.55513352574396e-09	1.84311915241866e-07
FGG	1004.04585267503	1.78940927437119	0.0907144475794378	19.7257363310759	1.29655643211469e-86	1.65689107387322e-83
FJX1	203.601830059786	0.645400182940404	0.156585931280976	4.12169968055625	3.76087282896663e-05	0.000328620996194891
FKBP1B	487.293814204666	0.773142257135264	0.130805096190921	5.910643236765	3.40774378200945e-09	7.10023789362975e-08
FKBP2	676.723708545671	-0.534618769586154	0.0943943687972123	-5.66367227619983	1.48167267041309e-08	2.76416671542393e-07
FKBP7	267.380096277926	0.500643716285999	0.139169410620863	3.59736894805063	0.000321452365428684	0.00214791809318034
FLJ44342	157.134935130554	-0.849971080267598	0.181814484809993	-4.67493599949349	2.9404530484248e-06	3.4005918173148e-05
FLNA	10732.8354978951	-0.641535158091763	0.0430746822863927	-14.8935551938922	3.62945707947119e-50	1.05014574176775e-47
FLNC	279.804072324306	0.66654990462592	0.129128143499287	5.16192587117619	2.44422085392206e-07	3.53938874361612e-06
FOS	839.129176068788	1.74679147096188	0.0906944965339719	19.2601705474772	1.15995873636625e-82	1.36830517093665e-79
FOSL1	248.793716384692	-1.11510347445367	0.17209382645698	-6.4796250824978	9.19508121943463e-11	2.456560461673e-09
FOSL2	1317.09250861961	-0.504177782641677	0.0718028163652203	-7.02169926144972	2.19185932779013e-12	7.55329500936217e-11
FOXC2	166.692493271357	-0.806242627647162	0.168419689483191	-4.78710434701062	1.69204870577977e-06	2.05443918472943e-05
FOXF2	507.667298737232	-0.619810229687603	0.102419013538957	-6.05171059816786	1.43315766493921e-09	3.17593537454376e-08
FOXO1	137.635915206819	-0.578631005456107	0.186195763579714	-3.10764860774281	0.00188582146499743	0.0096429050235864
FREM1	36.5056217325407	1.09373896458851	0.353212964574508	3.09654252330763	0.00195791777752629	0.00993865247215017
FSD1	590.447301401815	0.677388700833206	0.101020103361782	6.70548413920425	2.0073969646144e-11	5.81917437662796e-10
FSTL1	498.921701796322	0.500349627381136	0.102822100167152	4.86616813474679	1.13782730034595e-06	1.44322428873492e-05
FSTL4	29.8668679886924	1.43881649211818	0.392985921268583	3.66124182635752	0.000250995706551778	0.00173219768156984
FTH1	79759.5257687565	-0.915399118563565	0.0395208925344127	-23.1624100535301	1.09007209121641e-118	4.17906387970093e-115
FTL	32204.693708139	-0.693760363231583	0.0416116744720247	-16.6722529682864	2.08582250386867e-62	1.14236028917236e-59
FXYD5	3737.73772656901	-0.536442462443051	0.0667656397988708	-8.03470863245026	9.38015407517428e-16	4.8108582857123e-14
FXYD6	642.248495492503	0.675848463620123	0.0968828928138483	6.97593191110328	3.03849869706264e-12	1.01959250589618e-10
GADD45A	446.440877976856	-0.858517789843401	0.115285617503159	-7.44687679553676	9.55757971688417e-14	3.85698644627418e-12
GALNT16	53.1707623810351	1.24232344423584	0.316078114886773	3.93043170572209	8.47934766297102e-05	0.000671646675680065
GALNT18	25.3241288985923	1.67012591292749	0.495469953154571	3.37079151277305	0.000749525585602132	0.0044139688384058
GAN	256.85318966744	-0.543353531302952	0.141812745038909	-3.83148588763213	0.000127371681541138	0.000961242488402243
GAREM	964.551928554483	-0.535322051808762	0.0775513912869076	-6.90280397199188	5.09859663325638e-12	1.61877804080718e-10
GAREML	326.209305767186	0.610010842064092	0.119032870013777	5.12472598529708	2.97970769314268e-07	4.22818957055645e-06
GAS6	308.935301407666	0.516522473168549	0.131815523544559	3.91852536999517	8.90923533692783e-05	0.000700990887079468
GATA3-AS1	375.710457847842	0.550648019790303	0.144837766613164	3.80182622713995	0.000143633457057775	0.00106406718066714
GATM	50.7476683631756	1.23379910985827	0.301290815367736	4.09504388095063	4.22088435777877e-05	0.000362820973242922
GBP1	148.870670108002	-0.658696370843792	0.183797866910752	-3.58380857142178	0.000338620298322536	0.00224696766541588
GCA	143.641741946121	0.947849926054158	0.180352986001016	5.25552665952989	1.47601469119041e-07	2.26120732161887e-06
GCLC	597.322169491564	-0.716712751549994	0.097017795542151	-7.38743596002041	1.49687184769615e-13	5.8707237300308e-12
GCLM	980.829983621695	-1.23858715731558	0.08161726529274	-15.1755532713953	5.13429780506058e-52	1.71161862696965e-49
GDA	1132.47633683557	-1.33437394991328	0.0796660256842318	-16.7495985704404	5.70096727464449e-63	3.23793826506197e-60
GDF15	379.325618527855	-1.29951942656846	0.147247610552746	-8.82540247471763	1.09066853801822e-18	6.88288149403677e-17
GFPT1	880.936335303398	-0.588887228095586	0.0795728268065528	-7.40060711337066	1.35563268815427e-13	5.34412012155416e-12
GLDC	244.028772718417	0.547336304317053	0.141511235800013	3.86779396860446	0.000109824393739252	0.00084503616557523
GLI2	130.632205910433	-0.61057927586786	0.188351174980044	-3.24170675299771	0.00118816213672256	0.00651895039951357
GLIPR2	171.101321932994	0.707020907410662	0.169558776214101	4.16976887423339	3.04908701283735e-05	0.000274220828068552
GLIS1	34.081817877056	-1.54729380523186	0.40659644414028	-3.80547795616733	0.000141530619703621	0.0010510276286465
GNG12	3070.07503020909	-0.515716379194348	0.0523024545402098	-9.86027106620527	6.18821025020952e-23	5.5494856249686e-21
GPATCH4	602.344818579053	-0.547923664950396	0.0987820152346731	-5.546795777032	2.90952243794362e-08	5.12620862171363e-07
GPC2	456.063792113913	0.528047480288642	0.10201012676857	5.17642215548484	2.26181359686773e-07	3.29704482014891e-06
GPM6B	301.072026235979	1.02003223965761	0.127689305671455	7.98839209199052	1.36710054102409e-15	6.91897254013347e-14
GPR1	59.715444114495	-1.08062587582159	0.313292186151874	-3.44925894608087	0.000562127367148427	0.0034619370181611
GPR124	316.741049024608	0.512257533705718	0.122592184465828	4.1785496843684	2.93373912153416e-05	0.000265577859673709
GPR162	134.537650284572	0.634523089793919	0.194104508090081	3.2689765736891	0.00107937237610509	0.0060277404907398
GPR85	73.215465846029	0.924037304146291	0.26060937167522	3.54567949036713	0.000391602192253516	0.00253491752562586
GPR97	57.0124830251313	1.74756157433745	0.300770316874391	5.81028604317783	6.23661910099896e-09	1.25017717534404e-07
GPRC5A	1849.86655606202	-1.37894637209126	0.0653897681817811	-21.0881061431177	1.02274690862755e-98	1.96047798047543e-95
GPX1	7057.35190535341	0.539144955414572	0.0722810971476913	7.45900348348258	8.71793031433253e-14	3.54613955889362e-12
GRAMD3	206.77139913678	-0.767753800897654	0.166855694301683	-4.60130416352179	4.19853793612494e-06	4.65879734084486e-05
GREB1L	188.803344906062	-0.814731659838617	0.160055569871305	-5.09030495154722	3.57488125639396e-07	4.97918293068133e-06
GRIN1	213.305825696024	0.562459290726101	0.145297035598158	3.87109956105142	0.00010834552582835	0.000836174453234899
GSTA4	719.970369148569	0.535329426119117	0.088519398565024	6.0475944798233	1.47024450765068e-09	3.24873192000335e-08
GSTM4	680.580831811358	-0.724820108917595	0.0882931874777514	-8.20924161448174	2.22589916541082e-16	1.19350222732779e-14
GUCY1B3	176.638758191586	0.637696693113874	0.162051129354127	3.93515735222264	8.31422055196029e-05	0.000660614363545653
H1F0	1523.57049343415	0.50116279651651	0.0678713541854524	7.38401056721407	1.53591248654252e-13	5.99318523692863e-12
HAUS1	1427.30492485016	0.502445157654962	0.0832993115683281	6.03180444345955	1.62138916213439e-09	3.5621780517666e-08
HDHD3	673.931417603321	0.565863704486726	0.0865754723651754	6.53607412154694	6.3154625408779e-11	1.73873641049125e-09
HEATR1	1916.22947114178	-0.559030461902029	0.0630475739620026	-8.86680369714058	7.52754457762714e-19	4.82991197062394e-17
HEG1	437.014803569214	-0.729715238374871	0.107204079282942	-6.80678611537669	9.98031370000717e-12	3.04876714321932e-10
HERC2	853.008289751686	-0.533108790337692	0.0882404764809568	-6.04154478305364	1.52645625771648e-09	3.36808729670248e-08
HES1	594.484042594886	0.847871748810917	0.0948257125975025	8.94136965160279	3.84376298233094e-19	2.50825980144872e-17
HES6	146.881845935427	0.78338222822529	0.205603739501577	3.81015554544075	0.000138879386493492	0.00103484712919227
HEY1	573.285275046938	0.859701577242299	0.103910359172096	8.27349249961177	1.30090989012168e-16	7.1248047017914e-15
HILPDA	756.298607835586	0.529325878582001	0.100819985338417	5.25020785120374	1.51927682402364e-07	2.32284248219367e-06
HIST1H1B	28776.8791306034	0.957616912437546	0.120294912917727	7.96057696215703	1.71238904094598e-15	8.44356461186709e-14
HIST1H1C	39234.9632979913	0.575051091661453	0.0518638591679459	11.0877034776629	1.43935521689302e-28	1.82417456620285e-26
HIST1H1D	4793.89916222543	0.8714278679563	0.0629040311915253	13.8532912986617	1.21514136416466e-43	2.82336254840379e-41
HIST1H1E	20035.8095537252	0.706985686929259	0.0459735142520325	15.3781084268102	2.29556599925043e-53	8.80062614962635e-51
HIST1H2AB	8967.01981057353	0.992472882429169	0.0731055213326849	13.5758950122614	5.5659627822753e-42	1.185472767586e-39
HIST1H2AC	23312.0353367867	0.79561799955727	0.0502908578873454	15.8203306322494	2.25306385162027e-56	1.01619806366461e-53
HIST1H2AE	20964.5819504471	0.730214975361736	0.0472539437084929	15.452995412751	7.20173856674432e-54	2.83176053643652e-51
HIST1H2AG	46367.0643626989	0.55436635020262	0.0447970377514953	12.3750671479191	3.56595945832299e-35	5.81744556312585e-33
HIST1H2AH	24935.6159002201	0.598121706494334	0.0453283354783846	13.1953159140281	9.33626568258561e-40	1.85937187327857e-37
HIST1H2AI	23936.5353919767	0.757679145057265	0.0635355982134866	11.9252697127582	8.74005058225677e-33	1.31400662430302e-30
HIST1H2AJ	26456.8775103494	0.938987172898092	0.0730257397055004	12.8583041635026	7.72529420674029e-38	1.46256032914028e-35
HIST1H2AK	7218.76104722201	0.5306017587291	0.0471092471860116	11.2632188036037	1.99342030908779e-29	2.63526727929839e-27
HIST1H2AL	9162.45003829466	0.964667656171912	0.0434803860685801	22.1862716363736	4.66069308469313e-109	1.19119547422949e-105
HIST1H2AM	24768.9853347285	0.538808140199918	0.050605209196004	10.6472860948565	1.79522598272875e-26	2.0094737551201e-24
HIST1H2BB	1613.59980468442	1.05066153161573	0.0914744881629616	11.485842148075	1.55413606917234e-30	2.14708798385206e-28
HIST1H2BC	72194.1208556116	0.560844325229151	0.0527437343116765	10.6333829515175	2.08412588364199e-26	2.28286217326071e-24
HIST1H2BD	25914.8183524878	0.500568338024717	0.0588003854186221	8.51301117264764	1.694737368552e-17	9.88167207100566e-16
HIST1H2BE	15060.7271159474	0.849679836896713	0.0512364385202406	16.5835070008048	9.17167402325657e-62	4.84991797057378e-59
HIST1H2BF	33123.1086117955	0.633520149692212	0.0499240397743775	12.6896812148073	6.74597981856365e-37	1.18907586801924e-34
HIST1H2BG	12296.0087411954	0.845925124874421	0.0584649996617455	14.4689152444813	1.90452057664286e-47	5.03548673152039e-45
HIST1H2BH	17821.7317859661	0.727589101214226	0.044591057436351	16.3169286185416	7.48057734408991e-60	3.58483292411309e-57
HIST1H2BI	20921.4949006957	0.823121445389149	0.140456003491257	5.86035074990857	4.61890513718624e-09	9.44412137050013e-08
HIST1H2BJ	14307.1201816394	0.735988923840613	0.0429836656337775	17.1225258011094	1.00804986314294e-65	7.02656575058953e-63
HIST1H2BL	14276.5834392354	0.914675051544435	0.0485561845461339	18.8374572692257	3.7243301238461e-79	3.35956484995176e-76
HIST1H2BM	4713.09361497087	0.688690158274054	0.0644764910710063	10.6812598954186	1.24569421184067e-26	1.42557617452065e-24
HIST1H3A	11964.2286921523	0.661454779869579	0.0444011826959171	14.8972333552368	3.43511585640293e-50	1.01302887803729e-47
HIST1H3B	50109.4151525368	0.700685850423495	0.0516309206326953	13.5710508710121	5.94633406768125e-42	1.24913743736838e-39
HIST1H3C	17862.0031482902	0.825629372242679	0.0681395989206462	12.116733666193	8.61235653787758e-34	1.37573424487867e-31
HIST1H3D	18436.0025324645	0.892721968330575	0.0514400384370986	17.3546131662053	1.82022354077151e-67	1.32919657132053e-64
HIST1H3E	13459.7293697791	0.924890496994037	0.0545377781562929	16.9587124422911	1.65940927619014e-64	1.01788165001503e-61
HIST1H3F	11237.8861033186	1.0108184648421	0.0736533536280491	13.72399782292	7.29305797499391e-43	1.6446918242137e-40
HIST1H3G	42413.7238276526	0.943069921390192	0.0603956807960705	15.614857038776	5.76742471884791e-55	2.45676272398702e-52
HIST1H3H	24871.0386052807	1.13289518795193	0.0626121947182721	18.0938424702962	3.56352268388755e-73	3.03592335318975e-70
HIST1H3I	7663.41365935162	0.752358834383263	0.0549125643507751	13.7010326011599	1.00090661026243e-42	2.224478676576e-40
HIST1H3J	6757.83240582332	1.12722864848486	0.0698841025708684	16.1299724403237	1.5709053250322e-58	7.29994944223298e-56
HIST1H4B	21200.633919057	0.878681219544935	0.0566611936181918	15.5076369457706	3.08007323076645e-54	1.24297165773167e-51
HIST1H4C	21161.0600344743	0.736395123135486	0.0574022782005398	12.8286741610294	1.13286211649206e-37	2.11859031175679e-35
HIST1H4D	16028.4405074323	0.904890924546334	0.0433897236827656	20.8549593715379	1.37414874590011e-96	2.3413967798198e-93
HIST1H4E	17552.8162626685	0.529316637596645	0.121780499207513	4.34648109542311	1.38338968415496e-05	0.000135814857916237
HIST1H4I	19563.0257348661	0.69416672665436	0.0555075277542544	12.5058123598588	6.93868415038762e-36	1.15657305919776e-33
HIST1H4J	20450.8347343988	0.717881957011077	0.0693270652301536	10.355002835153	3.97174803022688e-25	4.2296358363562e-23
HIST1H4K	37961.979667849	1.06212362672965	0.0563167789857306	18.8598077847948	2.44105699909097e-79	2.33960056756625e-76
HIST1H4L	8355.32936175708	0.895859692836999	0.0595443831553762	15.0452426469735	3.70970887945676e-51	1.18517470138478e-48
HIST2H2AA4	42898.3945980298	1.13620095557264	0.256219914722269	4.43447558244736	9.22966793662449e-06	9.44839504727213e-05
HIST2H2AC	31110.7563450609	0.668127655931079	0.0636036360690539	10.5045512681963	8.23133347641882e-26	8.95230488375054e-24
HIST2H3D	16029.1215914434	0.660542479143767	0.120944155144239	5.46154940977509	4.71996837811075e-08	7.97144439188638e-07
HIST3H2A	4220.70369536628	0.99439046110104	0.0585078868904128	16.9958361846765	8.8164126591909e-65	5.63332033869552e-62
HIST3H2BB	6290.78888516152	1.04643423123671	0.0580521080890975	18.0257748716146	1.22286753406484e-72	9.86982822888648e-70
HIVEP1	428.723063936232	-0.65575319584978	0.116660367572334	-5.62104517151627	1.89805631669455e-08	3.44866038110319e-07
HMMR	1579.94086516424	0.516359316919498	0.0701419796809216	7.36163021443699	1.81677671512664e-13	7.03542195112805e-12
HMOX1	320.771382369101	-1.27452984868977	0.139631985987549	-9.12777856503035	6.9919215208593e-20	4.90474349606243e-18
HMX1	201.827184481231	0.637943925944339	0.153047574315578	4.1682720474153	3.06917490498619e-05	0.000275560873348731
HNRNPA1P33	166.884030064416	-0.970779664217413	0.184611855929512	-5.25849035713109	1.45242800291934e-07	2.2272983424768e-06
HNRNPU-AS1	408.930689633781	-0.605335008358718	0.136989898407754	-4.41882952972871	9.9236881618655e-06	0.000100981923000801
HOXD11	124.166404050732	0.615090526979217	0.19369229707046	3.17560654854262	0.00149523599812741	0.00791216150147823
HOXD13	47.1175888797431	1.09100384515508	0.321345200376121	3.39511479828578	0.000685998301446517	0.00410287985674038
HOXD8	177.824348446622	1.16980197702542	0.160521586702251	7.28750569351937	3.15745966601546e-13	1.18967184221983e-11
HPCAL4	276.215862341687	0.66237169771362	0.129295609011399	5.12292492203061	3.00832155457464e-07	4.26364242508338e-06
HRCT1	284.532983420609	-0.680465397962427	0.145020158377886	-4.69221248668966	2.70266204101769e-06	3.14934060782722e-05
HRH3	80.7134008606558	1.10576840054634	0.251971615174656	4.38846415212234	1.14153945841806e-05	0.000113968148403913
HS3ST2	157.148556096846	0.797295715144407	0.177190085895862	4.49966323518231	6.80611993395981e-06	7.19309780753092e-05
HSPB8	478.078832247574	-0.834939286159718	0.104765315128351	-7.96961556538831	1.59168724644013e-15	7.92484542992186e-14
HTR1D	39.3501112443668	-1.39282916571125	0.350560984368916	-3.9731436977182	7.0930228295379e-05	0.00057338695356333
IER2	1934.78941944279	1.03692424287927	0.0609321764289957	17.0176793879601	6.0730280732446e-65	4.04912545666113e-62
IFI27L2	498.708747322655	0.551262809661034	0.134611617070039	4.09520977208237	4.21786308337878e-05	0.000362764612359022
IFI44	412.371774957202	1.2047363331704	0.130437170994014	9.23614276505343	2.55543455775276e-20	1.83979290812857e-18
IFI6	588.549969993766	0.626873526971109	0.105585627065426	5.93711042301872	2.90089297160048e-09	6.1190087647171e-08
IFIT1	318.219502272932	1.25745318023973	0.129671820737431	9.69719691671423	3.09895344279944e-22	2.66980062052413e-20
IFIT2	304.395349493711	1.2286892668091	0.130015306166894	9.45034321752773	3.37721490129701e-21	2.65587643648152e-19
IFIT3	475.654618054823	0.837449768163708	0.112785572233464	7.42514979159041	1.12652352625043e-13	4.52231368456817e-12
IFIT5	190.328652334701	0.619970015034757	0.153559720067527	4.03732186254397	5.40648695804892e-05	0.000450834570427842
IFITM1	2864.84406187371	0.792524852229485	0.0599761781784991	13.213993893889	7.28539276531453e-40	1.47001971126445e-37
IFT27	344.972580674821	0.549075174842854	0.127342122536226	4.31181107953225	1.6192275961355e-05	0.000156365586818249
IFT57	151.297910111084	0.631216526776768	0.184077680355658	3.42907692859443	0.000605637837804318	0.00369135780712608
IGF2	314.985464669803	0.975541207896471	0.126201524323015	7.73002713817905	1.07523659313996e-14	4.89280509074223e-13
IGF2BP1	666.550910293437	-0.526358464937044	0.0915641671840666	-5.74852020309357	9.00278901840112e-09	1.74315365653007e-07
IGF2BP2	240.825153642584	-0.600924563159344	0.139863038471367	-4.29652158087763	1.73499084458602e-05	0.000166080428225509
IGFBP2	2700.42428857312	0.51759408614737	0.0584736475875507	8.85174959151287	8.61578394533698e-19	5.50512695007261e-17
IGFBP3	554.259910178543	-1.24261290214168	0.103140014143041	-12.0478255938412	1.99133873904193e-33	3.14816284156784e-31
IGFBP4	1436.6706258416	0.657762006456733	0.0661295247098628	9.94657090524396	2.61022739580881e-23	2.38260935206715e-21
IGFBP5	228.942924716352	0.947525015761508	0.144445827661782	6.55972575393541	5.39068258283067e-11	1.49216818425466e-09
IL18	2447.31115223873	-1.02194268654427	0.0672336578780757	-15.1998674294578	3.54337398340121e-52	1.20750311189906e-49
IL1RAP	298.793471699583	-0.564113039790219	0.125961879989925	-4.47844252432038	7.51896084651506e-06	7.88128944506551e-05
IL6	288.749594359528	-1.47961340392002	0.157112922056788	-9.41751566039373	4.61886884112328e-21	3.57729058982957e-19
IL7R	44.0112928329779	-1.75134795342349	0.342394078528164	-5.11500654728592	3.13730073797407e-07	4.42192158242944e-06
IMMP1L	390.861113890682	0.734335780127385	0.145865150178219	5.03434699261729	4.7948047094344e-07	6.54749156003353e-06
INO80D	158.589270574283	-0.683029769501094	0.178810670144565	-3.81984905570163	0.000133533366634968	0.00099995943696631
INSIG1	424.675409741979	0.749241546537099	0.106957038221786	7.00507006358455	2.46862266455526e-12	8.41251745798999e-11
INSL4	408.186336988756	0.513438030375087	0.124568560314545	4.12173046777305	3.76037014277523e-05	0.000328620996194891
IQGAP1	3808.41430217166	-0.511890072687034	0.0498597589153879	-10.2665974289148	9.96577467062551e-25	1.01208711638439e-22
ISG15	6935.80734153765	1.56103350776529	0.164067333947928	9.51459056597297	1.82429856046793e-21	1.48019145104633e-19
ISG20	131.154155840501	0.872398452578325	0.20073896443776	4.34593480653736	1.3868375836714e-05	0.00013606624661293
ISLR	143.134210821976	0.58635925130047	0.180876952317798	3.24175769099784	0.00118794980299208	0.00651895039951357
ISYNA1	645.673705693625	0.588619863068668	0.0913319290068348	6.44484212114493	1.15720814125517e-10	3.03866213118972e-09
ITGAV	778.783996020244	-0.54176485962809	0.0870604208992287	-6.22286056088766	4.8817121874236e-10	1.16606006844456e-08
ITGB3BP	1695.10535739436	0.794614230204898	0.0781825153974674	10.1635797488122	2.88292851457851e-24	2.85223927555235e-22
ITGB8	183.102597212298	-0.783693219888631	0.163737989263894	-4.78626385612666	1.69914645934007e-06	2.06142491724525e-05
ITIH4	65.2394237347174	1.37676310221608	0.301186262936269	4.57113511351413	4.85089370845732e-06	5.29455195866142e-05
ITPR1	906.921235097375	-0.694249070746596	0.0799295669238539	-8.68576044466728	3.76217005343975e-18	2.2624657948823e-16
ITPR2	255.095449996916	-0.705463660448459	0.139373404034297	-5.06168063653562	4.15576737106561e-07	5.73099753914488e-06
ITPRIPL1	239.38498218123	0.531779127165245	0.144152181066527	3.68901200960551	0.000225126593392666	0.00158073091102405
JAG1	206.790907277051	-0.758530380863987	0.150876178539248	-5.02750260649441	4.96908734986186e-07	6.72559174846704e-06
JAKMIP1	138.323396644964	0.916158647338463	0.181216515344504	5.05560238589066	4.29034377723024e-07	5.90066563442384e-06
JAM2	117.206456743631	0.736772869598749	0.200613638381342	3.67259611830694	0.000240098796960917	0.00166980274439712
JPH1	298.068931250221	-0.553817695535477	0.134608664590373	-4.11427969529895	3.8839028322438e-05	0.000337831253161989
JPH2	94.2882026532151	-0.750132911246052	0.219166676403432	-3.42265951902853	0.000620116997427702	0.00376521854739604
JUN	963.983019445472	0.711800957498292	0.0763494403649766	9.32293614852497	1.13164463889475e-20	8.50675026345636e-19
JUNB	2772.63946479332	1.28488612196516	0.0555410475046964	23.1339915196325	2.10708378572686e-118	6.46242597082427e-115
KAT6B	276.874422448751	-0.556583597444123	0.132225279768103	-4.20935844053619	2.56096834649023e-05	0.000235446340488176
KAZN	91.411614652985	0.726417042469608	0.220875853780538	3.28880242016575	0.00100614627601222	0.00567761838116991
KCNG1	57.1326933947435	1.057168385662	0.293173762342106	3.60594473808466	0.000311019325094968	0.00208638729235842
KCNH1	140.513884611973	-0.677743425305542	0.181393651851986	-3.73631281131365	0.000186738343549382	0.00134127985870247
KCNN1	107.424081449761	0.73545424086427	0.208065125962107	3.5347309524529	0.000408190547317463	0.00262347109937691
KCNQ2	1360.5329364756	0.776574063292232	0.0729547964360192	10.6445922849402	1.84791467847537e-26	2.05346170974057e-24
KCTD12	216.097030623304	0.540802305158244	0.148124525685608	3.65099771732664	0.000261223561961782	0.00179313488034195
KCTD7	234.91802678473	-0.570382723291299	0.145153607346914	-3.92951118278512	8.51187183232329e-05	0.000673527113254271
KIAA0754	470.805319289903	-0.643594622359435	0.103748990676385	-6.2033820104038	5.52624761227642e-10	1.29777958857977e-08
KIAA1644	65.5266842070467	-0.819125039497206	0.262860824022397	-3.11619292278948	0.00183202374579085	0.00941490755418993
KIAA2018	256.545072688942	-0.667372144966855	0.144949397392125	-4.6041732975367	4.14107532670719e-06	4.60169493732281e-05
KIAA2026	272.036114056287	-0.518462201628219	0.131916927463654	-3.93021738450562	8.48690961413376e-05	0.000671898600582041
KIF21B	199.700647125554	0.539808200574711	0.149683760261736	3.60632442444528	0.000310564821313119	0.00208453553644135
KIRREL	731.590617518226	-0.563760925176759	0.0879078401190743	-6.41309039572722	1.42598906167408e-10	3.6814044210054e-09
KISS1R	96.8564682396882	0.873053694698459	0.217840407136291	4.0077674577253	6.12954286658701e-05	0.000504543960596413
KIT	21.96334882224	1.88308910631215	0.471967757876702	3.98986811044853	6.61100453936773e-05	0.000540115900965392
KMT2A	736.097536036114	-0.677097077328891	0.105722967872528	-6.40444636538468	1.50915993464226e-10	3.87654398622096e-09
KMT2D	894.040154553302	-0.65021433207979	0.0935142290951801	-6.9531058360968	3.57330400972301e-12	1.18864678935146e-10
KRT17	2574.80626884549	-0.642047128248284	0.0557505082700603	-11.5164354222234	1.09028711785221e-30	1.51995935929669e-28
KRT80	1300.30454458325	-1.0572230894035	0.0706513010131587	-14.9639578357743	1.26286715825618e-50	3.87321357437169e-48
LACTB	522.739398023916	-0.510052861612446	0.102015138114592	-4.99977621987347	5.73968912710278e-07	7.66041190288261e-06
LAMA1	860.267334622968	-0.764053661702585	0.0823502169112627	-9.27810138649542	1.72525302127697e-20	1.26587344886519e-18
LAMB3	424.959414161343	-0.568375612768333	0.11219740423529	-5.0658534985033	4.06574521278475e-07	5.62202009360272e-06
LAMP5	695.951503049079	0.662278559477948	0.0949519608481967	6.97488028221722	3.06131390058298e-12	1.02500542937642e-10
LATS2	359.730370220146	-0.870621640200159	0.117880615791543	-7.38562175260217	1.51742607477773e-13	5.93615532059092e-12
LBH	193.057595912179	0.682451836240239	0.17205933373148	3.96637497914115	7.29740251631042e-05	0.000587431325919266
LCOR	239.394437684648	-0.66209965332864	0.1427149314657	-4.63931591830508	3.49564343532395e-06	3.97079200597724e-05
LDB2	51.8973187799708	1.27254114854071	0.296458436433945	4.29247743409807	1.76690512543395e-05	0.000168714135109151
LEPREL1	563.908449461907	-0.639616535124187	0.0995321417042067	-6.4262310061108	1.30806574161569e-10	3.39986239791129e-09
LGR5	602.764232927338	-0.676383576149956	0.0943796955937315	-7.16662171767887	7.68710556739973e-13	2.78680292851241e-11
LIFR	1907.78420220858	-0.692606360601636	0.0645727328315527	-10.7259880483671	7.68611843416257e-27	8.86215234495361e-25
LINC-PINT	81.6068679649287	-0.757789156320024	0.23764224713892	-3.18878131074496	0.00142873919513009	0.00761812084746868
LINC00116	104.776236838629	0.916522466075621	0.229465651139013	3.99415974254196	6.49240826390166e-05	0.000532697061139283
LINC00263	146.148836221028	1.11908492492701	0.178111352322523	6.28306343382637	3.3196552762157e-10	8.10619644279741e-09
LINC00467	389.467284344698	0.511387418021161	0.137379403483687	3.72244605125167	0.000197302074084789	0.0014040033902971
LINC00472	209.015800390793	-0.805247830297538	0.182492635591416	-4.41249493541435	1.02186185718064e-05	0.000103707819853508
LINC00617	28.7038711840944	1.58114808701451	0.405324745801604	3.90094141399509	9.58193398045932e-05	0.0007485428303125
LINC00707	253.002614074523	-1.36727066128974	0.146825121987043	-9.31223923253677	1.25165221914676e-20	9.36296916127585e-19
LINC00958	272.178464298182	-0.650158392067943	0.139329073363565	-4.66635122428052	3.06595452921769e-06	3.52711273109928e-05
LINC00998	2152.71997726734	0.73900740532622	0.077830583253991	9.49507731317592	2.20048029469645e-21	1.73940027418403e-19
LINC01004	64.5477087677567	-1.14648177090415	0.288988206824578	-3.96722684119802	7.27137773641429e-05	0.000585735243232663
LINC01116	196.227583139248	1.56091179328492	0.163368086591423	9.55456984195882	1.24098374944414e-21	1.0231443977272e-19
LINC01123	406.923596990302	-0.548912305253024	0.125686319980968	-4.36731941341066	1.25780716888341e-05	0.000124361527626222
LINC01133	38.3003223831162	-1.82401868318807	0.378520980383999	-4.81880471021091	1.44420828943514e-06	1.79472723812706e-05
LINGO1	30.0615603361515	1.27977658747869	0.38513545178375	3.3229259512502	0.000890785573139568	0.0051066156127459
LMO1	775.974793266967	0.616124112042771	0.0993275251556162	6.20295442856842	5.54128895064797e-10	1.29932211098145e-08
LMO3	206.100817970448	0.746487255139058	0.158812544566645	4.70043003955394	2.59614188730535e-06	3.03907143830745e-05
LNPEP	336.982250651798	-0.682639195557504	0.126352724659808	-5.40264721156937	6.56645273626176e-08	1.07123992245292e-06
LOC100190986	697.250826220212	-0.745462582909266	0.136086161296162	-5.47787207611012	4.30471150607258e-08	7.33475010506922e-07
LOC100289092	140.054579823269	1.35991491568442	0.265984412382287	5.11276169721508	3.17482707124063e-07	4.4707046039922e-06
LOC100505727	122.386036525137	1.12216505459926	0.216297138522446	5.18807166042472	2.12482842651668e-07	3.12408858299457e-06
LOC100507316	513.321320917261	0.773389999728015	0.100505050191713	7.69503620218864	1.4145411808657e-14	6.34268684461273e-13
LOC100507412	2546.90657160178	-0.584132617538399	0.0853314902206326	-6.84545196653744	7.62347962427577e-12	2.36262834050644e-10
LOC100996741	71.8073226100252	-1.28963130926282	0.308438452823438	-4.18116255433643	2.90022424451668e-05	0.000263165318282032
LOC100996760	218.418655093146	-0.714012313765071	0.151784394113612	-4.70412204057438	2.54960711567619e-06	2.99038089847464e-05
LOC101060024	15.4465301937706	7.82832088266761	2.12716485755984	3.68016651593605	0.00023308169987646	0.00162690389968389
LOC101060212	77.0429595139458	-0.778681518577233	0.245704014962935	-3.16918516245939	0.00152866974456943	0.00805572183263652
LOC101927125	557.271256659708	-0.709161276784987	0.128699329830749	-5.51021732372342	3.58390931714331e-08	6.19608222980751e-07
LOC101927752	307.862772430313	0.674821162704916	0.142127737403862	4.74799061063908	2.05447571593289e-06	2.44797087053853e-05
LOC101927772	52.9169179518152	-1.1919820571408	0.35202436862912	-3.38607824731768	0.00070899164630419	0.00421410344809099
LOC101927841	99.3415180992894	-0.949269441810221	0.229780773132374	-4.13119613477563	3.60880500095706e-05	0.000317322389275668
LOC101928000	829.231142174151	0.835116071380854	0.120128706711862	6.95184435294008	3.6054107526872e-12	1.19157271319953e-10
LOC101929008	53.5356504166054	-2.46927964305599	0.410141332078013	-6.02055791486605	1.73816898446959e-09	3.79158198817087e-08
LOC101929074	292.479699636299	0.56141617442289	0.152621283266759	3.67849203208191	0.000234617019232288	0.0016353872681487
LOC101929445	34.0427174282629	1.25088990212608	0.369630598802179	3.38416220458938	0.000713958109887736	0.00423705403062246
LOC101930644	119.478737657372	-1.00174747448761	0.275318968610928	-3.63849784684923	0.000274232920458759	0.0018732123987684
LOC102723587	43.0408211036297	-1.3626086415782	0.380208309434306	-3.58384761134117	0.000338569663641896	0.00224696766541588
LOC102723721	62.1660250504084	-1.46324656183148	0.313056280549607	-4.67406869864607	2.95290483843996e-06	3.41241866597413e-05
LOC102723728	990.960528974062	-0.50090002611248	0.114513912714753	-4.37414122212548	1.21911442430406e-05	0.000120925741893291
LOC102723739	61.5041270395437	-1.52246796306859	0.348346331110767	-4.37055834121724	1.23929235961421e-05	0.000122768400094858
LOC102723799	42.2534631612379	9.29068225141214	1.22255287971238	7.59941136746401	2.97480742613227e-14	1.28142336740838e-12
LOC102723863	42.7675306507741	-1.20944202098162	0.340030180981497	-3.55686668015928	0.000375304499186036	0.00244697895196338
LOC102724235	57.3070777328921	-1.14183574692097	0.299513740787905	-3.81229837374821	0.000137680530646991	0.0010269119345679
LOC102724343	40.6868505160157	-2.08391718609752	0.397819100378777	-5.23835377465122	1.62015268507e-07	2.45020132401858e-06
LOC102724436	143.85619512051	0.693727309297404	0.181523996397238	3.82168376118871	0.000132543592164343	0.00099488790300548
LOC102724560	661.535355931121	0.691654627318465	0.129102904869978	5.35739012236049	8.44326825622525e-08	1.36148810419784e-06
LOC102724705	260.962097228923	-0.605010986383095	0.179228597914005	-3.37563867276016	0.000736445681436458	0.00435533919198924
LOC102724783	166.266573157032	0.561038240179881	0.166090568244428	3.37790547717452	0.00073040182420195	0.00432626959217339
LOC102724852	186.80607528305	1.08086327677072	0.186191334482691	5.80512127362835	6.43194324454462e-09	1.28262483296608e-07
LOC284009	16.8101736382495	-2.69370545891121	0.670093288780901	-4.01989619059141	5.82237910551532e-05	0.000482367280297555
LOC344887	14.207979502845	-2.9700614879904	0.697684116377179	-4.25702895948506	2.07161529917409e-05	0.000194777563536693
LOC400043	274.422757979691	0.581652400870682	0.144245611250393	4.03237502915083	5.5215978975967e-05	0.000459434095277512
LOC441601	171.423023944739	0.653460928675037	0.189172939820579	3.45430445440458	0.000551714154389722	0.00340738483993813
LOC644656	156.836998619466	0.952805809943582	0.179141962676495	5.31871927552905	1.0450022497551e-07	1.65207314432933e-06
LOC645638	141.063532474797	-1.051769564659	0.220349952145417	-4.77317809429294	1.81341296872214e-06	2.18450022587227e-05
LOC728392	364.635101985618	0.500365728233774	0.119357046283368	4.19217586070154	2.76291682823142e-05	0.000251898511063786
LONRF3	294.958055709713	-0.52534955684313	0.125973146211987	-4.17032973010832	3.04159237790682e-05	0.000273886195626548
LPAR3	53.976799663348	1.42794369404294	0.296798865620624	4.81114943299065	1.5006476341286e-06	1.85285277531095e-05
LPP	257.452185281265	-1.05618497891062	0.163896577668786	-6.44421618763168	1.16199354838408e-10	3.04601214777262e-09
LPPR3	233.817655819827	0.668154558051731	0.149543729253981	4.46795436615704	7.8971146471589e-06	8.22147000096278e-05
LRRC10B	25.0699524802861	1.44417051583915	0.424460366995623	3.4023683437423	0.000668045336092276	0.0040127204187133
LRRC20	271.981515664937	0.595786458759482	0.133699050295356	4.45617569790752	8.34346601426342e-06	8.59859215918882e-05
LRRC58	1659.72074849114	-0.518097889673187	0.0627273396728656	-8.25952275953613	1.46256045059435e-16	7.98162438073464e-15
LRRIQ3	33.7533360780545	1.52485142719069	0.376921659545817	4.04553940738802	5.22027828382156e-05	0.00043744790973991
LRRK1	253.042117572825	-0.609099078385171	0.13937080321873	-4.37034920024995	1.24047998316529e-05	0.000122806717507035
LSR	278.655530932914	-0.572890545366635	0.133386170249219	-4.29497709017542	1.74711377680544e-05	0.000167136555005062
MACF1	678.362763221397	-0.522350243368187	0.0918271407643641	-5.68840801336264	1.28229152785815e-08	2.41232135148316e-07
MACROD1	960.661995757037	0.553465746604923	0.0764800457130744	7.23673399309052	4.59618360134811e-13	1.71073969724935e-11
MAD2L1	3976.59761872454	0.641437062164717	0.0623540962864074	10.2870075963966	8.06436787825316e-25	8.24447209420082e-23
MAFF	159.463505533004	-0.636019151549768	0.172068490789695	-3.69631388426089	0.000218752490906615	0.00154162198899492
MAGEA2	374.738538551201	0.640087273745807	0.177261658004647	3.61097420023583	0.00030504900958017	0.00205623145578546
MAGEH1	200.830591821805	0.663367210774013	0.152890327157317	4.33884355608343	1.4323443633153e-05	0.000139904463767135
MALAT1	16656.5671143021	-0.664528323311765	0.0751498973495468	-8.84270433824848	9.34292207660067e-19	5.94496722177059e-17
MAN1A2	790.90524203484	-0.535589808050136	0.0827414614376193	-6.47305230949938	9.60426840969973e-11	2.55696972331155e-09
MAP2K3	592.720991506815	-0.550848325402452	0.0986717870657667	-5.58263250097315	2.36904994396435e-08	4.24905039657232e-07
MAP2K6	638.655187087717	0.615113738487228	0.0989601011639465	6.21577515839615	5.1071890965471e-10	1.21236447051935e-08
MAP3K14	234.544324639327	-0.832607084550555	0.14597562102498	-5.70374065685993	1.17206362242632e-08	2.22170527192925e-07
MAP7D3	473.429365060672	-0.579797261328348	0.103118644357484	-5.62262299840124	1.88079562365717e-08	3.42135241859818e-07
MAPT	173.13630795976	0.671633851534691	0.159979613440362	4.19824649585785	2.68989748187823e-05	0.000246266136624493
MATN3	91.6178120000563	0.772406552358797	0.229231243003715	3.3695518212859	0.000752905324998858	0.0044301076559539
MBP	109.669513283867	-0.809199756644815	0.205664504086911	-3.93456206863415	8.33485282470752e-05	0.000661568157696117
MDFI	241.253415909389	0.882867428719326	0.149251542359496	5.91529852731972	3.31274185714734e-09	6.94001316657847e-08
MDK	11840.4095759179	0.505350262183067	0.072918785399396	6.93031650781244	4.19900087987568e-12	1.35847422980788e-10
MDP1	346.137010281475	0.561052178128388	0.14575211808753	3.84935866106216	0.000118427494700423	0.000901283191677907
MED13	1115.34111773936	-0.501355916140593	0.0819773603374353	-6.11578506647337	9.60827557127832e-10	2.17640924498601e-08
MED31	367.880440045899	0.639933222098571	0.153011312198005	4.1822608597099	2.88624537368914e-05	0.000262051940826068
MEOX1	209.631624542064	0.600271223750076	0.15515158796455	3.86893380612534	0.000109312311054614	0.000842654789594352
MET	2510.0008593324	-0.576268191434687	0.0589224666084486	-9.78010977144088	1.37061811064423e-22	1.20795567394995e-20
METTL7A	1076.42075122287	0.816685778275648	0.0845846892656387	9.65524358327831	4.67047998481245e-22	3.97898947594994e-20
MFAP5	15.4057793811084	-1.99765592534439	0.590752951672033	-3.38154201293508	0.00072080209502619	0.00427270975153716
MFSD2A	205.633129264361	0.602227040520058	0.152772230825287	3.9419928429845	8.08073884426767e-05	0.000644130216758722
MFSD3	702.949528055835	0.556292825311625	0.105444554552353	5.27569041069283	1.32257204007387e-07	2.05279779701749e-06
MGAT3	93.2863019162294	0.670977185414055	0.216118851880412	3.10466754554728	0.00190493005187003	0.00971793158530504
MGST3	6761.41235243889	0.531607209150653	0.0671282545282492	7.91927650862633	2.38896549828783e-15	1.15932866823557e-13
MICAL2	203.774608378736	-0.911657676247467	0.161445164461187	-5.64685649948122	1.63408114976495e-08	3.02275445496328e-07
MID1IP1	2091.74957189015	0.57787604151121	0.0602312662765535	9.59428677554073	8.44994780701132e-22	7.08087156396276e-20
MIR181A1HG	70.3419990109732	-1.76553874471884	0.312726566018812	-5.64563083717242	1.64576653459677e-08	3.04070238651102e-07
MIR210HG	15.5472946161728	2.25056719513842	0.584133499007968	3.85283021597042	0.000116760355209067	0.000890805993597532
MIR3648	7511.83861694083	-0.967566291874628	0.312275285824297	-3.09844017697588	0.00194542242102508	0.009891595764728
MIR4435-1HG	986.961315993582	-0.533160674047751	0.0825030449390269	-6.46231511142138	1.03113094253297e-10	2.73098324762401e-09
MITF	543.604305825835	-0.519402901017928	0.0983180558419451	-5.28288417188511	1.27165797385916e-07	1.97978426691677e-06
MLF1	183.352813525394	1.00084706678423	0.171195307356357	5.84622956224429	5.02839999086234e-09	1.02404400876327e-07
MME	239.017229893884	0.769621001563604	0.142495263482658	5.40102865704914	6.62598386884928e-08	1.07980300349419e-06
MMP28	56.9358785981821	0.936156150272266	0.293780973130875	3.18657855985528	0.00143966383828404	0.00766048332326873
MN1	207.406560678575	-0.524073937687448	0.149124254096979	-3.51434406737506	0.000440841407463379	0.00280743479379191
MPP5	570.343640474196	-0.529178815897627	0.0958313263898537	-5.52198154646072	3.35197701134373e-08	5.8315732032688e-07
MPP7	265.24596452287	-1.19715588446082	0.137197541221057	-8.72578235590914	2.64346657079932e-18	1.6215023945283e-16
MRAP2	142.363127162512	0.591233022650996	0.176796422059834	3.34414585862434	0.000825363311239273	0.00478342644665693
MTHFD2L	115.593725259768	0.805001533995819	0.196946845411071	4.087405067675	4.36225085472863e-05	0.000373924633075816
MVK	453.591829950243	0.603974687283919	0.117489599495268	5.14066513017812	2.73767598292943e-07	3.92357581291803e-06
MYBL1	394.202269349097	-0.627952966072281	0.121342461612761	-5.17504719886316	2.27853373364658e-07	3.31826351428968e-06
MYCBP2	478.461865462518	-0.505328396113733	0.114096251186596	-4.42896581490048	9.4686028156947e-06	9.66027579541959e-05
MYEOV	27.4641681810746	-2.12574066506566	0.483087594900931	-4.40032136511721	1.0809067864091e-05	0.00010890739533235
MYH9	2313.87166144098	-0.675458636567861	0.0583737558043001	-11.5712725224047	5.76216406242668e-31	8.10667760525809e-29
MYLIP	73.4003904878795	0.890903783403979	0.251670609746247	3.53995956978153	0.000400188334045712	0.00257852441285336
MYO10	1815.14778869663	-0.791638428575154	0.0631139588773478	-12.5430006714296	4.34236033946067e-36	7.48203323658758e-34
MYO5A	360.576815432486	-0.533986497291768	0.120452373263446	-4.43317539392824	9.28552665174095e-06	9.49923623778835e-05
MYO9A	278.905965304787	-0.571140753223041	0.136287080826197	-4.19071822333182	2.78072822127407e-05	0.000253221302097612
MYOCD	18.6149040176878	-1.57828069853921	0.50900583857247	-3.10071236700461	0.00193055721402376	0.00982904876396228
MYOF	803.486785709149	-0.819855520171413	0.0846091560745516	-9.68991487693145	3.32805929681361e-22	2.85116141433724e-20
MYPN	504.387607441597	-0.750688585873502	0.101336313505011	-7.40789318171104	1.28321592113365e-13	5.08478453503477e-12
NAT14	236.293406798436	0.586103468186521	0.143691693910303	4.07889594893623	4.52500825286471e-05	0.000385505564209335
NCEH1	214.404167679395	-0.615109228711846	0.147545950702871	-4.16893331048141	3.06028508565207e-05	0.000274923677729786
NDNF	45.6297014860831	1.32447667179212	0.313561848025088	4.22397265526432	2.40033186575716e-05	0.000222008981673016
NDRG1	601.331626567747	-0.732923868687788	0.0931543528287447	-7.86784349235079	3.60806553709248e-15	1.72905265660354e-13
NDUFA4	3188.11616502177	0.576142438587776	0.0639910093331989	9.00349040578222	2.18653122167068e-19	1.46421206481746e-17
NDUFB1	2172.66745063898	0.759520704696369	0.0701477254394115	10.8274459355405	2.55173600870416e-27	3.05709935105299e-25
NDUFB3	3513.27746754596	0.528501327268358	0.0641496277718717	8.23857200150576	1.74278171100036e-16	9.4436599074878e-15
NEDD9	549.629185772682	-1.31790553892461	0.100804514932948	-13.0738741196388	4.64388754830017e-39	9.13000199399783e-37
NEFL	3032.01337735871	0.563316319860099	0.0547548359853123	10.2879738332374	7.98386755913928e-25	8.21695362546314e-23
NELL2	35.3666180925888	1.4688762068642	0.356525997461277	4.11996941968793	3.78922687108652e-05	0.000330909988998359
NEXN	138.904324369669	-1.31052993869506	0.190648597225507	-6.87406022266668	6.23998446697504e-12	1.96086397133324e-10
NFAT5	331.194540605963	-0.756874497849707	0.136132788389614	-5.55982512958981	2.70045086356239e-08	4.79854159823051e-07
NFE2	69.4214820576787	1.22445592724878	0.26458882953201	4.62776878908505	3.69626340232797e-06	4.17702279106113e-05
NFE2L3	277.769783754664	0.788394154289128	0.133608114650842	5.90079544456892	3.61753192824659e-09	7.49660163779209e-08
NKTR	469.222525632663	-0.531273804243693	0.120120232258191	-4.42285029137932	9.74072400141443e-06	9.92518289446447e-05
NME1-NME2	617.722408151488	1.00635148487692	0.301293805768921	3.34010014679409	0.000837481836465656	0.00484816306613848
NME3	551.065695226437	0.509289993955506	0.107028832017689	4.75843737014094	1.95097406039637e-06	2.33735837626393e-05
NME4	3980.648555947	0.933306772692758	0.0591082989177477	15.7897755438962	3.65879503033428e-56	1.60307490829075e-53
NMI	311.332855963894	-0.516114172851346	0.123963816016308	-4.16342598539762	3.13507682138045e-05	0.000280984237614665
NMRK1	97.1608618473726	1.0336794788623	0.225302017301647	4.58797258560874	4.47571394963137e-06	4.92714094885837e-05
NMU	513.222008410888	0.739830543874785	0.117876640033868	6.2763117752781	3.466986394282e-10	8.425710991492e-09
NOG	257.494448498162	0.562358389977965	0.141475619679356	3.97494912022657	7.03943037245236e-05	0.000569655223016132
NOTCH1	291.04732313115	-0.550321555703345	0.133588634275484	-4.11952378050728	3.79656242227395e-05	0.000331361893827952
NOTCH2	2037.7958976437	-0.536283206996622	0.0656969113283116	-8.16298964675246	3.26832528189413e-16	1.74026972909189e-14
NOTCH2NL	243.728749069387	-0.513172479354502	0.146645334343715	-3.49941224963694	0.000466285053017804	0.00294016500330099
NOTCH3	192.521757210916	0.545594223458845	0.155781799562595	3.50229760466735	0.000461264082859866	0.00291408648423701
NOV	141.314233763397	-0.964560488086019	0.185229944483553	-5.20736801371587	1.91537984681946e-07	2.84615794098609e-06
NPAS2	138.35643875182	-0.640928569574913	0.181910957643598	-3.52330930405317	0.000426193669338692	0.00272319996637869
NPIPB4	195.459337065556	-0.651061654148089	0.17230650568244	-3.77850883557462	0.00015777025561674	0.0011587197652695
NPR3	1384.3976955691	-0.819540517593591	0.0682129002816758	-12.014450554212	2.98346042581686e-33	4.66850669692873e-31
NPRL2	510.437312149163	0.50636928356583	0.115194526815471	4.39577554215731	1.10377947557703e-05	0.000110586481254339
NPTX2	500.750599285452	1.05734655953202	0.106294208467276	9.94735813717957	2.58966663679897e-23	2.37799627995881e-21
NPY4R	402.919174921343	-0.517360590149839	0.138088005206956	-3.74660050577497	0.000179247205327269	0.00129842035601968
NQO1	2446.63601893599	-0.973615160406255	0.06354881963142	-15.3207434229805	5.55781762965986e-53	2.02926507978176e-50
NR1D2	746.645902059297	-0.529539324652758	0.0866771590220861	-6.1093295007261	1.00050576109369e-09	2.26294334017281e-08
NR2F2	286.350452888341	-0.516214296967409	0.13536985715283	-3.81336220503368	0.000137088972934779	0.0010229972749172
NR3C1	778.96444180965	-0.591579893425305	0.0821137957578888	-7.20439102790436	5.83038283328123e-13	2.1440988189057e-11
NR4A1	657.193236335395	1.00782916425519	0.0917810490391459	10.9807980493373	4.72729022571198e-28	5.75341235010263e-26
NRN1	84.7250044583544	0.831463720092367	0.233443094048305	3.56174048961293	0.00036840443764441	0.00240916078945715
NRSN1	181.857926634505	0.687584641537281	0.1652693887148	4.16038715266156	3.17708568862864e-05	0.000284250927859511
NT5M	125.365186482087	0.770255950043664	0.213758104146741	3.6033999885913	0.000314081630256891	0.00210508819929608
NTN4	121.969387255298	-0.717596541991341	0.195474459474609	-3.67105014087302	0.000241555941864306	0.00167917514437404
NTRK1	172.402441225391	0.542370211420794	0.166128674187417	3.26475976572787	0.00109556953269963	0.00610042076396106
NTS	48.7809817729343	1.65959303665392	0.311166363977524	5.33345897493532	9.6359341255703e-08	1.53444496174061e-06
NUAK1	248.640196352573	-0.89117302571384	0.139026086750973	-6.41011371707622	1.45411133908082e-10	3.74769703946291e-09
NUAK2	225.003041126116	-0.632375643655584	0.148188708079384	-4.26736727684288	1.97793374738293e-05	0.000186886099914462
NUDT18	82.784179601051	0.829893605295968	0.251552932557529	3.29908141741172	0.000970017729368665	0.0054930656868052
NYAP2	116.219903752036	-1.10703153909192	0.204756601269735	-5.40657313232884	6.42420034766786e-08	1.05138860545877e-06
OASL	1478.81180089602	1.27345220783279	0.087651154967951	14.5286415027665	7.97870812133633e-48	2.18488373286951e-45
ODF3B	147.661168810051	0.943165394612436	0.19818722375871	4.75896163599692	1.945914130603e-06	2.33311909247827e-05
OLR1	1192.53219120669	-1.4223126383508	0.0798243171820734	-17.8180370162967	5.12019271740797e-71	3.92590776607256e-68
ONECUT2	151.597250826661	-0.595919546007462	0.182088980476728	-3.27268319283948	0.00106531811548869	0.00596228222664928
OSGEPL1	346.882512298917	0.522554597010309	0.127485025177486	4.09894884738661	4.15030739917207e-05	0.000357355215981492
OSGIN1	137.167803260546	-2.18809511604751	0.205274381553052	-10.6593677179439	1.57665657975921e-26	1.77779622430937e-24
OSR2	234.035528165224	-0.650422362343384	0.163189631862096	-3.98568435336032	6.72859113083951e-05	0.000547680175113714
OXLD1	706.230858936001	0.599845790889791	0.0997036739477727	6.01628573089499	1.7846445087945e-09	3.87641976520732e-08
PALD1	67.1974396439305	0.829352953114228	0.25583534720467	3.24174498237235	0.00118800277528475	0.00651895039951357
PALLD	1387.91968881767	-0.543560742584112	0.0723443841257308	-7.51351675949624	5.75597701177427e-14	2.39208421342977e-12
PANX2	125.282651117819	-1.26943968646968	0.201223536888349	-6.30860438147475	2.81562810372782e-10	6.91949630940162e-09
PAPPA	258.499388749708	-0.974309855040024	0.137156717638821	-7.10362475723356	1.21526542403847e-12	4.3239200180116e-11
PARD6G	113.693521381221	0.690769734431601	0.198380451775026	3.48204537418319	0.000497599368221829	0.00311075675160283
PARVA	1042.92546032603	-0.717570312381784	0.0750556177515314	-9.56051437425073	1.17172878004761e-21	9.71268153623247e-20
PAWR	1326.41467353151	-0.515899039152932	0.0700831558594147	-7.36124155407349	1.82207507139168e-13	7.03816655410364e-12
PC	732.21736364739	0.516363378376665	0.0898195064400395	5.74890019821442	8.9825817305235e-09	1.7414398335977e-07
PCBD2	334.420474728644	-0.506249129533137	0.12634573404029	-4.00685573896545	6.15324198374991e-05	0.000505680417046114
PCDH7	355.63074013158	-0.557341312082956	0.116643103614599	-4.77817628999714	1.76892260719224e-06	2.13762239411292e-05
PCLO	107.045620683812	-0.664569550248997	0.212357695656726	-3.12948183108592	0.00175114901635981	0.0090600101774216
PDE2A	1596.78016669882	-0.743434298110778	0.0639823537690158	-11.6193646266073	3.28570686838616e-31	4.75342592704734e-29
PDK1	541.812048202866	0.636685469216644	0.0996293901280789	6.39053865930677	1.65302404904954e-10	4.21782425826533e-09
PDK4	159.96658590602	-0.812810428378155	0.170352130335386	-4.7713546450984	1.82991014018422e-06	2.20091545095883e-05
PDLIM3	58.0933036826133	1.36054052572401	0.284554700055888	4.7812969719242	1.74167846633724e-06	2.10682241112329e-05
PDZD7	37.7426687609244	1.16089556912692	0.361167842001175	3.21428276309037	0.00130770824982024	0.0070986569950419
PDZK1	42.9765165224518	-1.22059779946798	0.342881029333059	-3.55982890579328	0.000371096490366335	0.00242366468473924
PEG10	5175.8221791757	-0.774580343330663	0.0518659078323927	-14.9342868119412	1.97172313037675e-50	5.92870082437795e-48
PFDN4	1275.72089050581	0.577733606161036	0.0996069069740129	5.80013599169147	6.62611609620738e-09	1.31962974461481e-07
PFKFB2	220.082168679834	-0.5864649836229	0.145559164649284	-4.02904884097097	5.60029833762289e-05	0.000464721726230774
PFKFB4	90.6849160692282	1.01444107527918	0.222478910343827	4.5597179243256	5.1222377035586e-06	5.56693941772298e-05
PFN2	3698.37132650488	0.521420016422513	0.0541269058322545	9.63328696523784	5.78487894177019e-22	4.90116677193624e-20
PGF	148.893496113971	0.630795260000173	0.174368597947261	3.61759667409245	0.000297351280552789	0.00201230445157856
PHACTR2	305.326923670327	-0.694941491070813	0.131238753353137	-5.29524605587242	1.18856260070961e-07	1.85985790631448e-06
PHC3	527.260994503357	-0.526319345614136	0.101476346688403	-5.18662094951318	2.1414396643878e-07	3.14022298391579e-06
PHLDA2	1078.56828956197	-0.617911088497952	0.0769970376625487	-8.02512807318695	1.01420077349669e-15	5.18425628719059e-14
PIEZO2	799.26469959209	-0.581956846663999	0.0874630918738027	-6.65374198643336	2.85733405026035e-11	8.19013414219486e-10
PIR	1471.68102947584	-0.559234929752455	0.0756429808036838	-7.39308424669087	1.4346151462022e-13	5.64098032487453e-12
PITPNA-AS1	660.873696580803	0.661058544037494	0.107831476885028	6.1304784385206	8.76151912112937e-10	2.01134574434909e-08
PLAC8	1205.33990869103	-0.84848775901856	0.0748301780470146	-11.3388445833373	8.42494229662246e-30	1.12344774016266e-27
PLCH2	147.492086871324	0.910840482918538	0.187540156293511	4.85677574829905	1.1931258725306e-06	1.50589179055611e-05
PLCXD3	530.886469028222	-0.536306891597188	0.099909331621196	-5.3679359364607	7.96428308152734e-08	1.28695765073996e-06
PLEC	2582.06468510252	-0.686332938307651	0.0623754652592349	-11.0032516063042	3.68596318258004e-28	4.52193963238919e-26
PLK2	2117.5028093694	-1.03030726724722	0.0626688452564511	-16.4405018639013	9.81031632499409e-61	5.01470669479281e-58
PNMA6A	41.2929489013933	1.06039760108535	0.332770320758324	3.18657504872697	0.00143968131318295	0.00766048332326873
PNPLA3	126.476753507315	-0.686323535532436	0.191399148152609	-3.58582335478948	0.000336016360449139	0.00223162013316914
POLR2K	4460.58688385262	0.571083746708258	0.0699400860712224	8.16532805130814	3.20562856271657e-16	1.71283324074072e-14
POU4F2	60.2840241113819	1.678480542487	0.283856696768253	5.91312645287827	3.35674271583436e-09	7.00348973432924e-08
PPM1H	323.529000851051	-0.566680617981116	0.123202534313101	-4.59958572395094	4.23331964004112e-06	4.69399542154957e-05
PPP1R35	777.484717388636	0.632789957009196	0.0902233620594332	7.01359318213343	2.32274142800023e-12	7.95072316928204e-11
PPP2R2B	174.463065349391	-0.540438440788939	0.172940482921339	-3.12499671366568	0.0017780704626195	0.00917762051304947
PPP4C	2479.90229944561	0.520916452864814	0.0555575434371141	9.37616065502323	6.84188048688812e-21	5.24601186332147e-19
PQLC3	154.703924632017	0.865401966244675	0.18713708964187	4.62442783470034	3.75633831979507e-06	4.23243557193662e-05
PRAP1	25.7181326909155	1.69024976413704	0.468162739628356	3.61038933914052	0.000305737724242406	0.0020586249280959
PRICKLE1	47.4038465264092	0.972007533031497	0.30620822094102	3.17433519597999	0.00150180147971389	0.00793868517456479
PROSER2	283.425900075956	-0.673416271947187	0.134191003141962	-5.01834144003509	5.21194845941182e-07	7.02948369613722e-06
PRRX2	242.165946796751	0.510530714526188	0.151519506124553	3.36940587772585	0.000753304136967325	0.0044301076559539
PRSS56	7210.7037704886	1.04538622844224	0.0503838827126574	20.748425332842	1.26672606592777e-95	1.94252442210024e-92
PTGER4	112.815505667141	-0.86331886140017	0.204559641616605	-4.22037726785932	2.43893811728361e-05	0.000225413459360715
PTRF	1623.47522330593	-0.672656516153304	0.0625521946746136	-10.7535238316154	5.70399633868772e-27	6.62657453437699e-25
PXDC1	814.566685641394	-0.554243795926527	0.0828366138002965	-6.69080700549523	2.21943211330147e-11	6.40960291101281e-10
PXN	1180.31114804281	-0.583997965175666	0.0698498122463561	-8.36076642720156	6.23121065252822e-17	3.52131835642316e-15
QSER1	1811.50908307956	-0.551524211339864	0.0644126883428147	-8.56235355997817	1.10586457474298e-17	6.49748400524279e-16
RAB20	375.013455727229	0.617797695338921	0.131813876245922	4.6868942249017	2.77382234424542e-06	3.21759195529527e-05
RAB26	197.106533327402	0.894025453245211	0.159617653232054	5.60104371378941	2.13064992389225e-08	3.84394312739854e-07
RAB3A	515.675409969965	0.607033706773799	0.105448973101705	5.75665830513418	8.57953248081872e-09	1.66751749801464e-07
RAB6B	112.914856872816	0.671541757405001	0.197216462673459	3.40509990039171	0.00066139853381584	0.00397746922198663
RAC3	2048.9114967633	0.768258818836853	0.0652023927370982	11.7826783126586	4.79449960434987e-32	7.13821858569954e-30
RAMP1	438.233503670669	0.50932452873549	0.123442376822723	4.12601038512842	3.69110606720604e-05	0.000323809567948303
RANBP2	1424.36444864866	-0.567481265228327	0.0747783528034672	-7.58884415012168	3.2277169738428e-14	1.37874762657045e-12
RARRES3	85.6216851325632	1.93963450807812	0.358784464277519	5.40612735834017	6.44020108701176e-08	1.05288362120816e-06
RASAL2	250.967773884539	-0.692935763917649	0.138312358140288	-5.00993384275044	5.44487496893691e-07	7.30508815823688e-06
RASL10B	482.704447697479	0.70601757943718	0.100224960425981	7.04432884220086	1.86357561563084e-12	6.49498456038612e-11
RASSF2	110.499348426757	0.703057582985674	0.207456049742228	3.38894712330273	0.000701615386324644	0.00417998133227988
RASSF4	36.1072064145628	1.19320157162327	0.359246782225688	3.32139807691769	0.000895676892734568	0.00513273735055478
RBMS3-AS2	20.3121305063549	2.41161248286871	0.668724155600903	3.60628887512174	0.000310607349251287	0.00208453553644135
RBP1	2842.82990821587	0.610120209849849	0.066037245076934	9.23903183936661	2.48737614159923e-20	1.79924118544454e-18
RCOR2	394.646209559178	0.670583709132167	0.111565445613632	6.01067566614218	1.84751694177140e-09	4.00164863023508e-08
RDH10	394.026193831694	-0.576454282833986	0.11672184898169	-4.93870074765878	7.86447908642353e-07	1.0263981854494e-05
RDM1	43.6402340487708	1.82880712789233	0.49915448666877	3.66380985593724	0.000248491283289732	0.00172036741726774
REEP6	812.858123095473	0.557740488568866	0.0816285176082268	6.83266712309688	8.335021386081e-12	2.56618530349614e-10
RET	1890.35289548382	0.930861475395734	0.0606513738164988	15.3477393308858	3.6674548386228e-53	1.37171755976294e-50
REV3L	413.814106142699	-0.692368878800186	0.115036632060116	-6.01868175728899	1.75843193274215e-09	3.83033433076717e-08
RGS14	140.620763283609	0.643362691938911	0.179926258494556	3.57570205328522	0.000349289280550494	0.00230678342689139
RGS20	143.933340947393	-0.6684923160186	0.185181646245997	-3.60992749319536	0.000306282608565978	0.00206002354823599
RGS4	972.933922658504	1.57624171859736	0.0795066844664091	19.8252729210876	1.80201003647522e-87	2.51216580994068e-84
RHEBP2	103.474997559526	0.70934959990292	0.225541366326841	3.1450975555188	0.00166031454614824	0.00866902402627961
RHOV	1143.41551447001	0.525493258281213	0.0715998195797559	7.3393098106324	2.14698113466639e-13	8.25161796995214e-12
RICTOR	782.501918473948	-0.515523808995235	0.0838763904344781	-6.1462326445479	7.93448838167191e-10	1.82970495237502e-08
RIPPLY2	295.569673327316	0.694408531687596	0.155760032006397	4.45819458780719	8.26528549390136e-06	8.52374936442349e-05
RN7SK	7444292.55600348	0.510343648441196	0.0663508707227944	7.69158931724269	1.45318431254643e-14	6.49696251688034e-13
RN7SL1	3544750.01535748	0.709389237891178	0.0564213505211629	12.5730637664388	2.96987613568786e-36	5.17534665236061e-34
RND2	166.613132810073	0.644618174285462	0.165287944961543	3.89997089282853	9.6204253289364e-05	0.000750784846917251
RNF175	147.730226562286	0.813576026291576	0.200042753959257	4.06701072740319	4.7620051753721e-05	0.000402787365495484
RNF182	186.092341012308	0.516689931753386	0.155792067988244	3.31653554911649	0.000911409915540225	0.00519571414676927
RNF213	783.667208462006	-0.535501207574615	0.100058905038061	-5.35185956083486	8.70549522267378e-08	1.39935816813105e-06
RNU105A	56492.18967475	0.704169214036111	0.182015736134142	3.86872711663321	0.000109405000722684	0.000842654789594352
RNU12	16040.0107785854	0.770710259219174	0.18876145034351	4.08298547090323	4.44608036951971e-05	0.00037983644828181
RNU4-2	29297.0864985565	0.779535910096913	0.168113703889487	4.63695636977552	3.53577008997842e-06	4.00450770530421e-05
RNU5B-1	7390.47175270602	0.827073878313867	0.191732831886409	4.31367893634337	1.60560072581498e-05	0.000155147366921063
RNU5D-1	6684.56932291874	1.19769883659186	0.219740557827116	5.45051331640913	5.02246417370435e-08	8.40824105936204e-07
RNU5E-1	6672.66451456584	1.17455844577168	0.279390344915571	4.20400513885552	2.62232979208245e-05	0.000240510929196078
RNVU1-14	3458.71212481037	1.35627726284282	0.0830301788274952	16.3347505930421	5.58602351151454e-60	2.76327969513146e-57
RNVU1-15	2043.25830184432	1.42640230560427	0.379964773754873	3.75403827967612	0.000174008272260296	0.00126405346049817
RNVU1-6	2048.13191219797	1.61383656647033	0.440596466332587	3.66284500623325	0.000249429473598718	0.0017229734133497
RNY3	14057.8765531615	1.49512732834183	0.227361301892917	6.57599739222996	4.83281018432048e-11	1.34747534866463e-09
RNY4	1238.45742027146	1.00472754809254	0.272281814949847	3.69002809929707	0.000224229282623351	0.00157659607933475
ROR1	299.899652809119	-0.750068563761764	0.127898210286603	-5.86457435237725	4.50286291211845e-09	9.21914589550552e-08
RP11-160O5.1	134.982959022673	0.66727366713783	0.208183665879867	3.20521624171457	0.00134961045744257	0.00726695097081522
RPA3	661.149348483196	0.924673736404854	0.102885222818864	8.98742998333983	2.53078879069501e-19	1.68007125997004e-17
RPL13AP20	17.4642570019046	-2.52355448980339	0.695871649718777	-3.62646544204413	0.000287327252290959	0.00195135669348178
RPL17-C18orf32	268.075366282627	0.611801697265806	0.192317802176985	3.18120158581461	0.00146665535728235	0.00777165165996018
RPL22L1	8779.3656026411	0.692726645351157	0.126995950977467	5.45471442214776	4.90516129724288e-08	8.24787812425654e-07
RPL31	29455.2204436032	0.539103960563791	0.0482357795662656	11.1764330422644	5.31849219478526e-29	6.91178625483322e-27
RPL34	47750.8738707713	0.5941745372409	0.0645961488201662	9.19829661819413	3.63668718511776e-20	2.59388827831539e-18
RPL39	59559.9849640495	0.617401496197127	0.0485226306884938	12.7239905882418	4.35060774729759e-37	7.75774067497774e-35
RPL41	79861.2455216509	0.565862393159114	0.0376304591581643	15.0373502162368	4.17947638877933e-51	1.30800551881492e-48
RPL9	39793.775924447	0.611634784159343	0.0568172134392633	10.7649556733924	5.03857957364418e-27	5.89821509632317e-25
RPP40	1185.67415046419	-0.590765386754884	0.0818930233300892	-7.21386710042032	5.43848367201065e-13	2.00478719015104e-11
RPPH1	1109646.99073756	0.671932408600849	0.0607071713054852	11.068419004727	1.78522297298677e-28	2.22572311306928e-26
RPRM	166.214109673691	0.836791855928828	0.179962345928226	4.64981633581596	3.32230750973609e-06	3.80205863147784e-05
RPS27	41015.8707221211	0.523732790963042	0.0601546435188797	8.70643994089446	3.13567993967435e-18	1.89313590058686e-16
RPS29	21560.271275025	0.618741249191385	0.0671973930060766	9.20781627845938	3.32826743235155e-20	2.3849991156594e-18
RPS2P32	187.105993253323	0.58853830659058	0.181011916673484	3.25137878989595	0.00114846734229654	0.00633972163215172
RPS3A	51842.457703807	0.553762820883316	0.0546868723251587	10.1260649464599	4.23344870286157e-24	4.13502776168039e-22
RPS7	58690.7523900327	0.602352324294036	0.0601792060828673	10.0093099178575	1.38716739445819e-23	1.28922496933432e-21
RRAGD	83.8232397203513	0.720938571517472	0.228107705120863	3.16051827857144	0.00157488723243653	0.00827085469500485
RSC1A1	564.923475092751	-0.564463154329485	0.0955679864548494	-5.90640417642536	3.49655520732685e-09	7.25570691533928e-08
RTN4RL2	762.846177118715	-0.742931673965553	0.0911293287571992	-8.15249803874871	3.56482733622408e-16	1.88505611037918e-14
RUNX1	184.976557949858	-0.84131498098475	0.173751207441587	-4.8420669609884	1.28495444789795e-06	1.61250216518127e-05
S100A10	2280.20024094569	-0.713555810019508	0.0685380577807654	-10.4110888625117	2.20682904710982e-25	2.3665540865335e-23
S100A8	56.0715074247332	2.00708613201429	0.34163644067234	5.87491816758293	4.23052276707419e-09	8.69638962909956e-08
S100A9	76.9442297950824	1.78608327393156	0.341797900054672	5.22555367849207	1.73634737199906e-07	2.60537054301424e-06
S100P	1931.74933730523	0.560197509014815	0.0724158829298527	7.73583758631325	1.02724533364943e-14	4.71640933877666e-13
SAA1	105.085458396686	-1.21572686009899	0.250490302931426	-4.85338891714227	1.21369337925077e-06	1.52933344049389e-05
SACS	696.588724694522	-0.748309754443651	0.0982245425768084	-7.61835825153878	2.5692241270797e-14	1.11612045293958e-12
SAFB2	397.589180948871	-0.595819937807383	0.124615861461816	-4.78125281018058	1.74206117854863e-06	2.10682241112329e-05
SAMD11	655.950398422966	0.682395975637714	0.0900935369426036	7.57430553617239	3.61053774290529e-14	1.52949161015063e-12
SAMD4A	159.840733728897	-0.797873485844345	0.171687628173424	-4.64723925848869	3.3640690365983e-06	3.83862452682524e-05
SCARA3	923.555894145326	-0.822046284298433	0.0858339809416141	-9.57716600442434	9.974426296096e-22	8.31292539405609e-20
SCARNA1	726.044225205345	1.5557533407082	0.269867397490135	5.76488066056616	8.17156423189741e-09	1.59631767511015e-07
SCARNA10	78761.6299745997	0.644123004415754	0.1234924387982	5.2158902252171	1.82936496736131e-07	2.73420489840004e-06
SCARNA12	10025.8784540546	0.559258993405495	0.06778581444655	8.25038391840048	1.57886475309446e-16	8.58577694634876e-15
SCARNA17	608.875595217046	-0.549153826030407	0.132677905516186	-4.13899981231925	3.48823235545375e-05	0.000308489291642925
SCARNA4	1147.74651983637	0.646650339783698	0.115427268207039	5.60223203605423	2.11609018384563e-08	3.82217231675769e-07
SCARNA9L	2889.62407383813	-0.565062523682983	0.0680857302457989	-8.29927977041635	1.04744442376264e-16	5.8197682023189e-15
SCD	3344.66808322557	0.695335944356504	0.0505060084409852	13.7673905703513	4.00416565822668e-43	9.16475826401584e-41
SCD5	233.685292021771	0.846618471487137	0.14784328480757	5.7264587471056	1.02548684029065e-08	1.96327599199214e-07
SCN9A	153.683859113137	-0.760191151247981	0.172844028165693	-4.39813373545797	1.09185695511125e-05	0.000109722322454987
SCOC	717.1951636388	0.628577925876432	0.0998257471474434	6.29675152792013	3.0394790001739e-10	7.44575247087329e-09
SCUBE1	32.9223896623499	1.19525456003283	0.371455160146834	3.21776270266472	0.00129194655747	0.00702797458383625
SDR16C5	546.279740614184	-0.509597374904076	0.0986216833593351	-5.16719404441031	2.37634516861673e-07	3.45087624628197e-06
SEL1L3	477.577849267594	-0.872966672685062	0.111483791863023	-7.83043577991721	4.86181828818705e-15	2.30823478171357e-13
SELK	1739.2734993864	0.509484581661931	0.0651044170041005	7.82565308325919	5.05028232877892e-15	2.38295629267153e-13
SEPP1	47.3114803583588	2.02305900131857	0.335670049585794	6.02692734670536	1.67106074961467e-09	3.66081665647727e-08
SEPW1	2154.84675395729	0.604332046869559	0.0720407781723604	8.38874956935739	4.91340089427896e-17	2.79062973013955e-15
SERPINE1	69.9181399528194	-1.66502771035356	0.275151640042985	-6.05130941648558	1.4367318856076e-09	3.17926168337555e-08
SERPINE2	207.934648371666	-1.44180060190282	0.160933271011185	-8.9589964389813	3.27646723173539e-19	2.15642167376233e-17
SERTAD2	385.037795411212	-0.593143128325474	0.113749196672698	-5.21448190998819	1.84331689555255e-07	2.74973390985392e-06
SETX	783.891717190193	-0.537943559328879	0.0877918940779935	-6.12748551535948	8.92787240502401e-10	2.03733516861671e-08
SF3B14	8087.41232068247	0.734648641987787	0.0614688866756833	11.9515527565006	6.37233841995129e-33	9.67522868019337e-31
SFRP1	172.498413551802	0.706266348836622	0.163922633551882	4.30853466378141	1.64339722764382e-05	0.000158300857323606
SH2D2A	92.1151676076555	-0.729184060700116	0.229985583195528	-3.1705642178457	0.00152143199279483	0.00802861652082201
SH2D4A	638.59919725438	-0.614958615159795	0.0947698890366624	-6.48896628887994	8.64273004151165e-11	2.3251976348523e-09
SIM2	101.783722954546	-0.865400931562298	0.212270769650876	-4.07687282137636	4.56454422163848e-05	0.000388226764497094
SIVA1	1635.93362910606	0.670281810603257	0.0716623748477489	9.35332958232701	8.49310881226523e-21	6.44761503148947e-19
SLAIN1	360.49313981027	0.622361281199815	0.1172014906245	5.31018230129676	1.09515634013939e-07	1.72602492045608e-06
SLC16A14	76.0199274736381	0.869774012180229	0.247814547998775	3.50977785285038	0.000448481213459376	0.00284780927884039
SLC18A3	168.897026402346	0.588426843499451	0.172390103784235	3.41334467920463	0.000641707255123933	0.00387271969985262
SLC1A1	75.7684424034414	1.10451221964579	0.245189533855345	4.504728249524	6.645793247935e-06	7.04307114423519e-05
SLC22A18	153.904085298496	0.642845371215011	0.197600928194487	3.25325076703231	0.00114092762430123	0.00630718281134079
SLC29A4	607.00243093153	0.655695984905201	0.0932411693686505	7.03225827544865	2.03217177803607e-12	7.05053262809572e-11
SLC2A6	151.317022754557	0.608425182689489	0.171301883259438	3.55177170917627	0.000382646695414652	0.00248696526289462
SLC39A10	2356.80984597417	-0.555281777910056	0.0567229563730158	-9.78936595367962	1.2507774489415e-22	1.10870937453861e-20
SLC43A3	5798.08022710235	-0.692925948330095	0.0453288617597256	-15.2866390513639	9.38711648196383e-53	3.34770770350966e-50
SLC5A3	285.357424412798	-0.795109373833131	0.137495276141872	-5.7828122983128	7.34620169858633e-09	1.44428209035668e-07
SLC6A15	264.37711487938	0.674109617291707	0.133926849102363	5.03341653902774	4.81814635851676e-07	6.56524122315029e-06
SLC7A11	284.704885863555	-1.04908942345705	0.138116000632984	-7.59571243483079	3.0610361344827e-14	1.31487364488213e-12
SLFN12	63.5995290208594	-0.931574434633125	0.270953520744265	-3.43813371413016	0.000585738383485144	0.00358861290880731
SLIRP	8889.62430989925	0.584995249272972	0.0582272290655342	10.0467643516844	9.49333832796203e-24	8.93130940241091e-22
SLX1A	947.928925459956	0.683959893800675	0.219902974525027	3.11028031920885	0.00186909870289416	0.00957655483089944
SMG1	545.82117325833	-0.695938432153501	0.109666578747111	-6.34594823787038	2.21059557885648e-10	5.49424363075592e-09
SMIM19	785.513648559814	0.645074353130589	0.0877211231956707	7.35369463625867	1.92801919319567e-13	7.4286870169989e-12
SMO	321.4159517539	0.693904253885979	0.120938046428071	5.73768366846147	9.59801688987413e-09	1.84906518852035e-07
SNCB	58.501354949906	1.34821888626489	0.287666932253888	4.68673571794129	2.77597057622063e-06	3.2176499460577e-05
SNHG1	2191.98343031344	0.552692100102468	0.0602172173430074	9.17830687781936	4.3792249541874e-20	3.10904697557703e-18
SNHG3	1447.61844265613	0.589234588117575	0.0769854645725094	7.65384207771585	1.95061803121636e-14	8.57098209418419e-13
SNHG5	3582.80912214992	0.689470175869366	0.0679552988633854	10.1459369232626	3.45447495007352e-24	3.39579316406265e-22
SNN	258.411847211533	0.564359000804791	0.139769296905763	4.03778950956089	5.39572341491805e-05	0.000450426883874623
SNORA44	306.702175554101	0.728484937281937	0.185314973530659	3.93106354765993	8.45709125678014e-05	0.000670229945337072
SNORA63	7217.32625239934	0.93844783302478	0.135270459292123	6.93756669368704	3.98911017959058e-12	1.30155328944727e-10
SNORA67	1780.23100770663	1.22572256372824	0.177833816634446	6.89251677169943	5.4813827016679e-12	1.72956797798513e-10
SNORA70	9145.96309704236	0.580794392978239	0.146678393031397	3.95964518682666	7.50612002136056e-05	0.000602664732293063
SNORA73A	43623.8081099631	0.697588886785393	0.214161838031694	3.25729781363829	0.00112478355905806	0.00624043266214012
SNORA74B	1105.17437303045	0.942272627739356	0.277704211888806	3.39308007368879	0.000691114325140921	0.00412754868219955
SNORD10	3965.50037631398	1.04475374852531	0.283086483398695	3.69058153530378	0.000223741955604256	0.00157389123357398
SNORD13	5516.25858035534	0.753357295058283	0.191114205985688	3.94192201031198	8.0831261968125e-05	0.000644130216758722
SNORD15B	10309.7541020732	0.857144069783114	0.212252805448817	4.03831679854902	5.38361148226917e-05	0.000449905624417427
SNORD22	1629.84481599848	1.33450695750853	0.265393632757893	5.02840608360013	4.94573638821319e-07	6.70582382964185e-06
SNORD3A	47893.8486608792	0.657185145830416	0.146213683603427	4.49468975566533	6.96714507408461e-06	7.34931977035295e-05
SNRPG	10417.1586842258	0.618724583695443	0.061274930720609	10.0975158424348	5.66592496827576e-24	5.39670555208129e-22
SNTA1	307.946354741462	0.59889250557695	0.135168203523707	4.4307203170893	9.39188361876961e-06	9.59523886034857e-05
SOCS3	696.095178509752	0.661335671051671	0.0854958612045878	7.73529457138428	1.03163955753901e-14	4.72244555667484e-13
SOGA2	304.343951619014	-0.601161302062177	0.124930326377312	-4.81197255697999	1.49447878809335e-06	1.84699387015675e-05
SPA17	309.787608237576	0.602224023975721	0.158879743285617	3.79043930662141	0.000150381076440833	0.00111083516725442
SPATA25	21.9283211780846	1.72568191461736	0.488631762359788	3.53166136045554	0.000412957825582102	0.00265025406390916
SPINK4	263.40196021642	0.584184496135983	0.142131640167765	4.11016502339974	3.95376456677796e-05	0.0003431294829176
SPINK5	116.647258041754	0.890801060450406	0.208406503551002	4.27434386774021	1.91700983160281e-05	0.000181689405238746
SPINK6	1008.71810230585	0.699775554778938	0.112497590113031	6.22036040128365	4.96014210691288e-10	1.18159298384196e-08
SPTAN1	3049.48401437282	-0.539015414794373	0.0547356197108587	-9.84761692005546	7.01884127902313e-23	6.25778668684998e-21
SPTSSA	1530.99902000551	0.511348570524985	0.0640678088119958	7.98136505691205	1.44723741533074e-15	7.25274044578332e-14
SPTSSB	236.425849678213	0.588245842798354	0.144382194742237	4.07422704612946	4.61674248135002e-05	0.000391580453271585
SQSTM1	7323.87066867639	-0.970700061255233	0.0506967657616914	-19.1471792464665	1.02173270714661e-81	1.1191622188638e-78
SREBF1	591.218393401767	1.44590307058765	0.0996040853246228	14.5165036742746	9.52459166754039e-48	2.56244935476723e-45
SRGAP1	418.083296648123	-0.684565427729314	0.107574627505316	-6.36363279710624	1.97036880717655e-10	4.96967198323229e-09
SRXN1	1618.39099421455	-0.683789688881485	0.0641263222032278	-10.663167095634	1.51353802652417e-26	1.71926708420357e-24
SS18L2	706.451843346336	0.570364450170333	0.0914907094368588	6.23412424803595	4.54312400542771e-10	1.09027866390037e-08
ST3GAL1	145.385162100541	-0.701104293804703	0.182097022384279	-3.85016890789771	0.000118036394950348	0.00089875278876047
ST3GAL4-AS1	175.266405368137	0.713476166081933	0.186026718096659	3.835342435656	0.000125389470647085	0.000948617430869779
ST3GAL5	122.05565985163	0.816459828733752	0.194405375720053	4.19978010232324	2.67174328934154e-05	0.00024489649337748
ST6GALNAC6	473.692148436817	0.590644138413537	0.10339638152016	5.71242561615536	1.11377104236711e-08	2.12169924654653e-07
STAC2	51.6584436107291	0.962854556636113	0.301237375040191	3.19633165209878	0.00139187023190055	0.00746566282133436
STAG3L5P	187.166484721804	-0.839338799653173	0.171086797333537	-4.9059238511366	9.29885990670921e-07	1.19830266108728e-05
STARD3NL	1520.13754803033	0.528474796721838	0.0702660606034335	7.52105343864993	5.43366329538963e-14	2.26427246290217e-12
STEAP1	64.5445573968749	0.931715514804184	0.286458285894997	3.25253469940021	0.00114380629293089	0.00632081783859286
STEAP4	316.036215389967	1.08286470473506	0.133160455066608	8.13202916882038	4.22163199082916e-16	2.20951285253806e-14
SULF1	46.0361556759353	1.16610528692005	0.310030322778187	3.76126204840405	0.000169058201477107	0.00123276629560221
SULT2B1	18.3462777554376	1.95320867529191	0.522783652967684	3.73617014266636	0.000186844269316631	0.0013414123923083
SUSD2	72.1639644123261	-1.06224719366958	0.256540426146357	-4.14066199868073	3.46304933872258e-05	0.000306615829153065
SVEP1	481.808100244148	-0.751819321289023	0.109067388393213	-6.89316332191384	5.45651663212198e-12	1.72527180522867e-10
SYDE2	210.111626484828	-0.994490636707178	0.152786452305909	-6.50902368435136	7.56407974570007e-11	2.05665182447359e-09
SYNE2	537.019996358447	-0.717807881497785	0.129601582979209	-5.53857341088908	3.04945419852025e-08	5.34438630106378e-07
SYNJ2	200.266314965556	-0.641919591145979	0.151832804343022	-4.2278056703461	2.35981466697559e-05	0.00021852510820091
SYT12	215.93144873542	0.509797655424773	0.145766819629486	3.49735047194272	0.000469904055437602	0.00296054999594726
SYT4	2649.43336035683	0.534766428878663	0.0563057140786772	9.49755167177921	2.14882952527175e-21	1.70737309689338e-19
TAB3	678.661484387025	-0.610859495145049	0.0903912615702394	-6.75794855092685	1.39959207831283e-11	4.13540356857942e-10
TACC2	272.811873532447	-0.587441951975212	0.132144361647404	-4.4454560501239	8.77056106525331e-06	9.00847648597853e-05
TAS2R3	29.3703953375267	-1.61309263454131	0.431106204621266	-3.74175230430386	0.000182741585475579	0.001318749276832
TBX1	311.390284051993	-0.586617802375238	0.136376365334552	-4.30146236069698	1.69674598781893e-05	0.000163030073453655
TCIRG1	247.420735337927	0.653723908866415	0.136303380622705	4.79609460807107	1.61788890260956e-06	1.97534445235013e-05
TDRP	107.670020280579	0.929792189479103	0.224843260932283	4.13529044910593	3.5450597584604e-05	0.00031315375228105
TEAD1	2020.38633667922	-0.754349213087385	0.0645156464518248	-11.692500262718	1.39226561056814e-31	2.03337077505356e-29
TET3	571.937051330547	-0.630617071615022	0.0941912812972105	-6.6950684068643	2.155707664257e-11	6.23731642101531e-10
TEX40	20.5864589426863	2.97761282212801	0.677096699775578	4.39761827685017	1.09445245558452e-05	0.000109911122504182
TFE3	1309.04021094754	-0.502611664220241	0.0724754350902357	-6.93492441396817	4.0643841465689e-12	1.32049429846682e-10
TFPI2	2683.47810230026	-0.908421548358938	0.0647993239936062	-14.0189973038696	1.1928812633521e-44	2.90362447198483e-42
TFRC	6040.340565364	-0.606910934520306	0.0446671806048296	-13.5874018978195	4.75667650321941e-42	1.02737512925169e-39
TGFBR3	371.513567074225	-0.575230400402532	0.117611185013357	-4.89094978795768	1.00350564034813e-06	1.28561060941843e-05
THAP7-AS1	106.231245885561	0.798917543094576	0.228827798812448	3.49134828565732	0.000480589321055574	0.00302042509769968
THBS1	878.98186627338	-2.14430251387131	0.0875414443608823	-24.494712527607	1.68178030024138e-132	8.59670030140053e-129
THSD4	122.39971970106	-0.63930344118818	0.193097025345152	-3.31078865687058	0.000930334439097861	0.00528591279124331
THSD7A	232.132689489254	-0.800087774666913	0.146407128454786	-5.46481433732922	4.63391552438713e-08	7.84338792124466e-07
THY1	805.244858329886	0.550407338647406	0.0828030921582022	6.64718338773879	2.98754712406889e-11	8.51561991591011e-10
TIMM8B	1622.96396521631	0.630940424406419	0.074463329131867	8.4731697032923	2.38804291913351e-17	1.38714538503456e-15
TIMP3	447.944553438095	-0.697392931482686	0.109705662605409	-6.35694562085716	2.05804806658712e-10	5.15689004920156e-09
TIPARP	798.492083851562	-0.787238630570899	0.0833347819934949	-9.44669934616678	3.49683416631454e-21	2.72202801728088e-19
TJP3	139.611601703277	1.33667590904899	0.183603954250489	7.28021307877375	3.33293326198661e-13	1.24659833103816e-11
TLE2	406.725159883788	0.779411834294498	0.115250863937669	6.76274179355415	1.35404433044245e-11	4.01629976931045e-10
TLE6	49.2475832898121	0.957027763285933	0.305250242003686	3.13522360213027	0.0017172316567249	0.0089037780689031
TLX2	1045.31484390393	0.62856402422196	0.074322801515837	8.45721651232459	2.73835208575133e-17	1.58462751830176e-15
TMC6	233.745543095661	0.817964242037438	0.143799453128151	5.68822915695296	1.28363496759717e-08	2.41232135148316e-07
TMEFF1	340.470519895303	0.762798410807833	0.146850311201846	5.19439424108106	2.05387489330087e-07	3.04017099312441e-06
TMEM107	386.969420185123	1.25523781254633	0.134298478548115	9.34662720022265	9.04872202823688e-21	6.83557400507451e-19
TMEM119	583.528157324112	0.628299784225163	0.0972484727111686	6.46076762656454	1.04173181336619e-10	2.75430299275355e-09
TMEM121	50.1135299273585	1.15943378839254	0.328188182041186	3.53283223418155	0.000411133279730151	0.00264017120798236
TMEM126B	2830.50520972799	0.537578944366471	0.0590058239985617	9.11060820673522	8.19214145050709e-20	5.6844565223315e-18
TMEM131	523.31620619581	-0.500382179364352	0.101772541819529	-4.91667173108115	8.80279781452583e-07	1.14108964062344e-05
TMEM133	74.22551464073	-0.866904892013956	0.250058459376338	-3.46680889811156	0.000526676189884306	0.00327119456131059
TMEM135	293.80751596663	0.761167646717251	0.127204325957514	5.98381887555837	2.17965688405584e-09	4.65634273990344e-08
TMEM141	955.587631249822	0.543457515492288	0.114979104461503	4.72657634652433	2.28336964931748e-06	2.70389757314931e-05
TMEM14A	1024.53944192185	0.561627451982234	0.0828598119490596	6.77804400916949	1.21813748320435e-11	3.68444542503723e-10
TMEM184A	228.000124238819	-0.701428711109116	0.152647882112155	-4.59507659984273	4.32590326419633e-06	4.76906732972328e-05
TMEM184B	848.80362611671	-0.53163421703378	0.0860406748703761	-6.17887084027072	6.45616857480811e-10	1.50266660566101e-08
TMEM2	433.922929868406	-1.17317149170216	0.112228269227301	-10.4534401161091	1.41304779765592e-25	1.5259921110601e-23
TMEM256	1934.09161449754	0.898539147814266	0.0702815909958901	12.7848435853823	1.99263290922352e-37	3.68156935698104e-35
TMEM52B	71.1384748341616	-1.13069601379019	0.264701968421089	-4.27158143377111	1.94091624716153e-05	0.000183841572885868
TMEM54	474.15858162961	0.640557731125624	0.120178018245492	5.33007400585634	9.81727531898614e-08	1.56008204162334e-06
TMEM74B	23.7253299383672	1.60533464424186	0.476056823000913	3.3721492197556	0.000745840271567134	0.00440071587706117
TMOD3	2478.77006926607	-0.650771671816768	0.0571608193579031	-11.384925533381	4.97106919501498e-30	6.74613682350041e-28
TMSB15A	1640.82666922179	0.879448548305837	0.0863672995081167	10.1826565530532	2.37001296267216e-24	2.37543456095278e-22
TMSB15B	250.648601220071	0.665163933085586	0.167778720793212	3.96453096042735	7.35404021648904e-05	0.000591679993283627
TNFAIP2	719.283528141213	0.642012307184474	0.0864814873230448	7.4236964124621	1.13896059836781e-13	4.56030307466587e-12
TNFRSF12A	2278.47281275269	-0.989313066227338	0.0648154805742654	-15.2635305248379	1.33808287365935e-52	4.66352292444686e-50
TNFRSF21	410.383307360118	-0.765560709331781	0.110321060149985	-6.93938861982449	3.93800456091922e-12	1.28761833564384e-10
TNFSF10	25.3473646222634	1.87703102796922	0.467610277428121	4.01409275752658	5.96748774520973e-05	0.00049305724446547
TNNI3	57.386795697174	1.04911494616084	0.312503925995013	3.35712565152727	0.000787573123365532	0.00460307139354801
TNRC6B	331.621247019518	-0.542827578383106	0.126624630447599	-4.28690355473726	1.81180907053842e-05	0.00017246487955746
TOPORS-AS1	134.015183228109	0.738209305037142	0.1946464184357	3.79256557079165	0.000149098863296746	0.00110242578045111
TP53I11	322.217216652909	0.696109870843353	0.127614628077278	5.45478117463008	4.90331904506922e-08	8.24787812425654e-07
TPM1	2750.78340527374	-0.6119857187705	0.0599882450614724	-10.2017606639996	1.94710259695354e-24	1.96439594238701e-22
TPPP3	276.916618953145	0.867911443510494	0.135799974475458	6.39110166892812	1.64694826916574e-10	4.20932528460945e-09
TRAPPC2P1	317.229552898058	0.512776776710715	0.124785901276779	4.10925249939381	3.96941878985667e-05	0.000344098570618722
TRIM16	889.110874043716	-1.27752166400233	0.0886536405366828	-14.4102560962933	4.46053374109958e-47	1.1593607613519e-44
TRIM16L	1519.54932474484	-1.76699493740311	0.0703499006660795	-25.1172342913499	3.22416579459232e-139	2.47212912300366e-135
TRIM5	302.504568341905	-0.527061976270351	0.135279621024952	-3.8960929390328	9.77568891692024e-05	0.00076251368026944
TRIM52-AS1	168.081278694495	0.596761829753271	0.186541912621118	3.199076397192	0.00137868629066387	0.00740790268652085
TSPAN15	166.856861338211	0.666186043833325	0.169841161789483	3.92240630489243	8.76689897297643e-05	0.00069263470247601
TSPAN18	204.032953779479	0.530624490656253	0.14958435137361	3.54732621282649	0.000389162404814296	0.00252231846062013
TSPAN33	205.47230243466	0.619098380470049	0.156247563162772	3.96229142994761	7.42338488540752e-05	0.000596946026312136
TSPAN7	99.5101727223238	0.765911164807924	0.219151254877577	3.49489746356132	0.000474243908640156	0.0029842143368883
TSPAN8	673.707867447091	0.781837737505062	0.100653990194768	7.76757817541246	8.00009645228292e-15	3.71762057865935e-13
TSPEAR-AS1	43.8846782608273	1.43053405758377	0.325310351301053	4.39744401572977	1.09533124817622e-05	0.000109927386719779
TTC8	1076.40283238429	0.502723558717257	0.0734106901491316	6.84809743234928	7.48385907100723e-12	2.32789003760438e-10
TUFT1	459.902488924629	-0.564653819962341	0.110078193960734	-5.12957016867262	2.9040450916344e-07	4.13496114022409e-06
TXNRD1	7176.36370042287	-0.981537511993054	0.0463662038588689	-21.1692446287105	1.83474448787712e-99	4.01940096022795e-96
TYMP	885.26080676088	0.76493676567046	0.0930333462805414	8.22217835058623	1.99839704391708e-16	1.07906403762213e-14
UBASH3B	138.711523844154	-1.33896211326925	0.187730857637731	-7.13234963137	9.86698464429072e-13	3.53528526916351e-11
UBL5	5208.82186976293	0.513606015819367	0.0763619892777795	6.72593813593619	1.74464682060141e-11	5.10575553319133e-10
UBN2	472.707194637866	-0.680517338005269	0.110115135089113	-6.18005270078946	6.4080206633122e-10	1.49569249424494e-08
UBR4	1263.82525295157	-0.610930405538162	0.0764334055304638	-7.99297638641347	1.31719365558723e-15	6.6884651352418e-14
ULBP3	154.65623796624	-0.655034812628968	0.171512974966278	-3.81915603036887	0.000133909044079103	0.0010017049711966
UNC5A	202.568716768068	0.800440738417421	0.154204387384167	5.19077797976848	2.09417217010942e-07	3.08789713736807e-06
UNKL	389.60303310539	-0.638320673865183	0.115152875194169	-5.54324564444313	2.96915862906364e-08	5.21558391485577e-07
USMG5	12852.5463352077	0.614560951514096	0.0453187504618068	13.5608538464014	6.83359551277368e-42	1.41612415119438e-39
USP9X	2167.98188389084	-0.55367814918197	0.0678802279832735	-8.15669253966563	3.44323422146153e-16	1.82705871232223e-14
UTP20	973.441607580714	-0.559296917469326	0.077886660723559	-7.18090764546221	6.9250122114664e-13	2.52244803474673e-11
UTRN	146.706854998207	-0.729067116435505	0.189163671059499	-3.85416032767827	0.000116127481904821	0.000887744234800811
VASH2	176.348751171168	0.547889001338266	0.161436542621371	3.39383507873599	0.000689211849188683	0.0041204926734146
VDR	184.47284525315	-0.663788158730301	0.1585303653897	-4.18713573956998	2.82496889920861e-05	0.000256944828406667
VGF	16677.8887614285	-0.562349522617704	0.0440154252130419	-12.7761919803305	2.2270942695698e-37	4.06577269331581e-35
VGLL3	400.498132869838	-0.521640711962823	0.110761920988833	-4.70956721683632	2.48243338306249e-06	2.91933404365516e-05
VIP	77.0606345977878	0.918675336421403	0.262543141653355	3.4991404865352	0.000466760581675222	0.00294195376900515
VPS13D	219.082680124795	-0.541335821371428	0.149447813040223	-3.62223983314985	0.000292063145279105	0.00197913757527843
VSTM2L	726.719819323622	0.841019974745511	0.0884313842600396	9.51042417556671	1.89886661080953e-21	1.53258523561917e-19
WASH5P	612.338407814861	-0.634460643305987	0.114246368880453	-5.55344252533648	2.80097788491629e-08	4.96527237175509e-07
WBP5	880.159585845617	0.52170311713123	0.108612674017031	4.80333553936279	1.56044063879034e-06	1.91895406542501e-05
WNK1	2990.96826213826	-0.522843807446436	0.0613728409119257	-8.51913973147754	1.60742813492882e-17	9.40836276684485e-16
WNT5A	768.450205039798	-0.911903358434345	0.0882691569865148	-10.3309399292627	5.10577964769369e-25	5.32633543519611e-23
WNT7B	631.632793909007	-1.20213866376406	0.103521054263059	-11.6125040681027	3.5603390394645e-31	5.1025980532886e-29
WRAP73	571.679671522832	0.518348748422202	0.0993646549253693	5.21663109293262	1.82206635622445e-07	2.72598903148311e-06
WWC1	1021.46609245039	-0.501299338193393	0.0745311904786052	-6.72603422774114	1.74349568563238e-11	5.10575553319133e-10
XRCC4	481.549281166845	0.53155328762864	0.109148136021028	4.87001708875937	1.11588597623955e-06	1.41773914214031e-05
YBX2	219.363984635861	0.531325997019738	0.159272346533037	3.33595886910304	0.000850057393818528	0.00490984185845843
ZBTB20	67.1931230468301	-0.916397695622138	0.265101318222993	-3.45678286990372	0.000546665129314022	0.00337892372351089
ZBTB37	252.309676939134	-0.77857657838711	0.149725566798771	-5.20002425125901	1.99262525606796e-07	2.95521356883966e-06
ZBTB38	963.189389596354	-0.672809874328486	0.0781645952147283	-8.60760389637009	7.46035258938481e-18	4.41716243081916e-16
ZDHHC11	65.64733150483	-1.12421563765532	0.273050544944037	-4.11724370623663	3.83430554418877e-05	0.000334275585674444
ZFHX3	532.532582230994	-0.609737441574585	0.109507899805395	-5.56797676385118	2.57714180322e-08	4.59540343632311e-07
ZIC2	393.347939817248	-0.50711356757893	0.113386742991122	-4.47242379665705	7.73379639102873e-06	8.06787535077725e-05
ZNF22	482.850897548315	0.619409649070552	0.101821418708792	6.08329423146281	1.17737993514865e-09	2.63963761776382e-08
ZNF296	87.0188068548595	-0.946786044966583	0.281887602937574	-3.35873601783138	0.00078299825940621	0.00458643174484119
ZNF37A	512.526826233407	-0.578989536294893	0.102814364980082	-5.63140701600462	1.78745336734204e-08	3.26705570776999e-07
ZNF460	801.469058678421	-0.508042304161409	0.0980635820854907	-5.18074389449187	2.21002752728767e-07	3.23076950724084e-06
ZNF730	253.337313423391	0.542300079823145	0.142130011941915	3.81552124293614	0.000135895763796566	0.00101508111925004
ZNF92	691.39503188177	0.591848496638365	0.0966443287458773	6.12398579739334	9.12630350475462e-10	2.07952249993183e-08
ZNHIT6	575.070608157703	-0.630896097352117	0.0950147193058027	-6.63998275174179	3.13719861752102e-11	8.90906311105275e-10
ZSCAN31	196.566374796836	-0.724397253909107	0.186787802069577	-3.8781828678474	0.000105239600104883	0.000815487249928443
ZXDB	324.763557415072	-0.560667940634777	0.124137022078738	-4.51652481464517	6.28627536638878e-06	6.7084225987176e-05
ZYX	3217.03021060679	-0.803042272004959	0.0546122164467585	-14.7044438818528	6.03647904301581e-49	1.71424826156755e-46
