# Supplementary material for: Integrative transcriptomic and proteomic profiling of the effects of cell confluency on gene expression
Source: Sci Data. 2024 Jun 12;11:617. doi: 10.1038/s41597-024-03465-z (PMC11169490; doi:10.1038/s41597-024-03465-z)
Supplement: Supplementary file 4 — Supplementary Table 4 [file 41597_2024_3465_MOESM4_ESM.xlsx]

## Sheet: A375_OverVsSub
GeneName	baseMean	log2FoldChange	lfcSE	stat	pvalue	padj
A1BG	75.4051367990533	0.943493142372575	0.2603853552298	3.6234493354663	0.000290700167035206	0.000528115636262746
A1BG-AS1	433.153708990261	0.93460283112445	0.105578479235508	8.85220963487914	8.58033405921012e-19	3.64974262150633e-18
A2M	17.7808752509757	2.53480152942997	0.587613438825418	4.31372286940338	1.60528153359688e-05	3.28049010369514e-05
A3GALT2	12.3603098206923	2.83540208278153	0.805697089574078	3.51919116932697	0.000432864675458407	0.000773963187394423
A4GALT	246.294443466568	1.86087490612909	0.154366284091826	12.0549310173336	1.82685381028209e-33	1.30368734212591e-32
AAAS	3046.6861868795	-0.566564574123632	0.046717449742445	-12.1274722239147	7.55454883745668e-34	5.44149412257394e-33
AACSP1	56.286928930251	-1.1244200813135	0.295470924056998	-3.80551854603666	0.000141507409918339	0.000265572521976845
AADAT	560.466378131545	-0.963338395407463	0.0952043562375004	-10.1186377754006	4.56727826734548e-24	2.40394792705647e-23
AAED1	1312.77019803717	-0.829091761782871	0.0892158149646647	-9.29310304581363	1.49854429140839e-20	6.87859879649597e-20
AAMP	3079.21846462962	-0.634226830763339	0.0645232850874016	-9.82942560820069	8.40970481479678e-23	4.21396509063424e-22
AARS2	641.583663332608	-0.575251034250257	0.0886715286074135	-6.48743788772535	8.73083137712943e-11	2.58664663808969e-10
AARSD1	685.620153445034	-0.867311058660185	0.114616332248909	-7.56708090062308	3.81704205773081e-14	1.34185112303156e-13
AASDH	464.932589729696	0.572424536155697	0.107516222563546	5.32407596274483	1.01467500804274e-07	2.47849607684451e-07
AATF	3798.31313882528	-1.27442855880057	0.0600487193348355	-21.223242942023	5.82636077473139e-100	1.7495296686276e-98
ABAT	20.9486991703589	2.25827087623875	0.523783888352232	4.31145540452386	1.62183487145012e-05	3.31306290476085e-05
ABCA1	636.242045270802	3.75858098364787	0.12543315852578	29.9648117596861	2.82177376073487e-197	4.00617616820122e-195
ABCA12	9.28001219938204	2.9369830757336	0.836791483067461	3.50981473301734	0.000448419016703382	0.000800624576430694
ABCA2	508.774953959011	1.22248060416493	0.102536081785587	11.9224431329575	9.04175721998779e-33	6.29964875615593e-32
ABCA3	72.9227609899395	2.84738335843306	0.305043780047882	9.33434328012231	1.01619249105128e-20	4.70050742145326e-20
ABCA7	199.024203765781	2.15146378497513	0.16794980181708	12.810159712593	1.43838203748043e-37	1.15591922922645e-36
ABCA8	12.0623927166725	4.47180800069497	1.01156894341357	4.42066557085542	9.83973581853051e-06	2.050420036345e-05
ABCB1	137.444781582104	-0.850356627714722	0.179559796273963	-4.73578521116883	2.18208594313708e-06	4.80504231152023e-06
ABCB10	1362.57732607567	-0.993574029851773	0.0653754835624478	-15.1979606988711	3.6480179716482e-52	4.27539253230457e-51
ABCC1	1233.04778043475	-0.50021024776386	0.0810788204342613	-6.16943173426444	6.85358576675883e-10	1.93215965223814e-09
ABCC3	1546.40796029467	2.82896416181012	0.0746748942641837	37.8837384329177	0	0
ABCC4	788.709402140447	-1.03830634354821	0.0869066424253266	-11.9473761104091	6.70075346984055e-33	4.6867629606469e-32
ABCC6	62.0588041420549	2.63403012199117	0.317943784424738	8.28457812678105	1.1852848527754e-16	4.61482688048348e-16
ABCC6P2	86.8464931021033	2.28423834101286	0.320667501609723	7.12338584217665	1.05307478043631e-12	3.47270075822365e-12
ABCC9	64.0928917283909	0.893371906567769	0.266698163328146	3.34974900246524	0.000808848187342344	0.00140463604207466
ABCD1	1075.53203926152	1.16355590810303	0.0733109630087247	15.8715130773082	9.98055090511745e-57	1.29955926306779e-55
ABCD4	733.057744947127	0.688984067426259	0.0907351366443488	7.59335460227326	3.11727939297759e-14	1.10015627944488e-13
ABCE1	4515.75867797686	-1.39149647262101	0.0572901203972013	-24.288593966526	2.58746199220924e-130	1.30056125291635e-128
ABCF1	3953.93416031121	-0.73266792625761	0.0528240347841112	-13.8699728116563	9.63132973051979e-44	9.04194151325191e-43
ABCF2	3209.77391664796	-1.00881195117022	0.050528881524825	-19.9650560377946	1.10903334083982e-88	2.71143574342786e-87
ABCG1	99.0693615471302	4.37459107979889	0.346555013389486	12.6230783303728	1.57540395043769e-36	1.22645083876065e-35
ABCG2	597.971720304691	-2.06833962037348	0.100413387419393	-20.5982456476119	2.845664013541e-94	7.76679124100524e-93
ABHD1	38.8298780832175	2.96319906594783	0.424720987580519	6.97681337300541	3.01950380339514e-12	9.73907314825636e-12
ABHD14A	990.004546531365	0.550873394912588	0.0780044413801798	7.06207730182604	1.64031685880439e-12	5.3503684723396e-12
ABHD15	648.498657847444	0.616742797292928	0.0909791157912205	6.77894912397515	1.21053142648385e-11	3.77940801266226e-11
ABHD17C	1368.37295443137	0.59804040364925	0.0689619664775399	8.67203234182751	4.24475048526325e-18	1.7557190545358e-17
ABHD3	338.701395311674	-0.868140081633992	0.117309328216054	-7.40043519842771	1.35738897668101e-13	4.66341341277482e-13
ABHD4	926.716350328677	0.63147884606985	0.0783210997946604	8.06269125083074	7.46328526987763e-16	2.81503780221323e-15
ABHD5	572.34049220574	-0.630832229724955	0.0947788532510632	-6.65583311135787	2.8169975787829e-11	8.60734487683619e-11
ABHD6	544.768235937859	0.676169084354173	0.101873306288156	6.63735289440377	3.19366420889932e-11	9.72703334983732e-11
ABHD8	951.643272976567	2.00168875933923	0.0901866327678704	22.1949605823664	3.84187726304018e-109	1.33149429341125e-107
ABI3	97.0767895042843	-1.00052916348393	0.261257323910496	-3.82966934097015	0.000128315558592933	0.000241937012561349
ABI3BP	59.4117715620852	-1.97676897532358	0.301650719109989	-6.55317176486757	5.63276628220711e-11	1.69171130594771e-10
ABL2	1677.87014215578	-0.844582550417374	0.0728156803700492	-11.5989103737712	4.17358228001157e-31	2.79592008286371e-30
ABLIM3	1011.14715387361	0.622408735576371	0.0707312138283453	8.79963317308352	1.37264093944086e-18	5.78999051468602e-18
ABR	3474.2971062016	0.516712516864736	0.0470118554611095	10.9911108973817	4.21703336197461e-28	2.55436695222901e-27
ABRACL	1428.95217096106	-0.684905602509444	0.0733386816096674	-9.33894075373126	9.73026572589657e-21	4.50341294748745e-20
ABT1	1255.39044039221	-0.948369754511883	0.0737409424740775	-12.8608303975131	7.47690914073135e-38	6.06585335552566e-37
ABTB1	328.258405928112	1.51797650192946	0.13467795810096	11.2711576811368	1.82158894986719e-29	1.1507578904606e-28
AC002116.7	71.4715186436095	-1.98760644647616	0.307364097423905	-6.46661878578138	1.00220051922733e-10	2.96375212930647e-10
AC002480.3	156.265239916495	1.41043321535026	0.183551825625587	7.68411433960506	1.54059027292489e-14	5.50672561115048e-14
AC003102.3	25.5400949164444	3.19313248096663	0.539649820136227	5.91704539095477	3.27776259226979e-09	8.83587400997445e-09
AC004893.11	66.7702471664954	-0.72374959497948	0.258797151707503	-2.79659026463117	0.00516449824460637	0.00811670700533501
AC005550.4	35.2588900368324	1.25024526159703	0.38521927122204	3.24554183810912	0.00117227337413793	0.00199445438457085
AC005592.2	170.249027048749	2.01335340008662	0.225982821105757	8.90932058567582	5.13462410091398e-19	2.20376269088552e-18
AC007040.7	432.546736066483	-0.922945923649663	0.139637537191238	-6.60958322679137	3.8540349984146e-11	1.16833782448661e-10
AC007246.3	36.09814229425	0.956553490749944	0.350954148467526	2.72557966596726	0.00641886840026616	0.00996445281587452
AC009518.4	38.4391787376376	1.93435360851431	0.399160569649242	4.84605383295775	1.25941356357998e-06	2.83144999674148e-06
AC010091.1	7.50617326110247	3.31371017649502	1.0075041007406	3.28902897175225	0.00100533674636729	0.00172421057962855
AC010987.6	8.06972605582781	-2.70619406977597	0.965351413482173	-2.80332533001046	0.00505786209832627	0.00796395544911088
AC012309.5	171.539420707019	-0.538725111954865	0.167552390752514	-3.21526365297048	0.00130324763846137	0.00220615657656074
AC012314.8	8.1288842092932	3.38243250941277	0.97663463067762	3.46335507995035	0.000533483881781331	0.0009445833745357
AC016629.8	120.916992508416	0.712061900588575	0.189229812612666	3.76294776577352	0.000167922284732382	0.000312321555779546
AC020571.3	35.0259467239066	1.2196202160678	0.387182261268471	3.1499899093314	0.00163276101842466	0.0027356353088202
AC022007.5	70.3556828856175	3.17390263558683	0.323789327341122	9.80236952727917	1.09975002240842e-22	5.49196362625124e-22
AC058791.1	309.170616930568	-1.66619768032262	0.16530573186176	-10.0794912648039	6.80776805578496e-24	3.55660832740089e-23
AC074286.1	16.7319994973477	1.88542765654234	0.549257494658011	3.43268444195974	0.000597637231353476	0.00105275996837789
AC093391.2	63.8623937271756	1.72289920897328	0.387529129786409	4.44585729574154	8.75420487919398e-06	1.83199904279486e-05
ACACB	162.05919079131	0.614717652077159	0.165147112044329	3.72224282015998	0.000197460991332761	0.000364330385855076
ACAD10	426.293012204725	0.603007296336594	0.110145524125666	5.47464185334137	4.38397343518225e-08	1.09973047192227e-07
ACAD11	446.215094821699	1.27726102233748	0.108988190091577	11.7192607865519	1.01554254379383e-31	6.88009881594939e-31
ACADS	384.657806803113	1.38609181605229	0.14161959776513	9.78742940896545	1.27496011830302e-22	6.3453965297461e-22
ACADVL	9844.89377971171	0.670940744515677	0.0504065674111772	13.3105819137151	2.00910799557898e-40	1.73241411339616e-39
ACAN	14.6280591790911	3.69704975053646	0.774485439238654	4.77355617449798	1.81001032221943e-06	4.01246638338878e-06
ACAP3	668.113209055725	0.598225556165372	0.0900029931368793	6.64672957326622	2.99676885723448e-11	9.14627643868376e-11
ACAT2	2244.02818497551	-0.772054168335757	0.0596017188453858	-12.9535554224294	2.24319112466375e-38	1.84107750267154e-37
ACBD4	254.442206461548	1.88086915705105	0.18331479375246	10.2603238863028	1.06349431992234e-24	5.72229240955557e-24
ACCS	113.392055276163	1.72933620880037	0.240527240891778	7.18977277745628	6.48992369691119e-13	2.16486840549274e-12
ACD	1366.7060873399	-0.652548575860697	0.0698378234307413	-9.34377023516253	9.29634698199773e-21	4.30751147734421e-20
ACE	21.8119356606301	2.35978877134798	0.522455064903759	4.51673058578287	6.28017245680409e-06	1.33060074896419e-05
ACER2	115.522564566008	0.729171416439102	0.199431280819679	3.65625399105971	0.000255927785753748	0.000466883590219163
ACKR2	10.0189323483463	4.76951232943135	1.18907073471422	4.01112582303832	6.04298922483644e-05	0.000117273118230189
ACKR3	16.2628912322558	2.85511485627289	0.631690602217587	4.51979948134394	6.18982299031562e-06	1.31180155949009e-05
ACOT13	204.17720940243	0.552568356502691	0.153815907271005	3.59240059306177	0.000327645657175346	0.000592375442513737
ACOT8	1075.81106046367	0.994249038284016	0.0919414950557066	10.8139315951041	2.957182174257e-27	1.73162060384767e-26
ACOT9	2636.04716907766	-0.653436539411769	0.0546370244077526	-11.959592355089	5.78451856967475e-33	4.05643124134254e-32
ACOX1	1167.9951715369	0.747128901248771	0.0741408297718793	10.0771586121652	6.97129258249725e-24	3.63499904792906e-23
ACOX2	500.810887274968	1.12928423163662	0.101392644888046	11.1377332437036	8.21845084819686e-29	5.10420671443078e-28
ACP1	4334.77067786559	-0.528462034861026	0.0429506708794523	-12.3039296951667	8.6272458671258e-35	6.40219964967588e-34
ACP2	2335.46547499812	0.832207931298129	0.0589560537088557	14.1157333122709	3.03838793184533e-45	2.95175922430472e-44
ACP5	1932.0652779436	1.33312618786072	0.0587341232836448	22.6976434367234	4.72660707658596e-114	1.83453562432959e-112
ACP6	1113.5601040209	0.667315592374141	0.101846319542021	6.55218171235745	5.67024835897984e-11	1.70202095122568e-10
ACPL2	210.506818997586	1.59126661972773	0.15785571554849	10.0805131711492	6.73733217887592e-24	3.52208402180577e-23
ACPP	46.2934538326159	3.1865412737283	0.399656429235848	7.97320158172117	1.54615671324706e-15	5.75144711650281e-15
ACRC	43.8455571541139	1.02605673304161	0.330773612688462	3.1019908894849	0.00192223874146541	0.00319320887104769
ACRV1	26.714337342267	3.11687403076373	0.582992772927839	5.34633390927049	8.97535642200444e-08	2.20300490885869e-07
ACSF2	393.624113718087	3.23718539428555	0.152063492466802	21.2883798850817	1.45470479367536e-100	4.4339730858071e-99
ACSL1	450.587591599137	-0.565420064041371	0.101665569078977	-5.56156886902519	2.67360130094198e-08	6.80702171712223e-08
ACSL3	3038.38999088285	0.663480685559859	0.0650431019638774	10.2006310512117	1.96988373248986e-24	1.04876869112988e-23
ACSL5	820.277805396621	0.833153289031967	0.0773780137939557	10.767312937891	4.9112586756552e-27	2.85505888544592e-26
ACSM3	15.5635017336154	2.54552605328563	0.612556537455375	4.15557731839744	3.24467192140627e-05	6.4459328646079e-05
ACSM5	9.91077423507843	2.62364886342103	0.838429158060975	3.1292433453635	0.00175257101447852	0.0029269798647544
ACSS2	1196.11443373216	1.53225123268539	0.0694348939187699	22.0674526338001	6.49491107980763e-108	2.20377643242529e-106
ACSS3	294.007128855537	2.26642998260778	0.14718217725609	15.3988072799351	1.66716077515615e-53	2.00766347811773e-52
ACTA2	726.891247402819	2.25970799934868	0.0991430509356172	22.7923992455721	5.45438442943128e-115	2.14791270049502e-113
ACTB	244406.246508608	-0.70743188519937	0.0342686173381879	-20.6437242045079	1.11158686538919e-94	3.05969956059933e-93
ACTL10	289.07354934796	0.528801526344327	0.127768699156619	4.13874078577041	3.49217237531363e-05	6.91724512231687e-05
ACTL6A	2088.72830504492	-0.839233624345811	0.0666166100810223	-12.5979635307935	2.16666626530733e-36	1.68593718769227e-35
ACTN1	12958.4674131885	-0.596526364624126	0.0417654980531213	-14.2827547241363	2.8029865222421e-46	2.80212086859101e-45
ACTR1B	1443.08089966708	0.588276136607815	0.0727370322227081	8.08771156357627	6.07961693135668e-16	2.30441686262313e-15
ACTR3C	10.8625366154144	2.49292448679672	0.819440011927318	3.04222938898648	0.00234832861991296	0.00385551823019794
ACTR5	500.205329013697	-1.04399267308451	0.144248851040621	-7.23744186212283	4.57226637641304e-13	1.5340408644744e-12
ACVR1	670.250572038018	0.850484626299218	0.0883437024113041	9.62699777217389	6.15000535663842e-22	2.97660994907873e-21
ACVR2B-AS1	50.8758293112381	1.40447263413823	0.304969572789455	4.60528773835364	4.11895932404102e-06	8.88397610069348e-06
ACVRL1	17.6299600645287	2.18936682268455	0.575842832791233	3.80202148574503	0.000143520277416472	0.000269131698526891
ACY1	3706.5402033874	0.801183477617812	0.0694496476602162	11.5361777145021	8.66925200706316e-31	5.75048539894743e-30
ACYP2	290.597678525163	1.7936217386777	0.150102138895625	11.9493416407938	6.54415864272275e-33	4.57921347308551e-32
ADAM12	251.661687904667	0.508873345720869	0.13743337146586	3.70269127718575	0.000213324412787135	0.000392302649807951
ADAM17	2029.69960145912	0.576438998241467	0.0553833745805933	10.4081595353609	2.27578784065545e-25	1.25199273286909e-24
ADAM19	2889.634643585	1.59086029163483	0.0612661898178146	25.966365729051	1.18821013065511e-148	7.91406624059791e-147
ADAM21	21.8881446134413	1.95096955377106	0.493882005889245	3.95027462127982	7.80615744448135e-05	0.000150157663702081
ADAM23	140.289433854475	0.660392418360432	0.177256291993562	3.72563597564376	0.000194823394823424	0.000359791949477079
ADAM8	47.5615630948189	1.1927738262968	0.323196703252188	3.6905507212618	0.000223769062692375	0.000410670402503242
ADAMTS10	110.266974805327	3.30444526599388	0.282221070748843	11.7087121001486	1.15013349066708e-31	7.78215323848108e-31
ADAMTS13	18.9970537349541	3.27269457122908	0.636865051598177	5.13875673192686	2.76562153941707e-07	6.53072433841045e-07
ADAMTS3	354.032438238918	0.665499619842138	0.119205787496621	5.58277944232366	2.36704850843548e-08	6.04650885559158e-08
ADAMTS4	207.023926985068	0.869905955698012	0.152445939491683	5.70632421302027	1.15442012266916e-08	3.00825787882794e-08
ADAMTS5	134.835605164119	2.50909321873967	0.215010958634319	11.6696062129885	1.82264942704632e-31	1.22914920736436e-30
ADAMTS6	131.164105320252	-1.09823352147649	0.188417090237936	-5.82873623666315	5.58486945535942e-09	1.48498623517319e-08
ADAMTS7	271.600648687878	1.25429617123354	0.134186236967659	9.34742787023562	8.98050258269691e-21	4.16235493416236e-20
ADAMTS9	31.967539005848	1.27613971769248	0.379433806574253	3.36327363450875	0.000770239756394249	0.00134075397475166
ADAMTSL1	527.837178450276	-1.01826623072476	0.108147647596398	-9.41551899977408	4.70750917097493e-21	2.20460173415015e-20
ADAMTSL4	1048.87729868869	2.11293452748174	0.0796635271360732	26.5232359580644	5.23013743871719e-155	3.84771702025626e-153
ADAMTSL5	252.334182697873	1.04600082825026	0.146576747651825	7.13619891972842	9.59471328003415e-13	3.17113405018078e-12
ADARB1	403.947291241254	-1.29206162883034	0.113860592198544	-11.3477508230179	7.60949720913089e-30	4.86989768010215e-29
ADARB2	53.5398964690719	1.43917514832176	0.296221233609112	4.85844694786757	1.183100997539e-06	2.66766364518928e-06
ADAT2	118.945760452782	-0.952990122134211	0.194222614735057	-4.9066897973452	9.26263531562097e-07	2.10644587021674e-06
ADAT3	216.267158421816	-0.626347065194446	0.151513685125873	-4.13393063916368	3.56611139112048e-05	7.05506819035386e-05
ADC	265.105086843677	1.81466814447793	0.16652775366606	10.8970913528138	1.19000716171512e-27	7.10186796178439e-27
ADCK1	181.597463606539	1.04061499881054	0.162415072478566	6.40713317384917	1.48281293566649e-10	4.34534263330837e-10
ADCK2	776.674125348911	-0.780470465079674	0.0969281108873446	-8.05205484698635	8.14154049140897e-16	3.06586395657176e-15
ADCK4	697.811128125504	0.916505379457385	0.091007838657757	10.0706202122213	7.45067488007758e-24	3.87746536765452e-23
ADCK5	134.474704074436	0.756825593356302	0.198061088077472	3.82117255187585	0.000132818678945916	0.000250019809111381
ADCY3	1481.91752223145	-1.2714332030421	0.0626635076083843	-20.2898505297201	1.58075022157877e-91	4.0354009994089e-90
ADCY9	422.641888694438	-1.00376720957971	0.107006730380894	-9.38041192368712	6.57154826230956e-21	3.05985352777561e-20
ADD2	1321.09608985049	-1.04240513632486	0.0716002316879631	-14.5586838443164	5.14386245052221e-48	5.32992405644699e-47
ADD3	2317.12434305066	0.612861143278093	0.0573138054012238	10.6930806458893	1.09666647682522e-26	6.29416557709795e-26
ADHFE1	20.6218371535297	3.15147978213543	0.589176660457021	5.34895557419203	8.8463251575744e-08	2.1719929107303e-07
ADI1	5212.5732975758	-0.804044249160251	0.0551194538561808	-14.5873043528005	3.38303040646688e-48	3.52798628406356e-47
ADM	1443.89674038849	-1.84441028993655	0.0742820726520188	-24.8298172639428	4.27253740814091e-136	2.36818554625892e-134
ADM2	215.916035290236	1.83394708406964	0.286210635365749	6.40768321458786	1.47747490249381e-10	4.33048375531732e-10
ADM5	194.764866334289	-1.36490101213392	0.161443139151018	-8.45437606894624	2.80583629498015e-17	1.12434910706248e-16
ADNP2	974.857238356069	-0.669154939660212	0.0805697362326394	-8.30528894531906	9.95768240214188e-17	3.88911895942728e-16
ADORA1	960.150036980786	0.779381152548794	0.0765113841476187	10.1864730488352	2.2788210882095e-24	1.20926948566134e-23
ADORA2B	1772.19321385141	-1.0015949407558	0.0662452405156044	-15.1195004042573	1.20452969546874e-51	1.39451452941069e-50
ADPRH	181.094673815116	0.660814985776957	0.17385615361368	3.80092951581876	0.000144154306748879	0.000270226714701251
ADPRHL1	144.043639295476	2.17865979784811	0.195416809079037	11.1487840176888	7.25915740656568e-29	4.52056416411179e-28
ADPRM	516.980526899909	0.739906436761335	0.111344747164974	6.64518493777755	3.02836588295946e-11	9.23922748646538e-11
ADRA1B	72.670514340541	-0.775427095168975	0.275861754317636	-2.8109264261262	0.00493990805281937	0.0077911139967727
ADRA1D	31.6506976261881	-1.47838526225041	0.402159736966316	-3.67611455438723	0.000236813216288854	0.000433675255220084
ADRB2	627.328017401369	-2.11494122047715	0.0993728514767471	-21.2828875195559	1.63553239428408e-100	4.975769135618e-99
ADRM1	13090.9012956574	-0.988504206530923	0.0549953896230367	-17.974310452323	3.09690129196351e-72	5.67006192425672e-71
ADSL	4881.22655011826	-0.890464275542989	0.0601613599388608	-14.8012657368106	1.4375182015832e-49	1.56359086643979e-48
ADSSL1	245.713407151181	1.66653533682176	0.181742082043921	9.16978235353885	4.73975028118366e-20	2.13684842063948e-19
ADTRP	70.8589431300449	0.720378673183009	0.254331569782266	2.83243906291196	0.00461943700731663	0.00731633114428219
AES	7466.04083685023	0.716654928938218	0.0657837339375557	10.8941053668144	1.22969116197291e-27	7.33329088302563e-27
AFAP1L1	492.373976998276	-1.15862539274839	0.0991428953450953	-11.6864187667252	1.4956107644829e-31	1.00944371239181e-30
AFAP1L2	234.978926726611	2.1238330849773	0.15358456285227	13.8284281019843	1.71732271308612e-43	1.60108687277067e-42
AFG3L1P	283.920019987029	-0.827028224257137	0.135789232508068	-6.09052874798449	1.12538372202564e-09	3.12638783745021e-09
AFG3L2	2216.27707685939	-0.683042399839744	0.0603191996964214	-11.3237974521779	1.00042349923456e-29	6.38228393185314e-29
AGA	1110.77472038429	0.726699263560508	0.0993307305718837	7.31595609311068	2.55555219168921e-13	8.68394126023303e-13
AGAP1-IT1	41.3123507809357	-1.20643734552078	0.372002925511238	-3.24308563934756	0.00118242664025973	0.00201109449060568
AGAP11	8.68922171957711	2.40379787062622	0.818646378862904	2.93630795016168	0.00332144413516814	0.00536181660958471
AGAP2	27.229727056346	1.9233356977268	0.455992553752025	4.21791031871265	2.46576845958195e-05	4.95634159442794e-05
AGBL2	26.068609781289	1.53690869777614	0.426722967763343	3.60165450158871	0.000316198413868776	0.000572382432442247
AGER	86.7312297266594	0.916454552952354	0.258411794305151	3.54648887221509	0.000390401229825661	0.000700981129878891
AGMO	621.445214008892	1.96888034739915	0.103920380825487	18.9460463073696	4.76033828276277e-80	1.00451206136265e-78
AGO2	1780.15572827942	-1.17121495862436	0.0628469142774406	-18.6359978383979	1.64066082068817e-77	3.31098446170051e-76
AGO4	160.833715809289	1.19572206186879	0.175892148737613	6.79804113174206	1.06051181383605e-11	3.32128167703879e-11
AGPAT2	2196.63086552461	-0.64677870415996	0.0823605218665975	-7.853018527585	4.06141640172039e-15	1.48417305174632e-14
AGPAT4	144.548424082635	1.7773632427086	0.304470667778635	5.83755162911401	5.29734823082877e-09	1.41062160440875e-08
AGPAT5	854.67324354426	-0.841814303998083	0.0763969980019241	-11.0189448016908	3.09667803106289e-28	1.88490913624493e-27
AGPAT9	4000.01805220528	-0.580328539663409	0.0463454123620684	-12.52181197849	5.67251853344004e-36	4.36773132558168e-35
AGRN	5975.85040435674	0.698268538015701	0.0592474975145799	11.7856207824452	4.62996179773469e-32	3.15785637152701e-31
AHCTF1	3538.09606549672	-1.09538082756612	0.055913614267482	-19.590592415042	1.86013240238699e-85	4.33183351548682e-84
AHCYL2	374.00965505652	0.74333720965695	0.115922651381087	6.41235514199279	1.43288556282561e-10	4.20359848365643e-10
AHNAK	9712.10576648141	-0.53090048196151	0.0528215421184426	-10.0508326843443	9.10944019104264e-24	4.71494369977695e-23
AHNAK2	573.201487288226	2.27297339524065	0.10686330707076	21.2699144125831	2.15673709951484e-100	6.53685205161943e-99
AHR	4288.33853996008	0.807575839280229	0.0528195999944588	15.2893213762496	9.00839436095091e-53	1.07206516714699e-51
AHSA1	8288.33186455405	-0.923894296251736	0.0567523136354238	-16.279412011056	1.38190339022651e-59	1.92479400781549e-58
AHSA2	368.53759252981	0.775883272028681	0.128217411099255	6.05130976656561	1.43672876287919e-09	3.96410757367877e-09
AIFM2	629.765512300371	-0.693551305771831	0.104907258982582	-6.61108976154818	3.81501061855125e-11	1.15737482401597e-10
AIG1	500.620032237258	1.07796714489248	0.105609973539583	10.2070581855458	1.84370055680721e-24	9.83205717032115e-24
AIM2	256.373799360355	3.092277410108	0.180846499889537	17.0989065975664	1.51214659464851e-65	2.38306646878151e-64
AIMP1	1255.9870742413	-0.856930642214291	0.0724664399047182	-11.8252068590787	2.89189461650365e-32	1.9807581196831e-31
AIMP2	4329.05921779142	-0.909293367237093	0.056383221995543	-16.1270203272344	1.64780960640276e-58	2.24493253195527e-57
AJAP1	1419.98342667946	-1.47379623939459	0.0651221843595928	-22.6312469995871	2.13481329100943e-113	8.24628952625001e-112
AJUBA	2740.16148609231	-1.27823210521453	0.133114549811403	-9.60249730044935	7.80304979645505e-22	3.7654251924754e-21
AK1	3635.81835590485	0.524018341211587	0.0478322402880238	10.9553376144665	6.26443354475626e-28	3.77054135075791e-27
AK2	6358.78219547623	-0.665690654134968	0.0411094377898747	-16.1931344704239	5.63818304211753e-59	7.76629723716359e-58
AK3	1139.10460803089	0.810456370844039	0.0763387250248645	10.6165824826137	2.49529908132716e-26	1.41607347935765e-25
AK5	183.573067828735	-3.16389578416285	0.194263190687245	-16.2866458281157	1.2278103741826e-59	1.71163745961631e-58
AK6	1835.2801450423	-0.849895964110426	0.069100202550452	-12.2994713870758	9.11688205542676e-35	6.75626080893233e-34
AK8	8.1887538463764	3.0867428550758	1.02593379287095	3.00871545174268	0.00262354707331191	0.00428607140219574
AK9	22.7627621636665	1.50151907271559	0.526191023657052	2.85356268961025	0.00432319972226685	0.00687675552873601
AKAP1	3114.10235393799	0.547107208626601	0.0493207189336851	11.0928473966939	1.35892126650093e-28	8.37872026602576e-28
AKAP12	1509.5408591617	-1.30171594985857	0.072772955647385	-17.8873585424497	1.47957789085111e-71	2.66373394476364e-70
AKAP17A	812.007200173029	-0.723416214816877	0.0902264378162119	-8.01778538891727	1.0766871010095e-15	4.03103879940752e-15
AKAP6	52.5617930324576	1.13840031598705	0.299109941598873	3.80595947397068	0.000141255512791682	0.000265161270532751
AKAP8	1230.76345704342	-0.707696566600248	0.0819725866333234	-8.63333213780222	5.95900808276082e-18	2.44726074142309e-17
AKR1C1	1105.34534501134	-1.57970280656865	0.0998924585612984	-15.8140347061263	2.48996770011515e-56	3.19082559195279e-55
AL022344.4	58.423125646629	0.854785937728641	0.312867675819886	2.73210051338359	0.00629319385771237	0.00977779999875921
ALAD	836.502155040832	0.708593061101166	0.07801712034312	9.08253288489459	1.06077025669393e-19	4.69214719994297e-19
ALAS1	3581.43911416207	-0.662742370965117	0.0563200744239322	-11.767427116245	5.74500140972781e-32	3.91177315172253e-31
ALCAM	3317.51314717612	-1.27056459243015	0.0593177269388253	-21.419643974903	8.76562516105498e-102	2.69717952911929e-100
ALDH18A1	3358.98941792006	-0.526848677142067	0.0482627225062276	-10.9162651790745	9.63779222974439e-28	5.76664204208551e-27
ALDH1A3	7122.89585107458	-1.29499985462423	0.0440891382478664	-29.3723104167703	1.24020096841257e-189	1.6058122139006e-187
ALDH1B1	1423.54458383291	-1.34636714743957	0.0691000389793507	-19.4843182048264	1.49152874749484e-84	3.40965999692146e-83
ALDH2	1284.95770839813	0.525065411559975	0.0701382738166316	7.48614676392947	7.09250820405944e-14	2.46546918562504e-13
ALDH3A2	1625.6349172659	-0.607583071403755	0.0623133656837052	-9.75044542591023	1.83660639049114e-22	9.0875800764595e-22
ALDH3B1	1188.0770293982	2.12016414167195	0.0874689640815466	24.2390448307509	8.62757934324117e-130	4.2965345129341e-128
ALDH6A1	199.123700050845	2.10691099692518	0.186047163952237	11.3246069016461	9.91225358084436e-30	6.32859267084678e-29
ALDOC	3701.89239677737	1.73772858167342	0.056323244320152	30.8527785046585	5.14100070778801e-209	8.15755847603421e-207
ALG1	1246.5353114774	-0.745487484815928	0.0769258255312954	-9.69099102501857	3.29317509493714e-22	1.61319730361857e-21
ALG10	567.614277953276	-1.04491728551718	0.107937170060825	-9.68079193597859	3.63886234574394e-22	1.77930474519232e-21
ALG10B	456.399107213755	-0.800958270563142	0.118375095316766	-6.76627350051814	1.32141644216351e-11	4.11449117283888e-11
ALG1L2	19.296566347968	2.25893151732011	0.602872761756842	3.74694572489445	0.000179000797266194	0.000331896884380038
ALG3	2190.13868653056	-0.689376976412856	0.0693671576722768	-9.93808885279397	2.84227669310808e-23	1.45209117038997e-22
ALG5	1398.60213566535	-0.622632122221835	0.0731390712159061	-8.51298918445147	1.69505889344905e-17	6.85006946079223e-17
ALG6	494.135067121965	-0.541569003825476	0.101531130505558	-5.33401924246108	9.60623366878317e-08	2.35072409932349e-07
ALG8	3007.71999804951	-0.516722440177394	0.0654906189232329	-7.89002224552326	3.02132675476242e-15	1.10884747224104e-14
ALG9	536.652243365812	-0.521753743005948	0.100417618232149	-5.19583866050018	2.03798955532842e-07	4.86789565421937e-07
ALK	10.2261947845548	5.71626062869703	1.32801951654355	4.30434986646492	1.67476818987668e-05	3.41688177904375e-05
ALKBH1	927.939852352999	-0.584177885055382	0.0846494584485559	-6.90114143388649	5.15863398827603e-12	1.64129135247194e-11
ALKBH2	1477.612715881	-0.781362245584698	0.0697398440109953	-11.2039574602649	3.89917246104047e-29	2.44510291677412e-28
ALKBH6	679.227164057469	0.715282420391253	0.104804476494593	6.82492241090633	8.79728491254687e-12	2.76904037941601e-11
ALMS1	618.087141138826	-0.806942087466113	0.0941476119663147	-8.57103085901776	1.02562756110041e-17	4.17709664731006e-17
ALMS1-IT1	68.9624416788393	-1.17712722289167	0.262240021413474	-4.48873980617815	7.16457414473476e-06	1.51224090418013e-05
ALOX12B	13.1193356073055	2.67290271676734	0.676344642359584	3.95198327799612	7.7506157818486e-05	0.00014912472233621
ALOX5AP	43.1702098207483	2.97610233564171	0.432908114784573	6.87467440318761	6.21316035649711e-12	1.97021944298405e-11
ALPK1	140.99667351089	1.33765266605143	0.181492672499823	7.37028469318907	1.70264040768648e-13	5.82605391086802e-13
ALPK3	23.0979732255995	1.67576016362385	0.466508248142245	3.59213405185687	0.000327981049360907	0.000592849372783814
ALPP	334.5411026349	-4.18963541827138	0.183398972948067	-22.8443777569995	1.6621046224019e-115	6.62590229398393e-114
ALX4	18.911749520015	1.42256144513202	0.493608474587185	2.88196317196892	0.00395205921936834	0.00632556155710805
ALYREF	4417.07293474189	-1.52623045149052	0.0799940733524943	-19.0792940967661	3.75293201800845e-81	8.1204819132977e-80
AMACR	747.836263602695	1.59471922760571	0.0920679670359202	17.3211082958259	3.26017839123227e-67	5.31915194174338e-66
AMBP	32.8051701441363	-1.38554597514447	0.388286933554452	-3.56835591262606	0.00035922831556962	0.00064680279091048
AMD1	3152.40106941621	-1.18257345206374	0.055236813889214	-21.4091539464166	1.09787681649651e-101	3.37175261385123e-100
AMER1	225.059343286132	-1.34932940644455	0.146427346000882	-9.21500965015394	3.11250307203644e-20	1.41227536363638e-19
AMIGO1	148.783187226458	0.999913069079984	0.180509513609636	5.53939262859222	3.03522468307171e-08	7.69624181349141e-08
AMMECR1	517.892240299529	-0.762426044490154	0.097269751496667	-7.83826454533791	4.56815823604403e-15	1.66559227416924e-14
AMN1	285.890612828103	0.617281348460924	0.139889476343802	4.41263606523088	1.02119575230318e-05	2.12442843843534e-05
AMOTL2	3910.04203436855	-1.59124692063732	0.237720692078334	-6.6937669864808	2.1749765158353e-11	6.69494007394339e-11
AMPD3	141.891158136953	0.639001026806879	0.180839450330995	3.53352670358874	0.00041005466408428	0.000734558355086229
AMPH	53.0588031627255	0.977527131334214	0.293679343636709	3.32855256086191	0.000872985306125162	0.00150889226608669
AMT	30.8006687333224	2.67244555315359	0.475688516257253	5.61805774539306	1.93115963915588e-08	4.96281657029818e-08
AMY2B	21.7178343602347	1.87013588278026	0.516493450320225	3.62083174843898	0.000293657445018744	0.000533248709483717
ANAPC1	1381.24826807907	-0.866000309535504	0.0659259845967232	-13.1359480610404	2.04908896274081e-39	1.72104332444006e-38
ANAPC15	2162.02812739702	-0.820385141183853	0.10054036414578	-8.15975899982141	3.35693713665912e-16	1.28383808026531e-15
ANAPC7	2585.60200987843	-0.694627413587204	0.058040080459231	-11.9680642771529	5.22330296336597e-33	3.66446287221839e-32
ANG	63.7147742084367	1.08181179477412	0.279970240083586	3.86402424218783	0.000111534145187861	0.00021130517849298
ANGPTL2	723.721718601428	0.647126892374443	0.0974796969539686	6.63858129021499	3.16716664188195e-11	9.65177783823375e-11
ANK1	23.7978994765906	2.13987472334701	0.469410297311403	4.55864461347219	5.14848075797477e-06	1.09931610907416e-05
ANK2	132.370208410755	1.02773847984855	0.183599988011428	5.59770450412325	2.17208560777936e-08	5.56165251730881e-08
ANK3	274.249191985822	1.26477594491984	0.132683709228588	9.53226249306073	1.5389209159057e-21	7.33434482447991e-21
ANKDD1A	28.4418858097287	1.24029130466408	0.399386606708186	3.10549047922959	0.00189963736161404	0.00315793248744076
ANKEF1	421.419176148407	0.527056724442102	0.108521812051096	4.85668930955506	1.19364660154716e-06	2.69069223482463e-06
ANKH	2016.107398933	2.09687068864209	0.0659192857108764	31.8096694469509	4.75790745733109e-222	8.75076502237542e-220
ANKLE1	239.781539472191	-1.53807526831444	0.155392348379803	-9.89801160965239	4.24633419899731e-23	2.15377370763934e-22
ANKMY2	661.509413368528	0.698965150782052	0.0900149210427419	7.76499210003375	8.16503130754153e-15	2.95507673775849e-14
ANKRA2	670.72316418748	1.46088608780174	0.115472033813692	12.6514277055066	1.09860085885361e-36	8.59809231167588e-36
ANKRD1	867.704775550478	-3.19632749243731	0.172396689097751	-18.5405387375215	9.72426815884218e-77	1.92640489780735e-75
ANKRD13A	1693.55585478712	-0.894028453716739	0.0678745243221326	-13.1717822356099	1.27550702899877e-39	1.0763337468376e-38
ANKRD13D	790.837176815101	0.530891305491294	0.0846440904568678	6.27204217832337	3.5634301294026e-10	1.0196979604735e-09
ANKRD16	297.362881755886	-0.927189328691411	0.133665657544079	-6.93663088729916	4.01561204156679e-12	1.28647428528817e-11
ANKRD18A	170.107065102792	-1.31058711694444	0.174089787493801	-7.52822515215665	5.14346470312546e-14	1.79876785263798e-13
ANKRD18B	397.087551430977	-1.97171104223596	0.124397792118475	-15.8500485310714	1.40472340414483e-56	1.81593037508659e-55
ANKRD2	38.7041483314906	-3.18827295389584	0.458132455761451	-6.95928200196314	3.4201129605637e-12	1.09917649457354e-11
ANKRD22	29.9434036640971	5.04833274183266	0.738639803259402	6.83463403888585	8.22146338548436e-12	2.59435338066025e-11
ANKRD24	14.4047139083064	1.99975414312204	0.598646579578502	3.34045864678628	0.0008364013578391	0.00144921913891723
ANKRD27	907.778903196316	-0.618836360018979	0.0847379022953611	-7.30294641779039	2.8153332167129e-13	9.53466585321161e-13
ANKRD29	129.943601753962	2.56896609125629	0.231233489107605	11.1098357818785	1.12365966257998e-28	6.94668893768411e-28
ANKRD32	935.626311581831	-0.947156507431009	0.0797384984855423	-11.8782837076214	1.53486399795765e-32	1.06343209790003e-31
ANKRD33B	412.730202189188	-1.95447492438981	0.115066753677797	-16.9855745636364	1.05020143384746e-64	1.62035368987809e-63
ANKRD34A	474.495460288356	0.521698677426283	0.103655549170578	5.03300287925507	4.82855871303488e-07	1.12123705553041e-06
ANKRD36	134.53382658563	-1.26342900212904	0.191549623889925	-6.59583128628368	4.22879606828455e-11	1.27811511419581e-10
ANKRD36C	116.564520847615	-0.797416592457788	0.218962699764424	-3.64179192764662	0.000270746870685052	0.000493143085085072
ANKRD37	527.24601886859	1.22381236819147	0.157976595055684	7.74679545258018	9.42405802319735e-15	3.40161416381466e-14
ANKRD39	561.464283492024	-1.24096282249485	0.12469640584525	-9.9518732242765	2.47480279949462e-23	1.26675152782481e-22
ANKRD40	2756.01815151413	-0.52149913900114	0.0550653498200432	-9.47054982317246	2.78374521911816e-21	1.31662525924686e-20
ANKRD44	227.535248042206	0.607203690680679	0.154011806223233	3.94257885528961	8.06101336880332e-05	0.000154875951298768
ANKRD52	2619.49136901284	-0.535421679642902	0.059007953585457	-9.073720525954	1.15020880244107e-19	5.08082136121962e-19
ANKRD55	132.226214285278	-2.55628761512581	0.223430318399846	-11.4410955211151	2.60574213039233e-30	1.69782352578099e-29
ANLN	6369.91535084152	-1.6969437718559	0.0634399381954245	-26.7488244807005	1.27427755600712e-157	9.86802978180632e-156
ANO1	218.004737187534	-0.77698849750514	0.147949519202153	-5.25171356889299	1.50690672398277e-07	3.63585052588865e-07
ANO2	17.7183617493458	-1.72251419966735	0.553896787618956	-3.10981077733262	0.00187207230651832	0.00311594922675844
ANO3	47.1454503639906	1.13108187597145	0.319392137254923	3.54135792350039	0.000398073178580596	0.000714050554782131
ANO8	317.751792707004	1.52378812019159	0.137302262237859	11.0980554533895	1.28202826393831e-28	7.91064714138071e-28
ANP32A	6098.06897698868	-0.72332729471935	0.0496336120122732	-14.5733357979365	4.15115708966869e-48	4.31512379552266e-47
ANP32A-IT1	111.81463825592	-0.79128798674533	0.230207561860404	-3.43728060169092	0.000587586533374083	0.00103618305106336
ANP32B	6695.87493438037	-1.19748300635831	0.0660478511343789	-18.1305369636016	1.82963804969602e-73	3.42739488823265e-72
ANP32E	4836.38404434368	-0.93041145717842	0.0488604180876474	-19.0422328255444	7.62084569109505e-81	1.64238864860684e-79
ANXA3	34.8463501019261	-6.27513593097076	0.918486858184225	-6.83203670804414	8.37174196414063e-12	2.63971641709753e-11
ANXA4	923.780956478164	1.13138843774848	0.0802996878301227	14.0895745465658	4.40205638328259e-45	4.2535691082644e-44
ANXA9	149.065293701884	2.21754669046934	0.207953867191431	10.6636472810962	1.50574123079493e-26	8.61450046674299e-26
AOAH	85.2986935774589	1.76374237398658	0.273355772891329	6.45218630406517	1.10247925983722e-10	3.25425403467859e-10
AOC2	106.203819906826	-0.812693094766458	0.215170488797277	-3.77697285212814	0.000158746027102838	0.00029613928638306
AOX1	105.042724730365	-1.87530172100215	0.218919499088089	-8.56617034486987	1.06983586319002e-17	4.3549530799121e-17
AP000472.2	32.0729589160495	1.58244080338974	0.45655701920195	3.46603104724096	0.000528202281601966	0.000936666366574759
AP1G2	944.556754672323	1.17679536399752	0.0857830022943404	13.7182813905215	7.89138140673892e-43	7.21185816307563e-42
AP1M1	4258.37686879346	-0.717093355479556	0.0740948224118236	-9.67804945255023	3.73778923879543e-22	1.82602230093281e-21
AP1M2	291.6296442636	-2.06448856075301	0.173000985566127	-11.9333919052379	7.92761351136987e-33	5.5305355466173e-32
AP3S1	7382.40329923153	-0.789359287862472	0.0535519657677828	-14.7400618547855	3.56458127978266e-49	3.8207117889591e-48
AP3S2	691.107254146337	0.525354071414559	0.0997271399807138	5.26791474734117	1.37982156524326e-07	3.33917644041e-07
AP4B1	575.682389552033	-0.859317101286579	0.0920222462747703	-9.33814524284415	9.80363714413856e-21	4.53607396163187e-20
APBB3	211.331363906055	1.21122612681564	0.161009185119903	7.52271447069088	5.36505068481861e-14	1.87464044330288e-13
APC2	47.4011707258327	1.77105807466965	0.320155098450253	5.53187527933387	3.16825155278457e-08	8.02851908279604e-08
APCDD1L	85.0229688655799	2.13786160009774	0.256652718936749	8.32978356494484	8.09902830463659e-17	3.17776419661923e-16
APEX2	2325.83312168175	-0.840579294401184	0.0734685354765958	-11.4413508986981	2.59808256374e-30	1.69351455071011e-29
APH1B	291.190690726415	1.70747734920255	0.132706946719592	12.8665257653047	6.94567081157686e-38	5.64902925052118e-37
API5	4178.55932225127	-0.780435541333988	0.0530147053775221	-14.7211143733883	4.718206812721e-49	5.03057821237743e-48
APITD1	777.018691341308	-0.73968800131429	0.0998709559658734	-7.40643757897989	1.29737265197564e-13	4.46290677411812e-13
APLF	52.8852157711876	1.67085370216533	0.314061918036279	5.32014104929563	1.03686832794679e-07	2.53194234879582e-07
APLN	41.8347360669818	-3.0163170307839	0.391795970114975	-7.69869335281508	1.37464609993566e-14	4.91900223910205e-14
APLP1	231.136118072662	1.04778950001112	0.150810312691853	6.94773110212985	3.71207670875943e-12	1.19064529392135e-11
APLP2	5568.70209475324	0.934922249473692	0.0566229704640459	16.5113599977476	3.03955524799306e-61	4.40422575548501e-60
APOA1BP	10299.1977856261	0.515407638513482	0.0460291390731513	11.1974207836991	4.1977735013531e-29	2.62929427706656e-28
APOBEC3B	666.157562769051	-0.931861654517881	0.097415700286771	-9.56582616328456	1.11308873416049e-21	5.33471754882661e-21
APOBEC3C	4784.33601715883	1.23555468526914	0.0711464926863317	17.366347076537	1.48376312967116e-67	2.44798228886114e-66
APOBEC3D	1274.07419838979	1.53925789370505	0.0689272928651044	22.3316168345315	1.82214600473606e-110	6.52465333775513e-109
APOBEC3F	1170.56027833569	2.26941440049887	0.0950340991458057	23.8800011879634	4.94271451260432e-126	2.31207613833818e-124
APOBEC3G	3914.10796260233	2.56122393462495	0.0540696318672125	47.3689915425161	0	0
APOBEC3H	69.1121531743158	2.26489459412234	0.310518963794684	7.29390104373753	3.01106632310615e-13	1.01783852212767e-12
APOC1	796.31104469474	0.561600583499316	0.135766309944551	4.13652388231426	3.52606671840828e-05	6.98267341703635e-05
APOD	26.2882953849179	3.30017925602911	0.577915991753128	5.71048267070426	1.1265620864396e-08	2.93708237258778e-08
APOE	662.712114442459	3.44866624527134	0.129386863912096	26.653913241257	1.61219880275783e-156	1.22504401984204e-154
APOL1	253.939340532834	1.17796488460394	0.169226407904853	6.9608809829861	3.3815136586117e-12	1.08741900585397e-11
APOL3	96.5888866956747	1.43643953634719	0.245415863104463	5.85308348929246	4.82541733255058e-09	1.28685746461248e-08
APOL4	5.080442613089	5.6858929626675	1.4771457165547	3.84924310374018	0.000118483372770311	0.000224077283043641
APP	9349.27125753815	0.593025015229989	0.0367883887978267	16.119896375158	1.84919080635065e-58	2.5171701598642e-57
APPBP2	888.044477821158	0.630135831871598	0.0763151377187577	8.25702279662814	1.49350908547117e-16	5.78564972435399e-16
AQP1	307.957130423234	1.61820810844016	0.132921920471757	12.1741252511018	4.26946769701722e-34	3.10428277970457e-33
AQP3	508.546563112364	2.47181168635927	0.112903714594897	21.8930944409422	3.02281818079799e-106	1.00049718315369e-104
AQP7P3	116.829690853244	0.903400505059356	0.321815583677875	2.8071993740478	0.00499743010094783	0.00787416337459507
AQP9	36.3034034267172	6.67942393801217	1.07460665508356	6.21569195241283	5.10989639634436e-10	1.44713338888598e-09
ARAP2	225.490322380765	-0.81174122728376	0.14106598270579	-5.75433716700321	8.69823995186705e-09	2.28244185507406e-08
ARF1	17380.3171355017	-0.610810435469694	0.0358702570664019	-17.0283261237571	5.06319009561858e-65	7.88717340688996e-64
ARFGAP3	949.80368771934	0.713742225710998	0.0781266331649109	9.13570951156208	6.49792710014279e-20	2.90602238507353e-19
ARHGAP10	737.969183272927	-0.576322491532063	0.0881633674483136	-6.53698364992621	6.27719078831308e-11	1.87620190044039e-10
ARHGAP11A	2345.40355541119	-1.70020829545698	0.0639681772276619	-26.5789704997527	1.18830836936301e-155	8.86302809130893e-154
ARHGAP11B	244.201058605989	-1.73061059423506	0.147157267802628	-11.76027946208	6.25269910082615e-32	4.2520981070114e-31
ARHGAP12	1482.10143109881	0.627219682562593	0.0682560147433571	9.18922215017887	3.95692247991822e-20	1.78740693099292e-19
ARHGAP19	534.639663809246	-1.23518352421332	0.0969787652199939	-12.7366390096981	3.6999358921307e-37	2.9426762857069e-36
ARHGAP23	2887.13547032744	-0.876057079265737	0.0570993956464581	-15.342668155194	3.96554724777908e-53	4.7507314733756e-52
ARHGAP24	187.790244591767	0.951787211332445	0.154379057507684	6.16526118696553	7.03668943939522e-10	1.98239893083745e-09
ARHGAP26	824.100467412195	0.850203919237854	0.078213039105626	10.8703603511642	1.59569352516098e-27	9.46018304202579e-27
ARHGAP28	119.752398091573	2.08322370185498	0.214386950252522	9.71711990585803	2.54888971123309e-22	1.2546770065787e-21
ARHGAP29	2559.75960210876	-0.859581250519882	0.0576203515912506	-14.9180146733156	2.51649948499551e-50	2.79735880251733e-49
ARHGAP31	452.421224358357	0.589805394763344	0.102296092864634	5.76566883687163	8.13346304711029e-09	2.13701460093312e-08
ARHGAP4	1603.30995492776	0.857066939358555	0.0684616961097597	12.5189264663336	5.88253915140428e-36	4.52513765045049e-35
ARHGAP44	419.053394401439	0.610741152322403	0.109224905961917	5.59159238402408	2.2499652549774e-08	5.75469147468539e-08
ARHGAP5	2059.88555717538	0.627699739506068	0.0621590546382727	10.0982832373963	5.62176970512219e-24	2.94746817873024e-23
ARHGAP5-AS1	362.310774644484	1.77317709896471	0.136451805368222	12.9948965803692	1.30784442811881e-38	1.07997255454606e-37
ARHGAP6	57.418908268309	0.822117138458875	0.272610681566687	3.01571873022065	0.00256370955164654	0.00419254714493273
ARHGAP9	31.4448068994178	1.29259646901192	0.416000243338856	3.10720123295462	0.00188867786073195	0.00314067215537397
ARHGDIA	18984.6301594686	-1.09022943662777	0.0543349463897201	-20.0649767611446	1.49360292096247e-89	3.68505537740511e-88
ARHGDIB	1348.82058420205	-0.680667711580512	0.0875799324449079	-7.77195976953608	7.72809967888903e-15	2.80007372515825e-14
ARHGEF10	454.552858414653	-0.948830431496993	0.104544762377249	-9.075829433455	1.12814937486826e-19	4.9847386383409e-19
ARHGEF10L	258.267521628394	1.22852965860866	0.13409872839237	9.16138186645595	5.12369421976321e-20	2.30544873357986e-19
ARHGEF16	92.0244587212706	-1.15919885615068	0.340676216716712	-3.40264098070164	0.000667379138666448	0.00117000989593983
ARHGEF17	270.15499587453	0.997257985117181	0.133661973857974	7.46104487561167	8.58390066348398e-14	2.9730458428951e-13
ARHGEF25	614.605482050426	1.72327010656816	0.101278440814261	17.0151721601692	6.33866219672194e-65	9.83616947784703e-64
ARHGEF26	196.009920411567	-1.6699573409054	0.157921657040513	-10.5745935814047	3.90868468646475e-26	2.20425301917881e-25
ARHGEF28	478.856823004996	-1.51782864825008	0.101407045653904	-14.9676843306365	1.19407016507639e-50	1.34301776384722e-49
ARHGEF3	393.154681172149	1.19381915675774	0.116615797634988	10.2371992557512	1.35090417143865e-24	7.24226035599026e-24
ARHGEF37	75.0441892457517	2.94778597444361	0.298458813623141	9.87669266207607	5.25383446353155e-23	2.65231786625883e-22
ARHGEF39	406.194450822868	-1.29671224638075	0.109662407595819	-11.8245830527451	2.91345695475471e-32	1.99468277549513e-31
ARHGEF4	235.040894097663	0.790684300659382	0.140796821967521	5.61578229970119	1.95674899950821e-08	5.02618355134746e-08
ARHGEF40	851.167715975361	1.69844691860581	0.0876526954426068	19.3770072902997	1.20663150184566e-83	2.73137494508698e-82
ARHGEF5	201.345451197263	0.529840563513119	0.151756308954189	3.49139068526675	0.000480513051592525	0.000855002609941184
ARHGEF6	324.913829034696	2.10484721827184	0.132345229100489	15.9042168167138	5.92394895267023e-57	7.76978231758248e-56
ARHGEF9	174.424709937161	0.629918396718553	0.157988792482814	3.9871081158309	6.68835518001079e-05	0.000129394009787801
ARID3B	202.215433137639	-0.634434876136331	0.168726542759877	-3.76013676188	0.000169820491874558	0.00031567068576889
ARID5B	603.089944838818	0.816337605208114	0.0910019557064468	8.97055012577365	2.95037136821716e-19	1.27815205017652e-18
ARIH2OS	42.7229410275887	1.4831735620356	0.419736988473143	3.53357841402272	0.000409974455811325	0.000734495967158102
ARL10	34.8258328787965	1.14219503173762	0.399966147167892	2.85572926565248	0.00429381098377492	0.00683269400967428
ARL15	448.000347847271	0.644249562579014	0.113952566115812	5.65366436701611	1.57062769993845e-08	4.05820710783906e-08
ARL5A	1212.16161650914	-0.78737293728577	0.0677305552666698	-11.6250772518506	3.07315251552032e-31	2.06557198769503e-30
ARL6IP1	9733.93630454448	-0.995241647880143	0.0447740123550253	-22.2281094664602	1.8370978840698e-109	6.4080666494978e-108
ARL6IP5	4934.66502818858	1.10390716220021	0.0557938518818539	19.7854624652514	3.97237204531259e-87	9.48271999312453e-86
ARL8A	1542.91297790221	0.675361502788548	0.0628768489200617	10.741020174964	6.53185738547431e-27	3.77834566775917e-26
ARMC1	2055.26010842563	-0.618051090126276	0.0617797620953715	-10.0041027864784	1.46210987379797e-23	7.52679653543898e-23
ARMC6	2995.4955324472	-1.24809616042395	0.0804542341770221	-15.5131196411339	2.8279839923739e-54	3.45701819611568e-53
ARMCX3	373.628227370905	0.535939923603197	0.120771645679748	4.43763037745098	9.09546307513351e-06	1.90046565803041e-05
ARMCX5-GPRASP2	46.5005954967729	2.39137645342493	0.589911824235584	4.05378626970853	5.03952627015024e-05	9.83893035975652e-05
ARNT	1102.84121107487	0.594134263191307	0.0715530508409199	8.3034092356483	1.01165666060945e-16	3.9492674992677e-16
ARNT2	262.989314459635	1.18811363791739	0.134782631152079	8.81503519972691	1.19647464688986e-18	5.06008418079757e-18
ARNTL	413.105865430656	0.541978985104052	0.1111392713042	4.87657493830957	1.07943691557379e-06	2.44072177683176e-06
ARNTL2	1147.01356406403	-0.726565668555076	0.0711879888627962	-10.2062957552491	1.85824024170468e-24	9.90306826209756e-24
ARPC4-TTLL3	20.0783772044006	3.57030390843126	0.679110939204372	5.25732056770303	1.46169393677251e-07	3.53044565985122e-07
ARPC5L	4013.25222466113	-0.702667708497802	0.0680087944713226	-10.3320124104552	5.04900351995125e-25	2.74867547831857e-24
ARRB1	1711.27985624344	0.791502561599209	0.0700620871204602	11.2971593358095	1.35531373018406e-29	8.59551438990163e-29
ARRB2	762.15942687415	-0.654876772831174	0.102321232988271	-6.40020407989263	1.55169409777057e-10	4.53979916348818e-10
ARRDC3	1151.09181501705	1.97992677274876	0.0762663007392037	25.9607028734645	1.3767054556176e-148	9.13195811441426e-147
ARRDC4	201.804467640756	1.81973946877071	0.1600313131672	11.3711462635406	5.82179707509032e-30	3.74804238903488e-29
ARSA	329.202551506052	1.35619807112829	0.140500141075623	9.65264561832952	4.79036245773855e-22	2.3275898042179e-21
ARSD	618.887973392679	1.64143744927641	0.0960113120571605	17.0962922400141	1.58151198905093e-65	2.489958321283e-64
ARSE	265.752881633152	0.765776433760917	0.134840763142326	5.67911672935749	1.35392062691288e-08	3.51398418001684e-08
ARSK	271.057378847043	1.32129002676733	0.141938172839749	9.3089124675368	1.29147897926865e-20	5.94499069381772e-20
ART3	64.2791389837281	2.21915300645734	0.327893325489273	6.76791149422142	1.30654635852408e-11	4.06975612253893e-11
ASAH1	1146.23507127707	0.874473318444564	0.0732204679570409	11.9430173398731	7.06142097862808e-33	4.93050468244588e-32
ASAP1	1976.7723259238	-1.26147108119487	0.0610023873925244	-20.679044462274	5.34898439438965e-95	1.4900742241514e-93
ASAP1-IT1	38.3318474506545	-3.69996967059242	0.515292612248336	-7.18032741523041	6.95446684414094e-13	2.31648581750198e-12
ASAP1-IT2	31.0868357277734	-2.48626478521517	0.460460955653819	-5.39951271587156	6.68221479145457e-08	1.65394779629442e-07
ASAP3	221.560891885841	1.58490389168835	0.171023682007275	9.26716039022554	1.91167436445036e-20	8.74270968879034e-20
ASB2	7.25428858849601	2.53289576624386	0.890416378684718	2.84461946891109	0.0044464507852469	0.00705823910937829
ASCL1	5.88931332475607	3.87038053792247	1.31291274044842	2.94793432852252	0.0031990501583326	0.00517249019107025
ASF1B	1998.22832319649	-1.36383595583247	0.0665291878658439	-20.4998136845237	2.1611929512918e-93	5.79120991997645e-92
ASIC1	403.629195582364	1.48326755741196	0.115087374828279	12.8881865593436	5.24629660017963e-38	4.28412262734144e-37
ASIC3	32.9512052366482	1.69333642487921	0.408429351317454	4.14597143769684	3.38376008769306e-05	6.7115388504059e-05
ASMTL	232.031166767194	-1.16473613331218	0.145211289509822	-8.02097507186862	1.04909019226533e-15	3.93044554671628e-15
ASNS	3430.75559319719	-0.929118428600403	0.211946414580771	-4.38374213802199	1.16657849527933e-05	2.41631340492654e-05
ASNSD1	1434.44901227208	-0.649125952557919	0.0659217747086785	-9.8469125782268	7.06818767638975e-23	3.54944516110357e-22
ASPM	3129.80975486774	-1.59377988277928	0.0852675637304836	-18.6915142529104	5.80419919749968e-78	1.18313556689587e-76
ASPSCR1	1153.16038117106	-0.633771052760431	0.075510497814396	-8.39315156308774	4.73280839210499e-17	1.87516533234319e-16
ASRGL1	171.375898381123	-1.23185862640474	0.211989784144201	-5.81093391541356	6.21252856364709e-09	1.64835696397751e-08
ASS1	2838.3582792427	1.20010792009699	0.0662874401645754	18.1046049917966	2.93106320359872e-73	5.46535229841536e-72
ASTE1	364.056942412062	-0.522857573584062	0.122830859475244	-4.25672812042353	2.07440364043364e-05	4.19730252786828e-05
ASUN	2000.87392203426	-0.58613588354537	0.056939734238707	-10.2939694289427	7.50185523291203e-25	4.05671657015307e-24
ASXL1	2312.9512495473	-0.552611359200774	0.0625511185814805	-8.83455598769076	1.00496619738676e-18	4.26353287148222e-18
ATAD2	2179.12298173469	-1.67295806785456	0.0652279229259192	-25.6478819623702	4.46445482702773e-145	2.82254692872827e-143
ATAD3A	2402.29428185081	-1.49581212499467	0.0789605754353341	-18.9437844993883	4.96934095576053e-80	1.04724978345032e-78
ATAD3B	1782.73951604816	-2.15304518956192	0.0793626414030951	-27.1292027520388	4.45580557252557e-162	3.71738212326424e-160
ATAD5	568.358911815014	-2.12805072066795	0.102948463738574	-20.6710294004182	6.31548330370163e-95	1.75629033110672e-93
ATF3	491.057128828693	0.724209036823707	0.241675795233256	2.99661385669479	0.00272996271691961	0.00444959179993393
ATF5	1849.15196539867	-1.14540460489706	0.0890725707346163	-12.859229226803	7.63340216119909e-38	6.18971011918874e-37
ATG10	238.591186689389	0.85561811144889	0.137360162838499	6.22901206410831	4.69385648816001e-10	1.33234070959084e-09
ATG16L2	77.0387824872754	1.21572606358119	0.260125856374414	4.67360715511236	2.95955180110597e-06	6.46253992186996e-06
ATG3	2927.80415410167	-0.620507009136722	0.0525209451740802	-11.8144676772297	3.28623737181082e-32	2.24705331063617e-31
ATG4D	1163.37089638651	-0.59533044541705	0.101353496857979	-5.87380271892597	4.2591019224681e-09	1.13996303315936e-08
ATHL1	134.819603802997	1.31120266129166	0.194088750493155	6.7556860351775	1.42160966626722e-11	4.41881168591031e-11
ATIC	7194.89591349638	-0.690353534866061	0.0386317789919838	-17.8700943337171	2.01653074617384e-71	3.61835367259685e-70
ATL1	19.475440165861	1.43696861758938	0.501899930242296	2.86305801416564	0.0041957373306946	0.0066858332871214
ATL2	1872.21094673972	-0.505660178420555	0.0580078524751894	-8.71709875204967	2.85421183274486e-18	1.19029679239824e-17
ATP10B	18.8180610352456	1.95153365203276	0.518294623346264	3.76529789067283	0.000166350636184091	0.000309683120156374
ATP11A	702.034644773153	-0.610250638818686	0.0893346520049547	-6.83106303234763	8.42876856048846e-12	2.65717996009945e-11
ATP13A3	3505.90073226142	-0.766104331735316	0.0598618983121405	-12.7978623020036	1.68526721710496e-37	1.35297866611329e-36
ATP1A1OS	105.64309585459	2.0077529887682	0.239729906092416	8.37506267571894	5.51944897565802e-17	2.18149649990293e-16
ATP1A2	6.03887600147003	2.96193480119289	1.0580763448184	2.79935830311115	0.0051204284332113	0.008048376633148
ATP1B2	9.25676556515002	2.12062419412023	0.754350053767825	2.81119379991841	0.00493580460792699	0.00778540079712487
ATP1B3	6109.9359173396	-0.944117260889599	0.0476184088670943	-19.8267284302733	1.75062480810912e-87	4.19139978095357e-86
ATP2A2	9398.76572716979	-0.746598757116657	0.0407801096856189	-18.3079143943535	7.1558549632998e-75	1.38042327271761e-73
ATP2A3	17.9837619617247	2.5768007224231	0.6066409779014	4.24765358142673	2.16021074289346e-05	4.36492020895513e-05
ATP2B4	2730.1795967675	0.587685642475824	0.0589639372604245	9.96686567723942	2.12839655156056e-23	1.091165606177e-22
ATP6AP1L	26.9983559192639	2.8507271279771	0.551412985095997	5.16985853621277	2.34271265574507e-07	5.57108497402792e-07
ATP6AP2	4051.06442289137	0.653991303675515	0.047444328951773	13.7843935855916	3.1641420656559e-43	2.92137132530752e-42
ATP6V0A2	352.761324159147	-0.500663753905872	0.115635020125957	-4.32968968536104	1.49319604517753e-05	3.05993643849054e-05
ATP6V0A4	76.132937174072	2.20197370207132	0.285303380356356	7.71800775483614	1.18162013579212e-14	4.24517689185251e-14
ATP6V0B	5247.87303385226	-0.688593772678973	0.0762344482976801	-9.03258025807642	1.67670768880056e-19	7.35035588928414e-19
ATP6V0C	13438.2887382519	-0.588045603685958	0.0576721692105734	-10.1963496732519	2.05864954918591e-24	1.09566731185709e-23
ATP6V0E2-AS1	63.8552746010269	-0.733065839112252	0.264650947940303	-2.76993468119981	0.00560675352999651	0.0087693569658865
ATP6V1C2	12.3958371994022	1.73934349260122	0.638324955050894	2.72485585725304	0.00643295649385231	0.0099834500769968
ATP6V1E2	183.831254689179	-0.585108512004311	0.155784846084287	-3.75587566256437	0.000172736441943439	0.00032086988555659
ATP6V1G2	28.3862482697561	2.80378982348342	0.57096815138449	4.91058882476152	9.0803312240043e-07	2.06702054656132e-06
ATP7A	263.101795656892	1.16084648190794	0.143273944604227	8.10228604450449	5.39359438997872e-16	2.04918603760107e-15
ATP7B	76.2629086499101	0.764134703208845	0.240218841336789	3.18099404258437	0.0014677064777092	0.00247214375499255
ATP8A1	441.237564879862	3.02334421150062	0.136453697789796	22.156557575728	9.01871375710212e-109	3.0925398762436e-107
ATP8B3	140.503022813012	0.878244245866456	0.19224914527017	4.56826086083374	4.91787738160893e-06	1.05229832656452e-05
ATP9A	786.476017409499	0.559069751452783	0.0864211552345306	6.46913073466298	9.85682906417445e-11	2.91543820182134e-10
ATRAID	8030.65922013844	0.536083729017991	0.0586823370285142	9.13535070625261	6.51951170695691e-20	2.91487008224027e-19
ATRIP	756.84403952244	-0.938314715914938	0.0918866708188139	-10.2116521096422	1.75844869379884e-24	9.39290168618292e-24
ATRNL1	95.4679209538547	-0.746629800603896	0.218351984806167	-3.41938636952023	0.000627625397364711	0.0011034235342546
ATXN1	501.546331555904	1.31129006756641	0.102734478528564	12.7638752476056	2.6089186614159e-37	2.088296168893e-36
ATXN2L	6684.72857731879	-0.676347442023155	0.0516046352185641	-13.1063312270028	3.02900322226864e-39	2.53487162111778e-38
ATXN7L1	244.735996279629	0.71736452643969	0.14058778517779	5.10260920273052	3.35002321233483e-07	7.86482821172604e-07
ATXN7L2	518.313497555678	-0.545085634674335	0.101015534838853	-5.39605750287707	6.81211226148664e-08	1.68481107811982e-07
AUNIP	841.575335983513	-1.33646962151622	0.0948152694586494	-14.0955104504458	4.04710877637133e-45	3.91995544856793e-44
AUP1	5835.80798298335	-0.602166043680792	0.0430893230883011	-13.9748318265942	2.22037472781375e-44	2.10896508037943e-43
AURKA	4947.98852361286	-1.65212026578374	0.0552630475729543	-29.8955692518174	2.24685255074864e-196	3.10814602853562e-194
AURKAIP1	8167.45045168345	-0.692399956282074	0.0781104388131889	-8.8643716102791	7.6936748071322e-19	3.27776064104856e-18
AURKAPS1	183.281471978485	-0.655014400929116	0.157307514284002	-4.16391043943748	3.12842869500174e-05	6.22187496050665e-05
AURKB	3561.49378227011	-1.89679573714932	0.0834338464559501	-22.7341279075603	2.06025672887603e-114	8.05440945817839e-113
AVIL	9.78413464770269	2.76081363315266	0.804518295186603	3.43163561309977	0.000599953082679516	0.00105637953037075
AVPR2	189.319761019288	2.25908155942338	0.176128940188405	12.826293946962	1.16819847938827e-37	9.42537008419702e-37
AXIN1	928.277432445756	-0.691320037961333	0.0753555457629196	-9.17410962872374	4.55321567344154e-20	2.05446879494428e-19
AXIN2	23.2075194408696	2.97966130841804	0.550099382381518	5.41658726377466	6.07473489941035e-08	1.50982162694958e-07
AXL	11930.7273869384	-2.02275280700638	0.0474082431794236	-42.6666898275679	0	0
AZGP1	43.3180084477287	2.00546497909006	0.44108142511505	4.54670014400846	5.44935486872514e-06	1.16049748092522e-05
AZIN1	4773.57955703267	-0.656209231659603	0.0530371099223461	-12.3726430912315	3.67525125489284e-35	2.76798238996931e-34
B2M	75074.7330418128	0.709209094464601	0.0724350604435929	9.79096434960362	1.23115989998385e-22	6.12929036642221e-22
B3GALNT2	1543.63912263128	-0.838230098016916	0.0691053788297161	-12.129737398335	7.34847027336445e-34	5.29541368541423e-33
B3GALT4	153.801487474073	2.01794676465656	0.208126882521783	9.69575261112827	3.14311726702088e-22	1.5406224399374e-21
B3GALT5	119.84542634978	-1.3787171899684	0.204374440343223	-6.74603530486988	1.51939663664023e-11	4.71732870976831e-11
B3GAT1	82.8380829545633	0.99553883049206	0.255707579699622	3.89327071047919	9.89016803099626e-05	0.000188497844538006
B3GNT1	1018.18634237208	0.831147267132413	0.0732543555918758	11.34604571178	7.75930560529329e-30	4.9638087439396e-29
B3GNT4	38.14018884682	1.82836114077416	0.378280820868806	4.83334348427955	1.34258842036525e-06	3.01300521126062e-06
B3GNT5	672.256019884126	0.520536011748491	0.0877656818243984	5.93097439600572	3.01142175427319e-09	8.13823027098207e-09
B3GNT7	447.855202760587	1.87276885192733	0.12726006150263	14.7160769043682	5.08305494150215e-49	5.41601344491194e-48
B3GNT9	40.556180524449	1.73988274440718	0.375341543329006	4.63546541897731	3.56135261267173e-06	7.7193641403632e-06
B4GALNT1	620.538807866991	-0.8696936477054	0.105896490102396	-8.2126768022666	2.16311211652027e-16	8.32579538784319e-16
B4GALNT4	253.404157183435	1.60603301226979	0.157290198902188	10.2106362855355	1.77695705557889e-24	9.48863409585759e-24
B4GALT1	5101.02487727552	1.04667659130528	0.0483237653430022	21.6596654643106	4.92799492072369e-104	1.56391368219437e-102
B9D1	1313.74993373275	0.968324570099793	0.0678418317273053	14.2732668833595	3.21173438894164e-46	3.19888745138587e-45
BACE1	1883.04554018491	0.817660232413957	0.061369668107875	13.32352378013	1.68941473388392e-40	1.46142049534534e-39
BAG2	2731.7110206181	-0.646244395375446	0.0624319671983478	-10.3511778400689	4.13368677031853e-25	2.25721053905551e-24
BAG3	3593.61008499499	-0.777859469651303	0.0563122375266436	-13.8133291060094	2.11812070061802e-43	1.96344693811585e-42
BAI2	244.274424523608	0.930198635076846	0.140362431011423	6.62711972408872	3.42300003705441e-11	1.04098563697342e-10
BAIAP2-AS1	262.705783522908	1.2107815160523	0.142340870572222	8.50621126022947	1.79709378644851e-17	7.25516660854806e-17
BAIAP2L2	958.164579282789	-0.941908894120958	0.0818789031816124	-11.5036823592	1.26405074771416e-30	8.33686281652553e-30
BAK1	1537.27173371358	-0.644471204226953	0.0652107916844948	-9.88289188919921	4.93866911978533e-23	2.49788624074142e-22
BAMBI	647.690759147876	1.02578862141675	0.0965577643366656	10.6235746908986	2.31521738635872e-26	1.31526126353864e-25
BANCR	5.62245512129466	5.82931853122507	1.45566298595105	4.00457976020907	6.21278268882392e-05	0.000120423817746845
BANF1	12629.0536946911	-0.501126209728521	0.0461294364552902	-10.8634799866724	1.72064578639726e-27	1.01823225056086e-26
BANK1	44.0160445563891	3.77601478751559	0.450152603742625	8.38829933698334	4.93225052118073e-17	1.95322913347957e-16
BARD1	448.875106307852	-1.35313891165225	0.110938490212788	-12.1971996288829	3.21698214198396e-34	2.3453538724329e-33
BARX1	294.44453626919	0.897050396497436	0.137761542714821	6.51161694925568	7.43461111530170e-11	2.21315396176491e-10
BARX2	13.8536991143838	3.03557240773106	0.810410531361738	3.74572181660864	0.00017987582966191	0.000333481134373198
BASP1	3006.75161848088	-0.693490353173114	0.0572179065318678	-12.1201629910537	8.25947170861115e-34	5.94395507353808e-33
BATF2	190.14794880122	0.905971343283463	0.164100868456437	5.5208199189023	3.37421451267912e-08	8.53707392335649e-08
BATF3	219.702788329567	-1.42381575426405	0.177790502728938	-8.00839039436669	1.1621947447556e-15	4.34614647501602e-15
BAZ1A	1714.80322502275	-0.950190851765209	0.0615128667967145	-15.447025984098	7.90055808057674e-54	9.5497036993379e-53
BAZ1B	3087.69432402368	-0.892980676409548	0.0528202656377069	-16.9060239593357	4.06207059130984e-64	6.21992549861398e-63
BAZ2B	229.32239127356	1.73142988071594	0.155280335902887	11.1503486300982	7.13263588201394e-29	4.44348390109298e-28
BBC3	414.596458729429	1.28770746826815	0.129736583498937	9.9255540229229	3.22307793092474e-23	1.64352603377495e-22
BBS1	498.722340790824	1.41050461226066	0.101345552010782	13.9177752183006	4.94044247805688e-44	4.66245256602628e-43
BBS10	863.938625361127	0.621554874887121	0.0924818482078012	6.72083102719275	1.80691036136707e-11	5.58534075605922e-11
BBS12	130.30450546252	1.58900020167405	0.19340160347443	8.21606529174476	2.10288996022868e-16	8.09592626220294e-16
BBS2	846.346139910517	1.11486853428801	0.0831726730254712	13.4042648111909	5.70861672221741e-41	4.99157005127438e-40
BBS4	561.458332205694	0.915122029979381	0.102445463192032	8.9327726330253	4.15462944909184e-19	1.78884484260578e-18
BBS9	229.103837007072	0.948595165134327	0.155141285614955	6.11439541302144	9.69237103164275e-10	2.7023432411221e-09
BCAM	763.519656920198	0.74916823094607	0.0876199493492658	8.55020159803765	1.22873706047336e-17	4.98298905631704e-17
BCAN	13.2071581939924	1.90020599873109	0.658223947907096	2.88686852669677	0.00389096780862036	0.00623394515764409
BCAR1	2757.43304898874	-0.701976816626193	0.0571203038336849	-12.2894447247709	1.03212547583563e-34	7.63131604677918e-34
BCAS2	3362.60544386302	-0.69083123265688	0.0569109734004431	-12.1388054250272	6.57793445708465e-34	4.75073044122781e-33
BCAS3	419.846084067445	1.42270211641074	0.121547546915281	11.7049019294677	1.20298242611219e-31	8.12954929712976e-31
BCAT1	2250.72014336789	-0.84748045778378	0.0611392414495904	-13.8614813937875	1.08413461686532e-43	1.01602309055966e-42
BCCIP	7216.74974621609	-1.45269761894996	0.051584141953309	-28.1617094700316	1.72263397860463e-174	1.73172863004447e-172
BCDIN3D	230.693282470386	0.802912607085657	0.141785166119695	5.66288159092635	1.48851879071727e-08	3.85281890736591e-08
BCDIN3D-AS1	25.8632816997059	1.9920930169377	0.487070617541907	4.0899470121831	4.31471749347844e-05	8.48010960922265e-05
BCHE	62.8668493549828	1.08627837198391	0.284783756902382	3.81439722475556	0.000136515734898466	0.000256680665582211
BCKDHA	1250.71283985314	1.21088105697025	0.0709572043280184	17.064948773526	2.7062661031551e-65	4.24839154990934e-64
BCKDHB	352.568185431664	1.20255634066893	0.119411162922899	10.0707196147599	7.44314802696693e-24	3.87479417228883e-23
BCL11A	64.7525625006923	1.39018775873577	0.277493099932805	5.0098101865322	5.44837455787342e-07	1.25902259022246e-06
BCL2	158.055923085187	-1.69282051726643	0.175515918303349	-9.64482614243956	5.16987240325952e-22	2.50972959948276e-21
BCL2L1	3858.95043645153	-0.697478702182032	0.058358070979976	-11.9517093431918	6.36034175128024e-33	4.4544409885102e-32
BCL2L12	705.89234642807	-1.05605572403941	0.132603365110845	-7.96401903644479	1.66539619336075e-15	6.18362867390314e-15
BCL2L13	1643.59433834887	0.5210375656995	0.0639267421710322	8.1505415105543	3.6229825088997e-16	1.38329728489129e-15
BCL3	1174.8303398311	2.01365805374976	0.0842304326297976	23.9065381819896	2.6188946300215e-126	1.23576704334979e-124
BCL6	389.057642419811	1.82256208965481	0.123225725967441	14.7904349951761	1.68858966118247e-49	1.83298616138419e-48
BCL7A	189.636986323426	-1.22773341805713	0.162420740309993	-7.55896947467364	4.06275223420775e-14	1.42513317968471e-13
BCLAF1	4494.02503729551	-0.956145634343639	0.0618567566293531	-15.4574162378555	6.72420705016732e-54	8.1460547235747e-53
BCO2	44.9965482379658	2.61044837959622	0.368549912407778	7.08302536973045	1.4104084255988e-12	4.62187899743198e-12
BCS1L	1858.67787266682	-0.883477087894484	0.0693716726071743	-12.7354156918961	3.75838973764753e-37	2.98623161039889e-36
BCYRN1	1927.55999463381	-2.23025690090385	0.227941224553469	-9.78435079162562	1.3143605262106e-22	6.53746930446176e-22
BDH1	389.22253220239	-0.760618708414124	0.126632593980721	-6.00650025798193	1.89570674518468e-09	5.18452410794424e-09
BDH2	180.283868105664	1.7801079357061	0.184448480576892	9.65097641432735	4.86898907719297e-22	2.36437408383943e-21
BDKRB2	36.2046061896884	6.08428135092794	0.907277707617783	6.70608491737695	1.99915414268885e-11	6.16428077718022e-11
BEGAIN	76.433063201844	1.2563678287433	0.254384296125631	4.93885765701051	7.85815448320935e-07	1.79511969387076e-06
BEND3	329.188826877799	-2.36986836473536	0.134437811987316	-17.6279896980095	1.50213755544017e-69	2.58639322710629e-68
BEND6	419.811905548777	0.894733945153818	0.108239804900276	8.26621912316047	1.38274298342425e-16	5.36426059125637e-16
BEX2	81.962134699356	0.711388257976251	0.248743667686356	2.85992509716167	0.00423741078860379	0.00674758890334045
BEX4	217.456414046837	1.19629912835758	0.158009504999636	7.57105800920224	3.70196684839113e-14	1.3025289878524e-13
BFSP1	104.286364504965	2.74145193449027	0.246636808074463	11.1153398225239	1.0564763752914e-28	6.53634179437743e-28
BGN	4520.91599177288	0.554140136782395	0.0466859962332344	11.8695150900072	1.70452727769114e-32	1.17896470040304e-31
BHLHB9	70.4734373439926	1.65461927697742	0.272283120899344	6.07683381735988	1.22578677774198e-09	3.39947892353565e-09
BHLHE40	1842.41122838319	2.56875171919207	0.0688078842351283	37.3322294057786	4.92543482770965e-305	1.89805149253525e-302
BHLHE41	270.190524845142	2.46610609516935	0.162032011172209	15.2198696870358	2.61050506469348e-52	3.07727782025229e-51
BICD1	1328.36183168225	0.575272020158262	0.0880178750168985	6.53585445056265	6.32474016786881e-11	1.88867010363389e-10
BICD2	1369.20006951683	-0.863173940907845	0.0781213957756011	-11.0491361852681	2.21334287512476e-28	1.3538531532084e-27
BIRC3	187.057811170706	1.10183235087757	0.251434644631195	4.38218190851839	1.17496640071169e-05	2.43306438018407e-05
BIRC5	3023.98526978647	-1.57803717823422	0.0602583783224158	-26.1878467719601	3.6551974285122e-151	2.5067529822233e-149
BLACAT1	85.043010405481	2.07436966502009	0.256312678853053	8.09312155099962	5.81547793408135e-16	2.20688183735303e-15
BLM	605.279710934847	-1.78675468348203	0.102931220650934	-17.3587243227337	1.69446663201724e-67	2.7899229337944e-66
BLMH	3099.38245485088	-0.771743732779322	0.0487796348644618	-15.8210231569727	2.22841676275397e-56	2.86018440167906e-55
BLVRB	1220.35133048201	0.901577415554422	0.0790345663720848	11.4073810604579	3.84120879524628e-30	2.49178213831908e-29
BMF	86.1620927570032	2.82909683471955	0.27491425099578	10.2908336853115	7.75024034320099e-25	4.18823505691846e-24
BMP1	1014.32292619604	1.34821164962634	0.0829471221859402	16.2538688998046	2.09702788494491e-59	2.90834587127964e-58
BMP2	297.110373223503	0.750744605826296	0.14423840729685	5.204886963853	1.9411472714039e-07	4.64549291552154e-07
BMP2K	738.81463873876	-1.29517188744011	0.102482820232753	-12.6379415056943	1.30423906088528e-36	1.01877940156507e-35
BMP5	41.5057909100592	1.22473235219433	0.36330052974837	3.37112735024803	0.000748612428837957	0.00130535360490652
BMPER	13.2703884566424	2.12731626446014	0.62451416080823	3.40635392751868	0.000658367702968634	0.0011548370296464
BMS1	1584.5068194569	-1.04104926933812	0.071062100908419	-14.6498521156835	1.3500923463688e-48	1.42446184002471e-47
BNIP1	888.560653141941	-0.571956111478129	0.0851454077618442	-6.71740410331839	1.84990428838141e-11	5.7138742189796e-11
BNIP3L	2764.50860155313	1.06285462016886	0.0541374777430205	19.6325108682383	8.15817415145079e-86	1.9080931884571e-84
BOC	219.450120033622	4.22650113737421	0.225783201796544	18.7192895828573	3.447179742829e-78	7.06235495413764e-77
BOD1	1522.12901773289	-0.526169587903164	0.0772964528794512	-6.80716343767752	9.95418271747016e-12	3.12044251950909e-11
BOLA3	6987.71428598109	-0.784472160218888	0.0408684109271381	-19.1950737115147	4.06904902091793e-82	8.92378840156595e-81
BOP1	3872.232357196	-1.40755845566254	0.0666530854772231	-21.1176788829008	5.47182207097504e-99	1.61140058138854e-97
BORA	478.353448041599	-0.987765345938657	0.103495387584296	-9.54405185578083	1.37358270593251e-21	6.56375438308759e-21
BPHL	262.074250648521	1.42122196260277	0.168752995177833	8.42190659256195	3.7040633617095e-17	1.47515417099577e-16
BRCA1	1227.10095869242	-1.22374212134071	0.0685444756856623	-17.853256722725	2.72662171221461e-71	4.87090203225093e-70
BRCA2	361.000051402577	-1.70330220316542	0.121360372228775	-14.0350772816891	9.50927145887609e-45	9.11234804984662e-44
BRCC3	1500.97800958453	-0.692621706740635	0.0865866021180212	-7.99917873895273	1.25251790142985e-15	4.67851424755185e-15
BRD4	3523.32469196647	-0.641255860984359	0.0555114024375649	-11.5517863506618	7.23018169474616e-31	4.80774407269789e-30
BRD7	1738.48420574656	-0.505744892970861	0.062991652262747	-8.02876055483237	9.84623139439023e-16	3.69148147135061e-15
BRI3BP	1152.51722600608	-1.84670635940753	0.082405846832417	-22.4098948119913	3.15181105190755e-111	1.15673609694158e-109
BRINP3	9.07276491444554	3.24132665810297	0.896169077613354	3.61686956074758	0.000298187473055272	0.000541292536047507
BRIP1	435.181505083	-1.5712905869573	0.114313431223865	-13.7454590430425	5.42280112641029e-43	4.98398842878765e-42
BRIX1	7924.7111478106	-1.19064149571962	0.048354245817584	-24.6233081622513	7.11085591708687e-134	3.72456967695958e-132
BRMS1	2137.23647848126	-0.906028265679131	0.0717251044504541	-12.6319546359809	1.40738256059851e-36	1.09775839726684e-35
BRPF1	839.289008423839	-0.679849897288081	0.0776240297737511	-8.75824019017852	1.98322219890029e-18	8.31997182198062e-18
BRSK1	358.779882103168	1.33180716895787	0.137192020256848	9.70761394477963	2.7981045934784e-22	1.37484283076648e-21
BSCL2	3153.26311046307	0.996729542503209	0.0715251883132621	13.9353641144961	3.86225664390082e-44	3.65132148256628e-43
BSDC1	1411.22073101761	0.672072514899854	0.0721193077659569	9.31889858234466	1.17554228297918e-20	5.42210084070049e-20
BST2	482.617938527142	3.29067009806896	0.131420729962678	25.0392011899757	2.28901601313496e-138	1.31842434777898e-136
BTBD11	915.164243504633	1.71730408861559	0.0814199686562858	21.0919276555508	9.4338189372954e-99	2.75607147112141e-97
BTBD19	595.715977867331	2.47608327077107	0.1116208010073	22.1829914176044	5.01323731728829e-109	1.73004788870599e-107
BTBD3	1616.02713315663	0.575702079971455	0.0647138302939043	8.8961212364783	5.78324029406351e-19	2.47885974998458e-18
BTBD6	1759.85879129062	-0.65228203480468	0.0762361425830321	-8.5560734410749	1.16776920706793e-17	4.7428719238129e-17
BTBD8	38.9522720915919	1.89828017086405	0.382043084099629	4.96875941449844	6.73826101325509e-07	1.54759123739937e-06
BTBD9	380.092747849336	0.60531260242734	0.110010784435978	5.5023023927223	3.74863277953822e-08	9.44893654210031e-08
BTC	48.6299898559408	1.70252393092961	0.363737764909115	4.68063559843727	2.85986879279646e-06	6.24992930210785e-06
BTG1	1989.90786979557	0.8122584078783	0.0955458801831537	8.50123947072617	1.87576961439564e-17	7.57090553840235e-17
BTG2	597.482084130643	1.10003974147194	0.0985678298816623	11.1602309069056	6.38255832557374e-29	3.97926450305898e-28
BTG3	987.343284924935	-0.846901805434997	0.0769088974847414	-11.0117532968539	3.35411982740999e-28	2.03854410088737e-27
BTN2A2	372.507951059885	1.32521019883216	0.124569186843429	10.6383467084667	1.97604404220426e-26	1.12573997969292e-25
BTN3A1	412.348776161034	1.54782642668512	0.112701328509901	13.7338791578587	6.36332087316615e-43	5.82854263340091e-42
BTN3A2	565.972004865375	0.679105506855755	0.102987061253287	6.59408568990585	4.27884532208602e-11	1.29275922228789e-10
BTN3A3	370.813649286346	1.49706337179872	0.12433629928909	12.0404369468803	2.17798963101712e-33	1.54812306447133e-32
BUB1	2195.44347560807	-1.70645006715465	0.0615069518292636	-27.744019438511	2.05744885780019e-169	1.91378217031587e-167
BUB1B	2022.01450029787	-1.52725803407973	0.0610972742469387	-24.9971549942959	6.56476391960745e-138	3.74122197319882e-136
BUB3	8022.58492114741	-0.905238390407112	0.0420059359145982	-21.5502492849473	5.26626790955351e-103	1.63912588684853e-101
BUD13	1324.95275865235	-0.818126680576413	0.0668914243606977	-12.2306661637946	2.13183095804882e-34	1.56337490058995e-33
BVES	232.236965233955	0.585954490179777	0.154351102420494	3.79624428326712	0.000146904745774228	0.000274968579895441
BYSL	1842.89903908419	-1.27034044774818	0.0789349619640773	-16.0935080747401	2.8331880240622e-58	3.84046467080793e-57
BZW1	8823.31373063898	-0.546777802101685	0.0439137580624037	-12.4511730771183	1.37804677925111e-35	1.05007943136437e-34
BZW2	5485.46508709207	-0.997880467314563	0.0489677684995478	-20.3783120589572	2.60483961111645e-92	6.81087707688527e-91
C10orf10	77.9408223134454	2.85763110729061	0.31626643607288	9.03551809915137	1.63227359260198e-19	7.16138468318326e-19
C10orf11	100.805081208466	2.17668377333762	0.27853555115222	7.81474308874869	5.50752470239793e-15	2.00403073984511e-14
C10orf12	769.023020216702	-0.729333405419754	0.084291227960398	-8.65254218104892	5.03647326058524e-18	2.07629444020815e-17
C10orf2	1279.62833389897	-0.849451316589318	0.0794491162821932	-10.691765451137	1.11233194270469e-26	6.38181229800619e-26
C10orf25	57.0935719899451	0.793526611229661	0.27617525261614	2.87327196666891	0.0040624423183162	0.00649068400019227
C10orf32	635.561264360919	0.732868067885672	0.101304250221326	7.23432695355355	4.67843449236814e-13	1.56901082177742e-12
C10orf85	22.4190777140561	1.6688484671115	0.482978486063337	3.45532671799516	0.000549626359546304	0.000971889285398987
C10orf90	128.711009337352	1.82856559768472	0.21194951290414	8.62736400112293	6.27821203272303e-18	2.57573794042135e-17
C10orf91	247.807448204962	2.00773974553584	0.186466677940966	10.7672843625791	4.91278282111022e-27	2.85505888544592e-26
C11orf1	575.886270146258	0.634366871817666	0.111619242412104	5.68331103229986	1.32111684210562e-08	3.43159622684632e-08
C11orf24	2520.88937471126	-0.583254911140802	0.0546782467953154	-10.6670375391548	1.45181501484701e-26	8.31185922012694e-26
C11orf31	4887.57081791301	0.548724096851317	0.0470549449873686	11.6613481749605	2.00836907825317e-31	1.3532661753342e-30
C11orf35	24.3080289476849	2.12081259897611	0.527878226896075	4.01761711492913	5.87896189259005e-05	0.000114364180566791
C11orf45	72.9857290090735	1.78388911264113	0.265526101335113	6.718319229904	1.83832612744271e-11	5.68136497472985e-11
C11orf48	327.212165131326	1.59799239367517	0.167522769783309	9.53895638033073	1.44276850101638e-21	6.88420052740275e-21
C11orf49	1054.0666769059	0.590346788517668	0.073970940263461	7.98079335499914	1.45395706281552e-15	5.41470203904032e-15
C11orf54	517.889442500045	0.874912397226112	0.103628924070633	8.44274323093208	3.09975520143776e-17	1.23997869340757e-16
C11orf63	339.034862111215	1.41622034965638	0.140785377429135	10.0594278718274	8.34820755943323e-24	4.32924509290057e-23
C11orf70	38.785582457739	2.17122095703062	0.460800845104134	4.7118423937351	2.45487210823145e-06	5.38959645574147e-06
C11orf71	347.100313498196	1.25176770816449	0.124568809675596	10.0488052460673	9.29879270915179e-24	4.80833738011571e-23
C11orf74	492.884745989177	0.609958980103989	0.134503932029237	4.5348784299585	5.76366739027303e-06	1.2254986430842e-05
C11orf82	749.13005687774	-1.79018583595106	0.104229634632578	-17.175401624132	4.05834174296741e-66	6.46498632971728e-65
C11orf83	378.52885151084	-1.20232798781322	0.122409022450451	-9.82221705348477	9.03346046891269e-23	4.5223185180746e-22
C11orf84	2131.69529019352	-0.624817378223908	0.0569970730988431	-10.9622712931305	5.80245299852641e-28	3.50159216186242e-27
C11orf86	28.9611989138489	2.22108147026446	0.48804875564046	4.55094177496624	5.34063269521473e-06	1.13809269482621e-05
C11orf96	130.428336240402	1.66607195043659	0.234898123919086	7.09274268623145	1.31479789356511e-12	4.31993583178062e-12
C12orf29	1239.94428816069	-0.585537422297222	0.0758408204880039	-7.72061033266167	1.15773985963291e-14	4.16215451536175e-14
C12orf4	972.660686354974	-0.615795882701574	0.0761182943506306	-8.08998530451796	5.96719309450469e-16	2.26286364185938e-15
C12orf43	841.298925700319	-0.753383048136924	0.0849973551266646	-8.86360577942947	7.74673280220889e-19	3.29949658957239e-18
C12orf44	2730.49382046988	-0.620092448985839	0.0542549432950686	-11.4292341181417	2.98731981839436e-30	1.94253801770642e-29
C12orf45	1578.82182031078	-0.864119784321416	0.0917418072346925	-9.41904035213561	4.55229471223841e-21	2.13314678394843e-20
C12orf56	8.36762876522847	2.71860464860656	0.899492610559063	3.02237574460658	0.00250799023456019	0.00410308520634355
C12orf57	7189.95595832043	0.951895108283408	0.0731649690764104	13.0102577818257	1.0698059556673e-38	8.85215204114278e-38
C12orf68	46.3025903040761	1.62045346658378	0.340972868302331	4.75244108028846	2.00975345690344e-06	4.44369668032543e-06
C12orf75	3074.65937918335	-1.26426122814087	0.0616026038601425	-20.5228537256501	1.34576198381432e-93	3.62415269684439e-92
C12orf76	383.5466379092	1.99574105285705	0.126396950886729	15.7894714932288	3.67647280991852e-56	4.69272180035735e-55
C14orf132	94.8554437212161	3.21121298837066	0.296170874013006	10.8424334400608	2.16630850944997e-27	1.27713725351177e-26
C14orf159	627.771222111946	1.04762256707856	0.0940361579758374	11.140635577091	7.95495966464865e-29	4.942457664965e-28
C14orf166	8171.84899599217	-0.512494107771803	0.0462423829919957	-11.0827789272995	1.52077848827463e-28	9.34464686132303e-28
C14orf169	1036.20796860443	-1.24747422863298	0.0766917741166308	-16.2660760296907	1.71821898567968e-59	2.38502352343273e-58
C14orf182	71.1481042544893	0.742138635439993	0.262979817177032	2.82203647187267	0.00477197499656342	0.00754389678837459
C14orf28	69.3854866204902	1.84148860269324	0.281639395074284	6.53846242713148	6.21544950880507e-11	1.85809106575564e-10
C14orf37	39.9457835150365	1.07042943676917	0.345864385937472	3.09493975179825	0.00196852879211564	0.00326440968241718
C14orf79	463.838951597671	1.13920838496458	0.11953557714666	9.53028723462692	1.56848644672648e-21	7.47305067420314e-21
C14orf80	534.891331373193	-1.31218793526312	0.121705257052992	-10.7816865683278	4.20111342127948e-27	2.44586405479886e-26
C14orf93	240.289627119508	0.733012172758781	0.141059027405095	5.19649246307156	2.03083830911629e-07	4.85224653573178e-07
C15orf37	90.8993126526438	0.690086195484308	0.22539916684084	3.06161821783306	0.00220144041773685	0.00363241035386593
C15orf39	1124.32302671839	-0.59353109239453	0.074667704348458	-7.94896665932903	1.88073655995563e-15	6.95924124894418e-15
C15orf48	149.982629677814	1.25607398355739	0.222352427430123	5.64902303102639	1.61362238959274e-08	4.1659719852542e-08
C15orf54	71.908453812086	-1.52992815114751	0.260231433196952	-5.87910588798706	4.12488453691158e-09	1.10495293329881e-08
C15orf59	137.837178305212	2.34679168121338	0.208658527734611	11.2470441859832	2.39483564996573e-29	1.50760073880573e-28
C15orf62	435.072959204829	2.93870305111613	0.129208436998366	22.743894434334	1.64925155081742e-114	6.46322914043097e-113
C15orf65	77.5530392670071	2.1164056995708	0.314295454109778	6.73380945189099	1.65277598524791e-11	5.11965154473445e-11
C16orf45	798.682063619968	1.43022683107415	0.0948487413387485	15.0790280491562	2.22520575731122e-51	2.56334200584214e-50
C16orf46	118.701140764871	0.953085327963168	0.212057900887418	4.49445799460762	6.97473691211653e-06	1.47332441820159e-05
C16orf58	2054.78283158674	0.525036553531666	0.0604118334154661	8.69095546100825	3.59403931305141e-18	1.49229159265616e-17
C16orf59	468.807113724443	-0.821068119225836	0.11446249351447	-7.17325032869423	7.32377570488026e-13	2.43699238864077e-12
C16orf74	685.523585524537	-0.670392822014711	0.150384499593018	-4.45785851486675	8.27825099242841e-06	1.73666224643492e-05
C16orf80	2359.31702642564	-0.924781477383364	0.0645158431607925	-14.3341764142884	1.33824688385687e-46	1.34950316605753e-45
C16orf86	106.60497071353	2.16870697868265	0.241522903010327	8.97930155547161	2.72490986823421e-19	1.18237711038527e-18
C16orf91	1273.37480705028	-0.66157218690163	0.100382478115104	-6.59051459302525	4.38304712707595e-11	1.32350033118888e-10
C17orf100	74.5345467359187	1.60049888784849	0.333461908852048	4.79964531288823	1.58946874076407e-06	3.54541780171808e-06
C17orf103	115.67917016613	2.30117421006174	0.22486407887628	10.2336230026666	1.40175016398551e-24	7.51235973645876e-24
C17orf51	555.209956923408	-0.800732253972027	0.168554500470392	-4.75058364942729	2.02830367796064e-06	4.48165119833351e-06
C17orf53	495.097071812363	-0.913706114670083	0.139672834737392	-6.54175965131662	6.07991607570237e-11	1.8192538673552e-10
C17orf58	1185.15083742901	0.945076460519418	0.0734815135770399	12.8614179881934	7.42028348869036e-38	6.02293321286126e-37
C17orf62	1326.79668186768	0.680151116354898	0.0667336513563038	10.1920260997475	2.15231037021958e-24	1.14363569737373e-23
C17orf72	35.469113990627	2.88933222318755	0.429864807946173	6.72149050068166	1.79874965314598e-11	5.56117729439687e-11
C17orf89	1680.3983109497	-0.942932977629912	0.101557581373655	-9.28471281883558	1.62143838184074e-20	7.43848645410783e-20
C17orf96	552.689660451438	-0.715881150037907	0.104183273732307	-6.87136355378237	6.35910986315652e-12	2.01531609820224e-11
C17orf97	113.423062967821	1.15929830943536	0.21478717559572	5.39742797129301	6.76029993427609e-08	1.67250771073462e-07
C18orf25	1098.75327594961	-0.546197940020935	0.0772173215038579	-7.07351575246813	1.51056766717051e-12	4.93810092772261e-12
C18orf32	1219.37687265329	1.11452770090666	0.0848290591511641	13.1385130527098	1.98080901109159e-39	1.66455835122105e-38
C18orf54	497.497705981183	-1.27681313873011	0.117981980903294	-10.8221029088898	2.70498530453819e-27	1.58681359746106e-26
C19orf10	3708.77752194422	-0.501699359283382	0.0628951789792054	-7.97675382161255	1.50232043942999e-15	5.59095339438363e-15
C19orf24	2555.04170549237	-0.77134234604039	0.0717261865703584	-10.7539851611065	5.6755293099636e-27	3.29123761668796e-26
C19orf43	13630.348792328	-0.538018582813931	0.05898154025793	-9.12181303609811	7.38778959371234e-20	3.29035152928548e-19
C19orf47	1135.62791150777	-0.915011580404294	0.0754881571372696	-12.121260010897	8.14964730597887e-34	5.86752854302794e-33
C19orf48	3881.21391556287	-0.884200188551132	0.0940856225890956	-9.39782470710472	5.57027305916035e-21	2.60112145015898e-20
C19orf54	556.103900078103	0.54568553159828	0.0971841184616382	5.61496611006129	1.96600773940542e-08	5.04916459255422e-08
C19orf66	708.907927360036	1.51270165080246	0.0994919365231236	15.204263819419	3.3133455548377e-52	3.89161812808768e-51
C19orf82	74.1588168207854	1.63718123685664	0.272789857655476	6.00162062815527	1.95357724290582e-09	5.33558010064643e-09
C1QBP	29668.9729576037	-0.83613943625936	0.0461487807702811	-18.1183429400115	2.28369961909351e-73	4.26809218649289e-72
C1QTNF1	110.552095580878	2.84864788618373	0.247197082882731	11.5237924855898	1.00105807624964e-30	6.63206097589047e-30
C1QTNF6	749.858519931388	2.14921084785397	0.0964716537426877	22.2781590702945	6.01809953159503e-110	2.12670176678746e-108
C1R	461.692323768541	3.12203052321763	0.135215974981668	23.0892135610523	5.94247409209019e-118	2.45354446888979e-116
C1RL	618.838574682115	2.54438538375891	0.109279396834188	23.2833036919079	6.54519813539687e-120	2.78773767951048e-118
C1S	170.070686328007	3.5283641553985	0.223761102053741	15.7684428750761	5.1298975392533e-56	6.517063710582e-55
C1orf101	26.6498615843008	2.25687220282713	0.46317004656416	4.87266441249564	1.10103159719025e-06	2.48815922933877e-06
C1orf106	897.665880271423	1.53371148840041	0.0939085039670058	16.3319765900995	5.84592631212005e-60	8.23466643704639e-59
C1orf110	29.0561437137491	-2.90055014899491	0.463095033213798	-6.26340155035912	3.76668998713381e-10	1.07652970937243e-09
C1orf112	979.313095091677	-1.31472410776028	0.0758793875744262	-17.3264986683074	2.96860173987905e-67	4.8581212497414e-66
C1orf145	72.430036187013	2.21589454642782	0.287327824672546	7.71207782940332	1.23785599897182e-14	4.44129890121012e-14
C1orf159	313.469533477177	-0.521845609147879	0.131375844956988	-3.97215796647192	7.12244609967941e-05	0.000137512573211632
C1orf174	1616.01199964411	-0.896462506246887	0.0706693336044977	-12.6853114430646	7.13297552128029e-37	5.61240684549934e-36
C1orf198	818.22513003371	-0.869025595608736	0.0798390954283278	-10.884712445031	1.36328198895402e-27	8.11501250136846e-27
C1orf204	25.4493467144842	1.73853353153488	0.485837553188513	3.57842558716391	0.000345670254140712	0.000623084203504558
C1orf213	59.2181952820778	1.28179087134545	0.288832904262804	4.43782842061224	9.08710082253424e-06	1.89896354825974e-05
C1orf54	223.637732954665	3.80910604256745	0.218940812719134	17.3978802547606	8.56129118680509e-68	1.42117433700965e-66
C1orf56	709.326973925822	1.10421984058408	0.0949061207520466	11.6348643463048	2.74025438246298e-31	1.84411713846833e-30
C1orf63	1119.38565431456	0.992502035403871	0.097240318586929	10.2066925512653	1.85065915038857e-24	9.86591513472958e-24
C1orf85	4288.57579601766	0.863843174913801	0.042630195826939	20.2636454784456	2.6926852701912e-91	6.86057110957238e-90
C2	35.5603284676028	3.85658101522337	0.519341015325882	7.42591264971322	1.12004899634749e-13	3.86112737079534e-13
C20orf112	492.635538915574	1.42244423331846	0.108433240063818	13.1181566877582	2.59162114294743e-39	2.17333617609348e-38
C20orf141	62.1494639002792	1.44006507861404	0.317181062586244	4.54019879646021	5.6201213002562e-06	1.19573212904865e-05
C20orf24	6029.96493693187	-1.13153746935722	0.0630945686983064	-17.9339916684079	6.40144340562421e-72	1.1641276575284e-70
C20orf27	2535.83185222934	-1.28839490928476	0.085537062990877	-15.0624169714849	2.86131994782399e-51	3.27745671305953e-50
C20orf96	130.355436679841	1.20599978356751	0.199166401986597	6.05523708586489	1.40211003220093e-09	3.87123010425999e-09
C21orf119	429.19300969204	0.61226487484642	0.13153895127247	4.65462791761335	3.24566287190529e-06	7.06062548142301e-06
C21orf58	320.349534650556	-1.36310903692405	0.139624352767664	-9.76268831263459	1.62781921629954e-22	8.0717689999412e-22
C21orf67	110.536455476568	-0.703576908320389	0.214546641876835	-3.2793657461406	0.00104040700226891	0.00178096111387862
C21orf88	25.7164226977798	-1.28913447272652	0.465562157963858	-2.76898465795537	0.0056231283030092	0.00879326875209699
C21orf90	123.75262769693	1.27059138982226	0.218746171157103	5.80851945019749	6.30277085647506e-09	1.67147872049892e-08
C22orf46	226.896985507239	0.55330294601094	0.141533896315636	3.9093316895411	9.25518130900621e-05	0.000176791112340689
C2CD3	838.638192939434	-0.884435623948903	0.0806407904176218	-10.9675961677533	5.47075151504401e-28	3.30511807655794e-27
C2orf15	56.6873095426647	2.48247141733653	0.341201108906251	7.2756839076353	3.44669782667642e-13	1.1624255954315e-12
C2orf44	650.231587273125	-0.804711784841009	0.0937530938455349	-8.58330911368996	9.21822127695008e-18	3.7609506268575e-17
C2orf47	659.58759525514	-0.690776289297936	0.109524483688964	-6.30704903626532	2.84405745517379e-10	8.18621197083191e-10
C2orf68	1674.08983814823	0.579410815176521	0.0837130493063886	6.92139182573418	4.47227581226921e-12	1.42937962127917e-11
C2orf69	662.909417671476	-0.749383116792451	0.0843759643612976	-8.88147616996228	6.59788721044389e-19	2.82131583886485e-18
C2orf74	164.851941247645	0.591802162328325	0.190953502825179	3.09919511070781	0.00194047184751808	0.00322052264684989
C2orf81	155.885127975633	1.74179840693431	0.208180338721129	8.36677669771478	5.92157651688689e-17	2.33757843721498e-16
C3	2156.65683087393	3.56288950006121	0.0868721416898933	41.013027085019	0	0
C3AR1	319.00045673608	3.62185298438679	0.170460376873244	21.2474772778429	3.4786055659177e-100	1.05039610232048e-98
C3orf14	1461.41558066792	-1.1888067622116	0.0666888736268416	-17.8261634596437	4.42782565993836e-71	7.84073942079895e-70
C3orf18	193.398435634266	1.80515794125796	0.169383349080169	10.657233730829	1.61324556990702e-26	9.21976678988177e-26
C3orf52	224.977412542315	-0.726311256265877	0.142394470671308	-5.10069845297882	3.38402346381439e-07	7.94349815255053e-07
C3orf58	789.402007033382	-0.552445218615675	0.0870068029114961	-6.34944855033492	2.16088118899791e-10	6.26547152345596e-10
C3orf80	129.110751551284	2.09680057321703	0.203847519537978	10.286122578138	8.13880700811106e-25	4.39235049770849e-24
C4A	233.378510062368	5.69674852444062	0.321894814368355	17.6975467455702	4.37974717429118e-70	7.59766431038614e-69
C4B	393.488221324979	6.30106894626844	0.293391895067195	21.4766292191722	2.5752975424284e-102	8.00022854591242e-101
C4orf21	184.259526654316	-1.29816435576363	0.163460419383699	-7.94176572321388	1.99323151182628e-15	7.3738176043219e-15
C4orf3	1121.06717714412	1.02115162051453	0.0966126326848987	10.5695455359861	4.12488652737481e-26	2.32374829257088e-25
C4orf33	352.074032329024	1.30315834915304	0.129281907006685	10.0799746795633	6.77435779089427e-24	3.54029644319095e-23
C4orf46	441.857934907462	-0.978902369809764	0.109413167676552	-8.94684241940243	3.65795903051355e-19	1.57919623656606e-18
C4orf47	20.2204177087844	2.00192376361901	0.505827856391969	3.95771750867693	7.56693728102957e-05	0.000145763960834877
C5AR1	248.966428707828	2.20754413139031	0.158451374423003	13.9319973678299	4.04872496376539e-44	3.82537148502877e-43
C5orf15	4466.85510485617	0.642411645359956	0.0503651356543145	12.7550861724905	2.92051648086949e-37	2.33079680684777e-36
C5orf24	2830.38815904892	0.802446288286687	0.0581065125078868	13.8099199840598	2.22078126101188e-43	2.05507974325198e-42
C5orf30	920.92865611958	-0.551163590960619	0.0727659096114667	-7.57447538144654	3.60581760886582e-14	1.26980326369655e-13
C5orf34	448.131092790579	-0.811799476645164	0.119759580807294	-6.77857647106692	1.21365733374419e-11	3.78843663387652e-11
C5orf45	282.701157129208	0.947429153003449	0.159895906026942	5.92528712300995	3.11752198477288e-09	8.41512563768331e-09
C5orf46	146.984789994303	-1.8143191345569	0.315805841829732	-5.74504614621758	9.18959213326218e-09	2.40981122289126e-08
C5orf66	41.4416027031262	2.12951859318173	0.365811282991241	5.82135842221335	5.83712393699769e-09	1.55002216440209e-08
C6orf1	1926.90422703845	0.89449292756978	0.0701973148760698	12.7425518931738	3.42989334599538e-37	2.73327542121788e-36
C6orf120	1349.6614461496	0.589008204816362	0.0683576030286947	8.61657194985482	6.89884518974306e-18	2.82749580643179e-17
C6orf141	448.204471971115	0.743208326917602	0.116594114695487	6.37432111267935	1.83775180254604e-10	5.35156763659727e-10
C6orf165	15.8748795810171	3.1609063429445	0.668721583778189	4.72678977263721	2.28097200123494e-06	5.01733240554328e-06
C6orf223	22.115841128162	1.42042534820045	0.485015917040645	2.92861594495137	0.00340474822361163	0.00549027099722569
C6orf226	611.624685796895	1.17268815619766	0.156370195162764	7.49943526627322	6.40933651206258e-14	2.23470726944707e-13
C6orf47	866.385443551329	0.644840887760433	0.0809698237512416	7.9639655600775	1.66611647205296e-15	6.18488419728835e-15
C6orf48	6580.07789593872	0.64916206109649	0.0529007616246584	12.2713178631042	1.29134220220743e-34	9.5218102700352e-34
C6orf57	57.7916233348153	2.57563648105744	0.404459491362829	6.36809504056591	1.91390316731003e-10	5.56631136799871e-10
C7orf31	146.565027087509	0.63812128040462	0.200130544985809	3.18852517215635	0.0014300055879819	0.00241165368776566
C7orf50	1774.00311594105	-0.546742587096987	0.0711227573971813	-7.68730863517751	1.50262352624708e-14	5.37220273300397e-14
C7orf60	472.925313146894	0.968090471808743	0.114185068633303	8.47825800164549	2.2859061842198e-17	9.1941828010928e-17
C7orf63	51.5709776796448	1.22322663902608	0.338771391357056	3.61077313561236	0.000305285613138282	0.000553680821228496
C8orf31	72.9179492536559	1.96969113243954	0.31086060198214	6.3362520688701	2.35421522369631e-10	6.81261816476394e-10
C8orf33	1539.92639070061	-0.941699547113733	0.073961410774661	-12.7323091494674	3.91098760778518e-37	3.10595360314049e-36
C8orf37	171.409446446793	0.780051662021959	0.167355465881755	4.66104681978601	3.14605139783383e-06	6.85406405625798e-06
C8orf4	53.340902131178	5.17365081142033	0.620373473636986	8.33957451644316	7.45583199853574e-17	2.9325064616355e-16
C8orf82	1154.18394372034	0.696821291364288	0.101541108170976	6.86245505801425	6.76870371860015e-12	2.14218751829377e-11
C9orf114	771.034407412355	-0.74363021686562	0.0859069775611687	-8.65622604794971	4.87641099570573e-18	2.01338550932391e-17
C9orf116	351.804047702238	0.704044030308619	0.172391717105052	4.08397829159964	4.42711684408793e-05	8.6883577205727e-05
C9orf142	1615.51901250856	-0.66467759350239	0.0987307209785755	-6.73222667589578	1.67086063390595e-11	5.17369033092938e-11
C9orf16	3954.07213518785	1.58900279858691	0.10650736560077	14.9191822520811	2.47285320697397e-50	2.75073052610815e-49
C9orf169	179.805818854198	1.48654670903467	0.173177909900247	8.58392799572959	9.16873738783026e-18	3.74264854027825e-17
C9orf172	239.271391708913	1.17953278056254	0.139364622969615	8.46364561844151	2.59146482149273e-17	1.03973371680367e-16
C9orf40	969.977810904129	-1.16556291218325	0.0884066355680753	-13.184111177783	1.08323131204735e-39	9.15514296892235e-39
C9orf41	1938.29126994417	-0.588641394960557	0.0740055481406048	-7.95401709399117	1.80559198278443e-15	6.69036315049587e-15
C9orf72	400.806308985157	0.527867830621	0.117081810169295	4.50853834474993	6.52757727505372e-06	1.38066960528939e-05
C9orf78	2320.06936858712	-0.749242510693738	0.0671800788114784	-11.1527483139201	6.94282537026492e-29	4.32690137149549e-28
C9orf85	593.536051648205	0.575831483838399	0.112609200271074	5.11353852484743	3.16179235717867e-07	7.43802460769429e-07
C9orf89	1601.14684725198	0.522075943901151	0.10305908256071	5.06579265921181	4.06704409376813e-07	9.49857267786972e-07
C9orf9	397.079780210228	1.89731315876311	0.124299346118742	15.2640638748866	1.32718784678812e-52	1.57136322606187e-51
CA11	278.908046972808	4.30876423476595	0.2044434834251	21.0755763039251	1.33273848071084e-98	3.88655356942432e-97
CA12	545.623111131961	2.17169460159954	0.109084724376611	19.908329181837	3.44617828158379e-88	8.36227818402305e-87
CA13	269.345056565809	-0.50177865005709	0.131879561206122	-3.80482498931608	0.000141904487281457	0.000266255985004681
CA4	13.1889801743555	4.2218497474809	1.01399641439934	4.16357463155508	3.13303553510039e-05	6.22950615916459e-05
CA5B	341.396762505417	0.575030416079339	0.117889232846263	4.87771785595744	1.0732028650298e-06	2.42730413226764e-06
CA5BP1	400.552686685633	-0.920497869135881	0.1371642674992	-6.71091593983286	1.934065075586e-11	5.96699261310703e-11
CA9	1626.54722235426	2.05788528635297	0.072096698183683	28.5434054290535	3.3915734580048e-179	3.70896056877079e-177
CAB39L	72.1757638883599	1.01027139397476	0.256478656201469	3.93900767002292	8.18193148755458e-05	0.000157143183963535
CABLES1	503.571124725462	-0.820343877502292	0.104413621436912	-7.85667488794032	3.94464961536373e-15	1.44215391968968e-14
CACFD1	130.738444746778	1.60201595154144	0.215144196346182	7.44624293264078	9.60358937602503e-14	3.32124132587532e-13
CACNA1C	9.42776101979813	2.09925769906022	0.739425539338562	2.8390386690431	0.00452496730080805	0.00717232354946414
CACNA2D1	645.361861123371	0.660519910021362	0.101768624798835	6.49040813243775	8.56041525735217e-11	2.53755166557225e-10
CACNB2	67.3480035729	1.89525855019164	0.3015657442081	6.28472758127259	3.28429087879556e-10	9.4265380161919e-10
CACNB3	1015.62680523533	1.66755146401849	0.0762503226575926	21.8694348548104	5.07825671116937e-106	1.66379726458049e-104
CACNG6	167.606785521954	2.69360970295263	0.196892753972199	13.6805933616681	1.3260616725027e-42	1.2071039465386e-41
CACTIN	662.834418203252	-0.514375112995127	0.0927212689850477	-5.54754177359324	2.89713955535727e-08	7.35763434857327e-08
CACYBP	7041.38360849366	-1.12009341439945	0.0451911969575157	-24.7856549463041	1.28013349478536e-135	7.02337647901732e-134
CAD	3956.324287764	-0.937222346654013	0.0580305642963402	-16.1504951402501	1.12653773027094e-58	1.53995043618541e-57
CADM3	165.902631014916	4.30419107546828	0.266005900114226	16.1808105520216	6.88816299739138e-59	9.48001004360369e-58
CADPS2	384.471669136513	0.520289109996743	0.113010133655811	4.60391553540997	4.14620677869673e-06	8.94036193887644e-06
CAHM	18.9947206059542	1.9968530034002	0.68525522860312	2.91402811689703	0.00356797769498637	0.00574090058587875
CALB1	12.5277505428933	-3.0552905276055	0.747782903224679	-4.08579885208676	4.39254210365782e-05	8.622594778375e-05
CALB2	410.71152121135	-0.813551150313295	0.120042629430047	-6.7771853563686	1.22539635943805e-11	3.82360518170518e-11
CALCOCO1	1127.13637879222	2.23433651007484	0.0827623089859497	26.997029655784	1.60147357903343e-160	1.28954476998289e-158
CALCRL	32.1915731577232	1.79808940189214	0.408801138148246	4.39844519522862	1.09029150408253e-05	2.26438701316255e-05
CALD1	2125.44919391477	0.783107904769655	0.0577139024211499	13.5687914335641	6.1324849118199e-42	5.48063325774738e-41
CALHM2	2230.08264686316	1.27972553273777	0.0565447932384395	22.6320667111009	2.09549893891989e-113	8.11379194411925e-112
CALHM3	123.250994073079	2.23070733135501	0.227362503868886	9.81123665246668	1.00726472499285e-22	5.03321382340516e-22
CALM1	4355.64537149649	-0.780995402639585	0.049329646005095	-15.8321712375337	1.86667039634425e-56	2.40159462359553e-55
CALM2	35036.3412709606	-0.6932279611683	0.0464343275521743	-14.9292128843554	2.12762703227022e-50	2.37323525274249e-49
CALML4	61.8709488000056	-1.88283396380901	0.286501991367969	-6.57180061757683	4.97104003420716e-11	1.49741825709367e-10
CALR	54501.1570349449	-0.613161959293949	0.058221116889972	-10.5316076373581	6.17703973858374e-26	3.46415066420575e-25
CALY	24.1251288243712	4.21112269252591	0.736167269613058	5.72033404139163	1.06314827402866e-08	2.77577912811e-08
CAMK1	211.635836823774	0.81516055106788	0.159472837630676	5.11159494732082	3.1945019796644e-07	7.51169759419849e-07
CAMK1D	141.277171689051	1.24288454263454	0.197890838470342	6.28065731714412	3.37144532795248e-10	9.67154247304341e-10
CAMK2D	1331.50923123771	0.820252588068324	0.0663497755864876	12.3625525605451	4.16710968166415e-35	3.12533226124811e-34
CAMK2N1	861.746482278788	0.77681016681474	0.0837894430607189	9.27097899734	1.84445096913901e-20	8.44720965917231e-20
CAMK2N2	163.766677890687	0.66713929628964	0.17724861897557	3.76386174484999	0.000167309407656384	0.000311288971481616
CAMLG	1346.75981549051	0.601218598722887	0.0780486821618992	7.70312300053649	1.32780437783877e-14	4.75664317293504e-14
CAMP	81.3519865837779	4.25549629415381	0.393720684359291	10.80841434856	3.14051469146546e-27	1.83631612288181e-26
CAMSAP1	787.487966526677	-0.772251361526877	0.0834748452591884	-9.25130629627459	2.2176558087492e-20	1.0110636412565e-19
CAPG	3527.94268770899	1.10038059099638	0.0475692588766992	23.1321785745832	2.19750360589585e-118	9.11963996446776e-117
CAPN1	3543.7096236254	0.587345045663155	0.0539522411695361	10.8863882747246	1.33843528836896e-27	7.97297576085815e-27
CAPN15	1628.28443403717	-0.797173567779003	0.0639836525767071	-12.4590193850423	1.24896911507101e-35	9.53067662773424e-35
CAPN3	15.0462179631376	2.58168974121752	0.679829555956372	3.79755442904457	0.000146130695971602	0.000273678766441543
CAPN5	796.54836506529	0.715557861311956	0.082984746812885	8.62276368602298	6.53572412634604e-18	2.68070691801598e-17
CAPNS1	19873.1388185232	0.69239011755695	0.0336972869919133	20.5473549761769	8.12724658689564e-94	2.19965695667067e-92
CAPRIN1	12327.6040709479	-0.523252456235447	0.0434067114072602	-12.0546440693484	1.83322707299295e-33	1.30708282715379e-32
CAPS	1058.66507613136	2.38870722084234	0.100157425807649	23.8495268980837	1.02415085325981e-125	4.7495362636132e-124
CAPS2	21.2671921954854	1.41512343789507	0.51782449405053	2.73282444950736	0.00627937911486811	0.0097600836429598
CAPSL	79.6897571099837	-1.90673821997079	0.264209545579054	-7.21676507104199	5.32388338352356e-13	1.78252073980821e-12
CARD10	983.768557092329	-1.20013222975188	0.0855835018039287	-14.0229390531528	1.12842869162166e-44	1.07813567732565e-43
CARD14	8.39200295335774	2.26542619310052	0.806951759378942	2.80738738935778	0.00499451389339861	0.00787033466699021
CARD6	392.948731500356	1.33263788355887	0.121252322483629	10.9906173858138	4.24015655631e-28	2.56741241540881e-27
CARD8	1061.52870677517	0.667350260550635	0.0719901097518919	9.27002699191048	1.86098823361141e-20	8.51812628987576e-20
CARD9	24.9603737185763	-1.74901214531249	0.482938836994447	-3.62160176679393	0.000292784586765766	0.000531723354668303
CARF	102.406649598021	2.22241075132899	0.233036334534608	9.53675638508183	1.47369510415114e-21	7.02555383230814e-21
CARM1	3776.9975519432	-0.727408902217782	0.0567752892904976	-12.8120686183721	1.403426078227e-37	1.1283880315998e-36
CARNS1	14.2081993493801	2.62133866215312	0.666263154631596	3.93438935341181	8.34084811023863e-05	0.000160138347169884
CARS2	2338.01038980724	-0.623720450021936	0.0557774789542156	-11.1822990518075	4.97833219916302e-29	3.10977640461032e-28
CASC1	15.4944333758036	3.30187203220854	0.75401574770184	4.37904916743754	1.19198239378237e-05	2.46609165836222e-05
CASC15	63.9791535634558	5.66052040132147	0.599059365832734	9.44901411140273	3.4203697723765e-21	1.61113750773905e-20
CASC3	4134.34472455277	-0.533613516224989	0.0462543115685127	-11.5365140703606	8.63542960719708e-31	5.73039885988047e-30
CASC5	1808.39053177651	-1.54375244790212	0.0805421999940708	-19.1670012492304	6.98192014066058e-82	1.52499834651271e-80
CASC9	127.918794544168	2.2086829850983	0.252682826939972	8.74093032694698	2.31198574212271e-18	9.66911866569923e-18
CASKIN1	18.3279924816144	1.98089985626277	0.528123014926419	3.75083039420041	0.000176249894455952	0.000327096037354614
CASP1	198.467471303793	1.97251262414359	0.168250736958549	11.723649238039	9.6426881047411e-32	6.53820305719458e-31
CASP10	138.147365005533	1.13754721581248	0.278927750893166	4.07828626649694	4.53688835123021e-05	8.89300447676649e-05
CASP2	1689.7247160197	-1.27173879629338	0.0629685684528807	-20.196406358595	1.05286041559636e-90	2.64194508936854e-89
CASP3	1613.92595278233	-0.599048552251265	0.063215979242751	-9.47622040229581	2.63660397020682e-21	1.24812621403327e-20
CASP6	703.122266486579	0.784686836572616	0.100335536561998	7.82062730175115	5.25607477735756e-15	1.91511864636497e-14
CASP8AP2	449.596749400539	-0.566273559559889	0.103127472194261	-5.4910059125002	3.99650973378598e-08	1.0058079620794e-07
CASP9	459.832307532093	0.858347933047485	0.111894117278085	7.67107292078883	1.70563539918497e-14	6.08189225287702e-14
CASQ1	53.901804652981	2.84577002508155	0.359261843292404	7.92115855945594	2.35307640975621e-15	8.66936983653638e-15
CASS4	9.55899340470871	2.29514022980231	0.76278491120472	3.00889568748474	0.00262199122824012	0.00428396204614036
CAT	3494.00911341585	0.96947015945556	0.0465836220131227	20.8113950259698	3.41268630700979e-96	9.6902329612199e-95
CATSPER1	373.796074409352	0.535920031201529	0.118211401571073	4.53357310783016	5.79941805219303e-06	1.23293814757315e-05
CAV1	20031.8530102748	-1.30413322040436	0.0461880764812805	-28.2352788805334	2.15823452521271e-175	2.19691986104199e-173
CAV2	1490.04294352509	-0.85029125710561	0.080204947756436	-10.6014813411231	2.93297208203482e-26	1.66095707304876e-25
CBFB	2743.42093163313	-0.920813656018219	0.0511157856514818	-18.0142718004282	1.50549030125548e-72	2.77521190499087e-71
CBLB	244.724330313157	1.190910068771	0.149590963960725	7.96110966357349	1.70503184814011e-15	6.32644210503156e-15
CBLN3	77.8692800960797	2.80031787096559	0.28874051667746	9.69838906984334	3.06296302404085e-22	1.50224413770003e-21
CBR1	3794.08278567008	-0.856905970782885	0.0608612160036226	-14.0796721960317	5.06441592218613e-45	4.87902212503467e-44
CBR3-AS1	33.0540566538262	1.17084365074573	0.401843295531886	2.91368218348893	0.00357193347997254	0.00574669417230175
CBR4	494.560505075152	0.509752080505051	0.107384856748184	4.74696429218517	2.064923889212e-06	4.55883142093796e-06
CBWD1	1729.75475322489	-0.558376373923414	0.0675904044409673	-8.26117817376125	1.44241589292955e-16	5.59173682085384e-16
CBWD3	223.769081526671	-0.65123705900687	0.183554940165943	-3.54791354794439	0.00038829564991134	0.000697536146177742
CBWD5	1763.30023569349	-0.872384744825359	0.0698730545585477	-12.4852813482538	8.98252510189222e-36	6.87711299782997e-35
CBX1	2967.21230154541	-0.847368864613333	0.0573500514763641	-14.775381064175	2.11159536354406e-49	2.2814533350441e-48
CBX2	449.347294793068	-1.83114805854669	0.109698385977388	-16.6925706539031	1.48439302855688e-62	2.2102024992818e-61
CBX3	10956.8520094461	-0.613994158940767	0.0356840806183322	-17.2063886276878	2.37807086199215e-66	3.81079969320227e-65
CBX7	144.486524961184	0.52911407331501	0.173621235982014	3.04751933323308	0.0023073868283746	0.00379445801841526
CBY1	417.208799629907	1.43981607780531	0.12737531056307	11.3037296744598	1.25760932949861e-29	7.99466103610956e-29
CCBE1	210.985795866365	-1.90226004926191	0.172385525810638	-11.034917463729	2.59289464939452e-28	1.58183188467585e-27
CCBL2	408.709367946574	0.579407277053387	0.121002990270797	4.78837155806407	1.68140124131033e-06	3.73975473161116e-06
CCDC101	1032.38954140956	-0.69656636690485	0.087875133704413	-7.92677447579086	2.24911203176633e-15	8.29388886628802e-15
CCDC102A	512.741183001355	0.600212612981829	0.100450399559781	5.97521379319775	2.29788629702324e-09	6.24853657885098e-09
CCDC102B	1774.66265101012	0.92255061419382	0.0817038489501834	11.2913972358428	1.44717618572473e-29	9.1673372078101e-29
CCDC103	326.138235181082	1.96065070863333	0.149274474992709	13.1345342780746	2.08771900748059e-39	1.75257946763866e-38
CCDC106	1039.50768882224	1.6292704205635	0.0851692192941564	19.1298033968862	1.42611002398516e-81	3.10236434653222e-80
CCDC113	116.243172975804	2.21250131674336	0.222752050894523	9.9325743931804	3.00397883642765e-23	1.53373493588585e-22
CCDC12	1487.3827181292	-0.577509329236516	0.0706903691263131	-8.16956165845724	3.09511968486445e-16	1.18510792759714e-15
CCDC121	73.5379342824513	0.680137425882585	0.249423740868033	2.72683515817541	0.00639449752907764	0.00992852479932096
CCDC122	150.817099413287	1.43388727032491	0.193275429184812	7.41888028070973	1.18114615155758e-13	4.06654976876399e-13
CCDC124	4731.82238892968	-0.771625386880086	0.0633045952060726	-12.1890896603674	3.55368886499835e-34	2.58733487539354e-33
CCDC130	1095.02097684957	0.694211806274685	0.078831926256533	8.80622660437851	1.29429254666162e-18	5.46377800409972e-18
CCDC134	441.163380179371	-0.567088429604422	0.1138217290993	-4.98225105251814	6.28488202948818e-07	1.44489794953503e-06
CCDC137	1589.28141258882	-0.81963657391405	0.068251935605855	-12.0089865091495	3.18727146326719e-33	2.24971603283818e-32
CCDC138	671.083618342631	-0.795817785570568	0.101232652818028	-7.86127562023982	3.80241070715962e-15	1.39108425704558e-14
CCDC147-AS1	32.3806635819234	2.67714935222493	0.437686092832631	6.11659679406049	9.55948318166464e-10	2.66759026371107e-09
CCDC149	60.5004509295163	2.93771205674358	0.336050008474729	8.74188954815782	2.29243553654727e-18	9.59231363987012e-18
CCDC15	372.236948294143	-1.5269846265799	0.125711330291725	-12.1467541790894	5.96885309965164e-34	4.3166169534344e-33
CCDC150	40.2804393214328	-1.15348118773161	0.335897474583501	-3.43402756797109	0.000594683711144257	0.00104789938648555
CCDC151	47.9642632065856	1.36129183986084	0.358479052809488	3.79740972085276	0.000146216002256157	0.000273774409592306
CCDC153	25.9949417039628	2.05132083949579	0.517831982101219	3.96136374422472	7.45229043083952e-05	0.000143675188353946
CCDC159	107.136217255395	1.44524075168741	0.23929162368192	6.03966294118386	1.5443648967959e-09	4.25311312823578e-09
CCDC163P	159.955713973328	0.695693793748149	0.187094023994274	3.71841803867257	0.000200474315486734	0.000369637365704352
CCDC174	374.486108833857	0.630870278147812	0.1135165596014	5.55751760239245	2.7363839615755e-08	6.96358088334898e-08
CCDC176	32.8235045910921	2.68075289971585	0.436315033682563	6.14407639610741	8.04301272804984e-10	2.25452305167105e-09
CCDC24	281.978146357072	1.98856231451703	0.163488681580866	12.1633026536668	4.87472651763154e-34	3.53641634638577e-33
CCDC28A	523.396870661833	0.758161562858122	0.111131584717728	6.822196990926	8.96586027516096e-12	2.82045575419786e-11
CCDC28B	1231.79456628208	1.49622157622974	0.0822975733032646	18.1806281300203	7.34872215246347e-74	1.38785376940048e-72
CCDC3	45.8701945731617	0.946963927495677	0.331711312899537	2.85478333318851	0.00430661982715817	0.00685172927381844
CCDC33	34.5428740371923	3.9424118804844	0.533187698149579	7.39404133697474	1.42432101471149e-13	4.88610335377395e-13
CCDC34	378.863943294534	-0.684219487261086	0.137047787671243	-4.99256134584549	5.95837793437101e-07	1.37275938601843e-06
CCDC41	390.43136247071	-0.774828379738364	0.124629665691025	-6.21704612174182	5.06600893433085e-10	1.43520662702861e-09
CCDC47	3035.39085096971	-0.741286392154867	0.0550145772159534	-13.4743631536971	2.21387283796113e-41	1.95586964423586e-40
CCDC53	1827.79060042807	1.00796729985494	0.0776673427001574	12.9780067762367	1.63069208788768e-38	1.34382644819053e-37
CCDC58	2444.07463968188	-1.14221807757011	0.109749671798836	-10.4074851327457	2.29196381607991e-25	1.26046328111632e-24
CCDC59	1371.37291193545	-0.789172500161194	0.0815731669948822	-9.67441291338739	3.87308175619953e-22	1.8915458124348e-21
CCDC6	2091.94913759662	-0.580453982577656	0.0567585080320799	-10.2267308057073	1.50514822243924e-24	8.05582803577353e-24
CCDC69	357.85984756111	1.28767498024017	0.120443728351863	10.6910919967403	1.12043923654426e-26	6.42604856253323e-26
CCDC74A	107.439546656886	0.831203584039999	0.212068166922558	3.91951133497341	8.87286884401442e-05	0.000169869153347969
CCDC74B	327.66329242131	1.16881556522325	0.167915246744472	6.96074709047662	3.3847293609894e-12	1.08823688334552e-11
CCDC78	198.569158349745	1.34337967228773	0.16958007675314	7.92180129888318	2.34094196492417e-15	8.62859159697056e-15
CCDC84	518.631505390741	-0.584453764421505	0.134487309152103	-4.34579119848769	1.38774532478487e-05	2.85323400427376e-05
CCDC85C	694.758504822888	-1.24195108320181	0.0882769588479941	-14.0688023172655	5.90611812373034e-45	5.67976956818631e-44
CCDC86	5177.10108622256	-1.85761004659146	0.0505363834244547	-36.7578746383455	8.70267961785911e-296	3.20120158216022e-293
CCDC9	405.126190988279	-0.675054193157426	0.111476694400062	-6.05556342328223	1.39927028478359e-09	3.8640487219284e-09
CCDC90B	2375.01122373341	0.502315809342694	0.0525716023937028	9.55488869410729	1.23716836083904e-21	5.92238092877252e-21
CCDC92	518.951427051404	1.73220906638986	0.108163238629175	16.0147670164401	1.00783519881661e-57	1.35031562026878e-56
CCDC94	1102.47256221149	-0.85832789957384	0.0944215441067935	-9.09038194294987	9.86917440515467e-20	4.3714446564704e-19
CCL2	3249.49816235851	2.73435819062259	0.208482951415148	13.1155001982763	2.68405458822757e-39	2.24968531902968e-38
CCL24	63.3078872283566	5.78941110283639	1.247491968627	4.64084038088698	3.46995089939899e-06	7.53234379114441e-06
CCL28	675.285429376923	0.729384545603201	0.112874235574825	6.46192235002726	1.0338114807541e-10	3.05500069673273e-10
CCL5	24.8138208421161	2.17327818709508	0.509683031600574	4.26397987052907	2.00817543461753e-05	4.06889326605967e-05
CCNA2	3620.05819383875	-1.81253094033898	0.0527588516135769	-34.3550112427495	1.18550698732399e-258	2.99803602966231e-256
CCNB1	7826.66477308524	-1.42372931389787	0.0537060900378221	-26.5096437460857	7.50347146840824e-155	5.49518939892251e-153
CCNB2	4303.78516181075	-1.20488608691811	0.0487354489108718	-24.7229914537492	6.05376222880716e-135	3.25515420841342e-133
CCND1	11463.7108533422	-1.12807235064249	0.0419715525449458	-26.8770698780912	4.07203451268099e-159	3.23068032292852e-157
CCND2	20.513619142377	1.68041639429861	0.512917700918615	3.27619107566196	0.00105217349865072	0.00179881990869989
CCND3	2611.80170609792	-0.880922517160482	0.0515154879403936	-17.1001489528695	1.48025500333907e-65	2.33735875405295e-64
CCNDBP1	1793.79176626767	1.23827941456699	0.0669129685207313	18.5058209483464	1.85333535906131e-76	3.65807716907407e-75
CCNE1	624.124986727783	-1.33027012801854	0.105750358341924	-12.5793439273025	2.74298410963588e-36	2.13233418897486e-35
CCNE2	944.330432020217	-2.020086011518	0.0830416830984732	-24.326168932806	1.03643588558677e-130	5.2917081413949e-129
CCNF	1435.00163183862	-1.77055040789064	0.0731183650583652	-24.2148522669693	1.55190946289903e-129	7.68123995627546e-128
CCNG2	331.66377813951	2.24467086862237	0.136841884858559	16.4033904600369	1.80856608245177e-60	2.58583410286942e-59
CCNJ	444.171093007229	-0.83810333456189	0.11567583926899	-7.24527558959812	4.31560779494492e-13	1.44943166966557e-12
CCNK	2210.28022612836	-0.71486132518402	0.0557072125659702	-12.8324734312897	1.07864739220415e-37	8.70718605627144e-37
CCNL2	2030.79655838177	0.952791153750265	0.0649987029417705	14.658617951251	1.18663746540881e-48	1.2528197898005e-47
CCNT2-AS1	87.9435021942557	-0.761618666446763	0.239234682040574	-3.18356293473198	0.00145474485384492	0.00245107697891735
CCNYL1	978.812735311466	-0.809113151158841	0.0805588648995807	-10.043750643302	9.78800975619627e-24	5.05646147156197e-23
CCNYL2	126.012835848501	0.65315018501472	0.194724926784432	3.35421969750069	0.000795891438547723	0.00138362007872126
CCP110	1289.90987882794	-1.04576850061507	0.0675893915632842	-15.4723763068042	5.33025277524239e-54	6.46702707401035e-53
CCPG1	1421.26845104077	0.676967939309044	0.0669521301664386	10.1112233117325	4.92652363264225e-24	2.58798393360321e-23
CCR10	48.3932482755953	1.73224217637123	0.344572160087068	5.02722615760229	4.97625357292888e-07	1.15354717957396e-06
CCRN4L	1209.74947170326	-0.837317965669699	0.104974077731005	-7.97642602600728	1.50631377513054e-15	5.60452608057192e-15
CCT2	14890.1548366682	-0.954256416135652	0.0454403337741017	-21.0002070160744	6.53004144363807e-98	1.8906747900766e-96
CCT3	20497.8372634625	-0.975918600164484	0.0512549897211014	-19.0404603624904	7.88316922078927e-81	1.6966634818946e-79
CCT4	14451.6388814685	-0.827168887650329	0.0381260604127991	-21.6956296741492	2.25615191682348e-104	7.21656497505692e-103
CCT5	13450.4820650503	-1.21953852996232	0.0422232538461271	-28.8831015820488	1.94653394737129e-183	2.25033228130031e-181
CCT6A	14510.1726554701	-1.09778809345666	0.0392759602258822	-27.9506366526269	6.47587719222163e-172	6.31398026241609e-170
CCT6B	14.6192726825436	2.12296072209822	0.682407456156914	3.11098699603022	0.00186463150474116	0.00310388366802794
CCT7	15485.2397958088	-0.623177042981287	0.0464162339926005	-13.4258424128212	4.26704261961009e-41	3.74482231514235e-40
CCT8	10545.2215672039	-0.835697882345815	0.0418036822489636	-19.9910112551517	6.59457209825708e-89	1.61472238139623e-87
CD101	31.3405969755783	1.62551583456075	0.399461045851344	4.06927246459389	4.71601707890367e-05	9.22847738146003e-05
CD109	1759.85736940828	0.701642653895458	0.0662605926248734	10.5891394281323	3.34654219664526e-26	1.89185418975562e-25
CD27-AS1	143.378637164841	1.7025303809759	0.190798847245996	8.92316911527686	4.53132049929419e-19	1.94689201701822e-18
CD274	422.30099454727	-1.23603437937137	0.216754473350568	-5.70246306922701	1.18088501497724e-08	3.0757360745746e-08
CD302	263.868927849183	0.931544183468767	0.13968437848182	6.6689217047274	2.57689671576766e-11	7.89906692134462e-11
CD320	3821.46494923663	-0.775005049701731	0.0823196849312931	-9.41457745311559	4.74989020324177e-21	2.22380598609974e-20
CD36	9.24933139296904	2.99186559866532	0.86232453246728	3.46953552406193	0.000521359116539212	0.000925139491414006
CD3EAP	1361.35728577276	-1.68127508715099	0.0661095087395913	-25.4316681398075	1.12623957924409e-142	6.93086980610861e-141
CD40	283.081363161346	0.707471997358871	0.13747970258116	5.14601053156353	2.66084490504185e-07	6.28972904748099e-07
CD46	5124.62625493219	0.507423233175817	0.0481115653588138	10.5468036508785	5.25546373906276e-26	2.95038781188799e-25
CD52	81.3191827788667	2.70393024193782	0.30673345810847	8.81524388833262	1.19424802451495e-18	5.05198752660074e-18
CD58	2083.07929946621	0.805743474868727	0.0785754392046507	10.2543935232759	1.13083639427214e-24	6.08059370142679e-24
CD63	15071.0716068408	0.722579808107222	0.0345952069748332	20.8867028497004	7.07376395152448e-97	2.02994449566354e-95
CD68	7033.22511445947	0.868978725217238	0.043345963377808	20.0475120980269	2.12194544144057e-89	5.22734961487301e-88
CD70	5672.70446232245	0.934666551821437	0.050845682429475	18.3824172901575	1.81688868298573e-75	3.53441626612067e-74
CD72	7.30270816726242	6.21189076538297	1.38927156608688	4.47132937650184	7.77348660806313e-06	1.63543326077605e-05
CD74	12964.8941196289	1.18443655914981	0.0370487124848004	31.9697090590053	2.87587197675693e-224	5.47599858162481e-222
CD82	573.163475025883	1.8899837053038	0.101830807599428	18.5600384584832	6.76562079165605e-77	1.35020434664554e-75
CD83	272.832069756103	-0.924312440962208	0.155696586344523	-5.9366262463642	2.9094689626177e-09	7.86533408384291e-09
CD96	3152.692263409	0.707508159046703	0.0622411386456175	11.3672110511191	6.09025585591058e-30	3.91931574663669e-29
CD99L2	996.152387267286	1.03024529553499	0.0788365408264037	13.068118980557	5.00888102130037e-39	4.17880099637869e-38
CDA	517.172853131449	-1.08028487417527	0.119158679549958	-9.06593525755168	1.23539802371391e-19	5.44969120027519e-19
CDAN1	294.220699487189	-0.548895945080027	0.124298852383005	-4.41593735225084	1.00573211431212e-05	2.09387371625183e-05
CDC123	6427.44539797121	-0.876335080457175	0.0546045683519442	-16.0487502585665	5.83267108570974e-58	7.86026490609594e-57
CDC14B	453.879856699434	-0.558803616582723	0.103295781237654	-5.40974287514295	6.31153012440946e-08	1.56650996877116e-07
CDC20	11619.8161117791	-1.88183809898756	0.0611122958618494	-30.7931173661294	3.23984788409934e-208	5.0420132696296e-206
CDC25A	1556.62196077965	-2.57647202755543	0.0711945240625593	-36.1891881641271	9.0064216197843e-287	2.91537867832418e-284
CDC25C	485.923014579312	-0.979718572001668	0.0976109395043317	-10.0369751277539	1.04839848052382e-23	5.41081932630041e-23
CDC34	2927.68706099856	-0.51967407273304	0.0523891252078634	-9.91950277220965	3.42457897326732e-23	1.74407837263472e-22
CDC42BPG	38.2042691373078	2.36024793283462	0.386340990331456	6.10923508481375	1.0010977684455e-09	2.78829244231464e-09
CDC42EP1	1336.42109655658	-1.33003542321833	0.127034145880055	-10.4699048748211	1.18762287705282e-25	6.59179570133741e-25
CDC42EP5	15.1466379329591	2.87731474050976	0.700439758751914	4.10786895597807	3.99326553302461e-05	7.86743793694501e-05
CDC42SE2	922.547045726591	-0.542285495024478	0.0796829568916156	-6.80553930449761	1.00671388456814e-11	3.15463005261092e-11
CDC45	817.106359100003	-1.75266920308124	0.0861946807506735	-20.3338441283982	6.45424372775537e-92	1.66605956513111e-90
CDC5L	1498.68550489505	-0.778803464551044	0.0635834752261378	-12.2485199461211	1.71089794779322e-34	1.25753330086436e-33
CDC6	2070.44790836333	-1.95512544956941	0.0625082816893226	-31.2778626564515	9.33459416800154e-215	1.57375423551151e-212
CDC7	485.626366364737	-0.800829507315385	0.0985807149063373	-8.12359200352992	4.52585378682646e-16	1.72314616654402e-15
CDCA2	1192.5490020817	-1.62505468126472	0.0762194856042911	-21.3207248563907	7.29202543755557e-101	2.22681946616673e-99
CDCA3	2531.82894250969	-1.96255384134915	0.0844540380952802	-23.2381291127254	1.87549877682408e-119	7.90493429762961e-118
CDCA4	2171.41380264365	-1.19027387006345	0.0771299067710111	-15.4320667545628	9.96279888972194e-54	1.20244519038143e-52
CDCA5	2185.27148746205	-1.75007687380548	0.078174995840747	-22.3866577156028	5.30941406854701e-111	1.93542492566291e-109
CDCA7	710.898347488811	-2.14851718067023	0.0946076398398777	-22.7097640772623	3.58763202848375e-114	1.39917649110866e-112
CDCA7L	1599.48136194297	-1.11130657013891	0.0677659474963229	-16.3991888433229	1.93808534510045e-60	2.76612974518967e-59
CDCA8	2211.56509185582	-1.67312248418126	0.0599775390300515	-27.8958175216716	2.99871609088745e-171	2.90624071443194e-169
CDCP1	2077.17792198832	0.859057488178433	0.0685177881780842	12.5377294133556	4.64103182531259e-36	3.58544630514006e-35
CDH10	28.2179293228271	1.66821774996985	0.418807153319347	3.9832599246408	6.79763378980474e-05	0.000131460990426562
CDH11	1639.89963919341	1.28388702328867	0.0620751785000306	20.6827761806282	4.95081281853192e-95	1.38391891999895e-93
CDH12	496.945137313272	1.05306945261139	0.102805633546668	10.2433049268001	1.2682844197244e-24	6.81513390877805e-24
CDH3	26.7844330437605	2.97393951705675	0.500628915800156	5.94040700246707	2.84315310421203e-09	7.69119722408018e-09
CDH4	71.1970756732314	-1.90373207821695	0.262326207424222	-7.25711737652779	3.95426555892349e-13	1.33083360513988e-12
CDH7	452.107914252239	1.10642628156927	0.111862025670136	9.89099093227531	4.55496532397373e-23	2.30669942955303e-22
CDH8	13.8364489123938	2.28512964408072	0.658458790459806	3.47042165309236	0.000519641915129099	0.000922395744282131
CDK1	4061.89534995964	-1.50128795035414	0.0485765434814902	-30.9056149893868	1.00400002150029e-209	1.60888518296854e-207
CDK12	2747.216848347	-0.909118631665668	0.0509380789413383	-17.8475248882596	3.02133256169043e-71	5.37956738294385e-70
CDK18	350.199416880144	2.41459129185056	0.139410916033895	17.3199585838996	3.32597040352815e-67	5.42103031028228e-66
CDK19	269.281732320291	1.17769830528415	0.132606566892569	8.88114618213637	6.61749216167761e-19	2.82895168084396e-18
CDK2	3381.75215440831	-1.07122719569007	0.0462156801236685	-23.1788690077389	7.43915089972567e-119	3.11117977550543e-117
CDK20	309.589028973796	0.54633955786041	0.126383185674814	4.32288167878716	1.54004336419006e-05	3.15194762890947e-05
CDK5	2225.17836119399	0.683177980396516	0.0623079040167072	10.9645476152324	5.65828135148826e-28	3.41586287481677e-27
CDK5R1	290.15734281245	-0.902691739241711	0.12732618475378	-7.08960015559495	1.34500032381373e-12	4.41379364171234e-12
CDK5R2	16.1873641582632	1.62339403778321	0.566068459212719	2.86784047293679	0.00413283860426104	0.00659404503252809
CDK5RAP1	913.278670381638	-0.679007231205514	0.0892955339216639	-7.60404469725423	2.87016050883368e-14	1.01404819549166e-13
CDK6	4049.62247913743	-1.41750349695434	0.0564104831548507	-25.1283700772993	2.43627501668917e-139	1.42350581751315e-137
CDKAL1	882.807168703593	-0.699534884015157	0.0828439486538249	-8.44400702021414	3.06640770417329e-17	1.22724551661832e-16
CDKL1	375.965594666556	-1.37798530127962	0.127277253482215	-10.8266423385085	2.57422238377877e-27	1.51229725159562e-26
CDKL5	137.090148680961	0.645041435689936	0.183655519232817	3.51223550691242	0.000444354051121417	0.000793717064054756
CDKN1A	12234.387671547	1.64262986543985	0.0495428880648268	33.1557147675861	4.68507761430722e-241	1.03873946832277e-238
CDKN1C	198.989394716395	1.52967348766344	0.158699894479158	9.63878074830307	5.48353898293804e-22	2.65960678570129e-21
CDKN3	2340.29442401033	-1.31709388818149	0.073055875465196	-18.0285826402691	1.16233112980947e-72	2.14507746134166e-71
CDNF	20.0612712256087	1.67502717495146	0.513818374453911	3.25995966324032	0.00111428059657306	0.00190078324784307
CDON	393.154654901575	0.814931855496516	0.116580286982868	6.99030579343382	2.74287738315197e-12	8.85743624228146e-12
CDR2	1157.64441989187	-1.04907599924667	0.0711404658309036	-14.7465438550861	3.23828801069221e-49	3.47557635630328e-48
CDR2L	592.705763885205	-0.9966927490643	0.090203521299727	-11.0493773935111	2.20740436010178e-28	1.35109487404138e-27
CDT1	2176.16736912241	-1.6782464315221	0.0641644390922886	-26.1553978381741	8.5559556258012e-151	5.81840931947867e-149
CDV3	8113.53193069198	-1.03708364511947	0.0467468702542917	-22.1850925950332	4.78446846212884e-109	1.65462867648622e-107
CEACAM1	50.3550500704551	2.83334071090039	0.361142585259367	7.84549046982519	4.31264597140406e-15	1.57349357635651e-14
CEACAM19	44.4426953211862	1.794732188044	0.34587380441411	5.18897981037961	2.11449318284553e-07	5.04551575442644e-07
CEBPB	5189.81159416421	0.594019492509035	0.0842306141552972	7.05229919627361	1.75985278308778e-12	5.72987674397016e-12
CEBPD	969.975146841183	1.67216991493628	0.111838404683055	14.9516610119319	1.51912288151403e-50	1.70034604683988e-49
CEBPZ	4068.81207635249	-0.71050873850449	0.0527888788994625	-13.459439816058	2.70962640561756e-41	2.39123791575356e-40
CECR5	1355.62146063009	-0.72552054646489	0.0755719818672507	-9.60039062809463	7.96420116096262e-22	3.84204458390999e-21
CELSR1	578.089018974298	0.89211476463644	0.0955772770197435	9.3339629716816	1.01984688793386e-20	4.71606339463127e-20
CELSR2	478.234809261679	1.08743584238902	0.105758489447702	10.2822558081899	8.47210837241974e-25	4.57070246692045e-24
CELSR3	448.282177695352	1.46756020752575	0.107072549393011	13.7062227045613	9.3184214212762e-43	8.50641007915145e-42
CEND1	364.376267598271	2.59795611507064	0.144380720417234	17.993788281171	2.17936887392876e-72	4.00375541708707e-71
CENPA	1699.27974851102	-1.54896415566772	0.0717281466652255	-21.5949279004398	2.00456337167241e-103	6.2754077699261e-102
CENPB	3824.28100470339	-0.721223402988247	0.0614989380459526	-11.7274123083124	9.22354542614814e-32	6.25662542842446e-31
CENPE	803.983776739193	-1.23143016877349	0.0845664224963235	-14.5616916551842	4.92244462700683e-48	5.10376465650901e-47
CENPF	2999.57262946734	-1.4283468997116	0.0748801140993814	-19.0751164964291	4.06515609452569e-81	8.78431927769002e-80
CENPH	2456.20829314228	-1.0696221786971	0.0564294941034914	-18.9550198117215	4.01402757972984e-80	8.49242305593824e-79
CENPI	292.700074887702	-1.51454409347069	0.156209835225086	-9.69557448984156	3.14860680667002e-22	1.54284593296864e-21
CENPJ	327.363459686839	-1.43443409434365	0.137203066026622	-10.4548253613029	1.39255084692329e-25	7.71864227994981e-25
CENPK	876.554368936774	-1.08243561314402	0.0867657238830368	-12.4753827283592	1.01716288880144e-35	7.78014241741553e-35
CENPL	982.954036429492	-0.823450435339294	0.0947637297328894	-8.68951061403297	3.64004086327732e-18	1.51061695826009e-17
CENPM	1030.31768561124	-1.56838716190717	0.108188816501598	-14.4967586541997	1.27007270355934e-47	1.30681034374494e-46
CENPN	2849.61025360451	-1.2652867860633	0.0643136423806682	-19.6736919139823	3.62407989973837e-86	8.53795242754957e-85
CENPO	1273.07981658956	-1.13064149110977	0.071417403872881	-15.8314560568772	1.88801069826269e-56	2.427120981047e-55
CENPP	167.20594681217	-1.010914481942	0.165398840667374	-6.11198045804325	9.84022361104921e-10	2.74262130437113e-09
CENPQ	551.285620454163	-0.764479476729834	0.109254017795658	-6.99726648185761	2.61004572486407e-12	8.43690634250548e-12
CENPU	1358.47559790177	-1.45240858557655	0.0707746778434021	-20.5215852594934	1.38133944887045e-93	3.71378388371565e-92
CENPV	323.322301021226	-0.927391662807681	0.148861095559494	-6.22991292199001	4.66694504448001e-10	1.32493431932835e-09
CENPW	564.203376094773	-1.46896028251312	0.144776917017904	-10.1463707942576	3.43915701175986e-24	1.81489260630366e-23
CEP112	72.1566509642857	1.2519428700885	0.256661894248695	4.87779019068338	1.07280948294259e-06	2.42675352640473e-06
CEP128	246.641529703659	-1.62188427249829	0.152974937195882	-10.6022875526433	2.9077923841402e-26	1.64727405450854e-25
CEP135	486.328143700988	-0.751032006558438	0.104112864166646	-7.21363313333037	5.44784085968855e-13	1.82289237779738e-12
CEP152	397.886243842791	-1.20122220250443	0.110661383159517	-10.8549357346535	1.88939655578098e-27	1.11646160114331e-26
CEP19	110.484297061015	1.17845122755934	0.214838518044734	5.48528838443191	4.12795440989641e-08	1.03792049284097e-07
CEP55	3160.14233082684	-1.58453713344323	0.0594828009618577	-26.6385763249328	2.42745687303061e-156	1.8359060509346e-154
CEP72	320.147745492151	-0.980391566182415	0.133794244303369	-7.32760643992613	2.34299568805889e-13	7.96835158882814e-13
CEP76	311.469371267966	-0.580335508407054	0.121029046073046	-4.79501018339678	1.62666567284548e-06	3.6238931748113e-06
CEP78	1068.61048251506	-1.190814562056	0.070744863420619	-16.8325233024469	1.40964432924331e-63	2.13225172605635e-62
CEP85	1036.57344650467	-1.00284666239101	0.0734923273552283	-13.6455967375166	2.14450824150372e-42	1.93904278708032e-41
CERCAM	2411.21785591184	1.28428989641305	0.0582275773663909	22.0563855564829	8.29522062450183e-108	2.80874782024188e-106
CERK	769.153961015561	-0.599046536946059	0.0852470278691174	-7.02718384347423	2.10743617561644e-12	6.83544178403851e-12
CERS2	14361.117319334	-0.511747748556902	0.0391792548322332	-13.0617019325207	5.44956763435385e-39	4.53943654976928e-38
CERS4	37.1951944436554	3.18101075123414	0.44504093541566	7.14768125377754	8.82559471553882e-13	2.92290260836906e-12
CERS6	340.979828249923	-0.898973388293561	0.117877406964059	-7.62634173457566	2.41509100439392e-14	8.5607200845632e-14
CES2	1145.74811880459	0.789677217646613	0.0688188305732473	11.4747259008727	1.7673683084348e-30	1.15949963810365e-29
CES4A	10.2043002770001	2.66487802204452	0.779300422167537	3.41957728526884	0.000627185136166715	0.00110276930242893
CETN2	2350.07117985702	0.549920340710378	0.0643254798974403	8.54902818583186	1.24129204655192e-17	5.03264322982034e-17
CFB	315.712277457716	5.06215051460845	0.232800220016851	21.7446122441037	7.76862129209615e-105	2.5096833455604e-103
CFH	277.122607903099	3.75734553286544	0.182090883293409	20.6344516809834	1.34663948180219e-94	3.70040068131892e-93
CFHR3	74.3639036651039	3.08766640505594	0.361351341310627	8.54477637707645	1.28785404274684e-17	5.22011462105122e-17
CFI	1108.51193669868	4.52827921011769	0.119272815307833	37.9657275501596	0	0
CFLAR	441.297582423677	0.921558958683974	0.103903841091425	8.86934447277167	7.35777421574699e-19	3.1420996222128e-18
CGA	17.1736849891358	1.83641951132094	0.598077537461893	3.07053750775241	0.00213673846514274	0.00353069035817614
CGB7	11.712345590708	5.92392418050742	1.363647506861	4.34417556641435	1.39799680408111e-05	2.87358118796708e-05
CGN	35.8730518778605	-1.16923032859309	0.353492298928417	-3.30765431704599	0.00094080861871314	0.00162144473366757
CHAC1	1404.57502430931	1.6512915581443	0.328724594511109	5.02332829887634	5.078362626967e-07	1.17637468323259e-06
CHAC2	1268.32127572716	-0.986608325840045	0.0699581618384853	-14.1028337496611	3.64820758166445e-45	3.53782143254878e-44
CHAF1A	1527.32714275349	-1.91398195644677	0.0658504205219151	-29.0655996009896	9.77433735990302e-186	1.18057947888082e-183
CHAF1B	638.258111994475	-1.54337630573414	0.0933438492358057	-16.5343117770434	2.07737197709717e-61	3.03724168467188e-60
CHAMP1	1999.91328436124	-0.791063309516494	0.059744763652246	-13.2407136819723	5.10612949085484e-40	4.347328027853e-39
CHCHD3	2659.90579483747	-0.72186051083145	0.0574834763977924	-12.5577045103551	3.60644503185852e-36	2.79150228793066e-35
CHD1	1541.64969864014	-0.643118269695363	0.0666962999665407	-9.64248796436974	5.28902595259552e-22	2.5668031497079e-21
CHD2	1092.55527425695	0.653076524465802	0.0717756730358324	9.09885615617659	9.12881557253993e-20	4.05238288649366e-19
CHD3	1939.20619225982	0.575227286487015	0.0634478191288666	9.06614749545121	1.23299500683565e-19	5.44057366020585e-19
CHD7	468.333532828886	-1.14569640250022	0.106870068959439	-10.7204609640053	8.15956534013329e-27	4.69973541032233e-26
CHEK1	1852.65514691247	-0.624676893585317	0.0657502461602522	-9.50075368634819	2.08376606695424e-21	9.88735086298866e-21
CHEK2	468.498311467816	-0.51652860268181	0.109744471149848	-4.70664806408815	2.51823100135198e-06	5.52345422914783e-06
CHERP	3703.16607804742	-0.976305726562355	0.0595804713234109	-16.3863377525638	2.39442629472534e-60	3.40842476518291e-59
CHGB	24.0560489608324	1.93525900373929	0.466034107609227	4.15261237780908	3.2870124630324e-05	6.52524183909964e-05
CHI3L1	96.9084864618359	4.12325182958564	0.337512541423522	12.2165884923715	2.53501151067836e-34	1.85568345998775e-33
CHI3L2	92.2301958724569	2.49994540470396	0.266803477160805	9.3699880950098	7.25407094711056e-21	3.371830507725e-20
CHID1	1906.42114543864	-0.698057306327849	0.094018980719411	-7.42464235398512	1.13085060677261e-13	3.89670365565566e-13
CHKA	976.176627844431	-1.70322204160612	0.0858117233227621	-19.8483607560219	1.1385500075042e-87	2.73810280407957e-86
CHKB	335.981568116324	0.957133625295986	0.119678526566378	7.9975385121835	1.26931080274019e-15	4.74014659491231e-15
CHML	2986.77839172827	-1.50158928879564	0.0584802128924198	-25.676877947725	2.11893714751572e-145	1.3555335072151e-143
CHMP1B	1415.53291374144	0.909561463579822	0.07071797111048	12.8618150280195	7.38226262799954e-38	5.995078807535e-37
CHMP2A	6139.28688443308	0.793530727887736	0.0586261228626726	13.5354461311815	9.65942349669566e-42	8.58527014245026e-41
CHMP4C	342.585021241009	0.970498541788727	0.118807170652438	8.16868659070967	3.11764914475663e-16	1.19345202005407e-15
CHN2	71.8088953412418	1.83374253969621	0.271682318595691	6.74958366512296	1.48269992293151e-11	4.60604572987456e-11
CHORDC1	4425.97999776379	-1.27663274847809	0.0557651158679879	-22.8930349844561	5.45112642939328e-116	2.1946885885505e-114
CHPF	3076.86744542884	0.925856857360381	0.0560573745830799	16.5162365209989	2.80355459609207e-61	4.07320746299373e-60
CHPT1	2133.83200954657	-0.900355446926352	0.0661618124555657	-13.608385464516	3.57044418802638e-42	3.20864182027801e-41
CHRDL1	57.9305509499231	2.2199989125193	0.311313338805521	7.13107546575814	9.95876954775469e-13	3.28742984153395e-12
CHRFAM7A	56.1391926582619	0.888848016247147	0.281040693290126	3.16270219035349	0.00156312147099549	0.00262411793466051
CHRM3	27.0163152131709	2.11586630141963	0.44863488541351	4.71623221959082	2.40252210814544e-06	5.2782435618751e-06
CHRNA5	626.434428140655	-1.44153076198844	0.0970694448503775	-14.8505100055987	6.90414039941865e-50	7.57069866968772e-49
CHRNA9	255.276951611469	3.91402528786469	0.196608439803482	19.9077175515808	3.48850330463643e-88	8.45230927927255e-87
CHRNB1	567.351647243524	1.16443710229547	0.0968721311654924	12.0203518626651	2.77786032767772e-33	1.96416205344971e-32
CHRNE	6.93985229437289	2.78230091329345	0.951227077201288	2.92495974933722	0.00344500779389429	0.00555187206454038
CHST1	547.759453255388	0.758978953806763	0.0992852921882126	7.64442483956219	2.09881362314595e-14	7.4543117161767e-14
CHST15	217.869688746123	2.5661387421475	0.171983840380141	14.9208131210204	2.41314703865925e-50	2.68616126689821e-49
CHST6	110.603467094782	2.14716398880149	0.2557385759019	8.3959331564634	4.6220854760251e-17	1.83309123816384e-16
CHTF18	1012.67336364924	-1.60513010356211	0.0858234521016839	-18.7026979718824	4.70621368666205e-78	9.60530498343321e-77
CHUK	1653.24847470121	-0.612430519336695	0.0617971772388813	-9.9103316154604	3.75398091763553e-23	1.90763520100255e-22
CHURC1	802.670969100256	0.773991101377996	0.0797447447693518	9.70585715230057	2.84673382723546e-22	1.39831220011551e-21
CIB2	114.647025315673	0.741879387924585	0.225306267707129	3.29275965322429	0.000992092438619906	0.00170413198136587
CIDEC	61.1083630904421	2.5798571103426	0.32172357708285	8.01886244624913	1.06728943362751e-15	3.99677914929693e-15
CIITA	402.997979862735	1.23615358663555	0.140375502465491	8.80604923882241	1.29634116479991e-18	5.47099915313861e-18
CINP	3751.77762764286	-0.544320658181753	0.0696441732599555	-7.81573867134596	5.4641634895388e-15	1.98914723522684e-14
CIR1	704.243631816243	0.5879669679338	0.0852462765128221	6.89727448500771	5.30096983112314e-12	1.68492138092553e-11
CIRBP	2690.53059557882	0.590186523275536	0.0625830690195294	9.43045032021943	4.08332086626664e-21	1.91727729099291e-20
CIRBP-AS1	68.2044100091262	-1.04557901827084	0.303821584787516	-3.44142441032321	0.000578660124535027	0.00102066413639924
CIRH1A	5425.0942840717	-0.847416744041531	0.0657524658479182	-12.8879842468807	5.26007535434771e-38	4.29320825063629e-37
CISD1	734.461940791505	-0.59056997204697	0.107886242141466	-5.47400632670644	4.3997334571771e-08	1.10327870467965e-07
CISH	96.5834463712411	-0.661081831129363	0.213282624353758	-3.0995578431784	0.00193809729979121	0.00321691157800438
CIT	844.954206154378	-0.903443277745733	0.0800628663694963	-11.284173534036	1.57111267763873e-29	9.93299167483706e-29
CITED2	2037.21212110577	-1.19952905449623	0.0757553994545319	-15.8342383926862	1.80632984975192e-56	2.32581134592162e-55
CITED4	1727.23041538493	0.654771002961158	0.0860021217288289	7.61342848058679	2.66919054556852e-14	9.45107175235759e-14
CKAP2	3325.00687942805	-0.95694026943959	0.0541547750398804	-17.6704689242063	7.08058810241261e-70	1.22566115975987e-68
CKAP2L	1207.78606358876	-1.35573400971609	0.0742889241790888	-18.2494769536279	2.08899725716757e-74	3.98707790179919e-73
CKAP5	4925.246111726	-0.806371093167711	0.041797156459294	-19.2924868932898	6.21124554290761e-83	1.38852222530331e-81
CKB	1720.80870461116	1.41602699564273	0.0713369470737139	19.8498401421568	1.10552118850116e-87	2.66262804105526e-86
CKMT1B	59.940213403709	1.29595086993039	0.304837888911378	4.25127885040282	2.1255332665621e-05	4.29753353145628e-05
CKS1B	9000.74633142119	-1.35463841606228	0.0592865948018429	-22.8489833256568	1.49580102725522e-115	5.97766410521622e-114
CKS2	8227.56360335266	-1.52819930442384	0.0859300906538778	-17.7842161319176	9.36641150254127e-71	1.64956877223755e-69
CLASRP	1322.96958406577	-0.559300473776912	0.0765843709713149	-7.30306284015052	2.81289724456646e-13	9.53040441769065e-13
CLCA2	42.9794855596908	5.90436036685604	0.780509385332522	7.56475255494922	3.88603627489604e-14	1.36491964212657e-13
CLCN3	1222.96342720945	0.715184357643713	0.0659617438828969	10.8424113060654	2.16683280700854e-27	1.27713725351177e-26
CLCN5	130.468454044133	-0.764437139140272	0.183328356057962	-4.16977032673868	3.04906758057477e-05	6.07087290007419e-05
CLCN6	268.599786892611	0.859629405007953	0.13462701760363	6.38526664490841	1.71099071131588e-10	4.99189262612833e-10
CLDN1	94.3843127895058	-1.44987430309375	0.379743065895459	-3.81804023116223	0.000134515993215896	0.00025300887277156
CLDN15	338.248416595001	0.716769013394133	0.121208683160934	5.91351209089906	3.34888931889243e-09	9.02009878952804e-09
CLDN2	18.9925034837524	5.70522718877317	1.11204172769178	5.13040747186283	2.89115648969555e-07	6.81820891530271e-07
CLDN23	72.9784094558469	0.794735613551489	0.276064036923907	2.8788089256644	0.00399180106323494	0.006386644939547
CLDN4	324.454191146226	1.25492574912218	0.123198889247234	10.1861774630436	2.28575791188455e-24	1.21255299258772e-23
CLEC11A	540.272751092286	0.5480927867059	0.0955054623621548	5.73886323514715	9.53141503774184e-09	2.49702091916238e-08
CLEC2B	277.726202776698	0.579904872087431	0.155834498594332	3.72128686085767	0.000198210121677207	0.000365670901555409
CLEC2D	55.4546061681338	0.930499359582524	0.283993799830311	3.2764777264099	0.00105110603043031	0.00179718477736261
CLEC7A	217.170576890635	4.74745558464228	0.257079140272301	18.4669031474655	3.81342808138081e-76	7.46316003593088e-75
CLIC2	26.1672578620235	1.9723539827862	0.455229450687178	4.33265901362246	1.47319187488857e-05	3.02047257348257e-05
CLIC3	638.444238917741	3.36217672372354	0.136963672502607	24.5479451761893	4.54914378218451e-133	2.36745633809184e-131
CLIP3	1151.32330782658	2.97161277970838	0.101415099837242	29.3014825649971	9.929910943793e-189	1.26547723327e-186
CLK4	340.514724118862	0.667885834680749	0.133980708890722	4.98494029633395	6.19809487658921e-07	1.42575562219438e-06
CLMN	205.423830502218	0.894940303321609	0.152058351808381	5.88550574617159	3.96838597885973e-09	1.06391133125467e-08
CLN6	2204.64790844451	-1.75349236468553	0.066961498119018	-26.1865760764321	3.77905683223841e-151	2.5807609632818e-149
CLNS1A	8248.32315906766	-0.627531302496722	0.0484217864233519	-12.9596891987878	2.07084866873667e-38	1.70135460423873e-37
CLP1	1031.99461782588	-0.685084149280567	0.079787499097836	-8.58635948020519	8.97684903706049e-18	3.66616961051789e-17
CLPB	2060.15267145743	-0.6889704432698	0.0580435739883614	-11.8698831916854	1.69704410030186e-32	1.17429066966163e-31
CLPP	4355.59697419156	-0.588521037235404	0.051696342369548	-11.3841910328665	5.01312999096824e-30	3.23514788292747e-29
CLPSL2	38.741658705997	2.14617135560317	0.419892292386729	5.11124256033379	3.2004673925879e-07	7.52353881612711e-07
CLPTM1L	6466.63736026354	-0.880800257184952	0.0502457797233989	-17.529835580893	8.48143668934836e-69	1.43891040688787e-67
CLSPN	1176.91332192266	-2.08462704699711	0.0735281359824941	-28.3514197543839	8.03937797687939e-177	8.34085465101237e-175
CLSTN3	226.408827417867	1.41965172293564	0.156251300589871	9.08569539950226	1.03037878644739e-19	4.5589613610309e-19
CLTA	11239.5599618928	-0.530243387278999	0.0611792380162998	-8.66704791481266	4.4346837034508e-18	1.83287425281796e-17
CLTB	2659.70038540364	-1.24541316795054	0.0759912252796222	-16.3889075793664	2.29532544342486e-60	3.2702325969922e-59
CLU	240.826818190032	0.63381140203935	0.142945449147632	4.4339390013372	9.25268152248237e-06	1.93206877101506e-05
CLUH	3273.04623264027	-1.34077166419825	0.0624978823700998	-21.4530735018904	4.2745453428164e-102	1.32535471979853e-100
CLUHP3	117.287057200214	0.679021469995794	0.203823572753208	3.33141775911249	0.000864048267006133	0.00149376428129612
CLYBL	115.694507229016	1.20863630339484	0.208735045896557	5.79028930289837	7.02652910631163e-09	1.85611838723117e-08
CMAHP	67.4978540690768	0.928986057883833	0.268180741041798	3.46402972217548	0.000532147709733919	0.000942526885756564
CMBL	3117.86520887787	1.29572259486891	0.0570772804084023	22.7011971417995	4.35961882034792e-114	1.69616419729161e-112
CMC2	3040.14051530021	-0.76390682096815	0.0510560689035846	-14.9621159124242	1.29831523086123e-50	1.45621843461462e-49
CMIP	1915.53161585347	-1.49013564902521	0.0620191004506297	-24.0270438977333	1.45091070787914e-127	6.94763012042128e-126
CMKLR1	240.764650373491	6.14558330423672	0.3560717230081	17.2593972144677	9.50984664677447e-67	1.53609648680683e-65
CMSS1	1981.34962798123	-1.28522402469332	0.0903901989798987	-14.2186214788523	7.02226236539661e-46	6.91754816700816e-45
CMTM8	601.572024905694	1.36039679810399	0.106111930574906	12.8203943772719	1.26057711722284e-37	1.01504679812197e-36
CNBP	8481.65534234848	-0.702467695515693	0.0430292612661824	-16.3253487242128	6.51672639095585e-60	9.16361569397223e-59
CNFN	130.485999767974	1.22112531234237	0.212640524327165	5.74267447941186	9.31927725049056e-09	2.44184073659041e-08
CNIH2	646.62949486918	2.06717227834497	0.106055126679375	19.491488465187	1.29654396623274e-84	2.98076194509615e-83
CNIH3	207.674621735273	3.04592321950804	0.193032864104661	15.7792986890386	4.31960813399328e-56	5.5006182257027e-55
CNKSR2	189.918371168108	-1.49180300694578	0.161354274614851	-9.24551277309929	2.34115441443211e-20	1.06646732894972e-19
CNN1	71.4788850445754	1.79667137488227	0.281023156224291	6.39332145799508	1.62320508275116e-10	4.73959485194434e-10
CNN3	6033.98057689076	-1.48806877520285	0.0414993208207659	-35.8576657586702	1.39680758901962e-281	4.4328099663299e-279
CNNM3	355.537460660789	-0.511278765675438	0.112261572146812	-4.55435244579333	5.25471928712887e-06	1.12066980711794e-05
CNOT3	2333.62899561355	-0.521634725398698	0.0579780475015287	-8.99710748943286	2.31742625799867e-19	1.01071258382399e-18
CNOT6L	362.747320001192	-0.696944019110114	0.115385880173735	-6.04011529019613	1.54004149184094e-09	4.24192844544684e-09
CNOT7	4087.03700522381	-0.713640660597811	0.058040416685768	-12.2955812750531	9.5666099175727e-35	7.08305496413148e-34
CNOT8	2210.0282618578	0.503768543172696	0.0572384362843035	8.80122826330328	1.35326778508669e-18	5.70975993264549e-18
CNP	2489.96613215528	0.506085309014184	0.0532248286641159	9.50844411746103	1.93535402945288e-21	9.19662506362153e-21
CNPY4	600.069380048261	1.0331407211796	0.111979068822472	9.22619496700328	2.80416497039063e-20	1.27379764372081e-19
CNR1	323.30713924019	0.541337229701435	0.127758745330565	4.2371833591569	2.26341290142523e-05	4.56319604005572e-05
CNTN1	12.3559311770497	2.75023123991466	0.707927036093493	3.88490776548255	0.000102368744477848	0.000194693082182606
CNTN3	31.7402282683211	1.64971203770684	0.39462681140031	4.18043576880379	2.9095098909358e-05	5.80717937905981e-05
CNTN5	18.9162079558987	2.86838968401395	0.580503980179555	4.94120588652421	7.76408681778147e-07	1.77413165531262e-06
CNTNAP1	1164.34115582388	0.992709747242026	0.0693348355205726	14.3176188389093	1.69843522743922e-46	1.70740212149713e-45
COA4	10016.8700602935	-0.607960613965046	0.0546162508433592	-11.1314966622058	8.8142971551523e-29	5.47216722117913e-28
COA5	480.219231584776	1.06073999224436	0.117660402097758	9.01526744199835	1.96390684811012e-19	8.58612434809895e-19
COA6	3853.62100257746	-0.959190038941093	0.0819447852386614	-11.7053212861256	1.19704963284373e-31	8.09283555036579e-31
COA7	1654.72814570357	-1.14302111991978	0.0642069273251098	-17.8021463966362	6.80115301313433e-71	1.20039979844688e-69
COBLL1	101.62266101353	-1.62003961471639	0.219413430624909	-7.38350250530413	1.54178764581379e-13	5.28570918184627e-13
COG3	662.919017079951	0.546826606258938	0.0906641136796523	6.03134563462525	1.6259999762084e-09	4.46804917061679e-09
COG4	1726.78897124741	0.520875138021287	0.0638329814554308	8.15996881463183	3.35111101948362e-16	1.28191283030826e-15
COG6	625.598435355736	0.659138689791901	0.100791880643482	6.53960106294061	6.16831479598967e-11	1.84468172529736e-10
COIL	1038.72987034266	-0.799623773992494	0.0724300375982435	-11.0399469682435	2.45177824557726e-28	1.49687027177171e-27
COL11A2	49.8082672243574	2.10475496688392	0.418580531633008	5.02831548011238	4.94807331250561e-07	1.14734336050005e-06
COL12A1	1003.57585550414	-1.55126277895346	0.0777278433787102	-19.9576202236219	1.28696693511862e-88	3.14171340043664e-87
COL14A1	7.16723753441567	6.19265393439132	1.4044235865336	4.40939186280403	1.03661304290114e-05	2.15539338378147e-05
COL16A1	103.264677855537	0.768196470491046	0.239519255594581	3.20724306103941	0.00134013714190688	0.0022652866466593
COL17A1	88.4508065045083	1.38671132778717	0.239045890552779	5.80102558793413	6.59105405030498e-09	1.74450056916085e-08
COL18A1	266.113266393105	1.44798853786902	0.142665728425372	10.1495191161237	3.33000198236483e-24	1.75786308168867e-23
COL19A1	54.9545110745493	1.09699575829152	0.28481299871909	3.8516351543824	0.000117331743741673	0.000221977121269313
COL1A1	254.475280385381	1.85692276907138	0.146298143957163	12.6927295100552	6.48844503725203e-37	5.11273042492328e-36
COL1A2	10.8077171190313	2.35901451539885	0.716626435412723	3.2918329534414	0.000995367154723019	0.00170874176911244
COL3A1	23.1385984221282	4.14524695688111	0.670872849386926	6.1788861490955	6.45554265685526e-10	1.82184756584485e-09
COL4A1	2652.18044507794	0.51365779300405	0.0549447040525882	9.34863153530544	8.87890271020902e-21	4.11762293308691e-20
COL4A5	277.13411675319	2.27153657817454	0.152137594038538	14.9308038721786	2.07746458375826e-50	2.31888029573293e-49
COL4A6	24.7983105217837	1.26626799064822	0.434755084653326	2.91260076154817	0.00358432539763467	0.00576605770407685
COL5A1	1524.87746740217	0.974646477240874	0.0768946458863167	12.6750889610939	8.12664392232532e-37	6.37874548413362e-36
COL5A2	1455.89438286553	0.614144330650595	0.0679899880378016	9.03286422567302	1.67236108418669e-19	7.33328749595276e-19
COL6A1	5237.20477393687	0.981285519820968	0.0595527264178035	16.4775918559391	5.31605489315871e-61	7.67532100319124e-60
COL6A2	3197.10492625071	1.00880506964031	0.050619230088731	19.9292851327838	2.26778026420764e-88	5.52771439400611e-87
COL6A3	211.744763188797	0.922114227229132	0.148230077983783	6.22083075022073	4.94529396363217e-10	1.40198953934816e-09
COL7A1	65.0749058765738	1.63671946919848	0.282517059970637	5.79334738004348	6.89971863118468e-09	1.8235131620791e-08
COL8A2	7.82715752981593	2.68796137173233	0.891580336706587	3.01482800939891	0.00257125016265626	0.00420275557702966
COL9A2	64.9628334602876	2.89354924677747	0.322119632121085	8.98284040536153	2.63865117965458e-19	1.14648508302575e-18
COL9A3	1368.63422915399	2.12911364088459	0.0908765995684826	23.4286235509961	2.18372481358594e-121	9.57820761731396e-120
COLEC12	175.923128937851	0.709353667862717	0.184965376639259	3.83506189510364	0.000125532678119211	0.000236883105440064
COLGALT1	5403.6211451367	-0.651132096530407	0.0481492787708263	-13.5231952202144	1.14109833602877e-41	1.01309251610672e-40
COLGALT2	92.4514443907957	0.866508467477718	0.232690364786145	3.72386913516632	0.000196192651077052	0.000362157040710949
COLQ	25.3580238508542	2.91451846650313	0.510181175485897	5.71271267256645	1.11189326306354e-08	2.8997731973386e-08
COMMD4	3379.06559408336	-0.685597032062172	0.0940974289141837	-7.28603363528064	3.19213314405113e-13	1.07814430167921e-12
COPRS	2268.60925654665	-0.837870959000767	0.0892984485851732	-9.38281652454021	6.42334899586364e-21	2.99343229191054e-20
COPS3	6812.45788549796	-0.757842219610721	0.0436584670982951	-17.3584248366868	1.70332770472192e-67	2.80166248993133e-66
COPS7B	806.570818234163	-0.632953996529365	0.0950704511187378	-6.6577363321737	2.78077048055548e-11	8.50789607330632e-11
COPZ2	386.950190023689	1.19049091273349	0.16033484684414	7.42502915720344	1.12755073701643e-13	3.8861602807945e-13
COQ2	960.576129214097	-0.693568296404932	0.0782144845974609	-8.86751731440097	7.47947493566648e-19	3.1915449995719e-18
COQ3	591.055991546521	-0.901624711263808	0.0986128584663279	-9.14307449643268	6.07015485399072e-20	2.71846863065412e-19
COQ7	554.971937460507	-0.590562475568533	0.0959804293400846	-6.15294679997743	7.60563240181583e-10	2.13562040984367e-09
CORIN	19.5451953944956	1.60632076110641	0.575691239079287	2.79024701448545	0.00526678423962774	0.00826798282428467
CORO1A	333.297183572855	-0.574678263805387	0.134022702550255	-4.28791729214606	1.80356219263285e-05	3.6667069573876e-05
CORO1B	5116.41649008633	0.815066684261901	0.0511662025967016	15.9297865172125	3.93698937155556e-57	5.19316813191742e-56
CORO1C	6766.76554476423	-1.10541910393431	0.0407693830190899	-27.1139522375579	6.74220257174889e-162	5.56747697059979e-160
CORO2A	482.750413344775	1.01454552485774	0.100891632828427	10.0557944838007	8.66199010690727e-24	4.48909093436741e-23
CORO6	14.786296269081	2.59933106573959	0.667968797154393	3.89139594066815	9.9669133742466e-05	0.000189871107535524
COTL1	24068.1690800098	-1.05387043593187	0.0379371699104507	-27.7793635745496	7.7026855802578e-170	7.24813756491119e-168
COX10	1480.30523467372	-0.661278076016161	0.0744982707100399	-8.87642182447387	6.90456234147113e-19	2.95011461184557e-18
COX5B	20950.8718635828	0.602211126909959	0.0537180631285729	11.2105889869592	3.61777921380216e-29	2.27040545077115e-28
CPA4	9905.94331094976	-1.9991358694007	0.056713012536634	-35.2500383947925	3.42629921339726e-272	1.00826641397881e-269
CPE	338.101144141734	2.11200835473877	0.127877797549743	16.5158330469151	2.82236773773759e-61	4.09686294486842e-60
CPEB2	256.17658780452	0.512730302973158	0.137567477509897	3.72711859121116	0.000193681340041121	0.000357764493102664
CPEB4	774.318656056455	0.516620352510705	0.0855386716207855	6.0396115899603	1.5448564420959e-09	4.25374302744506e-09
CPED1	97.7293610056964	-1.62874383231946	0.234285154781139	-6.95197198405921	3.60214952033444e-12	1.15584436928257e-11
CPNE5	37.1772501020896	1.59260396753435	0.375369345860256	4.24276511947048	2.2078247779598e-05	4.45556658744131e-05
CPNE7	86.5730709772837	-0.849480344536247	0.271950733454033	-3.12365528030404	0.00178619587783745	0.0029803691013195
CPQ	85.6903296289575	1.76518254306595	0.265703082467236	6.64344021407286	3.06444815073299e-11	9.34578732233153e-11
CPS1	156.083419003288	1.26458794001684	0.186064153378969	6.79651570198574	1.07179629340987e-11	3.35532359938853e-11
CPSF4	1194.08141734313	-0.690511784404051	0.0730223239035082	-9.45617377661787	3.19417840782592e-21	1.50713106460924e-20
CPSF6	1974.43980344775	-0.787447616852978	0.066624228924432	-11.8192379794164	3.10488039409017e-32	2.1239429069463e-31
CPSF7	3496.76281228264	-0.51645810713646	0.0498069794790055	-10.369191477555	3.42409542120856e-25	1.87352888411969e-24
CPT1B	150.223653116692	1.63859666166811	0.186218200056855	8.79933680578925	1.376270519032e-18	5.80378800170218e-18
CPT2	1106.00333644038	1.01693920141389	0.0711146824850806	14.299989339434	2.18843078184604e-46	2.19725509951477e-45
CPVL	1135.66856888622	0.649493196742599	0.0790290752572886	8.21840815710037	2.06222078873682e-16	7.9412427946004e-16
CPZ	111.849738811183	1.15962037480585	0.213548646144107	5.43023988090898	5.62783532831068e-08	1.40176230822881e-07
CRAT	678.967464350905	1.50942492262429	0.0964253467559527	15.6538189740148	3.12867472214602e-55	3.90722225138375e-54
CREB3L1	198.150283340716	0.780726176087196	0.195062749368468	4.00243602950774	6.26936219780016e-05	0.000121491411843146
CREB3L3	19.8038785057572	2.41020790375276	0.552294121607432	4.3639934039818	1.27709429268076e-05	2.63409852517371e-05
CREB3L4	345.101068409558	1.1329533151774	0.138147146575649	8.20106200714757	2.38272581474312e-16	9.16237047080479e-16
CREB5	125.310491465284	1.28699362805363	0.196819592924295	6.5389507666986	6.19519132553401e-11	1.85237708486547e-10
CREBL2	1256.3023311455	0.596994303311754	0.0684596360102002	8.72038383643763	2.77260267236555e-18	1.15656119206795e-17
CREBRF	435.662362123292	2.02194870108716	0.11664078561003	17.3348343850086	2.56805728003035e-67	4.2196961499788e-66
CRELD1	455.027485837486	1.8305578574836	0.115360906116134	15.868095346276	1.05390846652845e-56	1.37118235777838e-55
CRELD2	622.829960248262	-0.515886588147852	0.113729730230643	-4.53607501839351	5.73108016488987e-06	1.21889004558137e-05
CRIM1	8377.50302049134	-1.8016067187751	0.0457223714201767	-39.4031775434131	0	0
CRIP1	27.6599935691729	5.28786112765973	0.833790444926948	6.34195457603621	2.26868214944919e-10	6.5686262234052e-10
CRIP2	4369.29768629181	0.941158146810091	0.0687838921827252	13.6828277223669	1.28592964318597e-42	1.17123079769076e-41
CRISPLD1	227.23515428206	0.721077107545108	0.141883260788413	5.08218590084725	3.73115974141194e-07	8.73807269783712e-07
CRISPLD2	79.9824650750652	-1.13078809648044	0.23308506177941	-4.8513966868911	1.22595065527325e-06	2.75966778241968e-06
CRKL	1381.9686181073	-0.534331317943051	0.0676546615799802	-7.89792315066676	2.83588898251985e-15	1.04126277636306e-14
CRLF1	127.772125276383	1.87428506748672	0.214614239539725	8.73327450921443	2.47403669547265e-18	1.0336160019676e-17
CRLF3	1625.57650705552	-0.61783154135375	0.0630829944376981	-9.7939475901692	1.19535699382355e-22	5.9602134765971e-22
CRMP1	67.883176462316	1.25794240306932	0.281603010238285	4.46707725888615	7.92954987357049e-06	1.66631738124823e-05
CRNDE	236.639345840989	-0.888448127378391	0.144332089494449	-6.15558279860251	7.48019024650229e-10	2.10185554061874e-09
CROCCP3	46.4437982304241	0.953445416467769	0.340281621594038	2.80193038930926	0.00507978331418391	0.0079930286739322
CRY1	637.906129277096	-1.27151317428463	0.0887995702287418	-14.3189113529412	1.66714303476384e-46	1.67698632800825e-45
CRYL1	199.142516585023	2.01015442917229	0.192004292387429	10.46932026455	1.19497974272442e-25	6.63035554884973e-25
CRYZL1	467.303355131786	0.517624956988844	0.131994997834514	3.92154979719615	8.7981260839816e-05	0.00016849330037516
CS	9900.03602756745	-0.596879775343281	0.0374414488351723	-15.9416847881852	3.25459465601177e-57	4.30005016388167e-56
CSAD	183.235691924414	1.72312264479069	0.199104892723752	8.65434606462152	4.95745771394945e-18	2.04580451556022e-17
CSAG3	1516.76780348392	0.546604024206479	0.0703317995650517	7.77179067771343	7.73842551882163e-15	2.80318748930457e-14
CSDC2	28.0968366885272	3.90927225227431	0.592924264278891	6.59320673447009	4.30426541117611e-11	1.29995401529922e-10
CSE1L	14526.1086301541	-1.04717590637179	0.0557575181559945	-18.7808916358521	1.08246987952436e-78	2.23181847135055e-77
CSF1R	118.801029026247	2.4091547107895	0.2266293187814	10.6303752918805	2.15244562142194e-26	1.22365059300014e-25
CSF2	407.277034152104	2.55448736105895	0.425535870839864	6.00298949185472	1.93717160284904e-09	5.29255948550163e-09
CSF3	65.549232114077	1.45654564537835	0.384162827011098	3.7914799219662	0.000149752256705774	0.000280006963352928
CSGALNACT1	207.434183192795	2.63209710173115	0.175631162375595	14.9865039104069	8.99658137136462e-51	1.01611772153201e-49
CSK	6004.63907425632	-1.0303437980815	0.0457307809979925	-22.5306407543473	2.07926847455833e-112	7.84451288128825e-111
CSMD1	31.2895978194695	1.64532447863259	0.390277462432569	4.21578142990223	2.48914756928554e-05	5.00209255138893e-05
CSMD3	39.9025788277418	2.52769212888552	0.38831983217776	6.5093047519871	7.54994161496356e-11	2.24583357908813e-10
CSNK2A1	5760.0357940903	-0.643544237252051	0.0499732442447901	-12.8777758374001	6.00409775498413e-38	4.89553260274147e-37
CSPG5	122.012184069447	1.04293792682727	0.216171779379326	4.82457946093502	1.40298975887108e-06	3.14376149070032e-06
CSRNP3	30.2405745678314	2.30274202453907	0.424329218712754	5.42678166618993	5.73792458340961e-08	1.42852344843077e-07
CSRP2	773.208669035039	-0.680979062755345	0.0883054152376186	-7.71163422903248	1.24216716123107e-14	4.45380494118849e-14
CSRP2BP	314.580987589793	0.50561495710132	0.12692397544669	3.98360479430213	6.78777189049153e-05	0.000131285956079834
CST2	10.8915161954419	6.79291168371856	1.35106517916087	5.02781937429367	4.96088819884239e-07	1.15015005727351e-06
CST3	7812.45983146582	0.647478650673143	0.0524124417740539	12.3535295963576	4.66202406177862e-35	3.48843548034614e-34
CSTF2	2058.05191834625	-1.21108720100865	0.0671495663978393	-18.0356667358558	1.02254621778835e-72	1.89141834684622e-71
CSTF3	2955.42081732619	-0.581607642834851	0.0691631121485047	-8.40921735253964	4.12755609350204e-17	1.64017911547583e-16
CT45A1	8039.49767834987	-1.1690076302872	0.171022488690735	-6.83540298844064	8.17748220005992e-12	2.58097795257351e-11
CT45A5	603.609913788157	-1.13677196131745	0.127378075431049	-8.9243926591809	4.48151381763918e-19	1.92600374770287e-18
CT55	55.2520786438884	-0.905431877275325	0.317922983000383	-2.84795980690152	0.00440004812117096	0.0069889697382345
CTAGE5	1224.79364284988	0.524075646458379	0.0759030984058623	6.90453561798082	5.03679191746236e-12	1.60410226651177e-11
CTBS	369.035872753602	1.33220313469286	0.117220965317085	11.3648879369763	6.25446785990437e-30	4.02179429132111e-29
CTC-338M12.4	289.801063445219	1.06766256989561	0.166737566592697	6.40325147903638	1.52102350657537e-10	4.45489783820528e-10
CTCF	2086.7701979551	-0.657106715721471	0.0548379870426713	-11.9826921292745	4.37869558196865e-33	3.07992994324913e-32
CTDP1	555.225243677567	-0.506885178212246	0.0914024860738237	-5.54563885497432	2.92882795422838e-08	7.43694390322973e-08
CTDSP2	1829.36010748881	0.669151847417649	0.069116054663725	9.68156893030596	3.611308737249e-22	1.76636542497356e-21
CTDSPL	399.376663666552	-0.547144886473615	0.116439497408749	-4.69896296917976	2.6148585643934e-06	5.72763376163313e-06
CTGF	6190.07923951953	-2.02587291380087	0.391631027873878	-5.17291217909651	2.30473354438042e-07	5.48560476702898e-07
CTH	542.171018812894	0.914509211443412	0.180144317811929	5.07653653776726	3.84376910706568e-07	8.98878818058924e-07
CTHRC1	1162.17191709184	3.142577235774	0.0982002072091856	32.0017373189417	1.0313921442317e-224	1.98727164933215e-222
CTLA4	24.6012917363533	3.68578753277838	0.594020454584916	6.204815851592	5.47609864082894e-10	1.54973701151826e-09
CTNNAL1	4901.93441215109	-1.21352973752013	0.0591716978750348	-20.5086178206851	1.8034673023993e-93	4.84064979922598e-92
CTNNBIP1	378.648478683911	1.15738586990841	0.121072559854189	9.55943998625523	1.18395605731155e-21	5.67100585604839e-21
CTNNBL1	1603.98431861756	-0.862600487727581	0.0800449055514166	-10.776457062261	4.44684987667577e-27	2.5870692039539e-26
CTPS1	3229.86658624799	-1.66061893103562	0.0543232850436362	-30.5691920085779	3.14351847699646e-205	4.84550919525597e-203
CTSA	5856.13047157754	1.00563112628074	0.0459801881948921	21.8709658607368	4.91069222591901e-106	1.61216133218051e-104
CTSB	4963.09902831509	0.925794942578194	0.0435917465252282	21.2378492805376	4.2699711494675e-100	1.28456288204706e-98
CTSD	5791.20776113736	0.664883264394621	0.0565419736839842	11.7591095795609	6.33993667839307e-32	4.30961256361999e-31
CTSF	647.18943963188	2.20521863605914	0.0988024763761877	22.3194672536631	2.39121820985445e-110	8.54345843851971e-109
CTSH	241.196596473594	0.859968456927751	0.171978014286529	5.00045578788329	5.719494294263e-07	1.31941298678231e-06
CTSK	43.4962598812599	1.44909672932005	0.433846493569243	3.34011395919874	0.000837440183463775	0.00145086377321357
CTSO	131.079757374685	3.67137221817832	0.25720856289939	14.273911322363	3.18218454708786e-46	3.17140744424982e-45
CTSS	65.0687448172633	2.28483998405209	0.297858671313389	7.67088624271784	1.70811988685738e-14	6.08940977286052e-14
CTSZ	11945.8182663163	0.685293586227672	0.0660067429536084	10.3821754500039	2.98885565386693e-25	1.6381520066995e-24
CTU1	545.848599765497	-0.989489286041793	0.108219924082731	-9.14331898149694	6.05644264846549e-20	2.71382957545443e-19
CTU2	781.373019939051	-0.739477906520002	0.0973025960319036	-7.59977571695561	2.96644417260264e-14	1.04760853008016e-13
CTXN1	848.40387293279	1.16212051300341	0.0909333379842897	12.7799170113406	2.12295931095814e-37	1.70099487365631e-36
CUEDC1	1634.1825979732	0.762061152465168	0.0880710716615617	8.65279754280278	5.02521256319893e-18	2.07270808703809e-17
CUEDC2	1148.06550151557	1.08228788209453	0.0850837415593041	12.7202666721017	4.56300267928231e-37	3.61312125069394e-36
CUL1	2455.8652109127	-0.654120035772516	0.0588836677836606	-11.1086836196373	1.13825077871318e-28	7.03420727509463e-28
CUL3	2307.32502806749	-0.720981732018241	0.0812483333034312	-8.8738033471487	7.06893380711968e-19	3.01954852647749e-18
CUL7	1793.5165942884	1.69908759445779	0.065227791017963	26.0485226916527	1.39820720164672e-149	9.39003467163993e-148
CUL9	650.740798806187	0.538161961436679	0.0901417867497888	5.97017189076231	2.37003756040471e-09	6.43608354281045e-09
CUTC	850.936012358465	-1.38747005440479	0.0881811373513574	-15.7343179741085	8.79997897511334e-56	1.10838645690435e-54
CUX1	1888.52619665185	0.581834095245378	0.0588068752072346	9.89398081763405	4.42090384186602e-23	2.24091226685254e-22
CWC27	752.429409125275	-0.643201463942	0.0846073303271241	-7.60219547709564	2.91148496681929e-14	1.02842392378809e-13
CWF19L1	1343.67137750369	-1.02355469276726	0.0770438147031142	-13.2853584250923	2.81507234866489e-40	2.41836231226864e-39
CXADR	244.94455041901	1.17288826902039	0.140007531138715	8.37732270172187	5.41452413540518e-17	2.14159514006678e-16
CXCL10	10.7100819750367	4.86329308087344	1.25287513626269	3.88170611748317	0.000103726182636105	0.000197158927300689
CXCL16	308.224367221892	1.568670425961	0.136259081298534	11.512410116168	1.14240381410792e-30	7.55302521704932e-30
CXCL2	566.747689283552	1.93281890219284	0.360943108205512	5.35491288863269	8.55976455489684e-08	2.10418878069571e-07
CXCL3	281.851837400283	2.87311027152906	0.254424060633641	11.2926044194625	1.42743251955629e-29	9.04580866445517e-29
CXXC4	43.9168401607726	2.85139588814751	0.390506225647052	7.30179367415429	2.83956483886485e-13	9.61270799352176e-13
CXXC5	1584.76147505561	1.23739337657838	0.0712684729407109	17.3624230395364	1.5887451845986e-67	2.61851739437153e-66
CXorf40B	1080.25718644665	-0.640880341089367	0.0851053726547582	-7.53043340388377	5.0572179245843e-14	1.76975291047344e-13
CXorf56	849.407695976489	-0.707586897702438	0.0811229656239388	-8.72239928927887	2.7236789922781e-18	1.13644610698688e-17
CYB561D1	288.089228590221	0.557568503678895	0.124149528746163	4.49110447143864	7.08547834790704e-06	1.49632655350829e-05
CYB5A	1102.88348672317	-0.87282233048339	0.0785158115706245	-11.116516699293	1.04263680505915e-28	6.45565290355103e-28
CYB5B	1774.69605989082	-0.692504495442856	0.0574801605351746	-12.0477133152592	1.99405259427963e-33	1.41800269061581e-32
CYB5D2	835.214001924099	1.77808623062151	0.086019462326657	20.6707433704859	6.35302165605123e-95	1.7636990652348e-93
CYB5R2	335.840943294711	0.649553562283477	0.133438472412421	4.86781323661957	1.12839891452174e-06	2.54644958610351e-06
CYBA	6210.23497694854	0.588143457790337	0.0679055265328719	8.66120164027632	4.66816952314817e-18	1.92839009015194e-17
CYBRD1	933.797371967805	1.1092397733377	0.0785472285988234	14.1219466698577	2.78198839055251e-45	2.70754552622324e-44
CYCS	1902.8939489567	-1.17935938210923	0.0651323207652258	-18.1071297361	2.79970466392058e-73	5.22643829129811e-72
CYFIP2	291.268643076615	0.81674512775539	0.125548671629689	6.50540636673888	7.7483634197073e-11	2.30316367213889e-10
CYGB	87.8131627686758	1.54872077463756	0.246849735727286	6.27394139221828	3.52021060127685e-10	1.00804332239324e-09
CYHR1	810.668096674145	0.932778145608153	0.0828527534910093	11.2582636823213	2.10872521998332e-29	1.32903885067874e-28
CYP1A1	368.533034594194	-1.73417418839358	0.121083605690042	-14.3221221280181	1.59186991531725e-46	1.60425993645142e-45
CYP1B1	130.868212638486	0.68206697281243	0.185118687245842	3.68448471064745	0.000229165780456547	0.000420145917160083
CYP21A1P	9.92677417386399	3.37481413070551	0.88067991940084	3.8320552749761	0.000127077177664954	0.00023965790264592
CYP21A2	24.7728962596923	6.1308852624427	1.10260057324723	5.5603864275046	2.69177974170549e-08	6.85222634783002e-08
CYP26B1	540.088255847758	1.64284467296995	0.10435905765808	15.7422336866297	7.76534346000012e-56	9.80359468799548e-55
CYP27A1	120.365453988614	1.35941882879515	0.20566465777016	6.60988058684523	3.84630154656159e-11	1.16621188705694e-10
CYP27B1	502.58181046898	1.01932363341583	0.0983276361588585	10.3666036654131	3.51807038898251e-25	1.92364760965142e-24
CYP27C1	202.103079578894	0.625617321033172	0.155541130453599	4.02219862494701	5.76574035926149e-05	0.000112256114176166
CYP2E1	87.9077274210907	2.16578377332604	0.268820924701719	8.0566041342547	7.84431709919198e-16	2.95669008501216e-15
CYP2R1	144.965130028703	1.03879077509059	0.183833350785869	5.65071990827487	1.59777255699719e-08	4.12636809238864e-08
CYP2U1	108.94232681087	0.994953824737111	0.230152731453055	4.32301549695079	1.53910917986455e-05	3.15075839407531e-05
CYP39A1	13.9731968097503	2.16259338543917	0.669413215580507	3.23058065646911	0.00123539042935963	0.00209742936108105
CYP3A5	8.82175402097423	3.54644865313794	0.997830566736488	3.55415916425269	0.000379189654601909	0.000681682168136387
CYP4F12	101.749469199973	4.04093809258072	0.315126297378275	12.8232334978062	1.21524798255477e-37	9.80009396992972e-37
CYP4V2	170.278191362947	1.34756832760463	0.166293493384355	8.1035541450199	5.33764555790036e-16	2.02888194820614e-15
CYP4X1	75.287792261144	2.99518160823545	0.306911380621499	9.75910897201064	1.68630235386752e-22	8.35920477713503e-22
CYR61	8516.96588524344	-1.72250390752395	0.35696713895983	-4.82538508318488	1.39733016278925e-06	3.13194691659659e-06
CYSLTR1	220.494292906856	4.67364782786034	0.250054926973411	18.6904848643806	5.9172790237369e-78	1.20466869181361e-76
CYTH1	786.817013427567	1.01779090471266	0.0816504889543361	12.4652150617478	1.15559608114631e-35	8.82232196856271e-35
CYTH2	1584.39513525259	0.776784700169254	0.0698142283969666	11.1264525585304	9.3274063172719e-29	5.7884996643039e-28
CYTH3	693.37226378439	-0.8520332022316	0.0900514134972182	-9.46163051908031	3.03178165503066e-21	1.43184669059444e-20
CYTH4	38.2976642409463	2.0339836914893	0.374088604411078	5.43717094695086	5.4133196438627e-08	1.34957760991864e-07
CYYR1	17.5934832891046	1.55955527091839	0.521024718893492	2.99324622108226	0.0027602696233897	0.00449717775866341
DAAM2	100.968354812777	0.986891613259141	0.218842606168239	4.5095954144343	6.49513771477265e-06	1.37416737141955e-05
DAGLB	791.982940373607	-0.654928637922351	0.080724349079053	-8.11314857777277	4.93246995342318e-16	1.87619333010938e-15
DAK	888.057124211134	0.796594716938287	0.110592975410408	7.20294136207244	5.89273192205732e-13	1.96931377572781e-12
DALRD3	1801.92361710091	1.5909656667845	0.0845940253453182	18.8070689423996	6.60924605820087e-79	1.37317904302928e-77
DANCR	5416.69690593538	-0.901296676173234	0.0566085730628901	-15.9215579444464	4.4905471538731e-57	5.91852652161532e-56
DAPK3	1598.47286814818	-0.528313914803753	0.077876510794723	-6.78399570566728	1.1689680471599e-11	3.6503468731011e-11
DAPP1	6.4479153027109	4.15591345653923	1.31369481382166	3.16353038225773	0.00155868081780628	0.00261774919956362
DARC	10.2314198447528	5.69700038876507	1.3465063468427	4.23094952513475	2.32706891242517e-05	4.68861077400739e-05
DARS2	3799.71990927591	-0.767074366846539	0.0495646571850019	-15.4762367059941	5.01992117633969e-54	6.09965647440375e-53
DAZAP1	4490.92954594566	-1.19220945440139	0.0598980594245864	-19.9039746171146	3.75904961574341e-88	9.09420299414158e-87
DBF4	2225.93913874962	-1.31612603480139	0.0565795733607194	-23.2615051091056	1.08804799072066e-119	4.60996249471566e-118
DBF4B	606.45965458975	-1.11915320644484	0.105789561847649	-10.5790513439934	3.72712705424695e-26	2.10333163783078e-25
DBH-AS1	22.9673018986551	2.20525691790565	0.496743310081221	4.43942952657998	9.01976433578367e-06	1.88562239440272e-05
DBN1	5935.49547618896	0.702086150850888	0.0426277065517753	16.4701835412642	6.00877954165703e-61	8.66002643648432e-60
DBNDD1	433.321661391727	1.82472681841887	0.139190072961312	13.1096045831232	2.90107005070358e-39	2.4290646027231e-38
DBP	269.146797398066	2.28305635123148	0.148287006350817	15.3961996227116	1.73575315174431e-53	2.08871113464547e-52
DBR1	1040.14591817774	-0.537663752276743	0.0805935944318474	-6.67129634888551	2.53553625907957e-11	7.7752281836307e-11
DCAF10	675.477746155717	1.10359861270276	0.0890114634626283	12.3983874634991	2.66635361587109e-35	2.0213083500175e-34
DCAF13	4696.40610200224	-0.719737266207396	0.0453905626441459	-15.8565398682103	1.26683931874912e-56	1.64293224150277e-55
DCAF13P3	40.6358152070508	-1.29903955719955	0.354680379570806	-3.66256390830388	0.00024970342894088	0.000456042653735967
DCAF15	1668.51994257503	-0.633698055571105	0.0796170421186549	-7.95932678115186	1.72977843614031e-15	6.41679211297982e-15
DCAF16	2284.2034192795	-0.570932596342352	0.0604533189559158	-9.4441894374516	3.58165619321541e-21	1.68612872272226e-20
DCAF17	219.031951889886	-0.569476178548171	0.149876069958416	-3.79964712649708	0.000144902266718422	0.000271565908619461
DCAF4L1	22.0159000091285	-1.79349394412946	0.474133906095392	-3.7826738840496	0.000155152634501873	0.000289669556974601
DCAF5	975.181890354739	0.867118167014797	0.0760675789941883	11.3993133274433	4.21429901802573e-30	2.7305216015511e-29
DCAF6	1653.49156606978	0.559062380046369	0.0647584024082805	8.63304774755968	5.97384841143366e-18	2.45273304259396e-17
DCAF8	2671.34133719252	0.580641997049743	0.0557569573930944	10.4138034820683	2.14477516173647e-25	1.18273206108023e-24
DCAKD	614.466808865592	0.834213110349346	0.103380048403167	8.06938208324331	7.06548336261993e-16	2.66623567787372e-15
DCBLD2	31831.2220498492	0.511382655168313	0.0380596839869533	13.436334766826	3.7033006420018e-41	3.25219321165486e-40
DCC	29.7422274234087	1.07048108769181	0.387613346485549	2.76172401543381	0.00574970577529267	0.00897732857159097
DCK	1132.96821945809	-0.845352408651674	0.0769230820928015	-10.9895805739014	4.28914622138027e-28	2.59610439764546e-27
DCLK1	84.0741330604078	1.00741178013645	0.232420164257279	4.33444225184046	1.46130140939454e-05	2.9979925606605e-05
DCLK2	135.995590424153	-0.810737137198879	0.181652008267431	-4.46313335553823	8.07697489341913e-06	1.69663645230355e-05
DCLRE1A	726.982647134882	-0.752448863527251	0.0936387142773203	-8.03565992265549	9.30765721594831e-16	3.49360927736835e-15
DCLRE1B	549.277677970132	-1.33781100762924	0.0954439497698282	-14.0167188266568	1.23179432577978e-44	1.17620006859857e-43
DCN	42.4624396717927	2.03969141659355	0.403392911924562	5.05633925708389	4.27380773780857e-07	9.96708620121495e-07
DCSTAMP	8.70402692836913	3.41863434599938	1.0327479930354	3.31023092666732	0.00093219029608024	0.00160727601385519
DCTPP1	3004.60251950966	-1.40819015685036	0.0674533445948837	-20.8765060547815	8.75656986348761e-97	2.50840855293004e-95
DCUN1D5	4781.19046478758	-0.725895065762385	0.0531561685244977	-13.6558951841656	1.86187166523003e-42	1.68725604153125e-41
DDAH1	1902.44813920916	-1.8634822746866	0.0657052477058198	-28.361239623202	6.08332140143213e-177	6.39341278455708e-175
DDAH2	2145.04340411325	1.9825889124127	0.0680771797445132	29.1226651846207	1.85434190244445e-186	2.30865566854334e-184
DDHD1	518.425293517176	-0.71099486204686	0.0958151253150742	-7.42048668943297	1.16690735715657e-13	4.01838203735726e-13
DDI2	889.265862980182	-0.851082319757349	0.0808681965336358	-10.524314331696	6.67456191963049e-26	3.73927949703079e-25
DDIT3	2165.35423660302	2.27102315429669	0.335546594100642	6.7681305494507	1.30457019156066e-11	4.06438278159949e-11
DDIT4	6837.47026585243	1.88167653191715	0.0808643154428645	23.2695537161464	9.01933464318685e-120	3.83144176377898e-118
DDO	215.000416595714	1.31762690563472	0.156128797207603	8.4393585885548	3.19083780095621e-17	1.27483855365283e-16
DDR1	2976.17014336182	1.38037552462868	0.0536759323516936	25.7168429899687	7.57590655326973e-146	4.86571617320121e-144
DDR2	3380.95625346491	0.870113496546454	0.0782634016549924	11.117757191058	1.02824383253682e-28	6.36897299257881e-28
DDX1	6073.45172352524	-0.643108807345768	0.043867086777923	-14.6603947192004	1.15598987000939e-48	1.22125953303538e-47
DDX10	1238.61096852689	-0.741264341633976	0.0704838738496989	-10.5167934329867	7.22921242617541e-26	4.04161668800169e-25
DDX11	823.671469644841	-0.993234093205827	0.0827197532815451	-12.0072177902327	3.25616292662164e-33	2.29633973714036e-32
DDX12P	156.932856563506	-1.42140411004647	0.176839047165892	-8.03784080963214	9.14353092841142e-16	3.43598904286833e-15
DDX18	3684.44919160925	-1.0822156473774	0.0575671915564561	-18.7991739412209	7.67016239134091e-79	1.58952084896098e-77
DDX20	1238.71130485325	-0.854621381853194	0.0670265661277833	-12.7504873250391	3.09802530263877e-37	2.4700610990715e-36
DDX21	9681.13704074057	-1.13302609793092	0.0453485919627288	-24.984813174842	8.9409606810084e-138	5.07752451305688e-136
DDX23	1773.53691068826	-0.718919346298416	0.0776674353398124	-9.25638065880485	2.1147933585127e-20	9.65799393553273e-20
DDX24	4251.18342822602	-0.657161385639851	0.0488712031071985	-13.4468018763192	3.21478280548237e-41	2.83240390346936e-40
DDX26B	97.0931787426958	1.09313111578594	0.227263768536573	4.80996651083004	1.50955585265207e-06	3.3746079385599e-06
DDX27	2870.96666815709	-0.693377598490667	0.0524162448631703	-13.2282959281171	6.02376433085936e-40	5.11514300603142e-39
DDX28	609.37987721702	-0.717773966184547	0.103884213282208	-6.90936518174004	4.86827276865922e-12	1.55195971559483e-11
DDX31	1014.99772995548	-0.937665558024845	0.0838241437755901	-11.1861036187273	4.76934487641267e-29	2.98268341672098e-28
DDX39A	7215.77885548412	-1.58173098629717	0.0634677589291006	-24.921803022289	4.31840782965661e-137	2.41845781048416e-135
DDX39B	6991.27708118283	-0.562743692782209	0.0517000869708266	-10.8847726523121	1.3623814537176e-27	8.11263569846186e-27
DDX3X	8989.11605022072	-0.875722136497926	0.0600031632141427	-14.5945995109058	3.03992604734202e-48	3.17222456971184e-47
DDX46	2827.24904893056	-1.17108142737515	0.0554551176638508	-21.1176439021161	5.47587469733517e-99	1.61140058138854e-97
DDX47	4884.85721269703	-0.798953161395413	0.0495853121735174	-16.1126980223413	2.07757679136803e-58	2.82330649607822e-57
DDX49	4251.58466273863	-0.516477611759885	0.0631365505508146	-8.18032672444159	2.83075276851142e-16	1.08619567468842e-15
DDX51	271.938818612703	-0.755341596516174	0.139470559837596	-5.41577804947307	6.1022760529764e-08	1.51643386945222e-07
DDX52	1473.37683112679	-0.692522681573967	0.069211338500369	-10.0059137213518	1.4356023803698e-23	7.39268995427464e-23
DDX54	2857.61402629152	-0.857146947879434	0.0519459685541614	-16.5007405143622	3.62420756583253e-61	5.24198386532614e-60
DDX55	926.698755504932	-0.876536176029941	0.0817403991010586	-10.7234144397344	7.90308391989085e-27	4.55362809695384e-26
DDX56	3685.24372675037	-0.920815513450357	0.0582182101841655	-15.8166235364756	2.38969113837141e-56	3.06475048134241e-55
DDX58	297.361318732376	0.986124922716374	0.170107800434233	5.79705880740977	6.7488031014461e-09	1.78508544201512e-08
DDX60	155.194095570149	0.884393737944654	0.17595436887349	5.02626756929535	5.00117977700098e-07	1.15899333749658e-06
DEAF1	620.549872968865	0.531237971697541	0.0908963759781496	5.84443511615077	5.08290105614031e-09	1.35463121346338e-08
DECR1	1550.3251919203	1.50722452566397	0.0885321085406869	17.0246089301182	5.39517077668904e-65	8.39623452122232e-64
DECR2	627.254625531263	1.31078532406084	0.0917928871839735	14.2798136573886	2.92382193053243e-46	2.91571521538307e-45
DEK	8189.11720720725	-1.25259491949442	0.0433330417536927	-28.9062311068361	9.96936557439704e-184	1.16082145195407e-181
DENND1B	467.745603720413	0.595241389639046	0.110155372426831	5.4036528271413	6.52972708788395e-08	1.617936817474e-07
DENND1C	24.6807462761499	1.21410098924749	0.422015585155375	2.87691031315938	0.00401589717245822	0.00642265768144628
DENND2A	331.471729180387	-0.593251534654522	0.12020366917031	-4.93538623861788	7.99922963511375e-07	1.82554331139758e-06
DENND5B	976.174634349809	0.836590751248831	0.077416019760568	10.806429390664	3.20919339355164e-27	1.87579613848441e-26
DENND5B-AS1	25.9949148632042	2.53092005827246	0.810010279064488	3.12455301332165	0.00178075430416112	0.00297159587718814
DENND6B	96.5124619894368	2.58926475479699	0.273932162217371	9.45221157617247	3.31746027912071e-21	1.56357293586397e-20
DENR	4432.8531169328	-0.774131626586872	0.0491501558135714	-15.7503392160787	6.8313889397183e-56	8.64472478415486e-55
DEPDC1	1964.82538797723	-1.31005416338527	0.0590173066516639	-22.1977965059905	3.60703689921681e-109	1.25278738656275e-107
DEPDC1B	1466.81493348468	-1.3415528024786	0.0651750380204324	-20.5838438031754	3.83067727474041e-94	1.04376282309215e-92
DEPDC7	412.241860237482	-0.650397421074576	0.117369620730767	-5.5414460490293	2.9998400266309e-08	7.61128873350385e-08
DEPTOR	82.4766182303595	1.64640246920039	0.253213208663129	6.50204022883631	7.92379022027694e-11	2.35314760945289e-10
DES	16.0800276139397	1.94826560938356	0.574094607339911	3.3936316148499	0.000689724061625738	0.00120683069593649
DESI1	1458.71705750944	-0.53178458205888	0.075724651589999	-7.02260850189389	2.17763771046666e-12	7.05606933811869e-12
DESI2	3138.24964415513	-0.567942102419587	0.0499195297746579	-11.3771524888824	5.43453027625082e-30	3.50290213146633e-29
DFNA5	837.54984585217	0.716669496191565	0.0844766869183196	8.48363640118264	2.18263082166933e-17	8.78971879788953e-17
DFNB31	246.706710194253	0.819049683798361	0.148303227861682	5.52280416015129	3.33631543682354e-08	8.44382569898187e-08
DFNB59	15.5923367168477	1.53131242194693	0.549930557297902	2.78455598006968	0.00536010676753207	0.00840307323057987
DGAT1	481.384863182985	0.515794051412914	0.10188236418612	5.06264313292394	4.13483412093744e-07	9.65132538900671e-07
DGAT2	492.208042343544	0.644914295611534	0.117078579985451	5.50838843186923	3.62133640145318e-08	9.140881106912e-08
DGCR14	521.748538346274	-0.577495807376926	0.1163476524075	-4.96353639654272	6.92210620827516e-07	1.58801260072195e-06
DGCR8	819.528507321677	-0.999376162250247	0.0879583014643467	-11.3619311152266	6.46984379586499e-30	4.15863470357724e-29
DGKA	998.355311972726	1.37929816967295	0.0811613609322669	16.9945175121453	9.01692345000597e-65	1.392546813343e-63
DGKG	328.235711184788	-0.685485062594885	0.118781172508717	-5.77099087437091	7.88067430478939e-09	2.07206695998469e-08
DGKH	238.749942486324	-1.72134592370072	0.145561268470169	-11.8255765547515	2.87919066883637e-32	1.97372727552379e-31
DGKQ	279.310949869177	0.84935994286578	0.135216910650562	6.28146242048645	3.35402880337788e-10	9.62328597459157e-10
DGKZ	2372.11473549224	-0.760276242523933	0.0561647273828401	-13.5365429149438	9.51631545707655e-42	8.46272338861451e-41
DGUOK-AS1	62.4862483180436	0.999181977755785	0.349615163488528	2.85794805861895	0.00426390181253361	0.0067877693356798
DHCR24	3003.03710845254	-0.814573215757479	0.0498612818704886	-16.3367884899806	5.40245364515204e-60	7.62325302936231e-59
DHFR	4274.6687870794	-1.15538204055617	0.0520190479875234	-22.2107494322712	2.70390036637464e-109	9.411317726833e-108
DHH	16.3962257502365	2.05887129544461	0.577570207070324	3.56471173589106	0.000364256299678515	0.000655709955544073
DHODH	417.657614500814	-1.2043709414646	0.112000300635003	-10.7532831129581	5.71890640970495e-27	3.31520416336227e-26
DHRS1	403.361341680616	1.84536395930882	0.135482936904423	13.6206374136297	3.01921012420863e-42	2.71628214898926e-41
DHRS11	938.924077428906	0.714523110397585	0.0815802070282799	8.75853514504927	1.9780405132797e-18	8.30038519767487e-18
DHRS12	63.2249807369595	2.53083050478901	0.337891379213715	7.49007124916399	6.88362354364561e-14	2.39594509793342e-13
DHRS13	399.153188172216	-0.512075555713801	0.121794848448112	-4.20441063180074	2.6176333723859e-05	5.24986321339104e-05
DHRS2	728.77472662409	1.78675557345946	0.119827267182353	14.911093405313	2.7914368073421e-50	3.09660073521809e-49
DHRS3	1351.56807332385	2.67713331832753	0.0785768701874822	34.0702462689079	2.0354109814411e-254	4.91688458725734e-252
DHRS4-AS1	496.142216736067	1.07535764235438	0.109242405023294	9.84377487959076	7.29222175583705e-23	3.66081293791013e-22
DHX15	8565.60299408888	-0.997824405787192	0.0408541716851145	-24.4240518074377	9.49770146427019e-132	4.89555089806411e-130
DHX30	3963.80353545976	-0.53311429792291	0.051634376711738	-10.3247939042463	5.44355812272781e-25	2.95849523896406e-24
DHX32	1125.49963186314	0.579910515909553	0.0681598261558994	8.50809851807933	1.76808935668968e-17	7.13985185579402e-17
DHX33	1428.27387604534	-0.98558838301733	0.0640017472494813	-15.3993980691725	1.65199950024183e-53	1.9908869628752e-52
DHX34	1410.30009570226	-1.33242072225571	0.0641239333890698	-20.7788364162144	6.72692640611488e-96	1.90009256340261e-94
DHX35	641.410168610051	-0.543857713749037	0.0902886235334652	-6.02354640557188	1.70636155236362e-09	4.68489596692199e-09
DHX37	1646.74097867542	-1.13284962151352	0.0762094611830113	-14.8649472641339	5.56587013066645e-50	6.11981033049161e-49
DHX38	1580.92214363353	-0.564064554681278	0.0779827171741218	-7.23319954884131	4.71745434130581e-13	1.58176918404878e-12
DHX40	1984.38478931965	0.540778750604232	0.056385799159623	9.59069054024288	8.7497425229781e-22	4.21471972423811e-21
DHX58	143.125316812226	2.7090995074636	0.255095096665698	10.6199591559138	2.40666401585108e-26	1.36673182794912e-25
DHX9	10185.5142788884	-1.02216009035419	0.0351535750471809	-29.0769883001176	7.01664557267625e-186	8.60336428740645e-184
DIAPH1	6873.51489264585	-0.87124613336657	0.0461910748184221	-18.8617852429599	2.35144596276705e-79	4.91072940740449e-78
DIAPH3	528.134399591879	-1.78353201887576	0.101548512272407	-17.5633495652932	4.7017079530728e-69	8.02712481228727e-68
DICER1	1110.92849242632	-0.974439343515467	0.0815304783874783	-11.9518413578341	6.350245064095e-33	4.44929508062241e-32
DICER1-AS1	15.8695699824711	2.1376463185724	0.758246667226275	2.81919645804983	0.00481440418628272	0.00760725683442213
DIDO1	3301.24872884246	-0.613463287709033	0.0531568955358642	-11.5406154088727	8.23340455625281e-31	5.46810228735953e-30
DIEXF	1941.06189747125	-0.537191558531492	0.0696781970670515	-7.7096076124724	1.26205165348376e-14	4.5240987844152e-14
DIMT1	3978.5635921332	-0.898745200064249	0.0605953464869378	-14.8319178314788	9.10927693216591e-50	9.95500655956147e-49
DIO2	150.407457525916	-2.56974240145789	0.21061532542893	-12.2011178257065	3.06585959286237e-34	2.23719285439483e-33
DIP2C	186.81063710184	0.825610644898542	0.15737577778958	5.24611002083452	1.55344157421534e-07	3.74032310007071e-07
DIRAS1	21.7812080926912	1.34800570010304	0.458306413953215	2.94127609621594	0.00326863050812275	0.00528077308584216
DISP1	271.735080844373	1.57966457603706	0.138780385872153	11.3824771858775	5.11265112218668e-30	3.29805733011524e-29
DISP2	90.9037890563125	1.1518552776338	0.237408141770646	4.8517934938667	1.22349982569995e-06	2.75453396563551e-06
DIXDC1	353.385601970523	0.818662514692305	0.120380701688614	6.80061258331857	1.04175222869174e-11	3.26379400336349e-11
DKC1	4626.90189434421	-1.45245057178702	0.0456789572802658	-31.7969292266334	7.13768724223352e-222	1.29801649455674e-219
DKK1	4569.82357419285	-2.63502031182011	0.115451364566185	-22.823639388944	2.67120448889228e-115	1.05964325129219e-113
DKK3	329.957064737301	2.00660977642701	0.131347430035612	15.2771148691905	1.0864532117354e-52	1.29011336991471e-51
DKKL1	10.839855945818	2.22167931736402	0.705322959357933	3.14987522791892	0.00163340205357708	0.00273642606739935
DLAT	1706.81801732549	-0.611346803122032	0.0595831115216001	-10.2604041230778	1.06261099058754e-24	5.71944093204499e-24
DLC1	2331.54719815111	-1.41911730977961	0.0796847656796123	-17.8091420320596	6.00228310758909e-71	1.06171532345715e-69
DLEU2	61.1184113047554	-0.978917629501546	0.27173933466079	-3.60241416916517	0.000315275515170451	0.000570775639041806
DLG1	1837.39255117075	-0.633675180451794	0.0756455382789375	-8.37690093651211	5.43395471380298e-17	2.14875536386272e-16
DLG3	191.689224061448	1.39482881378303	0.158346408230349	8.80871773077384	1.26585494974254e-18	5.34651940542354e-18
DLG4	1047.25334488843	1.25678871755677	0.072710604780633	17.2848062720492	6.1226714949657e-67	9.91946327787986e-66
DLGAP1-AS1	371.679068685364	1.80107638580346	0.13525953178082	13.3157076776075	1.87586524126476e-40	1.61924687625974e-39
DLGAP5	2708.62258946319	-1.26561379931732	0.0548906581327751	-23.0569980825504	1.2513746293012e-117	5.12746794309873e-116
DLK2	399.501646473658	1.62546084624565	0.120291213973021	13.5127146244464	1.31578641267455e-41	1.16690427885685e-40
DLL3	182.306368062573	-0.662222750054351	0.167199146628624	-3.96068259561908	7.47358191823708e-05	0.000144051355658768
DLL4	20.4286868657151	1.6634773745061	0.51830505872665	3.20945618125523	0.00132986315087303	0.00224885958592414
DLX1	1256.29729987819	0.704959579576331	0.071078624692538	9.91802504094229	3.47565135691375e-23	1.76841927732314e-22
DLX2	870.208338810197	0.786716449144865	0.0808359216789437	9.73226299403709	2.19651086739155e-22	1.08352722915978e-21
DLX3	14.3546739840319	2.32647287216317	0.655433584092757	3.54951734031671	0.000385938046558693	0.000693659887124091
DLX4	78.5359026714264	1.84188089950486	0.275238089928004	6.69195495429668	2.2020865967035e-11	6.77581208510384e-11
DMBT1	72.5434440293888	3.25572367679925	0.324796685476468	10.0238820849517	1.1970655189131e-23	6.16826024311e-23
DMC1	36.1282030597557	-1.5916680602806	0.461325063910665	-3.45020937468254	0.000560151930994327	0.000989636393749939
DMKN	1588.01096980531	0.747018086037933	0.0895486833386032	8.34203316215487	7.30239672142008e-17	2.87355436265947e-16
DMPK	597.257399547449	1.14922374202599	0.0951724480731387	12.0751726502068	1.42864079145654e-33	1.02086318806729e-32
DNA2	467.31413572508	-1.52293268473521	0.10919796457071	-13.946529962553	3.3028846991315e-44	3.12798062348996e-43
DNAAF3	174.040064355738	0.717592099429724	0.165542308415315	4.33479577697696	1.45895503220715e-05	2.99355821453762e-05
DNAH1	62.3259873245783	2.1752780462712	0.295849116147955	7.35266028370807	1.94300320149503e-13	6.63309572161929e-13
DNAH11	17.4249351481241	-2.93995506360795	0.599285301513149	-4.90576868176943	9.30621506929456e-07	2.11605915842276e-06
DNAH2	72.9446405775252	0.848037303417065	0.243950351416823	3.47627006270664	0.000508440011467717	0.000903205091165075
DNAH7	7.56273357953973	2.6182666064082	0.88727645010871	2.95090285117722	0.00316846557251655	0.00512559872975315
DNAH9	39.9934476589038	1.32225589645611	0.421294883060303	3.13855199676576	0.00169784809118401	0.00283998257087776
DNAJA1	12043.6050936884	-1.27250411494415	0.075855799702124	-16.7753041948159	3.69959657784963e-63	5.5597001497211e-62
DNAJA2	2545.81127216984	-0.594737856560526	0.0544353243550102	-10.9255867142782	8.69764643662209e-28	5.2176207404273e-27
DNAJA3	2740.82346874241	-0.67407451884824	0.0586551908535018	-11.4921545568204	1.44463276926018e-30	9.50849181393904e-30
DNAJB11	1114.63986357367	-0.592345170833065	0.080395649022133	-7.36787597386012	1.73367959362246e-13	5.92975575291198e-13
DNAJB2	750.887392195933	0.700267890105809	0.0887096489181334	7.89393147922453	2.92812970775825e-15	1.07488726060484e-14
DNAJB5	215.256158558998	1.31374801090545	0.149970659438545	8.76003356805799	1.95192239099959e-18	8.1950360306948e-18
DNAJB6	6928.04190518728	-0.664853831925531	0.0468100721970292	-14.2032216726153	8.74956568899719e-46	8.60861523868812e-45
DNAJC11	2563.0253966208	-0.797027725492965	0.055917703709087	-14.2535846900924	4.2584841574639e-46	4.22325772601429e-45
DNAJC12	175.983912067998	1.63103294976734	0.198404180180879	8.22075899953507	2.0221926726816e-16	7.79080895199994e-16
DNAJC16	967.487005770282	0.813390659092372	0.0824110563724677	9.86992152383225	5.62085684123363e-23	2.8340675381734e-22
DNAJC18	510.289187810316	0.865712516047376	0.125292287699408	6.90954353171624	4.86215655898261e-12	1.55031528579853e-11
DNAJC2	1988.47111268391	-0.831036022220676	0.0620301976088454	-13.397281554076	6.27186177179989e-41	5.47634789249734e-40
DNAJC22	760.726431797686	1.02736992254456	0.0867874236019127	11.8377741832392	2.48972971173666e-32	1.71036822514677e-31
DNAJC25	417.447757485336	-0.896547350589168	0.109737224039111	-8.16994742157535	3.08523887835128e-16	1.18160414685555e-15
DNAJC28	72.8464838762442	1.71618877572385	0.326533148090943	5.25578730906019	1.47392553418986e-07	3.55839569971106e-07
DNAJC3-AS1	78.7011031698075	0.657137388280723	0.235285039115321	2.79294166238354	0.00522311106537509	0.00820340151315826
DNAJC4	1118.07381470327	1.7334787616527	0.099168371809673	17.4801575342958	2.02937630596195e-68	3.4142885147603e-67
DNAJC5B	9.89950201444254	6.65095419749983	1.33903928446654	4.96695972601694	6.80107053757651e-07	1.56157365088205e-06
DNAJC7	4551.335153858	-0.570918236380551	0.0472024867136119	-12.0950881220398	1.12121881530535e-33	8.0367256535505e-33
DNAJC9	2443.84306933202	-1.09218357233992	0.0581226983291908	-18.7909991059619	8.94788364811922e-79	1.84957211806909e-77
DNAL1	147.598995954854	0.559541694967107	0.173671311987379	3.22184296625669	0.00127368922332959	0.0021586927601023
DNAL4	279.443568727587	1.7839983287029	0.15778838095019	11.3062718430837	1.22171042007958e-29	7.76950221964166e-29
DNASE1	214.780969832685	1.82221435191271	0.168091042262154	10.8406392594722	2.20921894283496e-27	1.30164574407659e-26
DNASE1L1	1069.95722865988	1.20108213599292	0.073165604924976	16.4159393915285	1.47086608357413e-60	2.10672279315463e-59
DNASE1L2	32.3489727305267	1.27401185802508	0.435863732837772	2.92295908569953	0.00346722072923383	0.00558377786096015
DNASE2	1487.98439432949	0.981032349600779	0.0649836472822981	15.0966033860648	1.70492494437051e-51	1.96680044366619e-50
DNHD1	60.5736494012972	1.03816491942608	0.277590362770593	3.7399170095975	0.000184081021778756	0.000340964904725243
DNM1	1651.75379255007	0.543280290040805	0.0737856177567448	7.36295644812357	1.79881072886787e-13	6.14992641460214e-13
DNM1L	2572.67832218649	-0.567571766582478	0.0550891749050546	-10.302782126628	6.84524034491293e-25	3.71032200209028e-24
DNM1P46	11.2638662210052	3.25952515483653	0.819786384910614	3.97606646662221	7.006455020919e-05	0.00013532156863195
DNM3	256.435510448664	1.04833569778191	0.142305823467418	7.36678002514726	1.7479855644294e-13	5.97742369750474e-13
DNM3OS	11.2249794873114	2.61506427198542	0.725318019088048	3.60540370315545	0.000311668047320319	0.000564634109867462
DNMT1	5153.4641832851	-1.14029719432502	0.0460685212418617	-24.7521987592876	2.93581347603427e-135	1.59450137951727e-133
DNMT3A	243.671552963592	0.904716599158465	0.154420959093433	5.8587681650848	4.66313140556399e-09	1.24460392148834e-08
DNMT3B	210.427844113506	-1.15794672261927	0.163946726501338	-7.06294506349794	1.63010182006465e-12	5.31812093484104e-12
DNTTIP2	2029.98839770754	-1.05118962443934	0.0568874931063161	-18.4783959889881	3.08208633498355e-76	6.0464930099041e-75
DOC2A	70.2077501081303	1.92479571565867	0.316966342608431	6.07255552693333	1.25890546463632e-09	3.48399465633223e-09
DOCK10	340.235635893638	-0.527138999885802	0.114260769355614	-4.61347322321265	3.95995300151501e-06	8.55127943022287e-06
DOCK11	778.692712261774	0.609227294508138	0.0820701811188574	7.42324783743111	1.14282639121724e-13	3.93629392250501e-13
DOCK6	474.428736919107	0.729514562668599	0.098660987877191	7.39415424845196	1.42311137489136e-13	4.8829886798e-13
DOCK9	334.722623564478	-0.598633911927534	0.123926530832657	-4.83055490947207	1.36153058876681e-06	3.05382103370161e-06
DOHH	647.696938493839	-1.3632473041798	0.0954470690678647	-14.2827571081361	2.80289061856728e-46	2.80212086859101e-45
DOK3	73.041760912068	-0.913628763877105	0.251609949546505	-3.63113130273188	0.000282181567460109	0.000513331310480146
DOLPP1	1459.48994134893	-0.63652402162079	0.0732564329995418	-8.6889846469152	3.65693070578593e-18	1.51684837194119e-17
DONSON	1063.00822764198	-0.747163792895637	0.0708487268458821	-10.5459028857491	5.30607278979698e-26	2.97776657776921e-25
DOPEY2	142.711938884113	1.173051532563	0.178976614669035	6.55421678822239	5.59346600870268e-11	1.68021988401731e-10
DOT1L	599.752203516086	-0.912564739703272	0.0908039719704412	-10.0498328421177	9.20233826686548e-24	4.76150399134328e-23
DPCD	1480.79191129647	0.784638764699705	0.0972091706963206	8.07165372442997	6.93523320813222e-16	2.61891622663602e-15
DPF1	286.203934542032	-0.878220760660569	0.130577482839577	-6.72566771515671	1.74789033105903e-11	5.40600133922996e-11
DPH2	2158.94606626171	-1.11143166797555	0.0695086553956163	-15.989831218137	1.5043803571243e-57	2.00233520395204e-56
DPH6	472.752389931153	-0.669777723090244	0.0994268098281235	-6.73638955376393	1.62370608735233e-11	5.03153035110041e-11
DPH6-AS1	22.0848713377735	2.14626089870275	0.489021204627288	4.38889127586715	1.13930006125675e-05	2.36192794817991e-05
DPM3	5167.37627649974	0.792658422164695	0.0753857329504658	10.514700741658	7.39150871580807e-26	4.13092432891414e-25
DPP4	34.1224111187506	1.01260375571625	0.366776036652438	2.76082310327108	0.00576558959242969	0.00900126049517455
DPP7	3178.33133443775	0.884899180843559	0.0486249466968028	18.1984606864719	5.3078445409313e-74	1.0071214993549e-72
DPP9	3091.39461379352	-0.732071181493893	0.0508524409458609	-14.3959890199426	5.48348094347713e-47	5.57826141233044e-46
DPY19L1	2342.27247500561	0.506716581674231	0.065340781004063	7.75498201716815	8.83559960801581e-15	3.19277025353284e-14
DPY19L1P1	45.4258786263543	1.21797315525521	0.320671797112761	3.79819231445205	0.000145755217275399	0.000273069590415826
DPY19L2P1	96.517803948419	-0.888378662745861	0.218212742734617	-4.07115850162003	4.67799043017867e-05	9.15849463075381e-05
DPYSL3	1990.73481222094	-0.801844568968557	0.0548181890581846	-14.6273450973995	1.87980432175459e-48	1.9756255160778e-47
DPYSL5	453.589766481058	-1.39337973346053	0.112469717271837	-12.3889324812008	3.00010399116493e-35	2.27006466091652e-34
DR1	2811.95137638354	-0.7658541439105	0.0493164457615365	-15.5293864365995	2.19469597887307e-54	2.6950800013703e-53
DRAM2	604.220364228635	0.802028487250746	0.106457594329956	7.53378368446812	4.92907572871661e-14	1.72528310270931e-13
DRAP1	10780.9343954837	-1.10569986121045	0.0692348383835747	-15.9702815378098	2.05854632308954e-57	2.72647890664518e-56
DRD4	26.1931981255233	-1.85918700539038	0.489904254352823	-3.79500073508531	0.000147643018780599	0.000276318485079093
DRG1	2274.06145833036	-0.959148420030874	0.0699811201545391	-13.7058169105151	9.37066776554154e-43	8.54928172408624e-42
DRG2	1616.48974189004	-0.509137362684978	0.0692381700132464	-7.35342026786052	1.93198269475029e-13	6.59686496087202e-13
DSC2	60.1713461305034	0.894063151021953	0.272444457109178	3.28163457795609	0.00103207261130549	0.00176762912317241
DSC3	137.424040679016	0.771533197319884	0.192272916231878	4.01269826473858	6.00286235510983e-05	0.000116592256351197
DSCC1	1220.03816234027	-1.93216712144053	0.0798662503254808	-24.1925358153954	2.66591024788182e-129	1.30750779884749e-127
DSCR4	114.074922815769	1.22459956532649	0.229484870070309	5.33629761714272	9.48636461532413e-08	2.32314739444729e-07
DSCR8	330.295463873857	0.82977945362093	0.177813959990005	4.66655966532421	3.06284734477589e-06	6.67998710082169e-06
DSE	537.286775235488	0.629174806692731	0.096442735105533	6.52381753798514	6.85400818289378e-11	2.04445489200398e-10
DSEL	595.30032137127	-1.3596604537377	0.0983993655482323	-13.8177766305946	1.99125598733938e-43	1.85114751034393e-42
DSN1	1078.36970614424	-1.21091709387873	0.0860540401553235	-14.0715891048588	5.67790329251154e-45	5.46354725263373e-44
DSTNP2	381.96281678608	0.516697988883266	0.121192503545074	4.26344842930894	2.01295974770223e-05	4.07756614725413e-05
DTD1	1684.65851302857	-0.605392988291008	0.0650927442725584	-9.30046804842159	1.39828775825855e-20	6.42751700295788e-20
DTL	1853.24102553528	-2.03648487758782	0.061692824262637	-33.0100769729418	5.82248122625067e-239	1.2564914486249e-236
DTNA	81.6615748695456	1.67702132604958	0.252507883441607	6.64146126129721	3.10588388309678e-11	9.46680426514528e-11
DTX1	91.1104201825773	1.67863287206948	0.23732313037184	7.07319539161386	1.51406060511419e-12	4.94851997047115e-12
DTX2	668.702800531583	-0.521931906787615	0.0911031762114041	-5.72901987057484	1.01012563326977e-08	2.6407500201052e-08
DTX3	1160.15668948262	0.961618849245683	0.0690786657031983	13.9206343877189	4.74672159306166e-44	4.48224556497684e-43
DTX4	111.649373768378	0.909984589612406	0.209383493002224	4.34601876473014	1.38630714943934e-05	2.85063920895385e-05
DTYMK	2225.06175385482	-1.36228007654939	0.0871655051487477	-15.6286603768848	4.64465335274315e-55	5.77371079217726e-54
DUS1L	2157.31345317411	-0.63929573741683	0.0698824716289989	-9.1481557894919	5.79137371941106e-20	2.59865216658353e-19
DUS2	549.276892016446	-0.569430450807645	0.103361075190302	-5.50913822983406	3.60594664885683e-08	9.1048746508187e-08
DUS3L	1448.99302877623	-1.50440265548823	0.0900760095116494	-16.7014798240331	1.27854088973357e-62	1.90544975141232e-61
DUSP1	1914.29831043154	0.737589190729323	0.0946023124802317	7.79673531641683	6.35292974886594e-15	2.30698155677351e-14
DUSP10	435.49306531741	1.31204809742781	0.130698815023473	10.0387145605886	1.03007702313843e-23	5.3179574543845e-23
DUSP15	20.8454896955928	2.70770274005042	0.76760995482431	3.52744609815561	0.000419589182619972	0.000751056284085848
DUSP16	189.210114516591	0.587849162780547	0.153668107126415	3.82544676168201	0.000130535142826775	0.000245921462769335
DUSP2	139.957939173554	-1.9640916773344	0.227837897780644	-8.62056618528572	6.66238619093422e-18	2.73127458207372e-17
DUSP23	3604.17792414912	1.3657658680429	0.0574952001349564	23.7544328019919	9.88751484379441e-125	4.52060530358227e-123
DUSP4	7171.79728109518	0.80078811125488	0.0402198005650554	19.9102954267415	3.31355297742942e-88	8.052530771726e-87
DUSP5	1336.72065006527	-0.55503518928808	0.132846034496182	-4.17803355134421	2.94040287643883e-05	5.86237818160608e-05
DUSP5P1	88.7057329530609	1.15114133472469	0.227729458478286	5.05486353156393	4.30698628653731e-07	1.00430158547192e-06
DUSP6	8114.4169472596	1.2918240215518	0.0654466132598655	19.7385923763912	1.00540056027999e-86	2.38598358770258e-85
DUSP7	1584.90454675048	-1.22301025389841	0.0664759273011566	-18.3977915547954	1.36828763433837e-75	2.66495010370234e-74
DUSP9	318.932058034997	-2.43379853681807	0.14040809583289	-17.3337479037869	2.61704374846783e-67	4.29582688326083e-66
DUT	3520.14606743626	-0.611810532304238	0.0707094432776317	-8.65245862426099	5.04016327347227e-18	2.07728654395591e-17
DVL2	1993.96494623424	0.655420361926568	0.0569689870203638	11.5048624911004	1.24687920954744e-30	8.22696290522841e-30
DYNC1LI1	2872.16639421686	-0.654286781382003	0.0574114813101819	-11.3964448652184	4.35543978802662e-30	2.81971171876843e-29
DYNC2LI1	595.935323189187	1.10889413687927	0.0988820825489627	11.2143080757849	3.46888651779527e-29	2.17865457083882e-28
DYNLL2	1540.0189168592	-0.769820554971991	0.0648688836062725	-11.8673316415384	1.7495932876968e-32	1.20807027992204e-31
DYNLRB2	16.5715943627356	2.72899554019874	0.698459206510109	3.90716524997118	9.33852883461661e-05	0.000178299031719087
DYNLT3	1548.41239724831	0.859249440808746	0.0656590935543308	13.0865260894554	3.93183123717934e-39	3.28871775574923e-38
DYRK1B	698.412390994341	1.8504824546502	0.0931818969170147	19.8588193187159	9.24586534280669e-88	2.23016886100337e-86
DYRK2	1090.58635937515	-0.809156026269212	0.0697665811730604	-11.5980461227138	4.21593827086302e-31	2.82312622730318e-30
DYSF	410.517265063348	-0.522698417718136	0.117191487893043	-4.46020805022278	8.18801284763118e-06	1.71862259031138e-05
DYX1C1	198.395183872388	0.654541839231166	0.17289944557637	3.78567922557075	0.00015328930665765	0.000286324707565917
DZANK1	51.6356147681018	0.933122972726896	0.289875555024089	3.21904678250414	0.00128617499746218	0.00217880597048608
DZIP3	558.480898885703	1.24619302639578	0.104519550454812	11.9230614844116	8.9748832789161e-33	6.25574874544604e-32
E2F1	1072.97558198806	-2.10090731652043	0.0800951617860817	-26.230140119219	1.20451261338909e-151	8.33121224260786e-150
E2F2	254.08387589248	-1.70119651873417	0.143610552214017	-11.8459019376163	2.25973986362546e-32	1.55435145315674e-31
E2F4	5550.11876345422	-0.624259021745866	0.052533996325669	-11.882953238051	1.45147054405499e-32	1.0073778197054e-31
E2F6	729.084352968939	-0.545153645008286	0.0946091019431322	-5.76216911281927	8.30397306954285e-09	2.18110685054448e-08
E2F7	1875.14006873883	-0.948967788872418	0.0629083007134838	-15.0849375695983	2.03467000511957e-51	2.34552236701283e-50
E2F8	279.052276476103	-1.36977524528149	0.131695143368849	-10.4011067549017	2.45070014781015e-25	1.34684488598667e-24
EAF2	149.661505858795	-0.851660261584269	0.205889580253413	-4.13649034854521	3.52658180834384e-05	6.98283907120689e-05
EAPP	2844.97908099501	0.736724626869753	0.0638715410456074	11.5344739583423	8.84260444685175e-31	5.86066965488516e-30
EARS2	1472.92486001029	-0.752198523730289	0.0638723947418592	-11.7765824621154	5.15406899458717e-32	3.51236238641656e-31
EBF1	50.1158144120518	2.73035010449763	0.353102064268293	7.73246712719035	1.05482063307862e-14	3.79721351120496e-14
EBF3	645.103725679694	-0.587686474031445	0.0916869930301301	-6.40970386975522	1.45802558975114e-10	4.27580071935534e-10
EBI3	593.926118797841	1.587330792641	0.129998100019853	12.2104153245208	2.73489502463513e-34	1.9983871771431e-33
EBNA1BP2	5929.09486195556	-1.55554751298169	0.0522349794686367	-29.7798051957823	7.13454232653686e-195	9.46496455368845e-193
EBP	3453.48152211117	-1.01739322056585	0.0590257393842394	-17.2364333116258	1.41502147273493e-66	2.27655293600545e-65
ECE2	476.173803003862	-0.992031537265283	0.130353031559923	-7.61034496393167	2.73365303451722e-14	9.66874439765323e-14
ECH1	5007.85732411708	1.09035955943824	0.0676482718262235	16.1180696860842	1.90466279218929e-58	2.59050145307426e-57
ECHDC2	248.604355902526	0.959103417338549	0.176176110194502	5.44400382253689	5.20961011733025e-08	1.30019336544318e-07
ECM1	769.681674610423	0.674462498007116	0.0987442339242932	6.83039881117741	8.46788911589509e-12	2.66847323482792e-11
ECM2	75.4892745207961	1.05479012916201	0.294684116812671	3.57939253927465	0.000344393829351165	0.000620921703024241
ECSIT	2600.68873787753	-0.763109011328112	0.0728396109745978	-10.4765662682389	1.1068990378514e-25	6.15007240907135e-25
ECT2	2058.39573257068	-1.32186438606381	0.0561610409572302	-23.5370349896201	1.70439429887827e-122	7.5784675075123e-121
EDA2R	339.996998233407	0.956222774990387	0.135257830503626	7.06962969485713	1.55347682973704e-12	5.07427295444883e-12
EDARADD	60.4927839255748	1.20436725712684	0.280715642377752	4.29034608447704	1.78394890613472e-05	3.62865565486872e-05
EDEM2	1407.32531147616	0.570650875699366	0.0714964146747779	7.98153135783292	1.44528850382291e-15	5.38489742964407e-15
EDEM3	2716.14309384437	0.732832387514467	0.0637997116510629	11.4864529721156	1.54318952025498e-30	1.01448100671514e-29
EDIL3	275.193124655435	0.892125322466138	0.133391799679588	6.6880072433917	2.26229942503128e-11	6.9584409338904e-11
EDN1	94.6800723444121	-2.25955378301404	0.362811250254211	-6.22790440326984	4.7271534435791e-10	1.34132150217966e-09
EDNRA	628.785174759699	3.19190999784327	0.120131230813188	26.5701930816551	1.50097716219613e-155	1.11437226468552e-153
EDNRB	214.211812566125	0.979597849258863	0.152122541857153	6.43953116546482	1.19843106898208e-10	3.53050725363577e-10
EED	1292.08538334666	-0.881751181597804	0.07107635394526	-12.4056895529122	2.43408202803322e-35	1.84695816332479e-34
EEF1E1	2711.80612136237	-0.928675610952352	0.0552673487871985	-16.8033320094316	2.30711572647013e-63	3.48002497976878e-62
EFCAB12	13.0158327463659	2.44763428112264	0.709318008931593	3.45068678688898	0.000559162086026264	0.000987995454403393
EFCAB13	77.9267571830814	1.07062106415691	0.244637511811614	4.37635690548291	1.20679353046012e-05	2.49482095931754e-05
EFCAB4B	1026.16624007707	-0.880896273236657	0.0761339007500881	-11.5703551841935	5.82410649980736e-31	3.88393752366634e-30
EFCAB7	298.693875951247	0.897100015464516	0.146522774460684	6.12259779250378	9.20618775289095e-10	2.57255091126623e-09
EFEMP1	831.620205812215	-1.49661338323484	0.0944619276646446	-15.8435617421239	1.55743688102115e-56	2.00853513301413e-55
EFEMP2	602.367749452072	2.71064677950598	0.114315393949713	23.7120013836316	2.71150372809247e-124	1.23274404042631e-122
EFHB	25.7201107109191	1.65487260884678	0.442868689808231	3.73671168662513	0.000186442494018214	0.000345141457815943
EFHC1	137.504845511527	0.61647576000549	0.178023787735424	3.46288419007064	0.00053441836109496	0.000946134453546481
EFHD2	5453.47782936304	-1.44469744454572	0.0462605216685155	-31.2295969098196	4.22562840964367e-214	7.05070059897761e-212
EFNA1	1161.7154036034	1.23946284524801	0.115176230376175	10.7614465345829	5.23420206453082e-27	3.03857820711733e-26
EFNA3	283.325634045542	1.83574956378355	0.142386514983845	12.8927206624295	4.94673688068655e-38	4.04154146460938e-37
EFNA4	914.433881809641	0.511506607564295	0.0817025386730146	6.26059625407013	3.83508269056261e-10	1.0951096215024e-09
EFNA5	705.414843101509	-0.595093795255351	0.0859387271310239	-6.92462892018471	4.37119805509917e-12	1.39817866643834e-11
EFNB3	220.627215370583	2.25532183900056	0.16208318557116	13.9145947252524	5.16518785138954e-44	4.87171126892422e-43
EFTUD2	4301.83030584489	-0.663323706038865	0.051138766942029	-12.9710539714579	1.78558053287433e-38	1.4684766729965e-37
EGFL7	666.970063136038	0.638058623015633	0.139489967990033	4.5742258902893	4.77983928673032e-06	1.0238446116428e-05
EGR1	2422.81769092757	4.3975536250362	0.445091818076428	9.88010438844122	5.07799835765037e-23	2.565950777976e-22
EGR2	61.0687167397643	4.46443799975731	0.536427410693622	8.32253891348434	8.60988423704887e-17	3.3716664983459e-16
EGR3	162.425432787066	3.0102856832019	0.28382379725291	10.6061778904307	2.78926885152697e-26	1.58068334600714e-25
EHBP1L1	2153.50484019016	0.522708728731908	0.0714556106227484	7.31515306043022	2.57088181340664e-13	8.73236561384816e-13
EHD1	2985.69961134697	-1.07516115153384	0.0651538562928228	-16.5018805134375	3.5564241796265e-61	5.14854430655232e-60
EHD4	2199.82429368473	-1.71875074233623	0.0627212143430346	-27.403020817423	2.52437495595513e-165	2.18486677337613e-163
EHHADH	131.837312325756	0.890505362288498	0.190577112257313	4.67267738366273	2.97298560413776e-06	6.49099851652094e-06
EHMT1-IT1	36.6430045112388	-1.19349548464941	0.364240304544571	-3.27667056544359	0.00105038847464573	0.00179633743260155
EI24	6590.26460204873	-0.875088294942061	0.0434641270969643	-20.1335757414344	3.74937885379354e-90	9.33595334594591e-89
EID3	202.809953369231	-3.06038654699596	0.205476410323304	-14.8941016741564	3.59990523239842e-50	3.98798536525451e-49
EIF1AD	1539.65455368803	-0.685260108440472	0.075781321918626	-9.04259903484271	1.52990190539663e-19	6.72135242639642e-19
EIF1AX	4209.95130619308	-1.19204356896233	0.050855039611014	-23.4400283252196	1.67076889941883e-121	7.34820506442763e-120
EIF2B1	6061.1401198822	-0.668246110528873	0.0483714437291527	-13.8148886824755	2.07274399407685e-43	1.92358724450309e-42
EIF2B3	1772.84212986072	-1.08506476524824	0.0696615196255594	-15.5762431121316	1.05580340419064e-54	1.30543759334037e-53
EIF2B5	1012.11432411683	-0.53264890018395	0.0744267798198691	-7.1566834071431	8.26522769261962e-13	2.73843828464787e-12
EIF2S1	4329.74949065665	-0.921459992527709	0.0446012117014704	-20.6599766547897	7.94026935325156e-95	2.19305903553544e-93
EIF2S2	10740.2725009601	-0.681025387299932	0.0499244474128556	-13.6411201844283	2.28030718571699e-42	2.06067960920321e-41
EIF3A	6703.77422099736	-0.695977055750491	0.0473631645651477	-14.6944796054153	6.99336704748329e-49	7.43188743686914e-48
EIF3B	8992.87395625929	-1.30192300990627	0.0491886992037195	-26.4679292394832	2.26895116718055e-154	1.64677016326535e-152
EIF3C	6841.1797129406	-0.777298289987007	0.0604627082915888	-12.8558298486795	7.97652238744016e-38	6.45177485460865e-37
EIF3CL	12904.2599156789	-0.588370306520251	0.0514005113355375	-11.4467792485454	2.44045367082986e-30	1.59269123638634e-29
EIF3D	8462.68148907193	-0.581604261164858	0.0362365656426388	-16.0502037334492	5.69767201910483e-58	7.69114442278663e-57
EIF3J	4873.39064339181	-1.01815014279983	0.0463976863632827	-21.943985198485	9.88492943840777e-107	3.30552857356673e-105
EIF3J-AS1	245.753302421905	0.898683406941086	0.147500967620471	6.09272889147041	1.11001962374233e-09	3.08529411132915e-09
EIF3M	20105.4433332519	-0.526190537363975	0.0369948794125772	-14.2233343024517	6.56489346519194e-46	6.47488121475512e-45
EIF4A1	56944.1017103835	-0.624586244549048	0.0643766713912513	-9.70205869690131	2.95475546009924e-22	1.45093195150808e-21
EIF4A2	6109.99948144407	1.0636792088745	0.0484129761048442	21.970952716705	5.4610973320285e-107	1.83377303566144e-105
EIF4A3	3932.56898226184	-1.20124598807775	0.0675274326285586	-17.7890072422171	8.59898985478331e-71	1.51606373420118e-69
EIF4E	3591.01064761846	-0.855820335161662	0.0534156879474338	-16.0218910969353	8.98748043239993e-58	1.20515634464286e-56
EIF4E2	3848.62139062156	-0.587229152535962	0.0626046782748111	-9.37995639811846	6.60000160011223e-21	3.07221817365017e-20
EIF4E3	70.6359527717562	1.08066355825645	0.251628763053733	4.29467420632547	1.74950060322134e-05	3.55992799385684e-05
EIF4EBP1	9743.00979603271	-0.957152449701947	0.053583901237602	-17.8626868816016	2.30282138455717e-71	4.12291638374533e-70
EIF4EBP3	77.3361429569267	1.32395572263563	0.288647618658104	4.58675435740844	4.50189841063121e-06	9.67639120532086e-06
EIF4G1	12577.8419915511	-0.673837621378353	0.0445288848265818	-15.1325959318905	9.87229506086467e-52	1.14539853448097e-50
EIF4G2	19903.7229350593	-0.85590972363174	0.0321431287017268	-26.6280775457231	3.21187432144763e-156	2.41786911128511e-154
EIF4G3	3129.91036151132	0.541702413297087	0.0570122393057031	9.50151090176349	2.06866700232451e-21	9.81858517085695e-21
EIF4H	15747.65212715	-0.652228165839519	0.0451922802289113	-14.4322915890901	3.24130142401658e-47	3.30980842572293e-46
EIF5	4520.27810742455	-0.617414906293967	0.0601770798389887	-10.2599678805608	1.0674223821649e-24	5.74151919419706e-24
EIF5A	68147.1049485089	-0.754826803774814	0.0513947343717343	-14.6868509586061	7.82674420252707e-49	8.31206397099085e-48
EIF5A2	351.995994790732	-1.04314807783885	0.113747591636107	-9.17072671899739	4.69840793047278e-20	2.11880000988303e-19
EIF5B	1782.16696167181	-0.916464803165558	0.0674423213680693	-13.5888680071362	4.66235535542917e-42	4.17368481347462e-41
EIF6	20417.2996902639	-0.707931402968206	0.065399317756047	-10.824752111466	2.627892706711e-27	1.54270741596364e-26
ELAC1	167.606891740471	0.816254368701534	0.1974871135405	4.13320319522588	3.57742185600573e-05	7.07485004147762e-05
ELAC2	3831.23702422401	-0.636801940438967	0.0531953420474344	-11.9710094141538	5.04115536846932e-33	3.54128036626198e-32
ELAVL1	2148.64718507021	-0.841276773285801	0.0580606584719756	-14.4896181928743	1.40923963238099e-47	1.44908154066622e-46
ELF3	24.5076494805887	6.97535122669881	1.27611943008989	5.46606458786343	4.60136736009086e-08	1.1521214530178e-07
ELF4	768.664916524891	-0.703525010966395	0.0813974376841408	-8.64308547028707	5.47149581738838e-18	2.24933095769446e-17
ELL2	3228.22563629067	-0.847255012267423	0.0832746456251039	-10.1742253708494	2.58448117673542e-24	1.36832933743745e-23
ELOF1	6258.77220700067	-0.83746309485051	0.0715702262452726	-11.7012777349691	1.25548683708922e-31	8.48082406439444e-31
ELOVL2	42.1535082853708	-1.78360031083496	0.347812056273574	-5.12805775033877	2.92746649574329e-07	6.89881264321565e-07
ELOVL3	31.993910014096	1.80538099879967	0.420290997862475	4.29555000697497	1.74260748273968e-05	3.54723960610511e-05
ELOVL7	324.308006117779	2.12305181937638	0.134599245073038	15.7731331867749	4.76272848094195e-56	6.0553621731379e-55
ELP5	2429.08583932843	-0.63815600498138	0.0531476137991656	-12.0072371902311	3.25539933455645e-33	2.29633973714036e-32
ELP6	1956.28627009048	-0.573289848087265	0.0743224664014507	-7.71354713917399	1.22368128390574e-14	4.39336326087278e-14
EMB	1394.54754151457	-0.763587337855358	0.0707567175281233	-10.7917292453803	3.76635051422257e-27	2.1959071712065e-26
EMC10	1775.84490153274	0.522996994055685	0.0578296647951953	9.04374936129904	1.51388129798324e-19	6.65277458806918e-19
EMC3-AS1	164.123007334402	-1.26377394873757	0.186803419058923	-6.76526133785023	1.33068781527974e-11	4.1417658250582e-11
EMC6	2870.38412320595	-0.715128917362684	0.059646418048707	-11.9894696237872	4.03480282434669e-33	2.84174428686036e-32
EMC8	1485.12747065371	-0.984649183774861	0.0805232077657748	-12.2281415643425	2.19912449798878e-34	1.61199411231651e-33
EMCN	9.3136738728778	4.05962280899413	1.04417854385312	3.88786269636772	0.000101130803822136	0.000192474372043895
EME1	343.77849887862	-1.20666613781144	0.13151412419965	-9.17518285701093	4.50808695325298e-20	2.03467337809257e-19
EME2	337.160093466446	0.905724975899574	0.183470118607226	4.93663481974718	7.94820984219331e-07	1.81466746079699e-06
EMG1	4853.63647754668	-1.24812128590429	0.0938185178774553	-13.3035707037557	2.20672746963396e-40	1.89978106893754e-39
EMILIN1	2326.72375601194	1.35904867669724	0.078786071257828	17.2498597150472	1.12171387905904e-66	1.81006372209079e-65
EML1	259.929207772231	-0.835334045174102	0.131147011302094	-6.36944781951551	1.89709947256263e-10	5.51942386543704e-10
EML2	806.20929476215	0.728898711867308	0.0938152633618022	7.76951090630404	7.87897592893128e-15	2.85346219310255e-14
EML3	1610.15899948809	0.724250700685313	0.0744716359013166	9.72518854889971	2.35468751291565e-22	1.16084731637343e-21
EML6	43.5122376933253	1.16935934369663	0.322545008223398	3.62541448133873	0.00028849835862405	0.000524233292279135
EMR1	775.792834645221	0.505311344474634	0.0912204915793461	5.53944991663523	3.03423202396755e-08	7.69493032088919e-08
EMR4P	10.3304932860272	1.98457434497118	0.703037553521468	2.82285680904324	0.00475978248736621	0.00752829859845814
EN1	33.7475948731193	1.04904014075147	0.381716277032602	2.74821956482057	0.00599198685150876	0.00933310626423533
EN2	177.136584828116	-1.13406943902598	0.170333831816088	-6.65792242759181	2.77725279601994e-11	8.50028406169949e-11
ENDOV	308.922416625562	1.17448033496125	0.143992671359485	8.15652855018639	3.4479103447697e-16	1.31769607863276e-15
ENG	5018.0129999173	-0.53134055835193	0.0464550672448408	-11.4377309056837	2.70877509984715e-30	1.76424647851212e-29
ENO1	110261.514589928	-0.618840124932445	0.0402074117360013	-15.3911952601103	1.87535778565376e-53	2.25335306316303e-52
ENO2	1310.33740232318	0.638332821704704	0.0734498944094489	8.69072483816377	3.60134328003492e-18	1.49494077936305e-17
ENO3	331.817233777095	2.89690740987212	0.154564468060598	18.7423891546431	2.23369185448543e-78	4.59368521789665e-77
ENOPH1	1859.59870824492	-1.13237438189598	0.0727026588644685	-15.5754191054682	1.06949766021963e-54	1.32136027714922e-53
ENPEP	28.5822331691768	2.38789719359096	0.445640435052263	5.35834948036284	8.39856639746006e-08	2.06581758575822e-07
ENPP2	249.287668861026	0.62337489371652	0.147520277001169	4.22568955528451	2.38210206610535e-05	4.79492782123229e-05
ENTPD7	449.955510166015	-0.938504744185879	0.106480002255007	-8.81390612613128	1.20859268785249e-18	5.10866352909181e-18
ENTPD8	7.33593639876849	2.86111707786835	0.944740780194064	3.02846784837702	0.00245797230762717	0.00402654674078398
EP400	1669.77567122035	-0.605359108610237	0.0598165202804919	-10.1202662035769	4.49192230578993e-24	2.36505408325342e-23
EPAS1	1168.72398522068	1.56303040157567	0.0702503370277825	22.2494363401776	1.14219109697206e-109	3.99273496857295e-108
EPB41	823.64921983173	-0.581081763092752	0.0859000933642918	-6.76462318415016	1.33656599661352e-11	4.15846225589963e-11
EPB41L2	1477.98897292858	-0.715700162014698	0.0665669994264688	-10.7515761290288	5.8257511467744e-27	3.37593205551535e-26
EPB41L4A-AS1	645.368764941786	0.679237836825197	0.0878275540311068	7.73376697459461	1.04410073869077e-14	3.76197027063895e-14
EPB41L4B	298.142137792284	-1.93302297416324	0.132377214995346	-14.6023843622273	2.71192231891126e-48	2.83359991811354e-47
EPGN	232.528905120448	-1.34267640566235	0.172502433770996	-7.78352152088943	7.05331478682353e-15	2.55730062331404e-14
EPHA2	10115.4716119186	-0.719493889499703	0.0816724822891331	-8.80950191953986	1.25703135977047e-18	5.31063757710391e-18
EPHA3	784.243461619691	1.89795481926657	0.0898377875451331	21.1264643879733	4.54319041810482e-99	1.34181636709902e-97
EPHA5	52.1123818927807	4.03615517095512	0.441054476334568	9.1511488660041	5.63312399563929e-20	2.52904609901309e-19
EPHB1	205.360660119671	-1.02264280649129	0.149036318707545	-6.86170200230209	6.80448961671052e-12	2.15309216904125e-11
EPHB3	68.5143739020616	1.04216818651312	0.260006579156678	4.00823775264979	6.1173518842296e-05	0.000118659324360326
EPHX1	3997.42960750454	0.722499357122691	0.0480845321313747	15.0256085501405	4.99009504641379e-51	5.68765410747938e-50
EPM2AIP1	707.398738087965	0.583460529140015	0.0940558349905375	6.20334218710316	5.52764681951869e-10	1.56379940174637e-09
EPOR	433.994587618994	2.01994347822613	0.13566458526964	14.8892466977391	3.87106394789178e-50	4.28251332854604e-49
EPRS	7325.36422744758	-0.519741980076458	0.0451252436237321	-11.51776563048	1.07358886006799e-30	7.10095451581546e-30
EPS15L1	2055.13828160964	-0.572213235657976	0.0624559516396377	-9.16186881531433	5.10062208255044e-20	2.29634404467535e-19
EPT1	1496.38683469063	-0.639040101289193	0.0731092782264821	-8.7408892112098	2.31282740493958e-18	9.67013989897884e-18
ERAL1	3039.01452432775	-0.706115761381432	0.0694817573372101	-10.1626065379219	2.91185823102752e-24	1.53913865020184e-23
ERAP1	1844.92465197703	0.551707438224333	0.0649345560495194	8.49636113325542	1.95626718867724e-17	7.88793832803714e-17
ERAP2	130.913863317886	0.623689722598675	0.187156440522532	3.3324512950629	0.0008608453677595	0.00148870416467438
ERBB2	1463.12597283538	0.595514051702452	0.0684832178181142	8.69576621361583	3.44497103423469e-18	1.43186584974547e-17
ERBB2IP	4606.46459700547	-0.889206178446325	0.0469754853083236	-18.9291536342844	6.56079988986692e-80	1.38083935263324e-78
ERBB3	857.740710210815	1.61891468580188	0.0900998811242693	17.968000241521	3.46999375887769e-72	6.34597163699835e-71
ERCC2	1358.53307086685	-0.872939658062488	0.0742414434042436	-11.7581180811551	6.41481764202723e-32	4.35868276810288e-31
ERCC5	698.986665406917	0.527381463275093	0.0930540095780193	5.66747704549926	1.44915461816092e-08	3.75333133220267e-08
ERCC6	333.952864176421	-0.625368120828784	0.115888639967105	-5.39628492496154	6.8034877356856e-08	1.68293518266959e-07
ERCC6-PGBD3	409.236700256022	-1.11725610764044	0.109658879299605	-10.1884691397212	2.23251955822585e-24	1.18508786650985e-23
ERCC6L	881.497087774176	-2.21764042594321	0.0985730206134687	-22.4974380630901	4.39739284130452e-112	1.63990329807635e-110
ERGIC3	10413.3170309358	0.790611998955292	0.0475263053736259	16.6352505783888	3.87132956632748e-62	5.72214329050322e-61
ERH	17093.8513424847	-0.764520245574123	0.0523233843655716	-14.6114448605349	2.37428703219949e-48	2.48402298746921e-47
ERI1	942.481377335329	-0.811091359644537	0.0875622434481256	-9.26302625086406	1.98718495944415e-20	9.08547699678067e-20
ERI3	3601.81859208572	-0.528929638949924	0.0631874287411078	-8.37080491306364	5.72259825778208e-17	2.26013306008304e-16
ERI3-IT1	62.6394033158769	-1.67430382750199	0.338803001617717	-4.94182111583286	7.73962125310655e-07	1.76904067196059e-06
ERLEC1	3259.18354494453	0.582213565871917	0.0474243226142323	12.2766870200312	1.20846297212074e-34	8.92288923529841e-34
ERLIN1	2429.52364578743	-0.500250534246583	0.0528136075131843	-9.47200083087871	2.74533845831532e-21	1.29883960677677e-20
ERMAP	317.94365475761	2.22633057409709	0.139354661153635	15.9760036418345	1.87806990572178e-57	2.49152142820549e-56
ERN1	148.737488973881	1.51976946301181	0.206795396380405	7.34914553037806	1.99477909824055e-13	6.80697864326868e-13
ERO1LB	340.0586162932	1.59667899812901	0.129138885634849	12.3640450378653	4.09043590409662e-35	3.0706727786551e-34
ERRFI1	15771.2384517935	1.55627062729956	0.0971072880765353	16.0263009927018	8.3720171367366e-58	1.12355802121129e-56
ERV3-1	62.3789934600735	1.98795161345144	0.293428674771889	6.77490574156349	1.24487394290002e-11	3.88213579303215e-11
ERVK13-1	140.229841392877	0.50359316303162	0.181233471623051	2.77869842983004	0.00545771677981067	0.00854616351405144
ERVV-2	9.95437679976181	3.41610657670195	0.902376518157648	3.78567760570333	0.000153290305286294	0.000286324707565917
ESCO2	860.66892168819	-1.88490619609278	0.0847118055060792	-22.2508089023968	1.10776814806911e-109	3.88078516807329e-108
ESF1	573.937503498017	-0.973681287451501	0.0927456778198054	-10.4984006838923	8.78559772723724e-26	4.89989315008045e-25
ESM1	1065.49410381065	-2.91474028127745	0.148439164721365	-19.6359248366071	7.62793221531895e-86	1.78924757833242e-84
ESPL1	952.183620141962	-1.83077729083285	0.0790630852250624	-23.1559050044825	1.267663110737e-118	5.27432582192247e-117
ESPN	51.8437818774346	1.82564518082515	0.325038760242581	5.61669992668766	1.94639012038376e-08	5.00116273986525e-08
ESRRG	24.9658714504783	2.12103073942296	0.464824638806813	4.56307726042139	5.04092535575052e-06	1.07791487492168e-05
ETF1	8223.29865500543	-0.9949634194568	0.0414083866022177	-24.0280653533966	1.41567434446021e-127	6.81925275746682e-126
ETFA	6142.03279990181	-0.529102637039318	0.0524681966249342	-10.0842542925875	6.48557522968673e-24	3.39485883222767e-23
ETFB	3010.34058343192	0.66513582004828	0.102194113064001	6.50855318477816	7.58780455678561e-11	2.25668167496463e-10
ETFDH	657.347162951391	0.554304355135248	0.0864331537188892	6.41309880856644	1.42591033930033e-10	4.18389391616675e-10
ETHE1	1804.2471490956	0.805192399933191	0.0878274850920287	9.16788632954116	4.82384303646434e-20	2.17415481885757e-19
ETNK1	1798.38519714826	-0.600754891714094	0.071688671726341	-8.38005332289279	5.29037302666839e-17	2.09351314025985e-16
ETNK2	1071.10429516116	0.544701785795539	0.0715274248563501	7.61528584161214	2.63108547619468e-14	9.31818784074638e-14
ETS1	2059.76682628795	-1.39563570582715	0.0916812769313039	-15.2226905268007	2.50033110717808e-52	2.9495524030377e-51
ETS2	700.221237395538	-0.804117389560385	0.147478824322239	-5.45242609070031	4.96872256693963e-08	1.24122202108223e-07
ETV1	1127.53097258612	0.92437640525982	0.0702924809244365	13.1504307872347	1.69207664224184e-39	1.42414250934395e-38
ETV6	675.740764365309	0.873748632795376	0.0880867799263389	9.91918008043924	3.4356678372535e-23	1.74917533645637e-22
EVA1A	1383.28228913995	-0.712975724435744	0.0738596355512707	-9.65311728272503	4.76837364469621e-22	2.31760142460685e-21
EVA1B	1152.94095018102	0.681957753126577	0.09858400190864	6.9175296186349	4.5958731943383e-12	1.46830255922553e-11
EVA1C	248.445983681906	-0.754235192138866	0.152561796296898	-4.9438012034878	7.66138304209808e-07	1.75140514881861e-06
EVI2B	39.2897025544243	-1.2226284055297	0.332288804236139	-3.67941498462538	0.000233769602375305	0.000428295337836123
EVI5L	426.908626743045	1.89781683046487	0.118554654936356	16.0079486670825	1.12456723297503e-57	1.50422484840502e-56
EXD2	684.921246546794	0.601077727603343	0.0945657065182354	6.356191369304	2.06817349225421e-10	6.00311835942152e-10
EXD3	273.209314497291	0.662689251589928	0.135789874324469	4.88025528329479	1.05948606915409e-06	2.39896223128972e-06
EXO1	1696.17570286453	-1.8872604709427	0.0743997222142225	-25.366498889722	5.91021034183826e-142	3.56928187994971e-140
EXO5	452.977555003596	-0.566356714867271	0.106152809748255	-5.33529650520234	9.53885535264728e-08	2.33529532419598e-07
EXOC4	1670.55062411175	0.552576753085685	0.0626548846295465	8.81937228602131	1.15103148712348e-18	4.87681796311348e-18
EXOSC2	2772.2957840666	-1.38702046286276	0.0561843061997036	-24.6869732258094	1.47606198735746e-134	7.85857344255939e-133
EXOSC3	1673.09554573581	-1.05210774246952	0.0759008333000376	-13.8616099023645	1.0821952059589e-43	1.01479312911035e-42
EXOSC5	2674.89332233084	-0.516429798718111	0.0650891373896811	-7.93419331441292	2.11867871731902e-15	7.82716618119342e-15
EXOSC7	883.329362191276	-0.93357700655495	0.126627734268364	-7.37261084192193	1.67318375499298e-13	5.7276816993573e-13
EXOSC8	1290.01440471177	-0.64976562239125	0.0833210486505316	-7.79833706986242	6.27282741215338e-15	2.27840466036137e-14
EXOSC9	1335.63125898892	-1.31478170536856	0.0653505167802999	-20.1189182602594	5.03954095970892e-90	1.25099647903204e-88
EXTL1	167.92209392736	1.39798564494145	0.175741785042862	7.95477094192761	1.79463222903465e-15	6.65127607669471e-15
EXTL2	1114.76319003425	0.969609892972875	0.0787508782754456	12.3123692612226	7.77079874045384e-35	5.77723369840356e-34
EYA1	216.222799431038	0.978142538785739	0.155378830677327	6.29521109485651	3.06981808009976e-10	8.82191151037193e-10
EYA3	2031.72688510908	-0.516265873857985	0.0732405248768338	-7.04891007712155	1.80324630887956e-12	5.86290508421369e-12
EYA4	1276.92662966829	0.853290308724297	0.0786160452506233	10.8538951050521	1.91103930072328e-27	1.12883836066446e-26
EZH1	425.734387149632	0.659705803735081	0.118099103270423	5.58603567229878	2.32311536896163e-08	5.93803257211687e-08
EZH2	1262.45820114436	-1.37684585425893	0.0749599975587261	-18.3677414501016	2.38116358297342e-75	4.62654652946276e-74
EZR	4004.02808049572	-1.3135189954768	0.049926343295343	-26.3091367959111	1.50749219907557e-152	1.05167074319129e-150
F11R	418.969715818037	1.1298928286338	0.115106607487189	9.81605533600272	9.60278718847265e-23	4.80436199831313e-22
F12	109.58252818168	0.780211675592178	0.228793307307235	3.41011581490219	0.000649352985530252	0.00114013647980116
F2RL1	1568.63771752924	0.956197734589062	0.0712771033543187	13.4152159612295	4.92496340406124e-41	4.31100771740028e-40
F2RL2	956.355134203156	0.810074752448714	0.0783421295463594	10.3402186938172	4.63478622867511e-25	2.52657511320669e-24
F3	809.288940455182	-1.90574593335022	0.100749120621376	-18.9157574934295	8.45962172416445e-80	1.77586222575359e-78
F8	119.876716276928	1.99956181824476	0.22232867441436	8.99371987671784	2.39001104991564e-19	1.04124707517859e-18
FABP5	4192.96077186412	-1.79269563830499	0.0625482055627546	-28.6610242800073	1.16837882183941e-180	1.30415249872212e-178
FABP7	95.2006061821682	2.69764714375921	0.368553258662982	7.31955851793467	2.48788073605555e-13	8.45754037241317e-13
FADD	1939.72942853115	-0.545276632453826	0.0661587387715482	-8.24194418724808	1.69434605553218e-16	6.54955598490287e-16
FADS2	890.097159645673	-0.523899937831716	0.0763170633302659	-6.86478115076982	6.65932642134155e-12	2.10922109842296e-11
FADS3	2192.25238976516	-0.517835441928389	0.0533980511511323	-9.69764683851029	3.08532165445027e-22	1.51275162003265e-21
FAF1	2760.63283473168	-0.651188267676132	0.0515759093319717	-12.6258223288845	1.52143738009922e-36	1.18500789205515e-35
FAHD2CP	24.2659634402047	2.00557617600637	0.476214248294659	4.21149972557186	2.53680862345704e-05	5.09407538097422e-05
FAIM2	85.6777759689915	3.3266183219063	0.306298832378654	10.8606954067453	1.77393140184141e-27	1.04899816363914e-26
FAM101B	195.209045622063	-2.25591851580444	0.167874257758476	-13.4381443940623	3.61385428641704e-41	3.17709025668983e-40
FAM105B	524.756908730612	-0.711658957632457	0.0953988916160886	-7.45982417171436	8.66380174266517e-14	3.00007768945306e-13
FAM110A	201.080760223325	-0.911811321584979	0.158976062679851	-5.73552587864252	9.72102471552708e-09	2.54463504804797e-08
FAM110B	166.280289845549	1.39485136052082	0.173149797864103	8.05574928603478	7.89933998157728e-16	2.97673614905304e-15
FAM110D	23.4037388014411	3.606723283712	0.614733815953757	5.86713011405787	4.43402720158195e-09	1.18482301894674e-08
FAM111A	2035.07650122613	-1.03271060751785	0.0653839059642389	-15.7945688971638	3.39103527546373e-56	4.33179999474194e-55
FAM111B	660.165657025264	-2.53783155916461	0.116019942136781	-21.874097783747	4.58490429370352e-106	1.50826577222747e-104
FAM114A1	919.795298400233	1.50889022775311	0.0792528269810427	19.0389451737039	8.11454312966629e-81	1.74182865455768e-79
FAM115A	1732.11965367126	1.17843605372125	0.0620520399043049	18.9910928881404	2.02078843472007e-80	4.30915162265405e-79
FAM117A	151.118210239649	1.18403062796497	0.195698177167103	6.05028950757137	1.44585765567167e-09	3.98861533271619e-09
FAM117B	181.503655052435	0.525756229281404	0.15615816024761	3.366818797351	0.000760406349951481	0.00132454917222634
FAM120A	7481.44050820081	-0.50701902565157	0.0379483553300669	-13.3607641554324	1.0250639868325e-40	8.90534655227266e-40
FAM122B	1129.08274728104	-0.69478023586589	0.0825246999215467	-8.41905800961885	3.79523459556909e-17	1.50997718606897e-16
FAM122C	102.259084778974	1.33444497908432	0.234413500272176	5.69269678382391	1.25048345159445e-08	3.25334747854944e-08
FAM126B	231.737218038505	-0.605488659104955	0.141186998964701	-4.28855817847887	1.79836696829543e-05	3.65660419370121e-05
FAM129A	1784.706484863	0.553785348971852	0.0606206292412253	9.13526230102621	6.52484076176094e-20	2.91644705134219e-19
FAM131A	546.223863290465	0.664016095473365	0.115908396938958	5.72880061332453	1.01143190045827e-08	2.64373793748661e-08
FAM131B	120.816401982638	2.05287640022544	0.210402728777054	9.75689056961189	1.72358796702933e-22	8.54141801787192e-22
FAM131C	60.2601056488636	1.39230255066373	0.316087285323505	4.40480403771621	1.05879546486957e-05	2.20010329938554e-05
FAM133A	86.2736964282297	0.66083594403281	0.23066334656813	2.86493694756839	0.0041709228228095	0.00665153078009377
FAM133CP	13.299541248434	-1.77980952729956	0.634812429291409	-2.80367781910985	0.00505233635464301	0.00795602878963777
FAM133DP	46.1880307181135	-1.03969165175828	0.35043727807679	-2.96684090649298	0.00300876601703335	0.00487944669195239
FAM134B	291.837323573253	1.43083247934992	0.129020822502216	11.0899345671536	1.40390416525547e-28	8.63961555690485e-28
FAM136A	3971.2231868869	-0.760483510893665	0.056596905357995	-13.4368391007131	3.67815339587469e-41	3.2318627965381e-40
FAM149A	42.9233751881615	1.12139766691233	0.340612130201444	3.29230102947043	0.000993711846983371	0.00170613125712508
FAM149B1	296.317047945043	1.30302135622766	0.131814763557748	9.8852459395173	4.82395807124501e-23	2.44063024017194e-22
FAM155A	991.716595468804	0.984293807557595	0.0820054382776461	12.0027869886515	3.43530390988203e-33	2.42056568486899e-32
FAM157A	109.197625950247	0.642928059149419	0.226478806402938	2.83880010390711	0.00452835150710566	0.00717698483573297
FAM160B1	1100.43292589494	-0.81397181228697	0.0758439171460048	-10.7321963700796	7.18673700017326e-27	4.15270754544106e-26
FAM160B2	464.551436419927	1.01687269066924	0.125503401094747	8.10235166377338	5.39068512970702e-16	2.04856160658155e-15
FAM161B	257.398948994932	0.994615113178751	0.136113295348512	7.30725907878496	2.72646563031832e-13	9.2472435512787e-13
FAM167A	126.144987191665	1.20564174634503	0.211493032858573	5.70062157627317	1.1937136276941e-08	3.10764919804231e-08
FAM167B	254.258254786825	2.96333419830551	0.214183416550852	13.8354978458472	1.55655052750608e-43	1.45203286960725e-42
FAM168A	1274.47214494496	0.634992897385721	0.0696506764514331	9.11682311985149	7.73587009129974e-20	3.44348342760413e-19
FAM169A	593.349904658208	-0.608644619312009	0.0966057189034588	-6.30029594749196	2.97077869799287e-10	8.54184637182708e-10
FAM171A1	661.147835321717	-0.712948769609736	0.0891728748411741	-7.99513047975149	1.29436715953303e-15	4.83037410123174e-15
FAM171A2	119.755296472348	2.35385631297716	0.219431681054049	10.7270577414816	7.59768618727755e-27	4.38234322669591e-26
FAM174A	612.344339115491	0.703590128300693	0.0995700761564112	7.0662809094918	1.59141107467167e-12	5.1960839708616e-12
FAM175A	597.447116159041	0.95739452234662	0.0977713784039949	9.79217576733582	1.21649501671109e-22	6.06000980162173e-22
FAM178A	1243.29245502375	-0.686942619432147	0.0684517382437775	-10.0354298817911	1.06494504418468e-23	5.49446462866723e-23
FAM178B	153.538810407506	-0.882532678708427	0.184307679857097	-4.78836627639552	1.68144548544544e-06	3.73975473161116e-06
FAM189A1	11.5714642488526	4.33815198499645	1.00789968547896	4.30415054940208	1.67627650131672e-05	3.41952800274907e-05
FAM193B	386.722668746411	0.642288289003603	0.111280223766077	5.77180982627928	7.84245982604523e-09	2.06323492009984e-08
FAM196B	235.958185201924	-1.27983659110383	0.146267820222967	-8.74995326485946	2.13441124005935e-18	8.94033279512437e-18
FAM198B	96.5714649539368	2.46605845484145	0.252450945617104	9.76846590458709	1.53762630940787e-22	7.6292096314428e-22
FAM200A	553.757325174417	0.565866648834791	0.0986665085858638	5.73514414308427	9.74294502693493e-09	2.54996062841109e-08
FAM203A	1881.66156971915	-1.06812005933147	0.060286658845058	-17.717353719612	3.08067413825047e-70	5.35560804807561e-69
FAM207A	1411.22086633227	-1.67345727937536	0.0970672942198455	-17.2401764448609	1.32631408621784e-66	2.13595955078963e-65
FAM208B	2337.92954145537	-0.877599046122789	0.0526977204130456	-16.653453683464	2.85631753610935e-62	4.22959737620584e-61
FAM20A	8.47355803271954	5.42051865016857	1.38539837144256	3.91260648337879	9.13052557379592e-05	0.000174451134944973
FAM20B	2870.33886217508	-0.738484098931635	0.0533565641403001	-13.8405482217671	1.45095753373526e-43	1.35587457756958e-42
FAM20C	1296.74610179448	0.792339272090281	0.0819369502621971	9.67010938965639	4.03946076659206e-22	1.97161256053355e-21
FAM210A	1013.38458004171	-0.501723498238973	0.0766777414955633	-6.54327433819896	6.01862752243454e-11	1.80191428876439e-10
FAM210B	1731.94753390232	0.980535844105175	0.0729432032650887	13.4424565993041	3.40927668928985e-41	3.0004971841303e-40
FAM211A-AS1	44080.2408332141	0.725309655953992	0.0511990326952456	14.1664718603433	1.47738712704619e-45	1.44567779028069e-44
FAM211B	36.1972658213119	2.58077085611226	0.407891410234332	6.32710273214534	2.49807052642888e-10	7.21729230100883e-10
FAM212B	457.229718311493	1.47281724162476	0.108095225317327	13.6251831410788	2.83697695276643e-42	2.55802072314901e-41
FAM212B-AS1	14.6121691109746	1.77194388103295	0.61853578222292	2.8647394895488	0.00417352431617778	0.00665436814671829
FAM213A	2235.61031359141	1.04968176341129	0.065942097549471	15.9182343665031	4.73552559954895e-57	6.2363288713344e-56
FAM213B	544.845255299443	-0.532374420961868	0.0977602234547039	-5.44571608112719	5.15973829027405e-08	1.28834255211486e-07
FAM214A	530.145425695983	1.48683062058872	0.099922621913934	14.8798199257558	4.45697474303453e-50	4.90722015074924e-49
FAM214B	1061.67055935579	1.2813753589392	0.0807143802693248	15.8754283271897	9.37685999669281e-57	1.22390708908446e-55
FAM217B	1066.73001111801	-0.577361399537969	0.0752323817215654	-7.67437353870812	1.66229023965312e-14	5.93125386437075e-14
FAM219B	618.260180532137	0.848488097228697	0.0914738748235402	9.27574237852603	1.76386380475059e-20	8.08271112114618e-20
FAM222A	293.887250126457	-1.62280437947477	0.141122182158072	-11.4992863252146	1.33010648414478e-30	8.76538006754202e-30
FAM225A	209.452911057242	0.833721062161788	0.148984604781078	5.59602157140251	2.19326424460807e-08	5.61232913817891e-08
[truncated: 5,449 more rows]
