# Supplementary material for: Integrative transcriptomic and proteomic profiling of the effects of cell confluency on gene expression
Source: Sci Data. 2024 Jun 12;11:617. doi: 10.1038/s41597-024-03465-z (PMC11169490; doi:10.1038/s41597-024-03465-z)
Supplement: Supplementary file 5 — Supplementary Table 5 [file 41597_2024_3465_MOESM5_ESM.xlsx]

## Sheet: sample_sheet_2
sample	condition	reads
A375OverC1_A9_29.37	cytoplasmic lysate	9728385
A375OverC2_A9_29.47	cytoplasmic lysate	15473596
A375OverC3_A9_29.49	cytoplasmic lysate	5234957
A375OverN1_A9_29.38	nuclear lysate	11139643
A375OverN2_A9_29.48	nuclear lysate	6766971
A375OverN3_A9_29.50	nuclear lysate	4169250
A375SubC1_A9_29.31	cytoplasmic lysate	8018566
A375SubC2_A9_29.33	cytoplasmic lysate	6263235
A375SubC3_A9_29.35	cytoplasmic lysate	10164227
A375SubN1_A9_29.32	nuclear lysate	2802949
A375SubN2_A9_29.34	nuclear lysate	3256308
A375SubN3_A9_29.36	nuclear lysate	4134597
HEK293_Over_1	whole cell lysate	10377884
HEK293_Over_2	whole cell lysate	13795648
HEK293_Over_3	whole cell lysate	15944917
HEK293OverC1_A10_29.37	cytoplasmic lysate	9296702
HEK293OverC2_A10_29.47	cytoplasmic lysate	8834586
HEK293OverC3_A10_29.49	cytoplasmic lysate	7056386
HEK293OverN1_A10_29.38	nuclear lysate	2830172
HEK293OverN2_A10_29.48	nuclear lysate	1522880
HEK293OverN3_A10_29.50	nuclear lysate	3215524
HEK293_Sub_1	whole cell lysate	8432491
HEK293_Sub_2	whole cell lysate	8342706
HEK293_Sub_3	whole cell lysate	11297740
HEK293SubC1_A10_29.31	cytoplasmic lysate	7191445
HEK293SubC2_A10_29.33	cytoplasmic lysate	8915423
HEK293SubC3_A10_29.35	cytoplasmic lysate	12103722
HEK293SubN1_A10_29.32	nuclear lysate	2711224
HEK293SubN2_A10_29.34	nuclear lysate	3879824
HEK293SubN3_A10_29.36	nuclear lysate	5333474
SHSY5YOverC1_A8_29.37	cytoplasmic lysate	11194999
SHSY5YOverC2_A8_29.47	cytoplasmic lysate	11342515
SHSY5YOverC3_A8_29.49	cytoplasmic lysate	8806582
SHSY5YOverN1_A8_29.38	nuclear lysate	6619250
SHSY5YOverN2_A8_29.48	nuclear lysate	4035815
SHSY5YOverN3_A8_29.50	nuclear lysate	6115324
SHSY5YSubC1_A8_29.31	cytoplasmic lysate	5512861
SHSY5YSubC2_A8_29.33	cytoplasmic lysate	10328644
SHSY5YSubC3_A8_29.35	cytoplasmic lysate	12270446
SHSY5YSubN1_A8_29.32	nuclear lysate	6070846
SHSY5YSubN2_A8_29.34	nuclear lysate	7302222
SHSY5YSubN3_A8_29.36	nuclear lysate	8220133
