# Supplementary material for: Integrative transcriptomic and proteomic profiling of the effects of cell confluency on gene expression
Source: Sci Data. 2024 Jun 12;11:617. doi: 10.1038/s41597-024-03465-z (PMC11169490; doi:10.1038/s41597-024-03465-z)
Supplement: Supplementary file 6 — Supplementary Table 6 [file 41597_2024_3465_MOESM6_ESM.xlsx]

## Sheet: miRNA profile in HEK293
miRNA	IP AGO2 HEK293 Conflunent	IP AGO2 HEK293 Subconflunent		miRNA	HEK293 Conflunent Cyto	HEK293 Subconflunent Cyto	HEK293 Conflunent nuc	HEK293 Subconflunent nuc		miRNA	A375 Conflunent Cyto	A375 Subconflunent Cyto	A375 Conflunent nuc	A375 Subconflunent nuc		miRNA	SHSY5Y Conflunent Cyto	SHSY5Y Subconflunent Cyto	SHSY5Y Conflunent nuc	SHSY5Y Subconflunent nuc
let-7a-5p	0.00195189	0.00195156		let-7a-5p	0.0117621	0.0139626	0.00742048	0.00902068		let-7a-5p	0.0224763	0.0231608	0.0149026	0.0167341		let-7a-5p	0.00892772	0.022582	0.0128039	0.0192149
let-7a-3p	1.35542e-05	3.31092e-05		let-7a-3p	8.96117e-05	8.56238e-05	0.000115523	0.000160695		let-7a-3p	0.000482354	7.02134e-05	0.00033156	0.00016863		let-7a-3p	0.000133395	0.000146788	0.000202568	0.000143841
let-7a-2-3p	0	3.65998e-07		let-7a-2-3p	8.73286e-06	0	1.24755e-05	0		let-7a-2-3p	0.00105662	0.000680376	0.00128685	0.000690509		let-7a-2-3p	1.43908e-05	4.48029e-05	5.73411e-05	9.64367e-06
let-7b-5p	6.92206e-05	5.12859e-05		let-7b-5p	0.00159173	0.00172695	0.00137121	0.00161777		let-7b-5p	0.00397852	0.00510644	0.00437841	0.00372182		let-7b-5p	0.00370562	0.0108708	0.00480325	0.00636441
let-7b-3p	2.45631e-06	3.12063e-06		let-7b-3p	0.000110048	8.56238e-05	5.0551e-05	0.000152364		let-7b-3p	0.000419671	0.000298385	0.000366746	0.000282694		let-7b-3p	0.000438126	0.000248773	0.000537938	0.000245389
let-7c-5p	0.000534133	0.000356356		let-7c-5p	0.000519407	0.000767725	0.000489641	0.000532493		let-7c-5p	0.00111925	0.00118006	0.00136805	0.00144227		let-7c-5p	0.000972315	0.00263835	0.00143279	0.00223878
let-7c-3p	4.57458e-06	8.93076e-06		let-7c-3p	1.76651e-05	0	9.35673e-06	0		let-7c-3p	6.23803e-05	3.45776e-05	0.000103219	6.07773e-05		let-7c-3p	5.05197e-05	4.48029e-05	7.18414e-05	3.21724e-05
let-7d-5p	8.92443e-05	8.46216e-05		let-7d-5p	0.000209145	0.000240675	0.000116173	0.000115948		let-7d-5p	0.000678133	0.00068769	0.000788332	0.000745074		let-7d-5p	0.000853404	0.00256112	0.00108331	0.00192065
let-7d-3p	0.000113751	0.000168339		let-7d-3p	0.00019986	0.000151578	0.00104321	0.000304729		let-7d-3p	0.000709878	0.000898336	0.0012844	0.000940413		let-7d-3p	0.000956968	0.00264985	0.000966955	0.00147183
let-7e-5p	0.00103038	0.000743674		let-7e-5p	0.000972983	0.00116345	0.000709509	0.000946175		let-7e-5p	0.00222204	0.00281991	0.001739	0.00169145		let-7e-5p	0.000905841	0.00221891	0.00119936	0.00199199
let-7e-3p	4.84915e-05	4.19286e-05		let-7e-3p	0.000103553	8.56238e-05	9.61615e-05	0		let-7e-3p	0.000225305	0.000149193	0.00019099	0.000264056		let-7e-3p	0.000107884	4.48029e-05	0.000152855	4.96815e-05
let-7f-5p	0.00176307	0.00162658		let-7f-5p	0.00249465	0.00263295	0.00121539	0.00174019		let-7f-5p	0.00465667	0.00290863	0.00240864	0.00211943		let-7f-5p	0.00415276	0.0134906	0.00860238	0.0159146
let-7f-1-3p	8.91319e-07	3.75492e-06		let-7f-1-3p	8.73286e-06	0	9.35673e-06	0		let-7f-1-3p	0.000220905	2.58118e-05	4.17103e-05	1.7381e-05		let-7f-1-3p	0.00012786	2.8591e-05	0.000324878	6.08998e-05
let-7f-2-3p	0.000127333	0.000154321		let-7f-2-3p	0.000276417	0.000227367	0.00017855	0.000224999		let-7f-2-3p	0.000381256	0.000117697	0.000149279	6.43434e-05		let-7f-2-3p	0.000177877	0.000146788	0.000378557	0.000212921
miR-15a-5p	0.00817743	0.00776633		miR-15a-5p	0.0120027	0.00789018	0.00858687	0.00914824		miR-15a-5p	0.00467708	0.00223536	0.00248787	0.00395659		miR-15a-5p	0.00177437	0.00238191	0.00831551	0.00982012
miR-15a-3p	0.000129895	9.24418e-05		miR-15a-3p	9.76565e-05	0	0.000111756	2.81877e-05		miR-15a-3p	0.000127283	4.74835e-05	7.90707e-05	6.87168e-05		miR-15a-3p	3.23559e-05	0	0.00014311	5.6368e-05
miR-16-5p	0.0202483	0.0230882		miR-16-5p	0.0330444	0.0282341	0.0264556	0.0508401		miR-16-5p	0.0231878	0.0131126	0.0180905	0.0319883		miR-16-5p	0.0123839	0.0195316	0.0201995	0.0285487
miR-16-1-3p	4.98445e-05	4.94969e-05		miR-16-1-3p	3.55296e-05	4.28119e-05	2.31297e-05	2.81877e-05		miR-16-1-3p	1.02118e-05	1.29059e-05	5.04816e-05	5.13357e-05		miR-16-1-3p	2.12355e-05	0	3.39378e-05	5.42134e-05
miR-17-5p	0.0605534	0.0598136		miR-17-5p	0.0366005	0.0511333	0.0309581	0.0372882		miR-17-5p	0.0207809	0.017416	0.0210803	0.0228008		miR-17-5p	0.0146362	0.0383835	0.0291707	0.0417959
miR-17-3p	0.00252287	0.0026595		miR-17-3p	0.00106876	0.000695409	0.000944325	0.00189766		miR-17-3p	0.00113889	0.000662358	0.00089582	0.00146931		miR-17-3p	0.000304731	0.000424152	0.000840107	0.00161364
miR-18a-5p	0.0515894	0.0514673		miR-18a-5p	0.0192972	0.022466	0.0137024	0.0131793		miR-18a-5p	0.00521173	0.00309152	0.00356133	0.00433207		miR-18a-5p	0.00245593	0.00722767	0.0128799	0.0200056
miR-18a-3p	0.00185844	0.00159184		miR-18a-3p	0.00146754	0.0015262	0.00148542	0.00316411		miR-18a-3p	0.000805416	0.000565367	0.00154142	0.0017976		miR-18a-3p	0.000246864	0.000656712	0.00051594	0.000560995
miR-19a-5p	0.000420393	0.000570216		miR-19a-5p	0.000102467	9.89315e-05	0.000184788	2.81877e-05		miR-19a-5p	8.33587e-05	0	8.34111e-05	6.51507e-05		miR-19a-5p	9.67636e-05	5.71821e-05	0.000164795	0.000195504
miR-19a-3p	0.0991345	0.0965958		miR-19a-3p	0.0314402	0.0346472	0.0177615	0.0379606		miR-19a-3p	0.0176179	0.0113093	0.0122434	0.0215718		miR-19a-3p	0.00946646	0.0159677	0.0318671	0.0497027
miR-19b-1-5p	0.00127466	0.000964514		miR-19b-1-5p	0.00145637	0.000652597	0.000875584	0.000826629		miR-19b-1-5p	0.00221688	0.000505365	0.000797022	0.00055561		miR-19b-1-5p	0.000786836	0.000485166	0.00219884	0.0007239
miR-19b-3p	0.131415	0.126299		miR-19b-3p	0.0519335	0.06317	0.035575	0.0643095		miR-19b-3p	0.0440345	0.0309606	0.0346093	0.0442871		miR-19b-3p	0.0222483	0.0457131	0.0616101	0.0854148
miR-19b-2-5p	5.95012e-07	0		miR-19b-2-5p	0	3.29772e-05	0	1.40938e-05		miR-19b-2-5p	0	0	0	6.79094e-05		miR-19b-2-5p	1.06177e-05	5.71821e-05	9.47589e-06	3.83711e-05
miR-20a-5p	0.0586852	0.0650328		miR-20a-5p	0.0164151	0.0229768	0.00913879	0.017037		miR-20a-5p	0.0130359	0.00921056	0.00746936	0.0113804		miR-20a-5p	0.00659547	0.0184395	0.0232995	0.0383483
miR-20a-3p	0.000339428	0.000369881		miR-20a-3p	0.000191879	4.28119e-05	0.000138254	0.000263982		miR-20a-3p	0.0002438	4.54597e-05	0.000155876	0.000132253		miR-20a-3p	6.84847e-05	0	0.000155493	0.000148952
miR-21-5p	0.0028763	0.00369349		miR-21-5p	0.000803779	0.000988731	0.000563196	0.00094864		miR-21-5p	0.0260257	0.0168689	0.0155293	0.0211121		miR-21-5p	0.00499644	0.0118801	0.0139288	0.0286039
miR-21-3p	4.28226e-05	3.86863e-05		miR-21-3p	7.0461e-05	3.29772e-05	0.000110458	0		miR-21-3p	0.00338395	0.00177645	0.00254957	0.000631592		miR-21-3p	5.68617e-05	0.000456575	0.000728332	0.000754517
miR-22-5p	0.000106497	8.31374e-05		miR-22-5p	0.000128865	7.57891e-05	0.000131767	1.40938e-05		miR-22-5p	0.00108053	0.000361857	0.000542358	0.000258988		miR-22-5p	3.28585e-05	0.000118197	0.000129799	0.000134401
miR-22-3p	0.002785	0.00239405		miR-22-3p	0.00692781	0.00780339	0.00635672	0.0068729		miR-22-3p	0.0169358	0.0107389	0.013353	0.0141385		miR-22-3p	0.00233369	0.00512224	0.00469095	0.00927616
miR-23a-5p	1.60192e-06	3.33427e-07		miR-23a-5p	7.17472e-05	4.28119e-05	0.000146837	2.3456e-05		miR-23a-5p	0.000775033	0.000476379	0.0011373	0.000283501		miR-23a-5p	0.000309007	0.000187758	0.000359736	0.000108315
miR-23a-3p	0.000619282	0.000784453		miR-23a-3p	0.000671589	0.00081401	0.000496128	0.00110151		miR-23a-3p	0.0215995	0.0219826	0.0237978	0.0233131		miR-23a-3p	0.00507784	0.0188973	0.007958	0.0119448
miR-24-1-5p	6.2573e-05	6.24235e-05		miR-24-1-5p	8.93224e-06	4.28119e-05	2.4951e-05	0		miR-24-1-5p	2.62359e-05	0	1.53773e-05	3.47621e-05		miR-24-1-5p	2.17381e-05	0	0.000112522	8.34286e-05
miR-24-3p	0.00240167	0.00156947		miR-24-3p	0.00192633	0.00167778	0.00198379	0.0025126		miR-24-3p	0.0148675	0.0120923	0.0149951	0.0141409		miR-24-3p	0.00637975	0.0142425	0.0164449	0.0216081
miR-24-2-5p	6.34341e-07	1.00764e-06		miR-24-2-5p	8.93224e-06	0	0	0		miR-24-2-5p	6.93022e-05	0	2.41581e-05	3.39547e-05		miR-24-2-5p	1.06177e-05	0	0	4.80147e-05
miR-25-5p	7.91981e-06	1.10259e-05		miR-25-5p	0.000162156	0.000174721	0.000279128	0.000204008		miR-25-5p	0.000133095	4.85416e-05	0.000346885	0.000112113		miR-25-5p	2.50085e-05	0	4.34137e-05	1.92873e-05
miR-25-3p	0.0100636	0.0108901		miR-25-3p	0.0275105	0.034944	0.0212494	0.0307319		miR-25-3p	0.00851726	0.00683404	0.00813939	0.0102681		miR-25-3p	0.00775444	0.0150104	0.0101765	0.0153163
miR-26a-5p	0.00979186	0.0109284		miR-26a-5p	0.00899969	0.0100967	0.0072067	0.00926148		miR-26a-5p	0.0074548	0.00673657	0.00416746	0.00650783		miR-26a-5p	0.00431826	0.0109852	0.00812718	0.0109866
miR-26a-1-3p	7.0213e-06	1.11919e-05		miR-26a-1-3p	1.76651e-05	0	1.3773e-05	1.40938e-05		miR-26a-1-3p	5.68713e-05	0	1.75522e-05	0		miR-26a-1-3p	0	2.8591e-05	5.94584e-05	1.63301e-05
miR-26b-5p	0.001501	0.00199419		miR-26b-5p	0.000293349	0.000378945	0.000247939	0.00080491		miR-26b-5p	0.000191631	0.000136287	0.000155876	0.00017381		miR-26b-5p	0.000101846	0.000159167	0.000371503	0.000722456
miR-26b-3p	1.24317e-05	2.28699e-05		miR-26b-3p	4.05391e-05	7.57891e-05	1.62432e-05	0		miR-26b-3p	4.226e-05	2.27299e-05	2.41581e-05	5.13357e-05		miR-26b-3p	0	0	0	1.97751e-05
miR-27a-5p	0	3.33427e-07		miR-27a-5p	3.16069e-05	0	1.62432e-05	0		miR-27a-5p	0.00205822	0.000573948	0.000974819	0.000507727		miR-27a-5p	0.000245356	2.8591e-05	0.000810577	8.11626e-05
miR-27a-3p	0.00254115	0.00257391		miR-27a-3p	0.00148917	0.000510854	0.000830498	0.00258191		miR-27a-3p	0.0399066	0.0184051	0.0193065	0.0212653		miR-27a-3p	0.00737924	0.0145402	0.0248411	0.0367062
miR-28-5p	0.000989591	0.000608208		miR-28-5p	0.000541413	0.000471515	0.000407127	0.000686924		miR-28-5p	0.000263114	0.000197734	0.000296456	0.000129494		miR-28-5p	0.000197908	0.000379349	0.000473316	0.000496477
miR-28-3p	0.000567873	0.000361843		miR-28-3p	0.000445332	0.000616147	0.000462619	0.000710681		miR-28-3p	0.000300723	0.000175097	0.000250333	0.00042912		miR-28-3p	0.0001344	0.000468954	0.000339595	0.000305079
miR-29a-5p	3.38236e-05	3.10315e-05		miR-29a-5p	0.000221601	0.000108766	9.12213e-05	3.75498e-05		miR-29a-5p	0.000215344	7.32953e-05	0.000127368	0.00011292		miR-29a-5p	2.22408e-05	5.71821e-05	8.51526e-05	5.64793e-05
miR-29a-3p	0.00295246	0.00252555		miR-29a-3p	0.00117508	0.00087013	0.000731342	0.00139821		miR-29a-3p	0.0140276	0.00812637	0.012319	0.0130356		miR-29a-3p	0.00110043	0.00171665	0.00273421	0.00481197
miR-30a-5p	0.00140944	0.00247934		miR-30a-5p	0.000289471	0.000349441	0.000222988	0.000353378		miR-30a-5p	0.00103486	0.000864811	0.00105403	0.00107289		miR-30a-5p	0.000508925	0.000937909	0.00158272	0.00290555
miR-30a-3p	0.00101404	0.00128504		miR-30a-3p	0.000815302	0.00138387	0.000964708	0.00083569		miR-30a-3p	0.00423265	0.0028601	0.00374111	0.00274237		miR-30a-3p	0.00179866	0.00499933	0.00262157	0.00329763
miR-31-5p	0.000327359	0.00032334		miR-31-5p	0.000671454	0.000856822	0.000614396	0.00093515		miR-31-5p	0.00545342	0.0046234	0.00591334	0.00665561		miR-31-5p	0.000249129	0.00115809	0.000797049	0.00120937
miR-31-3p	0.000431227	0.000697921		miR-31-3p	4.05391e-05	8.56238e-05	0.000171015	4.6912e-05		miR-31-3p	0.00138071	0.000576157	0.00078816	0.000416225		miR-31-3p	7.96051e-05	7.33939e-05	0.000150911	0.000267714
miR-32-5p	0.00589132	0.00694081		miR-32-5p	0.0022836	0.00192829	0.00197533	0.00143659		miR-32-5p	0.00062561	0.000284994	0.000443551	0.000559176		miR-32-5p	0.000362598	0.000363137	0.00349418	0.0038929
miR-32-3p	0.00025657	0.000294163		miR-32-3p	0.000108762	0.000108766	9.43401e-05	2.81877e-05		miR-32-3p	8.33587e-05	3.45776e-05	3.51043e-05	0.000102671		miR-32-3p	3.18532e-05	0	0.000169689	6.40607e-05
miR-33a-5p	0.000524645	0.000591904		miR-33a-5p	0.000261054	9.89315e-05	0.000235464	0.000832467		miR-33a-5p	0.000135276	1.29059e-05	3.29295e-05	0.00050405		miR-33a-5p	4.39789e-05	0.000101985	0.000264622	0.00049864
miR-33a-3p	0.000378065	0.000317208		miR-33a-3p	0.000243434	9.89315e-05	0.000139951	7.15011e-05		miR-33a-3p	0.000262559	8.00374e-05	4.61318e-05	1.7381e-05		miR-33a-3p	8.97202e-05	5.71821e-05	0.000148178	7.62544e-05
miR-92a-1-5p	0.000286623	0.000492777		miR-92a-1-5p	0.000670393	0.0011432	0.000594759	0.000318924		miR-92a-1-5p	0.000699667	0.000767936	0.00150411	0.000230214		miR-92a-1-5p	0.000361791	0.000293576	0.000433608	7.00557e-05
miR-92a-3p	0.0420257	0.0464764		miR-92a-3p	0.0599666	0.104375	0.0461051	0.102632		miR-92a-3p	0.0379846	0.0460187	0.0581358	0.0866261		miR-92a-3p	0.0207648	0.0654376	0.0297449	0.041679
miR-92a-2-5p	0	0		miR-92a-2-5p	0	0	2.31297e-05	0		miR-92a-2-5p	1.02118e-05	0	1.75522e-05	0		miR-92a-2-5p	1.11204e-05	0	1.66608e-05	0
miR-93-5p	0.0198547	0.0196553		miR-93-5p	0.0222306	0.0382619	0.0164533	0.0231835		miR-93-5p	0.00638354	0.00701977	0.00631934	0.00708479		miR-93-5p	0.00766622	0.0226787	0.0136838	0.0185802
miR-93-3p	0.000428664	0.000382079		miR-93-3p	0.000807547	0.00042523	0.0004205	0.00112156		miR-93-3p	0.000413607	0.000141485	0.000309596	0.000564244		miR-93-3p	0.000213199	0.000427984	0.000371641	0.000294287
miR-95-5p	1.08042e-05	1.29315e-05		miR-95-5p	8.73286e-06	0	0	1.40938e-05		miR-95-5p	0	4.44016e-05	0	0		miR-95-5p	1.11204e-05	2.8591e-05	7.8011e-06	2.5486e-05
miR-95-3p	0.000685395	0.000537116		miR-95-3p	3.53302e-05	0.000108766	3.18375e-05	3.75498e-05		miR-95-3p	1.02118e-05	0	1.53773e-05	0		miR-95-3p	9.02229e-05	2.8591e-05	0.00022703	9.30722e-05
miR-96-5p	0.00443981	0.00427595		miR-96-5p	0.00233394	0.00139429	0.00246317	0.00249811		miR-96-5p	0.00149345	0.00063694	0.000542277	0.000930164		miR-96-5p	0.000360588	0.000754865	0.00209364	0.00524409
miR-96-3p	6.55626e-06	6.5999e-06		miR-96-3p	8.73286e-06	0	0	0		miR-96-3p	2.09784e-05	3.45776e-05	0	0		miR-96-3p	0	4.48029e-05	0	1.01314e-05
miR-98-5p	6.71844e-05	7.67804e-05		miR-98-5p	0.000126228	6.59544e-05	0.000108113	0.000130041		miR-98-5p	0.000477491	0.000133205	0.000428192	0.000187962		miR-98-5p	0.000476266	0.00159079	0.00131096	0.00221417
miR-98-3p	2.05112e-05	3.17398e-05		miR-98-3p	0	7.57891e-05	1.62432e-05	0		miR-98-3p	5.24718e-05	8.6687e-05	0	0		miR-98-3p	7.63347e-05	0	0.000186966	0.000158596
miR-99a-5p	0.00142924	0.00124266		miR-99a-5p	0.00259933	0.00302637	0.0019519	0.00325374		miR-99a-5p	0.00445011	0.00292747	0.00402676	0.00677261		miR-99a-5p	0.00268659	0.00538428	0.00261879	0.00555552
miR-99a-3p	5.92942e-05	5.74074e-05		miR-99a-3p	7.19466e-05	0	0.000949389	9.85557e-05		miR-99a-3p	9.38737e-05	2.16718e-05	0.000169088	3.47621e-05		miR-99a-3p	5.7867e-05	2.8591e-05	0.000225972	0.000103204
miR-100-5p	2.39951e-05	1.69253e-05		miR-100-5p	0.00012053	6.59544e-05	6.06809e-05	0.00046336		miR-100-5p	0.0338484	0.0387727	0.0369659	0.0548773		miR-100-5p	0.00166154	0.00524603	0.00193524	0.00315145
miR-100-3p	8.91319e-07	3.40786e-07		miR-100-3p	0	0	0	0		miR-100-3p	0.00138381	0.000241078	0.00018664	0.00013306		miR-100-3p	0	5.71821e-05	9.18951e-05	2.87274e-05
miR-101-5p	1.92971e-05	1.64952e-05		miR-101-5p	0.00016568	3.29772e-05	7.36807e-05	0		miR-101-5p	0.000101602	0	5.26565e-05	0		miR-101-5p	0.00012328	5.71821e-05	0.000412626	1.58423e-05
miR-101-3p	0.0034764	0.00435348		miR-101-3p	0.00112844	0.000866657	0.000857643	0.00105213		miR-101-3p	0.000850715	0.000260726	0.000272226	0.000574493		miR-101-3p	0.000489452	0.000604244	0.00309027	0.00279186
miR-29b-1-5p	3.64633e-06	2.51156e-06		miR-29b-1-5p	4.03397e-05	0	9.25188e-05	1.40938e-05		miR-29b-1-5p	0.0006889	0.000175004	0.000487274	0.00036684		miR-29b-1-5p	7.96051e-05	7.33939e-05	0.000141435	3.49261e-05
miR-29b-3p	0.00808659	0.00717121		miR-29b-3p	0.00199953	0.000761364	0.00162487	0.00261818		miR-29b-3p	0.0110302	0.00506254	0.0066446	0.00486319		miR-29b-3p	0.000818689	0.00127245	0.00547537	0.00798474
miR-29b-2-5p	1.56259e-06	6.99425e-07		miR-29b-2-5p	3.16069e-05	4.28119e-05	0	1.40938e-05		miR-29b-2-5p	0	2.27299e-05	0	0		miR-29b-2-5p	2.17381e-05	7.33939e-05	7.8011e-06	0
miR-103a-2-5p	0.000439712	0.000312933		miR-103a-2-5p	0.000480373	0.000672267	0.000468333	0.000165426		miR-103a-2-5p	0.000364464	0.000246276	0.000300868	0.000240912		miR-103a-2-5p	0.000186987	0.000175379	0.000179295	0.000208074
miR-103a-3p	0.0134797	0.00988636		miR-103a-3p	0.0146544	0.0130797	0.0100661	0.0115416		miR-103a-3p	0.00670301	0.00458381	0.00509631	0.00573278		miR-103a-3p	0.00449477	0.00742309	0.00880621	0.00923117
miR-103a-1-5p	5.75451e-05	2.89494e-05		miR-103a-1-5p	0.000133874	3.29772e-05	2.55999e-05	8.55949e-05		miR-103a-1-5p	9.05838e-05	0.000133685	0.000217385	8.17244e-05		miR-103a-1-5p	0.000111961	2.8591e-05	0.000239544	7.85203e-05
miR-105-5p	3.08585e-06	5.53762e-06		miR-105-5p	2.6398e-05	3.29772e-05	3.93729e-05	6.21389e-05		miR-105-5p	6.76379e-05	0.00016104	0.000232772	8.17244e-05		miR-105-5p	0.000159105	0.000293576	7.46181e-05	0.000181613
miR-105-3p	0	0		miR-105-3p	0	0	1.87135e-05	0		miR-105-3p	1.02118e-05	0	0	0		miR-105-3p	0	0	7.8011e-06	9.64367e-06
miR-106a-5p	0.0021396	0.00179841		miR-106a-5p	0.000420574	0.000497546	0.00052083	0.000579206		miR-106a-5p	0.000356181	0.000365517	0.000300806	0.000353025		miR-106a-5p	0.000370144	0.00102751	0.000894671	0.00104241
miR-106a-3p	0	0		miR-106a-3p	0	0	0	0		miR-106a-3p	0	0	3.29295e-05	0		miR-106a-3p	0	4.48029e-05	7.8011e-06	0
miR-107	0.00443513	0.00335014		miR-107	0.00187085	0.00167083	0.00152624	0.00217586		miR-107	0.000549676	0.000562765	0.000702656	0.000835545		miR-107	0.000460168	0.000982712	0.00106889	0.0017864
miR-16-2-3p	6.78748e-05	9.99748e-05		miR-16-2-3p	0.000117296	0.000289848	0.000148783	0		miR-16-2-3p	0.000372102	0.000122323	0.000254664	0.000181637		miR-16-2-3p	7.93012e-05	0.000146788	0.000144169	1.97751e-05
miR-192-5p	0.000440742	0.000592178		miR-192-5p	0.000294944	0.000141743	0.000287312	0.00025092		miR-192-5p	0.00014361	0.000183863	1.53773e-05	0.000203392		miR-192-5p	2.12355e-05	0.000159167	6.00746e-05	7.77176e-05
miR-192-3p	2.05346e-05	2.01773e-05		miR-192-3p	0	0	1.87135e-05	0		miR-192-3p	0	0	4.17103e-05	1.7381e-05		miR-192-3p	0	0	0	0
miR-196a-5p	0.000430178	0.000321974		miR-196a-5p	0.00270191	0.00285395	0.00187408	0.00230356		miR-196a-5p	0.000547721	0.000375248	0.000577453	0.00023378		miR-196a-5p	0.000387408	0.00103223	0.000901284	0.0012924
miR-196a-1-3p	2.3458e-05	2.24283e-05		miR-196a-1-3p	9.54187e-05	6.59544e-05	0.000172961	0.000127775		miR-196a-1-3p	0	2.27299e-05	0	4.77697e-05		miR-196a-1-3p	1.06177e-05	2.8591e-05	3.39378e-05	6.19867e-06
miR-197-5p	3.16691e-06	1.04757e-06		miR-197-5p	5.94904e-05	7.57891e-05	0.00024507	4.80451e-05		miR-197-5p	4.226e-05	2.58118e-05	0.000122946	0		miR-197-5p	3.61289e-05	0	2.50781e-05	1.63301e-05
miR-197-3p	0.00313455	0.00337708		miR-197-3p	0.00380299	0.00572988	0.00398042	0.00702937		miR-197-3p	0.00169344	0.00229172	0.0023888	0.00311232		miR-197-3p	0.00143551	0.00318541	0.00186058	0.00156246
miR-198	0	0		miR-198	0	0	1.62432e-05	2.3456e-05		miR-198	1.60241e-05	2.27299e-05	1.53773e-05	0		miR-198	0	2.8591e-05	7.8011e-06	0
miR-199a-5p	3.30914e-05	3.04627e-05		miR-199a-5p	3.51308e-05	0	1.3773e-05	5.63753e-05		miR-199a-5p	5.74261e-05	0	0	8.69051e-05		miR-199a-5p	0.00145145	0.000893106	0.00250306	0.00252324
miR-199a-3p	1.74977e-05	1.48018e-05		miR-199a-3p	3.51308e-05	0	9.35673e-06	6.57375e-05		miR-199a-3p	8.42167e-05	6.71315e-05	5.92624e-05	3.47621e-05		miR-199a-3p	0.000734907	0.000835924	0.00152697	0.00165981
miR-208a-5p	0	0		miR-208a-5p	0.000166368	3.29772e-05	4.18431e-05	9.13585e-05		miR-208a-5p	0.000132289	8.00374e-05	3.95354e-05	0		miR-208a-5p	0.000326165	0	0.000230423	3.56174e-05
miR-208a-3p	1.78264e-06	1.71442e-06		miR-208a-3p	2.26746e-05	0	3.8724e-05	3.75498e-05		miR-208a-3p	1.07666e-05	0	0	0		miR-208a-3p	0	0	0	6.19867e-06
miR-129-5p	0.000127586	8.64033e-05		miR-129-5p	0.000242437	0.000227367	0.000677423	0.000266147		miR-129-5p	1.60241e-05	5.73075e-05	0.000125121	3.03887e-05		miR-129-5p	0.000291296	0.000252605	0.000367016	0.000202363
miR-129-1-3p	0.000249185	0.000236538		miR-129-1-3p	8.73286e-06	0	0	1.40938e-05		miR-129-1-3p	0	6.91553e-05	1.75522e-05	4.77697e-05		miR-129-1-3p	0.000184721	0.000191591	0.000232055	0.000233468
miR-148a-5p	0.000165476	0.000123704		miR-148a-5p	0.000148903	3.29772e-05	9.86317e-05	8.91935e-05		miR-148a-5p	1.07666e-05	3.45776e-05	0	3.03887e-05		miR-148a-5p	0	4.48029e-05	1.56022e-05	2.25287e-05
miR-148a-3p	0.00683683	0.00735777		miR-148a-3p	0.00472345	0.00434312	0.00277309	0.00533392		miR-148a-3p	0.000757989	0.000392959	0.000195402	0.000628229		miR-148a-3p	0.000299251	0.000220182	0.000409719	0.000444937
miR-30c-5p	0.00604542	0.00893109		miR-30c-5p	0.00366341	0.00405963	0.00310509	0.00830405		miR-30c-5p	0.0038775	0.00301583	0.00514013	0.00894534		miR-30c-5p	0.00256969	0.00464857	0.00407712	0.00643283
miR-30c-2-3p	4.81031e-05	2.87273e-05		miR-30c-2-3p	0.000175899	0.000184555	0.000132291	6.57375e-05		miR-30c-2-3p	0.000350065	0.000204384	0.000537918	0.000343471		miR-30c-2-3p	0.000127357	0.000146788	0.000229764	0.000126424
miR-30d-5p	0.00226582	0.00416929		miR-30d-5p	0.000814794	0.000794341	0.00130609	0.00108772		miR-30d-5p	0.00124084	0.00153304	0.00128678	0.0016727		miR-30d-5p	0.000600104	0.00138682	0.000610742	0.00116557
miR-30d-3p	0.000121481	7.37467e-05		miR-30d-3p	8.81261e-05	0.000108766	4.80807e-05	0		miR-30d-3p	0.000271358	7.32953e-05	0.000114175	4.77697e-05		miR-30d-3p	0.000147283	0.000191591	0.0002752	0.000150039
miR-139-5p	0.000116645	8.87072e-05		miR-139-5p	6.17282e-05	9.89315e-05	0.000189329	7.50997e-05		miR-139-5p	0.000767756	0.000790273	0.000641247	0.000966429		miR-139-5p	0.000217077	0.000399393	0.000307601	0.000285823
miR-139-3p	2.53496e-06	3.40786e-07		miR-139-3p	0.000228296	0.000576808	0.00608007	0.000868809		miR-139-3p	7.9514e-05	2.58118e-05	0.00117703	0.000238041		miR-139-3p	9.44985e-05	4.48029e-05	5.83998e-05	3.61051e-05
miR-147a	0	0		miR-147a	0	0	9.35673e-06	0		miR-147a	1.07666e-05	0	0	0		miR-147a	0	2.8591e-05	0	0
miR-7-5p	0.00781032	0.00782552		miR-7-5p	0.00457796	0.00620545	0.0034835	0.00453517		miR-7-5p	0.00593384	0.00388644	0.00482653	0.00333009		miR-7-5p	0.00191685	0.00240579	0.0069317	0.00790799
miR-7-1-3p	0.000899521	0.00138599		miR-7-1-3p	0.00065831	0.000355803	0.000251706	0.000362237		miR-7-1-3p	0.00076144	0.00017963	0.000562004	0.000267735		miR-7-1-3p	0.000281988	0.000146788	0.000396277	0.000196683
miR-7-2-3p	3.35636e-07	1.39885e-06		miR-7-2-3p	0	0	0	0		miR-7-2-3p	1.07666e-05	0	0	0		miR-7-2-3p	0	0	0	0
miR-10a-5p	0.0205565	0.0208792		miR-10a-5p	0.0402899	0.0533769	0.0314791	0.0342992		miR-10a-5p	0.00405938	0.00352965	0.00322469	0.00576668		miR-10a-5p	0.00084767	0.00190441	0.00140986	0.00214656
miR-10a-3p	0.000490342	0.000491018		miR-10a-3p	0.000844716	0.000553666	0.000641143	0.000398654		miR-10a-3p	0.000174246	4.85416e-05	0.000105394	0.000119245		miR-10a-3p	3.61289e-05	0.000101985	2.34033e-05	1.01314e-05
miR-10b-5p	0.0168006	0.0204058		miR-10b-5p	0.0185962	0.0231695	0.013176	0.0126364		miR-10b-5p	0.00236899	0.00175822	0.00133696	0.00188359		miR-10b-5p	0.00406894	0.00560269	0.00531635	0.0050982
miR-10b-3p	0.000143029	0.000118841		miR-10b-3p	0.000222688	7.57891e-05	0.000223637	1.40938e-05		miR-10b-3p	3.64477e-05	3.45776e-05	2.41581e-05	0		miR-10b-3p	6.84847e-05	0	1.7277e-05	2.82397e-05
miR-34a-5p	0.0038805	0.00268627		miR-34a-5p	0.00107908	0.000932611	0.000853752	0.000825597		miR-34a-5p	0.00141774	0.000670644	0.0010671	0.000801254		miR-34a-5p	0.000209029	0.000261152	0.00060682	0.000759932
miR-34a-3p	0.000726363	0.00108251		miR-34a-3p	0.000166967	0.000141743	8.23888e-05	1.40938e-05		miR-34a-3p	7.31469e-05	3.56357e-05	5.70875e-05	5.13357e-05		miR-34a-3p	0	0	2.84277e-05	6.19867e-06
miR-181a-5p	0.00202789	0.00157007		miR-181a-5p	0.00130364	0.00141049	0.000976687	0.00137012		miR-181a-5p	0.00255327	0.00232166	0.00334223	0.00357033		miR-181a-5p	0.00127232	0.00406614	0.00210193	0.00354543
miR-181a-2-3p	0.000218695	0.000195194		miR-181a-2-3p	6.32137e-05	7.57891e-05	4.74322e-05	3.75498e-05		miR-181a-2-3p	0.000281963	0.000171923	0.000112	4.77697e-05		miR-181a-2-3p	0.000147587	0.000200137	0.000213545	0.000115317
miR-181b-5p	0.00157868	0.0010463		miR-181b-5p	0.000941511	0.00111369	0.000881947	0.000918389		miR-181b-5p	0.00115795	0.00122619	0.00157007	0.00173797		miR-181b-5p	0.0005369	0.00164326	0.00104083	0.00170211
miR-181b-3p	1.88306e-05	2.35725e-05		miR-181b-3p	1.78645e-05	4.28119e-05	2.4951e-05	0		miR-181b-3p	8.50231e-05	2.27299e-05	5.49127e-05	8.17244e-05		miR-181b-3p	4.34762e-05	4.48029e-05	9.17214e-05	2.25287e-05
miR-181c-5p	0.000207528	0.00014982		miR-181c-5p	0.000165481	0.000204225	0.000109286	0.000122113		miR-181c-5p	6.84959e-05	3.56357e-05	6.3684e-05	0.000143309		miR-181c-5p	3.66315e-05	4.48029e-05	5.12148e-05	6.38571e-05
miR-181c-3p	6.84866e-05	5.94727e-05		miR-181c-3p	7.58693e-05	0	1.87135e-05	3.75498e-05		miR-181c-3p	1.60241e-05	0	0	1.7381e-05		miR-181c-3p	2.12355e-05	7.33939e-05	0	6.19867e-06
miR-182-5p	0.00828768	0.00831954		miR-182-5p	0.00560111	0.00373044	0.00395618	0.0050656		miR-182-5p	0.00217388	0.00160201	0.00126488	0.00224973		miR-182-5p	0.00223749	0.00497545	0.00298551	0.00559092
miR-182-3p	1.58099e-05	9.68483e-06		miR-182-3p	1.39418e-05	0	0	0		miR-182-3p	0	0	0	3.03887e-05		miR-182-3p	0	0	0	1.01314e-05
miR-183-5p	0.00125108	0.00152316		miR-183-5p	0.00159545	0.00120626	0.00104567	0.00155573		miR-183-5p	0.00421749	0.00461348	0.00168181	0.00222255		miR-183-5p	0.00646655	0.00287179	0.00300282	0.00148396
miR-183-3p	9.84609e-05	0.000105899		miR-183-3p	6.34131e-05	3.29772e-05	3.1189e-05	8.19963e-05		miR-183-3p	2.04236e-05	0	0	3.39547e-05		miR-183-3p	1.43908e-05	0	1.89518e-05	3.65929e-05
miR-187-5p	2.98705e-07	3.65998e-07		miR-187-5p	9.46212e-05	0	6.80916e-05	3.75498e-05		miR-187-5p	5.24718e-05	2.27299e-05	4.83067e-05	0		miR-187-5p	7.17551e-05	7.33939e-05	5.12148e-05	1.97751e-05
miR-187-3p	0.000259503	0.000139067		miR-187-3p	9.83445e-05	7.57891e-05	6.9913e-05	7.62328e-05		miR-187-3p	0	0	1.75522e-05	0		miR-187-3p	3.66315e-05	0	3.39378e-05	5.42134e-05
miR-196a-3p	3.56767e-06	2.76935e-06		miR-196a-3p	9.10972e-05	0	0.000175431	0		miR-196a-3p	1.07666e-05	0	3.29295e-05	3.39547e-05		miR-196a-3p	1.06177e-05	2.8591e-05	7.33858e-05	2.2041e-05
miR-199b-5p	6.33489e-05	5.61665e-05		miR-199b-5p	8.93224e-06	4.28119e-05	1.24755e-05	2.81877e-05		miR-199b-5p	0.000221157	4.54597e-05	3.51043e-05	0.000167822		miR-199b-5p	0.000405268	0.000322167	0.000807271	0.000986645
miR-199b-3p	1.78462e-05	1.86082e-05		miR-199b-3p	1.78645e-05	0	6.88648e-06	1.40938e-05		miR-199b-3p	0.000130018	9.40013e-05	0	8.69051e-05		miR-199b-3p	0.000778632	0.000982712	0.00154266	0.00158176
miR-203a-5p	8.93717e-07	1.06542e-06		miR-203a-5p	0	0	2.18322e-05	3.39512e-05		miR-203a-5p	2.09784e-05	5.16236e-05	0	3.47621e-05		miR-203a-5p	2.50085e-05	5.71821e-05	3.28792e-05	4.80147e-05
miR-203a-3p	6.65244e-05	3.46331e-05		miR-203a-3p	1.76651e-05	0	4.80807e-05	0		miR-203a-3p	1.60241e-05	1.29059e-05	1.53773e-05	0		miR-203a-3p	2.50085e-05	2.8591e-05	5.96321e-05	0.000113335
miR-204-5p	0.00030244	0.000246172		miR-204-5p	0.000242836	0.000345968	0.000222988	0.000199378		miR-204-5p	0.000382862	0.000386315	3.95354e-05	0.000120052		miR-204-5p	2.55111e-05	4.48029e-05	9.47589e-06	2.2041e-05
miR-204-3p	3.38935e-06	3.33427e-07		miR-204-3p	8.93224e-06	0	4.43134e-05	0		miR-204-3p	0	2.27299e-05	0	1.7381e-05		miR-204-3p	2.17381e-05	0	7.8011e-06	6.19867e-06
miR-205-5p	3.7178e-06	1.71442e-06		miR-205-5p	8.73286e-06	0	1.24755e-05	0		miR-205-5p	2.04236e-05	1.29059e-05	0	0		miR-205-5p	8.66485e-05	4.48029e-05	2.50781e-05	0
miR-205-3p	0	0		miR-205-3p	0	0	1.62432e-05	0		miR-205-3p	2.09784e-05	8.00374e-05	3.29295e-05	1.7381e-05		miR-205-3p	6.06348e-05	2.8591e-05	1.56022e-05	1.01314e-05
miR-210-5p	4.59977e-05	1.07755e-05		miR-210-5p	5.40821e-05	8.56238e-05	2.62485e-05	2.81877e-05		miR-210-5p	4.25115e-05	0.000104791	0	6.87168e-05		miR-210-5p	9.77689e-05	4.48029e-05	4.27976e-05	0
miR-210-3p	0.00419337	0.000865284		miR-210-3p	0.00156587	0.00154876	0.000672358	0.000524264		miR-210-3p	0.00169058	0.00132675	0.000237122	0.000363274		miR-210-3p	0.000550038	0.00132492	0.000578618	0.000483654
miR-211-5p	1.78983e-06	3.65998e-07		miR-211-5p	0	0	1.62432e-05	3.39512e-05		miR-211-5p	0	3.56357e-05	0	0		miR-211-5p	0	0	7.8011e-06	9.64367e-06
miR-211-3p	0	0		miR-211-3p	0	0	6.49725e-05	0		miR-211-3p	4.77691e-05	1.29059e-05	0.000256858	3.47621e-05		miR-211-3p	5.73644e-05	7.33939e-05	0.000126892	2.87274e-05
miR-212-5p	5.51242e-06	2.08778e-06		miR-212-5p	2.2874e-05	3.29772e-05	1.62432e-05	1.40938e-05		miR-212-5p	0	1.29059e-05	1.53773e-05	0		miR-212-5p	0	2.8591e-05	0	0
miR-212-3p	1.53674e-05	4.00362e-05		miR-212-3p	6.30143e-05	0	5.67889e-05	1.40938e-05		miR-212-3p	5.85356e-05	1.29059e-05	0.000111991	9.4732e-05		miR-212-3p	0.000101542	2.8591e-05	4.954e-05	4.73234e-05
miR-181a-3p	0.000228209	0.00024774		miR-181a-3p	0.000229093	0.000118601	0.00018374	0.000166458		miR-181a-3p	0.000501152	0.000223638	0.000480768	0.000275562		miR-181a-3p	4.6244e-05	2.8591e-05	0.000182558	4.96815e-05
miR-214-5p	0	3.65998e-07		miR-214-5p	0	0	9.35673e-06	0		miR-214-5p	2.15332e-05	1.29059e-05	0	0		miR-214-5p	0.000119507	4.48029e-05	0.000100312	0.000119046
miR-214-3p	4.39626e-06	1.03285e-06		miR-214-3p	0	0	2.55999e-05	0		miR-214-3p	3.1745e-05	3.56357e-05	1.75522e-05	0		miR-214-3p	0.00107623	0.00176617	0.00188729	0.00134391
miR-215-5p	1.10168e-05	1.71873e-05		miR-215-5p	2.6398e-05	0	1.3773e-05	0		miR-215-5p	0	2.27299e-05	0	0		miR-215-5p	0	0	0	1.01314e-05
miR-215-3p	1.52806e-06	3.19627e-06		miR-215-3p	8.93224e-06	0	2.18322e-05	2.3456e-05		miR-215-3p	0	1.29059e-05	6.80338e-05	5.13357e-05		miR-215-3p	0	0.000175379	2.50781e-05	8.46076e-05
miR-216a-5p	2.0023e-05	7.23841e-06		miR-216a-5p	1.76651e-05	0	1.9362e-05	1.40938e-05		miR-216a-5p	3.22997e-05	0	0.000118525	0		miR-216a-5p	0	0.000101985	9.47589e-06	6.19867e-06
miR-216a-3p	0	0		miR-216a-3p	8.73286e-06	0	3.8724e-05	0		miR-216a-3p	1.02118e-05	2.27299e-05	0	0		miR-216a-3p	1.11204e-05	5.71821e-05	4.34137e-05	9.64367e-06
miR-217-5p	3.03301e-05	1.45598e-05		miR-217-5p	8.73286e-06	0	1.87135e-05	3.39512e-05		miR-217-5p	0	0	0	0		miR-217-5p	0	2.8591e-05	1.66608e-05	6.19867e-06
miR-217-3p	8.48902e-06	6.58941e-06		miR-217-3p	1.39418e-05	0	2.18322e-05	0		miR-217-3p	0	0	4.17103e-05	0		miR-217-3p	0.000143908	4.48029e-05	2.34033e-05	2.87274e-05
miR-218-5p	0.00487114	0.00603832		miR-218-5p	0.00264797	0.00271857	0.00248745	0.00373844		miR-218-5p	0.000184709	0.000216324	0.00027866	0.00044224		miR-218-5p	0.00117545	0.00164326	0.00490073	0.00427766
miR-218-1-3p	2.91095e-05	2.88219e-05		miR-218-1-3p	0.000107476	7.57891e-05	0.000136183	9.03266e-05		miR-218-1-3p	1.60241e-05	0	0	0		miR-218-1-3p	0	0	7.8011e-06	0
miR-218-2-3p	4.05823e-06	2.85234e-06		miR-218-2-3p	8.93224e-06	0	4.11942e-05	7.98314e-05		miR-218-2-3p	1.07666e-05	0	0	0		miR-218-2-3p	5.88723e-05	4.48029e-05	9.67891e-05	4.11247e-05
miR-219a-5p	8.48748e-06	1.0787e-05		miR-219a-5p	8.93224e-06	0	9.35673e-06	0.000258016		miR-219a-5p	2.09784e-05	0	1.53773e-05	9.1166e-05		miR-219a-5p	0	0	9.47589e-06	6.07884e-05
miR-219a-1-3p	6.10024e-06	3.8852e-06		miR-219a-1-3p	7.17472e-05	3.29772e-05	4.11942e-05	2.81877e-05		miR-219a-1-3p	2.62359e-05	3.87177e-05	1.75522e-05	0		miR-219a-1-3p	7.65334e-05	2.8591e-05	5.01562e-05	9.64367e-06
miR-221-5p	1.64947e-05	7.21633e-06		miR-221-5p	2.65973e-05	0	3.43078e-05	0		miR-221-5p	0.000194921	0.000147649	0.000375436	0.00020615		miR-221-5p	0	2.8591e-05	0	1.97751e-05
miR-221-3p	0.0143027	0.00788636		miR-221-3p	0.00253623	0.00286379	0.00225211	0.00251937		miR-221-3p	0.04554	0.0500481	0.0467728	0.0471022		miR-221-3p	0.00235462	0.00604865	0.00486982	0.007324
miR-222-5p	4.42319e-05	9.01281e-05		miR-222-5p	0	4.28119e-05	2.55999e-05	4.80451e-05		miR-222-5p	0.00050081	8.31193e-05	0.000166913	9.99128e-05		miR-222-5p	3.61289e-05	2.8591e-05	3.56126e-05	1.97751e-05
miR-222-3p	0.00191646	0.00201067		miR-222-3p	0.00032664	0.000435065	0.000382949	0.000889874		miR-222-3p	0.00817933	0.00875644	0.0144963	0.0137505		miR-222-3p	0.000342424	0.00040794	0.000487817	0.000693809
miR-223-5p	0	0		miR-223-5p	0	0	0	0		miR-223-5p	0	0	0	0		miR-223-5p	0	0	0	6.19867e-06
miR-223-3p	2.96307e-07	0		miR-223-3p	0	0	0	3.39512e-05		miR-223-3p	0	0	3.29295e-05	1.7381e-05		miR-223-3p	4.34762e-05	0	9.47589e-06	9.64367e-06
miR-224-5p	0.000878371	0.000442981		miR-224-5p	1.74657e-05	3.29772e-05	6.88648e-06	0.000127876		miR-224-5p	0.000980481	0.000666984	0.000783892	0.000964119		miR-224-5p	0.003457	0.0100435	0.00440943	0.00817402
miR-224-3p	1.39895e-05	9.24947e-06		miR-224-3p	1.39418e-05	0	4.56105e-05	0		miR-224-3p	9.44285e-05	2.16718e-05	0.000120781	0		miR-224-3p	7.53295e-05	0.000130576	0.000247657	0.000123954
miR-200b-5p	2.96307e-07	3.40786e-07		miR-200b-5p	0	0	2.31297e-05	0		miR-200b-5p	0	2.16718e-05	1.53773e-05	0		miR-200b-5p	0	2.8591e-05	9.47589e-06	2.59737e-05
miR-200b-3p	1.78582e-05	1.43199e-05		miR-200b-3p	2.26746e-05	0	5.49672e-05	1.40938e-05		miR-200b-3p	1.60241e-05	2.27299e-05	0.0001735	3.39547e-05		miR-200b-3p	1.11204e-05	0	7.8011e-06	9.64367e-06
let-7g-5p	0.000725784	0.000676395		let-7g-5p	0.000723851	0.000728387	0.000589445	0.000562947		let-7g-5p	0.00300917	0.00199642	0.00171258	0.00148059		let-7g-5p	0.00126779	0.00280989	0.00256991	0.00408954
let-7g-3p	1.05866e-05	1.04052e-05		let-7g-3p	5.94904e-05	0	5.49672e-05	1.40938e-05		let-7g-3p	9.52866e-05	3.45776e-05	0.000133902	8.60978e-05		let-7g-3p	1.43908e-05	0	0.000195826	1.58423e-05
let-7i-5p	0.000123389	0.000107199		let-7i-5p	0.00019148	0.000151578	0.000120589	0.000289603		let-7i-5p	0.00543362	0.0050158	0.00303681	0.00261715		let-7i-5p	0.00148054	0.00579605	0.00549446	0.00926138
let-7i-3p	5.03541e-05	4.49116e-05		let-7i-3p	4.94713e-05	3.29772e-05	0.000115524	0.000119546		let-7i-3p	0.00257376	0.00106494	0.00172363	0.00114194		let-7i-3p	0.000305234	0.000665259	0.00176774	0.00167149
miR-1-3p	0.000137412	7.1983e-05		miR-1-3p	8.93224e-06	0	0	0		miR-1-3p	0	0	0	0		miR-1-3p	2.17381e-05	0	1.89518e-05	2.25287e-05
miR-15b-5p	0.00919816	0.0109753		miR-15b-5p	0.00968315	0.0107569	0.00864202	0.0168725		miR-15b-5p	0.0054453	0.00491149	0.00679833	0.0100355		miR-15b-5p	0.00476426	0.00951997	0.00535051	0.00785584
miR-15b-3p	0.00116745	0.00140863		miR-15b-3p	0.000402021	0.000316464	0.000263534	0.000377562		miR-15b-3p	0.000592704	0.000175004	0.000432605	0.000246788		miR-15b-3p	0.00033301	0.000550014	0.000589543	0.00056573
miR-23b-5p	8.45449e-06	2.05521e-06		miR-23b-5p	3.14075e-05	3.29772e-05	0.000121886	0.00012531		miR-23b-5p	9.44285e-05	3.56357e-05	4.83067e-05	6.87168e-05		miR-23b-5p	3.56262e-05	2.8591e-05	0.000106881	4.85025e-05
miR-23b-3p	0.00757349	0.00649371		miR-23b-3p	0.00553793	0.00656473	0.00459337	0.00828647		miR-23b-3p	0.0350921	0.0317863	0.035253	0.0415776		miR-23b-3p	0.0163848	0.0405927	0.0194297	0.0291765
miR-27b-5p	1.0462e-05	8.75282e-06		miR-27b-5p	7.19466e-05	0	3.18375e-05	1.40938e-05		miR-27b-5p	0.000572687	0.000563245	0.000169088	0.000359013		miR-27b-5p	0.000667329	0.000522304	0.000620262	0.000338653
miR-27b-3p	0.00369347	0.00408764		miR-27b-3p	0.00267314	0.0021354	0.0024759	0.00228597		miR-27b-3p	0.0067946	0.00305271	0.00317749	0.00376392		miR-27b-3p	0.00282533	0.00544824	0.00724357	0.00963539
miR-30b-5p	0.00716602	0.00807537		miR-30b-5p	0.00395891	0.0037802	0.00319583	0.00503074		miR-30b-5p	0.00526852	0.00392569	0.00395711	0.00443202		miR-30b-5p	0.00251449	0.00565221	0.00559563	0.00768071
miR-30b-3p	2.11995e-05	7.72733e-06		miR-30b-3p	0.000154112	0.000174721	0.000424144	5.74073e-05		miR-30b-3p	0.000184458	5.83656e-05	0.000557611	5.21431e-05		miR-30b-3p	6.164e-05	7.33939e-05	0.000222006	3.16847e-05
miR-122-5p	1.89583e-06	3.65998e-07		miR-122-5p	2.78835e-05	0	1.62432e-05	0		miR-122-5p	1.07666e-05	0	0	0		miR-122-5p	6.84847e-05	0	4.78652e-05	9.64367e-06
miR-122-3p	0	0		miR-122-3p	0	0	0	0		miR-122-3p	0	0	0	0		miR-122-3p	0	2.8591e-05	9.47589e-06	2.02628e-05
miR-124-5p	3.09065e-06	1.37364e-06		miR-124-5p	4.94713e-05	0	3.18375e-05	3.39512e-05		miR-124-5p	1.02118e-05	0	0	0		miR-124-5p	7.50255e-05	2.8591e-05	0.000138658	3.65929e-05
miR-124-3p	0.000165655	5.78949e-05		miR-124-3p	0.00011601	7.57891e-05	6.43239e-05	6.21389e-05		miR-124-3p	0	0	3.51043e-05	0.000103479		miR-124-3p	0.000509379	0.00036697	0.00122951	0.00117019
miR-125b-5p	0.00191143	0.00175443		miR-125b-5p	0.00211747	0.00231707	0.00209345	0.0037222		miR-125b-5p	0.0336072	0.0477509	0.0376438	0.0464227		miR-125b-5p	0.00323085	0.00743842	0.00307535	0.00299021
miR-125b-1-3p	6.31943e-07	0		miR-125b-1-3p	8.73286e-06	0	6.18537e-05	2.81877e-05		miR-125b-1-3p	0.00276633	0.000795077	0.00147333	0.000671289		miR-125b-1-3p	5.45966e-05	4.48029e-05	5.28896e-05	2.64615e-05
miR-128-1-5p	9.48e-06	6.87555e-06		miR-128-1-5p	8.73286e-06	0	4.11942e-05	0		miR-128-1-5p	2.15332e-05	4.44016e-05	3.51043e-05	1.7381e-05		miR-128-1-5p	2.17381e-05	4.48029e-05	1.66608e-05	5.47011e-05
miR-128-3p	0.00203134	0.00240846		miR-128-3p	0.00262438	0.00214871	0.00183199	0.00195026		miR-128-3p	0.00103038	0.000915862	0.000880443	0.00105896		miR-128-3p	0.000535498	0.00110946	0.00133388	0.00182483
miR-130a-5p	7.97832e-06	1.03443e-05		miR-130a-5p	4.55486e-05	0	5.80864e-05	3.39512e-05		miR-130a-5p	0.000135276	2.27299e-05	0.000162482	4.77697e-05		miR-130a-5p	4.72493e-05	0	5.12148e-05	1.23973e-05
miR-130a-3p	0.00273467	0.00245266		miR-130a-3p	0.00435238	0.00552682	0.00250447	0.00383388		miR-130a-3p	0.00358769	0.00368195	0.00225292	0.00273822		miR-130a-3p	0.00116997	0.00329889	0.00254624	0.00433213
miR-132-5p	5.33858e-05	7.02822e-05		miR-132-5p	6.80238e-05	0	9.30427e-05	4.80451e-05		miR-132-5p	3.64477e-05	5.73075e-05	1.75522e-05	4.77697e-05		miR-132-5p	3.56262e-05	0	3.2263e-05	1.8596e-05
miR-132-3p	0.00109555	0.00143712		miR-132-3p	0.00152005	0.00163786	0.00365449	0.00129329		miR-132-3p	0.000336312	0.00039075	0.00100114	0.000851311		miR-132-3p	0.000306996	0.000905485	0.000541062	0.000492637
miR-133a-5p	1.90062e-06	3.40786e-07		miR-133a-5p	4.42624e-05	0.000118601	9.35673e-06	2.81877e-05		miR-133a-5p	2.62359e-05	4.85416e-05	0	0		miR-133a-5p	2.17381e-05	8.57731e-05	1.56022e-05	2.87274e-05
miR-133a-3p	5.0373e-05	2.14826e-05		miR-133a-3p	3.14075e-05	0	0	3.75498e-05		miR-133a-3p	0	0	0	0		miR-133a-3p	3.93993e-05	0	0	0
miR-135a-5p	1.05367e-05	5.60698e-06		miR-135a-5p	8.93224e-06	0	0	3.39512e-05		miR-135a-5p	2.62359e-05	0	1.53773e-05	0		miR-135a-5p	2.17381e-05	4.48029e-05	9.25113e-05	6.33693e-05
miR-135a-3p	0	0		miR-135a-3p	1.74657e-05	0	3.44324e-05	3.39512e-05		miR-135a-3p	1.07666e-05	1.29059e-05	4.17103e-05	6.87168e-05		miR-135a-3p	3.56262e-05	5.71821e-05	0	5.58802e-05
miR-135a-2-3p	0	0		miR-135a-2-3p	0	0	1.62432e-05	0		miR-135a-2-3p	0	0	4.17103e-05	0		miR-135a-2-3p	1.06177e-05	0	0	1.23973e-05
miR-137-5p	0	0		miR-137-5p	0	0	9.35673e-06	2.3456e-05		miR-137-5p	0	6.60734e-05	1.53773e-05	0		miR-137-5p	4.29736e-05	8.57731e-05	5.12148e-05	6.20789e-05
miR-137-3p	6.1789e-06	5.20841e-06		miR-137-3p	8.73286e-06	0	3.00162e-05	7.62328e-05		miR-137-3p	0.000106556	1.29059e-05	9.21919e-05	0		miR-137-3p	0.00147345	0.00130959	0.00370967	0.00348416
miR-138-5p	0.000412696	0.000127265		miR-138-5p	0.000305252	0.000359276	0.000469629	0.000666737		miR-138-5p	0.00087846	0.000746443	0.00105395	0.000837047		miR-138-5p	0.00034212	0.000305955	0.00185298	0.00132814
miR-138-2-3p	5.95012e-07	1.02236e-06		miR-138-2-3p	8.2165e-05	0	0.000121113	2.81877e-05		miR-138-2-3p	4.19567e-05	0.000246276	0.000107569	3.39547e-05		miR-138-2-3p	4.29736e-05	0.000114364	7.35595e-05	0.000165171
miR-140-5p	0.00272746	0.00197374		miR-140-5p	0.00104171	0.000501019	0.000595807	0.000770958		miR-140-5p	0.00394819	0.00233862	0.0012931	0.001486		miR-140-5p	0.000351782	0.000705348	0.00135476	0.00150155
miR-140-3p	0.00016287	0.000388719		miR-140-3p	0.000312429	0.000141743	0.000110583	0.000517368		miR-140-3p	0.000468034	0.000310805	0.00075969	0.000657832		miR-140-3p	0.000120568	2.8591e-05	0.000134823	0.000204833
miR-141-5p	2.16e-06	1.76485e-06		miR-141-5p	2.67967e-05	0	5.67889e-05	6.10059e-05		miR-141-5p	2.67907e-05	0	0	7.81584e-05		miR-141-5p	5.7867e-05	2.8591e-05	0	1.97751e-05
miR-141-3p	8.78011e-05	0.000135843		miR-141-3p	3.51308e-05	4.28119e-05	0.000103697	0		miR-141-3p	5.85356e-05	4.54597e-05	5.04816e-05	4.77697e-05		miR-141-3p	2.17381e-05	0.000118197	2.84277e-05	9.37635e-05
miR-142-5p	1.49795e-05	1.76184e-05		miR-142-5p	8.73286e-06	0	0	2.3456e-05		miR-142-5p	1.02118e-05	0	1.53773e-05	3.47621e-05		miR-142-5p	1.06177e-05	0	0	1.58423e-05
miR-142-3p	0.000231739	0.000198201		miR-142-3p	2.2874e-05	3.29772e-05	5.18484e-05	0.000197314		miR-142-3p	1.07666e-05	2.27299e-05	8.12362e-05	0.000104286		miR-142-3p	1.11204e-05	0	1.7277e-05	7.32971e-05
miR-143-5p	0	7.06783e-07		miR-143-5p	8.93224e-06	0	3.93729e-05	1.40938e-05		miR-143-5p	0	0	1.75522e-05	0		miR-143-5p	0	0	0	1.63301e-05
miR-143-3p	1.7175e-05	8.0891e-06		miR-143-3p	0	0	5.43187e-05	0		miR-143-3p	4.226e-05	0	1.53773e-05	1.7381e-05		miR-143-3p	0.000145018	0.000207803	0.000184849	0.000155842
miR-144-5p	0	0		miR-144-5p	0	0	0	0		miR-144-5p	0	8.00374e-05	1.75522e-05	0		miR-144-5p	0	4.48029e-05	1.89518e-05	1.01314e-05
miR-144-3p	6.99156e-06	6.6724e-06		miR-144-3p	0	0	0	0		miR-144-3p	0	0	0	0		miR-144-3p	0	0	9.47589e-06	1.58423e-05
miR-145-5p	3.65642e-05	2.00459e-05		miR-145-5p	1.74657e-05	0.000128436	6.88648e-06	1.40938e-05		miR-145-5p	2.67907e-05	0.000121265	3.51043e-05	0		miR-145-5p	0.000119507	0.000264985	0.000152586	0.000106649
miR-145-3p	9.69976e-07	0		miR-145-3p	0	4.28119e-05	2.18322e-05	0		miR-145-3p	1.07666e-05	0	0	3.03887e-05		miR-145-3p	0	4.48029e-05	7.8011e-06	3.61051e-05
miR-152-5p	6.34341e-07	0		miR-152-5p	0	0	1.24755e-05	0		miR-152-5p	0	0	0	1.7381e-05		miR-152-5p	1.43908e-05	0	0	0
miR-152-3p	0.000359202	0.000368644		miR-152-3p	0.000220759	0.000141743	0.000168669	7.04692e-05		miR-152-3p	0.00048209	0.0002065	0.000309586	0.000306758		miR-152-3p	0.000121071	0.000175379	0.000171538	0.000133598
miR-153-3p	0.000501643	0.000518335		miR-153-3p	5.27959e-05	0	1.24755e-05	4.80451e-05		miR-153-3p	0	0	1.75522e-05	0		miR-153-3p	0	0.000146788	0.000180397	0.00013942
miR-153-5p	2.11827e-06	1.73964e-06		miR-153-5p	1.39418e-05	0	2.18322e-05	0.000138271		miR-153-5p	1.02118e-05	2.58118e-05	6.58684e-05	0.000146875		miR-153-5p	0	0.000146788	9.47589e-06	5.19475e-05
miR-191-5p	0.00765028	0.00795775		miR-191-5p	0.0076721	0.0088222	0.00668296	0.0124455		miR-191-5p	0.0071033	0.00769698	0.00940053	0.0113898		miR-191-5p	0.00478471	0.00853255	0.00478861	0.00586157
miR-191-3p	2.32109e-05	1.53527e-05		miR-191-3p	8.81261e-05	0	8.05671e-05	5.63753e-05		miR-191-3p	6.18255e-05	5.62494e-05	5.04816e-05	0		miR-191-3p	5.05197e-05	2.8591e-05	9.40124e-05	5.02807e-05
miR-9-5p	0.00434208	0.00398977		miR-9-5p	0.000587141	0.000543831	0.00029108	0.000282909		miR-9-5p	0.0010297	0.000363401	0.000259095	0.000489202		miR-9-5p	0.0009465	0.00116664	0.00351126	0.00307514
miR-9-3p	0.00101168	0.00116732		miR-9-3p	0.000438039	0.000359276	0.000494457	0.000236927		miR-9-3p	0.000241026	8.10955e-05	0.000171253	0.000186011		miR-9-3p	0.000392689	0.000468954	0.00100931	0.000809026
miR-125a-5p	0.00875618	0.00791344		miR-125a-5p	0.00353309	0.0040174	0.00354922	0.00913137		miR-125a-5p	0.00848805	0.0111134	0.00877221	0.0126515		miR-125a-5p	0.00425182	0.00734499	0.00426806	0.00427145
miR-125a-3p	2.82929e-05	9.09361e-06		miR-125a-3p	0.000103753	0.000184555	9.18699e-05	5.16437e-05		miR-125a-3p	0.000444836	0.000171923	0.000158132	0.000196596		miR-125a-3p	5.4094e-05	2.8591e-05	0.000205961	8.08785e-05
miR-125b-2-3p	1.08643e-05	1.24794e-05		miR-125b-2-3p	0	0	5.80864e-05	0		miR-125b-2-3p	3.06354e-05	2.16718e-05	0.000162482	6.87168e-05		miR-125b-2-3p	2.22408e-05	0	1.56022e-05	0
miR-126-5p	0.00104175	0.00107958		miR-126-5p	0.000671191	0.000978896	0.000419603	0.000745765		miR-126-5p	4.66595e-05	5.62494e-05	9.87978e-05	0.000264169		miR-126-5p	0.000140439	0.000468954	0.000341227	0.00072963
miR-126-3p	0.00136949	0.00101173		miR-126-3p	0.00214598	0.00268559	0.00165513	0.00210489		miR-126-3p	0.000311134	0.000166239	0.000371014	0.000314697		miR-126-3p	0.000420465	0.000880727	0.0010165	0.00117699
miR-127-5p	3.35636e-07	3.65998e-07		miR-127-5p	0	0	6.74431e-05	3.39512e-05		miR-127-5p	1.07666e-05	2.16718e-05	9.00264e-05	0		miR-127-5p	0	2.8591e-05	2.50781e-05	6.19867e-06
miR-127-3p	1.52086e-06	1.00764e-06		miR-127-3p	8.93224e-06	0.000128436	0.000945098	3.75498e-05		miR-127-3p	0	3.56357e-05	0.00160493	1.7381e-05		miR-127-3p	1.06177e-05	4.48029e-05	7.8011e-06	9.64367e-06
miR-129-2-3p	0.000174413	0.0001797		miR-129-2-3p	0.000248533	0.000530523	0.00024235	0.000671799		miR-129-2-3p	1.07666e-05	6.71315e-05	3.29295e-05	3.47621e-05		miR-129-2-3p	0.000101343	0.000220182	0.000104104	2.47947e-05
miR-134-5p	0	3.65998e-07		miR-134-5p	0	0	9.35673e-06	0		miR-134-5p	1.02118e-05	2.27299e-05	1.53773e-05	1.7381e-05		miR-134-5p	3.18532e-05	0	8.62113e-05	1.92873e-05
miR-134-3p	0	0		miR-134-3p	1.76651e-05	0	1.9362e-05	0		miR-134-3p	0	0	0	0		miR-134-3p	0	0.000118197	7.8011e-06	1.97751e-05
miR-136-5p	5.9741e-07	3.65998e-07		miR-136-5p	0	0	1.9362e-05	1.40938e-05		miR-136-5p	0	2.16718e-05	0	8.52904e-05		miR-136-5p	3.61289e-05	2.8591e-05	1.7277e-05	9.64367e-06
miR-136-3p	2.96307e-07	3.40786e-07		miR-136-3p	0	3.29772e-05	0	0		miR-136-3p	0	0	0	0		miR-136-3p	0	2.8591e-05	7.8011e-06	9.64367e-06
miR-138-1-3p	1.14367e-05	7.27098e-06		miR-138-1-3p	1.39418e-05	0	5.49672e-05	4.22815e-05		miR-138-1-3p	0.00012587	7.89793e-05	0.000168997	0.000150441		miR-138-1-3p	6.84847e-05	2.8591e-05	0.000106265	3.83711e-05
miR-146a-5p	3.9125e-05	1.94484e-05		miR-146a-5p	6.82232e-05	0.000131909	0.00073486	0.00011265		miR-146a-5p	0.0145062	0.0107278	0.00626937	0.00519964		miR-146a-5p	3.56262e-05	0.000146788	3.39378e-05	0
miR-146a-3p	0	0		miR-146a-3p	8.73286e-06	0	0	0		miR-146a-3p	9.0029e-05	3.45776e-05	3.29295e-05	0		miR-146a-3p	0	4.48029e-05	0	9.64367e-06
miR-149-5p	0.00127661	0.000913427		miR-149-5p	0.000536384	0.00100493	0.000793596	0.00180109		miR-149-5p	0.000500901	0.000328823	0.000540111	0.00110779		miR-149-5p	0.000545557	0.000542348	0.000502099	0.000417266
miR-149-3p	0	0		miR-149-3p	8.42034e-05	0	0.000213507	3.75498e-05		miR-149-3p	3.20482e-05	2.16718e-05	0.000384307	3.39547e-05		miR-149-3p	7.91025e-05	0	6.13069e-05	1.01314e-05
miR-150-5p	7.7319e-06	1.29315e-05		miR-150-5p	2.26746e-05	0	7.18593e-05	0		miR-150-5p	0	0	1.53773e-05	0		miR-150-5p	0	5.71821e-05	2.67529e-05	6.19867e-06
miR-150-3p	0	0		miR-150-3p	5.05581e-05	0	0.000107465	1.40938e-05		miR-150-3p	0	0	1.53773e-05	1.7381e-05		miR-150-3p	4.67466e-05	2.8591e-05	5.73411e-05	9.64367e-06
miR-154-5p	0	1.07278e-06		miR-154-5p	8.73286e-06	0	0	0		miR-154-5p	0	0	0	0		miR-154-5p	2.50085e-05	2.8591e-05	7.8011e-06	1.8596e-05
miR-154-3p	4.50072e-06	4.11356e-06		miR-154-3p	0	0	0	0		miR-154-3p	2.67907e-05	2.27299e-05	0	0		miR-154-3p	2.17381e-05	0.000101985	9.23376e-05	4.80147e-05
miR-184	4.09995e-06	1.381e-06		miR-184	8.73286e-06	0	9.35673e-06	0		miR-184	1.60241e-05	1.29059e-05	0	3.03887e-05		miR-184	3.61289e-05	2.8591e-05	1.66608e-05	1.01314e-05
miR-185-5p	0.00154439	0.00119597		miR-185-5p	0.000936765	0.000866657	0.000665196	0.00115119		miR-185-5p	0.000390648	0.000339219	0.000379805	0.000661398		miR-185-5p	0.000351782	0.000538516	0.000796346	0.000986107
miR-185-3p	9.83002e-06	1.40621e-06		miR-185-3p	0.000296519	0.000118601	0.000632461	0.000539089		miR-185-3p	3.06354e-05	0.000168262	0.000122946	9.91054e-05		miR-185-3p	6.89874e-05	0.000440363	8.34779e-05	0.000104586
miR-186-5p	0.00580652	0.00845858		miR-186-5p	0.00425082	0.00281461	0.00317046	0.00386408		miR-186-5p	0.00128443	0.00112448	0.00149975	0.00160354		miR-186-5p	0.000869966	0.00180242	0.00190179	0.00250797
miR-186-3p	4.2658e-05	7.2254e-05		miR-186-3p	5.33941e-05	0	0.000130594	0.00010442		miR-186-3p	6.32384e-05	4.74835e-05	0.00011635	8.17244e-05		miR-186-3p	2.87815e-05	2.8591e-05	8.36082e-05	5.5788e-05
miR-188-5p	0.000274321	0.000213385		miR-188-5p	0.00018051	0.000141743	0.00021428	0.000161828		miR-188-5p	5.88389e-05	2.58118e-05	5.04816e-05	7.81584e-05		miR-188-5p	6.11374e-05	0.000146788	0.000391209	0.000301258
miR-188-3p	0.000191808	0.000192874		miR-188-3p	0.00013055	0.000184555	8.43348e-05	1.40938e-05		miR-188-3p	5.35814e-05	6.60734e-05	3.07546e-05	0		miR-188-3p	1.06177e-05	0.000130576	0.00010794	0.000172487
miR-190a-5p	0.000118253	0.000116702		miR-190a-5p	2.65973e-05	3.29772e-05	0	0.000155032		miR-190a-5p	2.04236e-05	1.29059e-05	1.75522e-05	0.000156429		miR-190a-5p	5.05197e-05	5.71821e-05	5.05987e-05	7.28094e-05
miR-190a-3p	1.20615e-05	2.40982e-05		miR-190a-3p	0	3.29772e-05	0	0		miR-190a-3p	1.07666e-05	0	0	3.39547e-05		miR-190a-3p	0	0	1.7277e-05	2.02628e-05
miR-193a-5p	0.000136701	3.45144e-05		miR-193a-5p	6.82232e-05	7.57891e-05	5.43187e-05	2.81877e-05		miR-193a-5p	0.000975566	0.00098674	0.00170384	0.00106829		miR-193a-5p	0.000225629	0.000522304	0.000263433	0.000372585
miR-193a-3p	0.00233514	0.00171596		miR-193a-3p	0.000965311	0.000642763	0.00103959	0.00123482		miR-193a-3p	0.00435543	0.00277145	0.00552665	0.00231051		miR-193a-3p	0.000988629	0.00153832	0.00820274	0.00977776
miR-194-5p	0.0009437	0.000893582		miR-194-5p	0.000466232	0.000685575	0.000447273	0.000765522		miR-194-5p	0.000228079	0.000123381	0.000129552	0.000184396		miR-194-5p	3.18532e-05	8.96057e-05	5.01562e-05	0.000131443
miR-195-5p	0.000160513	0.000205643		miR-195-5p	9.37338e-05	0.000174721	5.31459e-05	0.000213471		miR-195-5p	8.50231e-05	4.33435e-05	6.15091e-05	0.000143309		miR-195-5p	0.000121573	0.000114364	0.000156421	0.000124158
miR-195-3p	1.56019e-06	1.38835e-06		miR-195-3p	0	0	1.24755e-05	0		miR-195-3p	0	1.29059e-05	0	0		miR-195-3p	2.17381e-05	0	1.56022e-05	2.94187e-05
miR-206	2.98705e-07	0		miR-206	0	0	1.24755e-05	3.39512e-05		miR-206	0	0	0	0		miR-206	1.11204e-05	2.8591e-05	0	0
miR-320a-5p	0	0		miR-320a-5p	8.73286e-06	4.28119e-05	6.30265e-05	2.3456e-05		miR-320a-5p	0	0	3.95354e-05	1.7381e-05		miR-320a-5p	4.29736e-05	0	3.12044e-05	6.19867e-06
miR-320a-3p	0.0050337	0.00292778		miR-320a-3p	0.00923867	0.017564	0.00906486	0.0165915		miR-320a-3p	0.00496666	0.00610896	0.00615442	0.00873283		miR-320a-3p	0.00297336	0.00659012	0.00349488	0.00388909
miR-200c-5p	1.19242e-06	7.06783e-07		miR-200c-5p	0	0	2.31297e-05	0		miR-200c-5p	1.02118e-05	0	2.41581e-05	1.7381e-05		miR-200c-5p	0	2.8591e-05	9.47589e-06	0
miR-200c-3p	0.000205678	0.000148085		miR-200c-3p	0.000301728	0.000303156	0.000121761	0.000533427		miR-200c-3p	0.000154629	0.000102767	0.000118606	0.00013306		miR-200c-3p	1.43908e-05	0.000114364	6.13069e-05	8.13662e-05
miR-1-5p	6.34341e-07	2.38128e-06		miR-1-5p	0	0	1.24755e-05	0.000105452		miR-1-5p	1.07666e-05	1.29059e-05	0	3.03887e-05		miR-1-5p	0	0	7.8011e-06	6.19867e-06
miR-155-5p	3.35636e-07	0		miR-155-5p	0	0	3.8724e-05	4.80451e-05		miR-155-5p	3.22997e-05	2.16718e-05	1.75522e-05	0		miR-155-5p	0	0	8.96042e-05	1.63301e-05
miR-155-3p	0	0		miR-155-3p	2.78835e-05	0	0	0		miR-155-3p	6.81926e-05	2.27299e-05	7.68146e-05	0		miR-155-3p	0.000105116	0	7.29433e-05	6.50361e-05
miR-181b-2-3p	0	7.06783e-07		miR-181b-2-3p	0	0	0	0		miR-181b-2-3p	0	4.44016e-05	1.75522e-05	0		miR-181b-2-3p	1.06177e-05	2.8591e-05	1.56022e-05	1.58423e-05
miR-128-2-5p	0	0		miR-128-2-5p	2.78835e-05	0	4.49619e-05	0		miR-128-2-5p	0	0	1.75522e-05	0		miR-128-2-5p	0	0	0	0
miR-194-3p	9.30648e-07	1.73964e-06		miR-194-3p	1.74657e-05	3.29772e-05	3.74269e-05	7.15011e-05		miR-194-3p	0	0	3.95354e-05	0		miR-194-3p	5.42927e-05	0	2.44619e-05	0
miR-106b-5p	0.00883701	0.0107284		miR-106b-5p	0.00804895	0.0151161	0.00601412	0.00863119		miR-106b-5p	0.00214254	0.0025908	0.00170595	0.00254117		miR-106b-5p	0.00186936	0.00566666	0.00669059	0.00871071
miR-106b-3p	0.00138989	0.000953492		miR-106b-3p	0.00181234	0.00174315	0.00147334	0.00314489		miR-106b-3p	0.000541748	0.000494003	0.000825549	0.0009571		miR-106b-3p	0.000577863	0.0010113	0.000754295	0.000663315
miR-29c-5p	0.000214457	0.00020352		miR-29c-5p	7.19466e-05	4.28119e-05	4.87296e-05	1.40938e-05		miR-29c-5p	0	2.27299e-05	4.17103e-05	5.13357e-05		miR-29c-5p	2.50085e-05	5.71821e-05	6.78757e-05	4.13283e-05
miR-29c-3p	0.00612856	0.00553478		miR-29c-3p	0.00135785	0.000807649	0.000648305	0.000769724		miR-29c-3p	0.00043765	0.000338253	0.000533587	0.000588757		miR-29c-3p	0.000402556	0.000493713	0.00105562	0.00181197
miR-30c-1-3p	6.09542e-05	2.9189e-05		miR-30c-1-3p	0.000119932	7.57891e-05	0.000189853	9.85557e-05		miR-30c-1-3p	0.000105498	0	0.000197596	0		miR-30c-1-3p	7.22578e-05	2.8591e-05	0.000135925	2.02628e-05
miR-200a-5p	2.98705e-07	7.06783e-07		miR-200a-5p	0	0	0	0		miR-200a-5p	0	0	0	0		miR-200a-5p	0	0	0	0
miR-200a-3p	8.41276e-06	5.15063e-06		miR-200a-3p	8.73286e-06	0	6.05562e-05	2.3456e-05		miR-200a-3p	1.60241e-05	0	3.07546e-05	0		miR-200a-3p	0	0	2.61367e-05	6.19867e-06
miR-302a-5p	0	0		miR-302a-5p	5.07575e-05	3.29772e-05	4.05457e-05	6.10059e-05		miR-302a-5p	0	2.27299e-05	1.53773e-05	3.47621e-05		miR-302a-5p	1.06177e-05	0	7.8011e-06	1.01314e-05
miR-302a-3p	1.82436e-06	6.99425e-07		miR-302a-3p	0	0	9.35673e-06	2.81877e-05		miR-302a-3p	0	0	1.75522e-05	0		miR-302a-3p	0	0	1.56022e-05	0
miR-101-2-5p	4.68777e-06	6.65768e-06		miR-101-2-5p	8.93224e-06	4.28119e-05	1.9362e-05	0		miR-101-2-5p	1.02118e-05	0	3.29295e-05	0		miR-101-2-5p	0	2.8591e-05	9.47589e-06	0
miR-219a-2-3p	0	3.65998e-07		miR-219a-2-3p	0	0	1.9362e-05	1.40938e-05		miR-219a-2-3p	0	2.58118e-05	3.07546e-05	0		miR-219a-2-3p	4.72493e-05	2.8591e-05	3.39378e-05	2.25287e-05
miR-34b-5p	2.1706e-05	8.56476e-06		miR-34b-5p	2.26746e-05	0	1.9362e-05	0		miR-34b-5p	1.07666e-05	1.29059e-05	0	1.7381e-05		miR-34b-5p	7.27604e-05	0	4.06803e-05	5.19475e-05
miR-34b-3p	6.7811e-06	8.59733e-06		miR-34b-3p	0	3.29772e-05	9.35673e-06	0		miR-34b-3p	0	0	0	0		miR-34b-3p	0	2.8591e-05	0	1.92873e-05
miR-34c-5p	0.000265119	9.43404e-05		miR-34c-5p	4.38637e-05	0	1.3773e-05	0		miR-34c-5p	0	0	0	0		miR-34c-5p	5.45966e-05	0	4.23551e-05	1.63301e-05
miR-34c-3p	4.11781e-05	2.96047e-05		miR-34c-3p	4.05391e-05	0	1.3773e-05	0		miR-34c-3p	0	0	0	1.7381e-05		miR-34c-3p	0	2.8591e-05	0	9.64367e-06
miR-299-5p	5.92614e-07	1.04021e-06		miR-299-5p	0	0	9.35673e-06	0		miR-299-5p	0	0	0	0		miR-299-5p	0	0	7.8011e-06	0
miR-299-3p	1.26389e-06	7.06783e-07		miR-299-3p	8.93224e-06	0	0	1.40938e-05		miR-299-3p	3.20482e-05	0	0	3.39547e-05		miR-299-3p	1.06177e-05	0	2.67529e-05	3.51297e-05
miR-301a-5p	0.000220909	0.000234087		miR-301a-5p	2.2874e-05	4.28119e-05	4.49619e-05	7.0368e-05		miR-301a-5p	2.09784e-05	0	6.36935e-05	1.7381e-05		miR-301a-5p	1.06177e-05	0	8.45365e-05	8.23417e-05
miR-301a-3p	0.00373919	0.00381701		miR-301a-3p	0.000969523	0.000662432	0.000605688	0.00108762		miR-301a-3p	0.000509687	0.000217382	0.000149279	0.000514523		miR-301a-3p	0.000300151	0.000570939	0.00237087	0.00202884
miR-99b-5p	0.00317078	0.00300651		miR-99b-5p	0.00317757	0.0066868	0.00270143	0.00808995		miR-99b-5p	0.00352081	0.00532303	0.00400686	0.00676061		miR-99b-5p	0.00216003	0.0066473	0.00259694	0.00290569
miR-99b-3p	0.000136155	6.73559e-05		miR-99b-3p	0.000112685	3.29772e-05	9.23941e-05	6.10059e-05		miR-99b-3p	0.000185012	0.000446034	0.000160316	0.00018083		miR-99b-3p	7.55282e-05	8.57731e-05	0.000168014	0.000160751
miR-296-5p	0.000986149	0.000829533		miR-296-5p	0.000940489	0.00110097	0.00108141	0.00157166		miR-296-5p	0.001364	0.00255966	0.00160507	0.00242424		miR-296-5p	0.000967233	0.000644333	0.000673941	0.000680233
miR-296-3p	8.83836e-05	2.41455e-05		miR-296-3p	0.000224772	0.000118601	0.000211685	0.000194646		miR-296-3p	0.000136689	0.000179144	0.000234956	0.000340713		miR-296-3p	7.63347e-05	2.8591e-05	0.000112522	0.000108315
miR-130b-5p	0.000165863	0.00024772		miR-130b-5p	0.000395661	0.000217532	0.000312263	0.000421078		miR-130b-5p	7.14825e-05	0.000138403	9.66135e-05	0.000251049		miR-130b-5p	0.000122777	0.000232561	0.00012795	0.000105673
miR-130b-3p	0.004084	0.00392615		miR-130b-3p	0.003727	0.00508134	0.00303049	0.00435721		miR-130b-3p	0.000715175	0.000908634	0.000748716	0.000867885		miR-130b-3p	0.000887373	0.00174141	0.00156108	0.00164115
miR-30e-5p	0.00303964	0.00511169		miR-30e-5p	0.000355276	0.000207698	0.000400889	0.000352245		miR-30e-5p	0.000315837	0.000164215	0.00025693	0.00018083		miR-30e-5p	0.000127357	0.000277364	0.000469619	0.000734977
miR-30e-3p	0.00282401	0.00420152		miR-30e-3p	0.00194308	0.00154876	0.00127981	0.000921687		miR-30e-3p	0.00134971	0.000806839	0.000944055	0.000942365		miR-30e-3p	0.00071891	0.00140303	0.00150621	0.00107034
miR-26a-2-3p	2.22914e-05	2.41679e-05		miR-26a-2-3p	1.76651e-05	0	1.9362e-05	3.75498e-05		miR-26a-2-3p	0.000105195	1.29059e-05	0.000100963	3.03887e-05		miR-26a-2-3p	1.06177e-05	2.8591e-05	0.000109615	2.2041e-05
miR-361-5p	0.00410488	0.00391247		miR-361-5p	0.00376152	0.0064496	0.00276368	0.00362936		miR-361-5p	0.00106196	0.00142374	0.00120522	0.000891142		miR-361-5p	0.00143781	0.00277364	0.00162574	0.00201845
miR-361-3p	0.000252754	0.000200726		miR-361-3p	8.9811e-05	0.000118601	7.36807e-05	7.04692e-05		miR-361-3p	0.000220905	0.000457008	0.000162482	0.000173698		miR-361-3p	0.00018819	0.000232561	0.000197674	0.00020032
miR-362-5p	0.00152924	0.00123236		miR-362-5p	0.000583129	0.000280014	0.000401014	0.000437337		miR-362-5p	0.000296575	0.000127521	0.00015806	0.000102671		miR-362-5p	0.000209227	0.000574772	0.000293847	0.000353205
miR-362-3p	0.0015064	0.00182991		miR-362-3p	0.000147816	0	8.05671e-05	6.10059e-05		miR-362-3p	0.000111562	3.56357e-05	7.02899e-05	3.47621e-05		miR-362-3p	5.68617e-05	0.000130576	0.000119707	0.000268202
miR-363-5p	0	3.40786e-07		miR-363-5p	3.16069e-05	3.29772e-05	3.3135e-05	0		miR-363-5p	0	2.27299e-05	2.41581e-05	0		miR-363-5p	0	5.71821e-05	4.11228e-05	6.19867e-06
miR-363-3p	0.000102761	5.1218e-05		miR-363-3p	0.000102666	0.000174721	0.000114875	4.80451e-05		miR-363-3p	3.20482e-05	1.29059e-05	2.41581e-05	1.7381e-05		miR-363-3p	9.29906e-05	2.8591e-05	0.000261584	0.000242136
miR-365a-5p	2.42177e-06	1.77221e-06		miR-365a-5p	9.96307e-05	0	5.0551e-05	1.40938e-05		miR-365a-5p	0.000100796	0.000108359	5.49127e-05	3.39547e-05		miR-365a-5p	3.93993e-05	4.48029e-05	0.000101813	2.64615e-05
miR-365a-3p	0.00305229	0.00304087		miR-365a-3p	0.00206364	0.00435584	0.00196662	0.00294468		miR-365a-3p	0.00225557	0.00259936	0.00255371	0.00268334		miR-365a-3p	0.00121343	0.00470871	0.00173677	0.00316474
miR-365b-5p	5.95012e-07	6.66855e-07		miR-365b-5p	0	0	9.35673e-06	0		miR-365b-5p	0	2.58118e-05	1.75522e-05	1.7381e-05		miR-365b-5p	0	7.33939e-05	5.77836e-05	1.58423e-05
miR-365b-3p	0.00314088	0.00303514		miR-365b-3p	0.0020047	0.004659	0.00212673	0.00300702		miR-365b-3p	0.0021497	0.00255707	0.00266567	0.0039862		miR-365b-3p	0.00135096	0.00481629	0.00181739	0.00323483
miR-302b-5p	0	0		miR-302b-5p	0	4.28119e-05	2.31297e-05	4.80451e-05		miR-302b-5p	0	1.29059e-05	3.07546e-05	0		miR-302b-5p	0	0	0	0
miR-302b-3p	9.33045e-07	1.04021e-06		miR-302b-3p	0	4.28119e-05	0	0		miR-302b-3p	0	2.27299e-05	0	0		miR-302b-3p	0	2.8591e-05	0	0
miR-302c-5p	0	0		miR-302c-5p	0	0	2.87187e-05	0		miR-302c-5p	1.60241e-05	0	0	0		miR-302c-5p	6.164e-05	0	4.954e-05	9.64367e-06
miR-302c-3p	8.96114e-07	3.65998e-07		miR-302c-3p	0	0	0	6.79025e-05		miR-302c-3p	0	0	0	0		miR-302c-3p	0	0	0	2.59737e-05
miR-302d-5p	0	0		miR-302d-5p	8.93224e-06	0	1.62432e-05	0		miR-302d-5p	0	0	1.75522e-05	0		miR-302d-5p	0	2.8591e-05	1.7277e-05	0
miR-302d-3p	1.30561e-06	1.74699e-06		miR-302d-3p	1.76651e-05	0	0	3.39512e-05		miR-302d-3p	0	0	0	0		miR-302d-3p	1.06177e-05	0	0	0
miR-367-5p	0	0		miR-367-5p	0	0	0	2.3456e-05		miR-367-5p	1.02118e-05	0	2.41581e-05	3.03887e-05		miR-367-5p	1.11204e-05	2.8591e-05	0	2.02628e-05
miR-367-3p	2.19453e-06	2.11299e-06		miR-367-3p	0	0	0	0		miR-367-3p	0	0	0	1.7381e-05		miR-367-3p	1.06177e-05	0	9.47589e-06	1.92873e-05
miR-376c-5p	0	0		miR-376c-5p	0	0	9.35673e-06	0		miR-376c-5p	0	0	1.75522e-05	0		miR-376c-5p	0	0	0	0
miR-376c-3p	1.35157e-05	1.63499e-05		miR-376c-3p	1.78645e-05	0	9.35673e-06	3.39512e-05		miR-376c-3p	6.34899e-05	3.56357e-05	0.000103219	8.17244e-05		miR-376c-3p	0.000140544	0.00020397	0.000295783	0.000346519
miR-369-5p	0	3.40786e-07		miR-369-5p	0	0	9.35673e-06	0		miR-369-5p	0	0	0	0		miR-369-5p	0	7.33939e-05	2.50781e-05	2.2041e-05
miR-369-3p	2.49324e-06	4.87498e-06		miR-369-3p	0.00274981	0.00308479	0.00267094	0.00789815		miR-369-3p	0.00220614	0.00224539	0.00394996	0.00958288		miR-369-3p	0.00137356	0.00148026	0.00142331	0.00177374
miR-370-5p	0	0		miR-370-5p	0	0	6.88648e-06	0		miR-370-5p	0	0	0	0		miR-370-5p	1.43908e-05	0	0	9.64367e-06
miR-370-3p	0	0		miR-370-3p	9.96307e-05	3.29772e-05	0.000264831	8.55949e-05		miR-370-3p	0.000234446	0.000567779	0.000191071	6.51507e-05		miR-370-3p	0.00143238	0.000334546	0.000924904	7.74335e-05
miR-371a-5p	0	0		miR-371a-5p	0	0	1.62432e-05	0		miR-371a-5p	2.09784e-05	3.56357e-05	1.75522e-05	0		miR-371a-5p	2.55111e-05	2.8591e-05	1.56022e-05	0
miR-371a-3p	2.98705e-07	0		miR-371a-3p	0	0	2.62485e-05	0		miR-371a-3p	0	3.45776e-05	0	1.7381e-05		miR-371a-3p	0	7.33939e-05	1.89518e-05	2.59737e-05
miR-372-5p	0	0		miR-372-5p	2.61986e-05	3.29772e-05	3.56052e-05	2.81877e-05		miR-372-5p	0	3.56357e-05	0	3.47621e-05		miR-372-5p	0	8.57731e-05	3.28792e-05	4.23038e-05
miR-372-3p	5.95012e-07	3.65998e-07		miR-372-3p	4.5748e-05	0	0.000307971	0.00011265		miR-372-3p	2.09784e-05	0.000134743	0.000540174	8.52904e-05		miR-372-3p	1.43908e-05	0.000220182	0.000434493	7.00557e-05
miR-373-5p	0	0		miR-373-5p	0	0	4.11942e-05	0		miR-373-5p	2.09784e-05	2.58118e-05	6.3684e-05	0		miR-373-5p	1.11204e-05	0	2.44619e-05	1.63301e-05
miR-373-3p	8.91319e-07	3.40786e-07		miR-373-3p	0	0	0	0		miR-373-3p	1.02118e-05	0	1.75522e-05	1.7381e-05		miR-373-3p	0	2.8591e-05	4.00641e-05	0
miR-374a-5p	0.0111408	0.0147964		miR-374a-5p	0.00769726	0.00769173	0.00465473	0.0069086		miR-374a-5p	0.00366114	0.00224433	0.00183118	0.00223051		miR-374a-5p	0.00195852	0.0038097	0.00675119	0.00791735
miR-374a-3p	0.000882115	0.00121199		miR-374a-3p	0.00020121	8.56238e-05	7.12104e-05	0.000164293		miR-374a-3p	0.00016484	2.27299e-05	8.34111e-05	7.81584e-05		miR-374a-3p	8.66485e-05	0.000146788	0.000464457	0.0002141
miR-375-5p	1.19242e-06	6.99425e-07		miR-375-5p	3.16069e-05	0	6.05566e-05	3.39512e-05		miR-375-5p	1.02118e-05	1.29059e-05	3.29295e-05	0		miR-375-5p	6.44078e-05	0	9.47589e-06	9.64367e-06
miR-375-3p	0.000668383	0.000387114		miR-375-3p	0.000258617	0.000553666	0.000286014	0.000334049		miR-375-3p	1.60241e-05	1.29059e-05	8.34205e-05	1.7381e-05		miR-375-3p	0.000797101	0.00125241	0.00105361	0.00088399
miR-376a-5p	0	0		miR-376a-5p	2.78835e-05	0	9.35673e-06	0		miR-376a-5p	0	0	0	0		miR-376a-5p	1.43908e-05	0	1.7277e-05	1.63301e-05
miR-376a-3p	7.34158e-06	7.85798e-06		miR-376a-3p	0	0	1.24755e-05	0		miR-376a-3p	1.07666e-05	0	4.83067e-05	3.03887e-05		miR-376a-3p	6.86834e-05	0.000114364	7.35162e-05	7.4964e-05
miR-377-5p	0	0		miR-377-5p	2.65973e-05	0	2.18322e-05	0		miR-377-5p	0	0	2.41581e-05	0		miR-377-5p	0	2.8591e-05	0	0
miR-377-3p	5.25305e-06	4.92541e-06		miR-377-3p	7.71555e-05	0	3.93729e-05	0		miR-377-3p	3.70025e-05	2.58118e-05	7.02899e-05	4.77697e-05		miR-377-3p	0.000147283	8.57731e-05	0.00051404	0.000268202
miR-378a-5p	0.000920489	0.000790461		miR-378a-5p	0.00249664	0.00283428	0.00264988	0.00161261		miR-378a-5p	0.000587246	0.000522897	0.000911188	0.000674855		miR-378a-5p	0.00041161	0.000774909	0.000763198	0.000605269
miR-378a-3p	0.00517687	0.0043065		miR-378a-3p	0.010968	0.0136062	0.0114174	0.0079225		miR-378a-3p	0.00257981	0.00227449	0.00280601	0.00383376		miR-378a-3p	0.0011588	0.00380587	0.00255514	0.00344701
miR-379-5p	1.93756e-06	3.33427e-07		miR-379-5p	0	0	0	0		miR-379-5p	1.60241e-05	0	0	0		miR-379-5p	2.17381e-05	0	0.000104104	4.85025e-05
miR-379-3p	0	1.04021e-06		miR-379-3p	0	0	0	0		miR-379-3p	1.07666e-05	0	1.75522e-05	3.39547e-05		miR-379-3p	0	0	2.50781e-05	1.01314e-05
miR-380-5p	0	0		miR-380-5p	0	0	0	0		miR-380-5p	0	0	0	1.7381e-05		miR-380-5p	0	0	7.8011e-06	0
miR-380-3p	0	7.06783e-07		miR-380-3p	8.73286e-06	0	0	1.40938e-05		miR-380-3p	0	0	0	0		miR-380-3p	2.55111e-05	0	1.89518e-05	6.19867e-06
miR-381-5p	0	0		miR-381-5p	8.93224e-06	0	0.00113158	9.13585e-05		miR-381-5p	2.09784e-05	0	0.000175684	0		miR-381-5p	2.17381e-05	2.8591e-05	0	9.64367e-06
miR-381-3p	2.60883e-06	3.03764e-06		miR-381-3p	1.39418e-05	0	2.87187e-05	0		miR-381-3p	0	0	4.17103e-05	0		miR-381-3p	6.54131e-05	2.8591e-05	6.74332e-05	6.66107e-05
miR-382-5p	2.96307e-07	0		miR-382-5p	4.90726e-05	0	6.67942e-05	0		miR-382-5p	6.37932e-05	2.27299e-05	1.53773e-05	3.39547e-05		miR-382-5p	0.000195538	4.48029e-05	6.6817e-05	7.55631e-05
miR-382-3p	0	3.33427e-07		miR-382-3p	6.80238e-05	0	4.74322e-05	1.40938e-05		miR-382-3p	0	1.29059e-05	6.58684e-05	8.17244e-05		miR-382-3p	1.11204e-05	0	4.50885e-05	2.02628e-05
miR-383-5p	0	0		miR-383-5p	2.2874e-05	4.28119e-05	9.31673e-05	7.15011e-05		miR-383-5p	2.09784e-05	2.58118e-05	4.83067e-05	3.39547e-05		miR-383-5p	1.43908e-05	8.57731e-05	2.50781e-05	6.19867e-06
miR-383-3p	0	0		miR-383-3p	8.93224e-06	0	3.56052e-05	0		miR-383-3p	1.07666e-05	3.87177e-05	0	0		miR-383-3p	0	0	3.2263e-05	0
miR-340-5p	0.00472481	0.00566212		miR-340-5p	0.0016995	0.000889799	0.0013798	0.00118813		miR-340-5p	0.000205133	9.49671e-05	0.000283253	9.55394e-05		miR-340-5p	0.000174302	0.000452743	0.000761827	0.000962795
miR-340-3p	0.000130474	0.000236291		miR-340-3p	2.61986e-05	0	2.31297e-05	6.57375e-05		miR-340-3p	3.75573e-05	0	2.41581e-05	0		miR-340-3p	1.06177e-05	4.48029e-05	1.7277e-05	4.45697e-05
miR-330-5p	0.000126471	0.000126826		miR-330-5p	0.000114723	3.29772e-05	9.17456e-05	0.000206274		miR-330-5p	9.96861e-05	8.10955e-05	4.83067e-05	8.60978e-05		miR-330-5p	3.56262e-05	0.000101985	8.74436e-05	2.82397e-05
miR-330-3p	0.000307626	0.000216452		miR-330-3p	6.67377e-05	0.000151578	0.000121761	0.000151332		miR-330-3p	0.000128141	7.12715e-05	0.000210807	0.000149634		miR-330-3p	1.11204e-05	0.000175379	4.23551e-05	6.20789e-05
miR-328-5p	0	0		miR-328-5p	2.2874e-05	0	2.55999e-05	0		miR-328-5p	0	0	0	1.7381e-05		miR-328-5p	0	0	7.8011e-06	9.64367e-06
miR-328-3p	0.000392602	0.000136296		miR-328-3p	0.000136247	0.000207698	0.000309668	0.000301532		miR-328-3p	6.76379e-05	0.000114615	9.87978e-05	0.000244366		miR-328-3p	4.29736e-05	4.48029e-05	7.67354e-05	8.98308e-05
miR-342-5p	1.26628e-06	2.04785e-06		miR-342-5p	0	3.29772e-05	9.35673e-06	0		miR-342-5p	0	0	0	0		miR-342-5p	0	2.8591e-05	9.47589e-06	9.64367e-06
miR-342-3p	0.00358717	0.00531031		miR-342-3p	0.00360743	0.0042251	0.00204577	0.00624819		miR-342-3p	0.000452867	0.00024782	0.000529084	0.00118433		miR-342-3p	0.000741858	0.000835924	0.000700216	0.000835833
miR-337-5p	0	0		miR-337-5p	0	0	6.88648e-06	0		miR-337-5p	0	0	0	0		miR-337-5p	1.43908e-05	0	0	0
miR-337-3p	0	0		miR-337-3p	0	0	3.24864e-05	0		miR-337-3p	0	2.27299e-05	0	0		miR-337-3p	0	8.96057e-05	7.8011e-06	2.59737e-05
miR-323a-5p	0	0		miR-323a-5p	8.73286e-06	0	4.18431e-05	0		miR-323a-5p	1.60241e-05	2.27299e-05	0	0		miR-323a-5p	0	0	9.96962e-05	9.64367e-06
miR-323a-3p	0	6.66855e-07		miR-323a-3p	0	0	0	0		miR-323a-3p	1.60241e-05	0	2.41581e-05	3.47621e-05		miR-323a-3p	2.17381e-05	0.000146788	3.28792e-05	1.97751e-05
miR-326	7.66283e-06	8.79589e-06		miR-326	1.76651e-05	3.29772e-05	3.69027e-05	4.22815e-05		miR-326	2.09784e-05	6.14475e-05	0	0		miR-326	0.000133196	0.000130576	0.000106265	7.10312e-05
miR-151a-5p	0.00158476	0.00181594		miR-151a-5p	0.00123521	0.000903107	0.000951983	0.00123804		miR-151a-5p	0.000966728	0.000706852	0.000792663	0.000724934		miR-151a-5p	0.000694348	0.0014555	0.000893482	0.00123691
miR-151a-3p	0.00112826	0.00116506		miR-151a-3p	0.000898663	0.0012456	0.000709909	0.000618291		miR-151a-3p	0.000883911	0.000855473	0.00104737	0.000565051		miR-151a-3p	0.000673367	0.00181864	0.00117847	0.00153162
miR-135b-5p	0.00049645	0.000241522		miR-135b-5p	7.19466e-05	3.29772e-05	5.67889e-05	4.22815e-05		miR-135b-5p	0.00261982	0.00132606	0.00107164	0.000787663		miR-135b-5p	0.000249129	0.000628121	0.00110112	0.00170999
miR-135b-3p	8.91319e-07	0		miR-135b-3p	8.73286e-06	0	6.88648e-06	0		miR-135b-3p	7.37017e-05	0	3.95354e-05	0		miR-135b-3p	0	4.48029e-05	2.67529e-05	1.97751e-05
miR-148b-5p	3.42149e-06	8.29961e-06		miR-148b-5p	2.65973e-05	0	6.88648e-06	1.40938e-05		miR-148b-5p	0	0	1.53773e-05	3.47621e-05		miR-148b-5p	0	4.48029e-05	9.47589e-06	2.25287e-05
miR-148b-3p	0.00394136	0.00434804		miR-148b-3p	0.0045292	0.00404285	0.00356586	0.00353398		miR-148b-3p	0.00116304	0.000927802	0.000853947	0.00114345		miR-148b-3p	0.00104473	0.00231235	0.00180535	0.00322155
miR-331-5p	0.000102868	8.48676e-05		miR-331-5p	0.00040087	0.000421757	0.00034722	0.000213471		miR-331-5p	0.000118697	0.000150251	0.000142755	1.7381e-05		miR-331-5p	0.000111961	0.000134409	0.00025669	0.000109402
miR-331-3p	0.000567476	0.000601449		miR-331-3p	0.00164572	0.00198441	0.00124968	0.00231197		miR-331-3p	0.000312295	0.000349437	0.000309577	0.000840276		miR-331-3p	0.000292407	0.000424152	0.000417034	0.000543974
miR-324-5p	0.000323569	0.000229433		miR-324-5p	0.000486025	0.000695409	0.000669614	0.000568812		miR-324-5p	0.000190521	0.000162191	0.000474315	0.000275674		miR-324-5p	6.84847e-05	0.000130576	0.000229937	0.000258151
miR-324-3p	0.00090712	0.000667133		miR-324-3p	0.0013928	0.00235005	0.00154235	0.00227854		miR-324-3p	0.00028055	0.000433221	0.000533587	0.000484829		miR-324-3p	0.000238009	0.000277364	0.000566227	0.000486327
miR-338-5p	8.11645e-05	5.72725e-05		miR-338-5p	9.89427e-05	0.000141743	0.000175431	9.96888e-05		miR-338-5p	3.20482e-05	3.45776e-05	5.49127e-05	3.03887e-05		miR-338-5p	2.50085e-05	7.33939e-05	4.17389e-05	2.47947e-05
miR-338-3p	0.000255879	0.000270642		miR-338-3p	0.000128865	0.000141743	0.000222988	0.000294436		miR-338-3p	4.66595e-05	0	1.75522e-05	9.99128e-05		miR-338-3p	5.83696e-05	5.71821e-05	0.000199965	0.000268924
miR-339-5p	0.00575745	0.00388692		miR-339-5p	0.00477161	0.00700096	0.00424344	0.00842786		miR-339-5p	0.00130183	0.00111311	0.00169934	0.00324426		miR-339-5p	0.000799018	0.00153744	0.00114497	0.00158457
miR-339-3p	0.000801157	0.000543232		miR-339-3p	0.00114421	0.00042523	0.00105543	0.00034238		miR-339-3p	0.00046086	0.000173946	0.000399613	0.000333222		miR-339-3p	0.000155437	0.000220182	0.000356213	0.000150131
miR-335-5p	8.82551e-06	1.14927e-05		miR-335-5p	2.2874e-05	4.28119e-05	2.62485e-05	9.85557e-05		miR-335-5p	0.000142449	7.43534e-05	7.24648e-05	8.25318e-05		miR-335-5p	0.000170331	0.000191591	0.000184233	0.000551586
miR-335-3p	1.52806e-06	0		miR-335-3p	1.39418e-05	0.000161413	1.9362e-05	6.21389e-05		miR-335-3p	7.78496e-05	5.73075e-05	8.34111e-05	6.51507e-05		miR-335-3p	4.34762e-05	0.000101985	0.000155762	0.000260509
miR-133b	6.1741e-06	4.11042e-06		miR-133b	8.93224e-06	0	1.24755e-05	0		miR-133b	0	0	2.41581e-05	0		miR-133b	0	0	9.47589e-06	6.19867e-06
miR-325	0	0		miR-325	8.93224e-06	0	0.000384122	0		miR-325	0	0	2.41581e-05	0		miR-325	0	0	0	0
miR-345-5p	0.000914922	0.000529661		miR-345-5p	0.00171049	0.00153256	0.00113198	0.00117404		miR-345-5p	0.000235517	9.29433e-05	0.000223991	0.000232166		miR-345-5p	0.000286263	0.000685304	0.000855666	0.000653407
miR-345-3p	1.52566e-06	7.06783e-07		miR-345-3p	4.38637e-05	0	2.31297e-05	6.21389e-05		miR-345-3p	2.04236e-05	0	4.17103e-05	0		miR-345-3p	1.11204e-05	2.8591e-05	1.66608e-05	6.19867e-06
miR-346	0.000297247	0.000146417		miR-346	0.000134073	0.000421757	0.000184788	0.000261516		miR-346	0	1.29059e-05	4.83067e-05	0		miR-346	8.23729e-05	0.000118197	9.95225e-05	3.44383e-05
miR-384	0	0		miR-384	0	0	6.88648e-06	0		miR-384	0	0	1.53773e-05	0		miR-384	0	2.8591e-05	0	9.64367e-06
miR-196b-5p	0.00239809	0.00216434		miR-196b-5p	0.0044333	0.00324679	0.00288782	0.00227855		miR-196b-5p	0.000484322	0.000188968	0.000359996	0.000458814		miR-196b-5p	0.000105116	0.000248773	0.000230996	0.000435954
miR-196b-3p	0.000313699	0.000354598		miR-196b-3p	2.6398e-05	3.29772e-05	2.87187e-05	2.3456e-05		miR-196b-3p	1.60241e-05	0	0	0		miR-196b-3p	0	0	0	1.01314e-05
miR-422a	5.58628e-06	3.79484e-06		miR-422a	0	0	6.88648e-06	0		miR-422a	0	0	0	1.7381e-05		miR-422a	0	2.8591e-05	0	6.19867e-06
miR-423-5p	0.00245836	0.00141215		miR-423-5p	0.00814299	0.0133909	0.00770475	0.0125306		miR-423-5p	0.00274133	0.00380154	0.00454721	0.00660725		miR-423-5p	0.00230944	0.00457223	0.00299745	0.00280845
miR-423-3p	0.00494195	0.00287397		miR-423-3p	0.0139036	0.0189918	0.0126505	0.0202381		miR-423-3p	0.00474371	0.00343518	0.00598743	0.00833674		miR-423-3p	0.0046215	0.0057427	0.00407644	0.00478877
miR-424-5p	0.00938027	0.00977105		miR-424-5p	0.00239404	0.000678629	0.00106207	0.0015506		miR-424-5p	0.00198564	0.000655622	0.000478727	0.000740342		miR-424-5p	0.000627229	0.00152506	0.00225208	0.00440419
miR-424-3p	0.000240502	0.000207066		miR-424-3p	0.000102467	0.000161413	0.000222863	5.16437e-05		miR-424-3p	0.000180613	0.000153333	0.000353553	0.000142502		miR-424-3p	0.000145018	0.000236394	8.45365e-05	0.000112736
miR-425-5p	0.00332889	0.00290597		miR-425-5p	0.00178709	0.00183225	0.00162774	0.00358456		miR-425-5p	0.0023451	0.00276172	0.00192809	0.0032254		miR-425-5p	0.00144109	0.00297673	0.00146231	0.00256382
miR-425-3p	0.000248611	0.000148224		miR-425-3p	0.000273845	0.000326299	0.000315506	0.000198244		miR-425-3p	0.000111007	2.58118e-05	0	0.000151249		miR-425-3p	0.000133898	0.000191591	0.00023884	0.000186632
miR-18b-5p	0.000758491	0.000762332		miR-18b-5p	7.91939e-05	0.000131909	6.05562e-05	0.000268413		miR-18b-5p	1.02118e-05	4.33435e-05	3.51043e-05	5.21431e-05		miR-18b-5p	2.50085e-05	2.8591e-05	8.85022e-05	7.7829e-05
miR-18b-3p	6.34341e-07	7.06783e-07		miR-18b-3p	2.26746e-05	0	1.62432e-05	0		miR-18b-3p	0	0	1.75522e-05	0		miR-18b-3p	1.06177e-05	4.48029e-05	7.8011e-06	9.64367e-06
miR-20b-5p	0.00103976	0.000895457		miR-20b-5p	0.000169404	8.56238e-05	0.000105518	0.0004508		miR-20b-5p	4.83238e-05	2.27299e-05	6.80338e-05	0.000155622		miR-20b-5p	5.4094e-05	0.000252605	0.000272735	0.000256688
miR-20b-3p	6.31943e-07	3.65998e-07		miR-20b-3p	0	0	0	0		miR-20b-3p	0	0	0	5.13357e-05		miR-20b-3p	1.11204e-05	0	1.56022e-05	9.64367e-06
miR-448	0	0		miR-448	0	0	0	0		miR-448	0	0	0	0		miR-448	3.28585e-05	0	0	1.58423e-05
miR-429	2.41737e-05	1.8079e-05		miR-429	0	4.28119e-05	0	0		miR-429	1.07666e-05	1.29059e-05	0	7.81584e-05		miR-429	0	7.33939e-05	0	3.21724e-05
miR-449a	0.000108767	4.68106e-05		miR-449a	8.73286e-06	7.57891e-05	1.24755e-05	0		miR-449a	2.67907e-05	0	0	0		miR-449a	1.06177e-05	0	0	0
miR-450a-5p	0.00320008	0.00287506		miR-450a-5p	0.0002607	0.000616147	0.000222464	3.75498e-05		miR-450a-5p	5.74261e-05	4.44016e-05	3.29295e-05	4.77697e-05		miR-450a-5p	5.7867e-05	5.71821e-05	0.000140377	0.000247939
miR-450a-1-3p	0.000141402	0.000108019		miR-450a-1-3p	7.25447e-05	4.28119e-05	3.1189e-05	0		miR-450a-1-3p	0	2.27299e-05	0	0		miR-450a-1-3p	1.11204e-05	7.33939e-05	7.8011e-06	2.25287e-05
miR-431-5p	6.31943e-07	3.33427e-07		miR-431-5p	8.73286e-06	0	1.24755e-05	0		miR-431-5p	0	0	0	0		miR-431-5p	0	0	0	6.19867e-06
miR-431-3p	0	0		miR-431-3p	8.73286e-06	0.000468042	4.80807e-05	0.000343412		miR-431-3p	1.02118e-05	0	1.75522e-05	0		miR-431-3p	1.06177e-05	0.000146788	1.56022e-05	4.23038e-05
miR-433-5p	0	0		miR-433-5p	0	0	7.18593e-05	0		miR-433-5p	2.62359e-05	0	0	0		miR-433-5p	0	0	0	0
miR-433-3p	0	0		miR-433-3p	2.26746e-05	0	5.06756e-05	2.3456e-05		miR-433-3p	1.60241e-05	2.27299e-05	5.49127e-05	0		miR-433-3p	3.66315e-05	7.33939e-05	1.56022e-05	3.09933e-05
miR-329-5p	0	0		miR-329-5p	1.74657e-05	3.29772e-05	1.24755e-05	2.3456e-05		miR-329-5p	1.60241e-05	3.45776e-05	0	0		miR-329-5p	1.43908e-05	0	5.45644e-05	6.19867e-06
miR-329-3p	1.56259e-06	2.08042e-06		miR-329-3p	1.39418e-05	0	7.92697e-05	3.75498e-05		miR-329-3p	2.62359e-05	0	5.04816e-05	0		miR-329-3p	2.17381e-05	4.48029e-05	3.56126e-05	9.65172e-05
miR-451a	3.62373e-05	2.71215e-05		miR-451a	0	0	2.62485e-05	1.40938e-05		miR-451a	1.07666e-05	0	0	0		miR-451a	1.43908e-05	2.8591e-05	0	6.19867e-06
miR-452-5p	2.43334e-05	1.06778e-05		miR-452-5p	1.76651e-05	3.29772e-05	0	1.40938e-05		miR-452-5p	2.67907e-05	1.29059e-05	5.70875e-05	6.07773e-05		miR-452-5p	0.000215011	0.00020397	0.000472527	0.000730729
miR-452-3p	0	0		miR-452-3p	8.73286e-06	0	0	0		miR-452-3p	1.07666e-05	0	1.53773e-05	6.07773e-05		miR-452-3p	0	0	1.7277e-05	1.23973e-05
miR-409-5p	0	0		miR-409-5p	0	0	0	0		miR-409-5p	0	0	0	0		miR-409-5p	0	4.48029e-05	9.47589e-06	1.01314e-05
miR-409-3p	8.88921e-07	7.06783e-07		miR-409-3p	0	0	1.24755e-05	0		miR-409-3p	0	0	1.53773e-05	3.03887e-05		miR-409-3p	1.06177e-05	4.48029e-05	9.47589e-06	4.57488e-05
miR-412-5p	0	0		miR-412-5p	0	0	0	0		miR-412-5p	0	0	1.75522e-05	0		miR-412-5p	1.43908e-05	4.48029e-05	1.56022e-05	0
miR-412-3p	0	0		miR-412-3p	8.93224e-06	0	9.35673e-06	2.3456e-05		miR-412-3p	0	0	1.75522e-05	0		miR-412-3p	3.23559e-05	0	1.7277e-05	6.19867e-06
miR-410-5p	0	0		miR-410-5p	8.73286e-06	0	6.88648e-06	0		miR-410-5p	0	0	0	0		miR-410-5p	0	0.000101985	2.67529e-05	9.64367e-06
miR-410-3p	1.82436e-06	2.75463e-06		miR-410-3p	2.26746e-05	0	1.87135e-05	0		miR-410-3p	4.77691e-05	2.27299e-05	6.3684e-05	1.7381e-05		miR-410-3p	0.000192571	7.33939e-05	0.00018714	0.000119737
miR-376b-5p	0	6.74213e-07		miR-376b-5p	8.73286e-06	0	0	2.3456e-05		miR-376b-5p	3.20482e-05	0	0	0		miR-376b-5p	1.43908e-05	0	0	6.19867e-06
miR-376b-3p	4.50072e-06	1.02095e-05		miR-376b-3p	8.93224e-06	0	0	0		miR-376b-3p	2.62359e-05	4.44016e-05	3.29295e-05	3.03887e-05		miR-376b-3p	1.11204e-05	2.8591e-05	0.000110231	6.6123e-05
miR-483-5p	8.00326e-06	3.18577e-06		miR-483-5p	3.18062e-05	0	8.38106e-05	0		miR-483-5p	0	4.74835e-05	7.24648e-05	4.77697e-05		miR-483-5p	6.06348e-05	7.33939e-05	5.90159e-05	6.19867e-06
miR-483-3p	1.05286e-05	1.49584e-05		miR-483-3p	0.000297117	0.000280014	0.00407285	0.000294233		miR-483-3p	0.0003628	0.000799605	0.00252723	0.000245981		miR-483-3p	0.00167235	0.000350758	0.000401787	0.000103407
miR-484	0.00419506	0.00352001		miR-484	0.0040818	0.0049072	0.00250342	0.00357417		miR-484	0.0020635	0.00145581	0.0017344	0.0021526		miR-484	0.00145467	0.00238103	0.00207403	0.00198323
miR-485-5p	0	0		miR-485-5p	8.93224e-06	0	0	0		miR-485-5p	0	0	1.75522e-05	0		miR-485-5p	0	0	0	1.01314e-05
miR-485-3p	0	3.65998e-07		miR-485-3p	0	0	0	0		miR-485-3p	0	2.27299e-05	4.17103e-05	3.03887e-05		miR-485-3p	1.11204e-05	4.48029e-05	7.8011e-06	1.01314e-05
miR-486-5p	0.00027102	0.000197145		miR-486-5p	0.000169892	0.000270179	3.80755e-05	0.000151332		miR-486-5p	1.02118e-05	3.56357e-05	1.53773e-05	6.95241e-05		miR-486-5p	6.164e-05	5.71821e-05	5.73411e-05	4.82183e-05
miR-486-3p	9.96902e-06	1.42264e-05		miR-486-3p	0	0	2.87187e-05	0		miR-486-3p	1.02118e-05	0	2.41581e-05	0		miR-486-3p	0	0	2.67529e-05	6.19867e-06
miR-487a-5p	0	0		miR-487a-5p	1.76651e-05	0	2.55999e-05	1.40938e-05		miR-487a-5p	1.07666e-05	2.16718e-05	1.75522e-05	3.47621e-05		miR-487a-5p	2.55111e-05	0	1.56022e-05	6.19867e-06
miR-487a-3p	9.30648e-07	1.04021e-06		miR-487a-3p	8.73286e-06	4.28119e-05	1.3773e-05	0		miR-487a-3p	0	0	0	0		miR-487a-3p	2.50085e-05	0	5.35058e-05	2.64615e-05
miR-488-5p	0	0		miR-488-5p	0	0	0	0		miR-488-5p	1.60241e-05	0	0	0		miR-488-5p	0	2.8591e-05	0	1.01314e-05
miR-488-3p	2.76897e-05	9.85817e-06		miR-488-3p	3.14075e-05	0	1.62432e-05	1.40938e-05		miR-488-3p	8.97258e-05	3.56357e-05	2.41581e-05	1.7381e-05		miR-488-3p	2.12355e-05	0	4.50885e-05	4.57488e-05
miR-489-5p	1.52326e-06	0		miR-489-5p	0	0	0	1.40938e-05		miR-489-5p	0	0	0	0		miR-489-5p	0	0	1.7277e-05	0
miR-489-3p	2.88831e-05	1.97031e-05		miR-489-3p	1.39418e-05	0	1.3773e-05	0		miR-489-3p	0	0	0	0		miR-489-3p	2.12355e-05	0.000134409	1.89518e-05	9.64367e-06
miR-490-5p	0	0		miR-490-5p	0	0	1.9362e-05	0		miR-490-5p	1.07666e-05	1.29059e-05	1.53773e-05	1.7381e-05		miR-490-5p	0	0	7.8011e-06	1.63301e-05
miR-490-3p	6.71272e-07	0		miR-490-3p	0	3.29772e-05	0.000153075	5.16437e-05		miR-490-3p	1.60241e-05	2.16718e-05	3.07546e-05	0		miR-490-3p	0	5.71821e-05	0	3.21724e-05
miR-491-5p	4.70031e-05	2.08274e-05		miR-491-5p	6.32137e-05	3.29772e-05	8.17399e-05	0.000113783		miR-491-5p	3.20482e-05	0	7.24648e-05	1.7381e-05		miR-491-5p	2.17381e-05	0	7.8011e-06	1.63301e-05
miR-491-3p	9.41804e-05	8.79993e-05		miR-491-3p	0.00169496	0.00019439	0.00095226	0.000123145		miR-491-3p	5.79808e-05	3.45776e-05	0.00196957	0.000133867		miR-491-3p	0.000132893	7.33939e-05	0.000284988	5.53925e-05
miR-511-5p	2.96307e-07	0		miR-511-5p	3.16069e-05	0.000128436	3.18375e-05	1.40938e-05		miR-511-5p	0.000224447	0.000123381	1.53773e-05	6.79094e-05		miR-511-5p	0.000389766	0.000175379	0.00034947	0.00011236
miR-511-3p	2.96307e-07	0		miR-511-3p	0	0	0	0		miR-511-3p	1.07666e-05	0	0	0		miR-511-3p	1.11204e-05	2.8591e-05	9.47589e-06	0
miR-146b-5p	0.000418304	0.000375213		miR-146b-5p	9.46212e-05	0	4.05457e-05	0.000103287		miR-146b-5p	7.87077e-05	8.98613e-05	7.02899e-05	0.000129494		miR-146b-5p	5.42927e-05	0	5.45644e-05	2.82397e-05
miR-146b-3p	1.8613e-06	1.40621e-06		miR-146b-3p	0	0	6.88648e-06	0		miR-146b-3p	2.04236e-05	1.29059e-05	5.49127e-05	0		miR-146b-3p	2.17381e-05	0	7.8011e-06	4.13283e-05
miR-202-5p	1.54277e-05	2.50701e-05		miR-202-5p	8.73286e-06	0	2.31297e-05	0		miR-202-5p	0	0	2.41581e-05	0		miR-202-5p	0	2.8591e-05	5.22734e-05	6.19867e-06
miR-202-3p	0	0		miR-202-3p	1.78645e-05	0	0.000184913	2.81877e-05		miR-202-3p	0.000115962	2.16718e-05	0.000153629	4.77697e-05		miR-202-3p	2.17381e-05	2.8591e-05	4.11228e-05	2.2041e-05
miR-492	0	0		miR-492	8.73286e-06	0	4.24917e-05	0		miR-492	2.09784e-05	2.27299e-05	0.000107579	0		miR-492	1.11204e-05	5.71821e-05	2.44619e-05	0
miR-493-5p	3.35636e-07	3.40786e-07		miR-493-5p	0	0	1.87135e-05	0		miR-493-5p	1.07666e-05	2.27299e-05	1.53773e-05	0		miR-493-5p	0	0	3.28792e-05	1.23973e-05
miR-493-3p	0	0		miR-493-3p	8.93224e-06	0	9.35673e-06	0		miR-493-3p	0	0	1.75522e-05	0		miR-493-3p	0	0	2.50781e-05	0
miR-432-5p	0	3.65998e-07		miR-432-5p	0	0	0	0		miR-432-5p	0	0	0	0		miR-432-5p	0	0	2.67529e-05	6.19867e-06
miR-432-3p	0	0		miR-432-3p	0	0	3.8724e-05	0		miR-432-3p	0	2.27299e-05	0	0		miR-432-3p	0	0	2.50781e-05	0
miR-494-5p	0	0		miR-494-5p	1.39418e-05	0	9.35673e-06	1.40938e-05		miR-494-5p	1.02118e-05	0	0	1.7381e-05		miR-494-5p	1.06177e-05	0	1.56022e-05	2.02628e-05
miR-494-3p	5.95012e-07	3.33427e-07		miR-494-3p	4.9272e-05	9.89315e-05	0.0011989	0.000109051		miR-494-3p	0.000132792	1.29059e-05	0.000316173	0		miR-494-3p	0.000102045	0.000118197	0.000374106	0.000138222
miR-495-5p	0	0		miR-495-5p	3.16069e-05	0	0	0		miR-495-5p	2.67907e-05	0	1.53773e-05	0		miR-495-5p	0	0	2.50781e-05	0
miR-495-3p	8.88921e-07	1.69971e-06		miR-495-3p	0	0	6.88648e-06	0		miR-495-3p	2.62359e-05	0	1.53773e-05	4.77697e-05		miR-495-3p	3.33611e-05	0.000101985	0.000109615	6.25666e-05
miR-496	0	0		miR-496	0	0	2.4951e-05	0		miR-496	1.60241e-05	0	0	0		miR-496	1.11204e-05	4.48029e-05	7.8011e-06	0
miR-193b-5p	2.03241e-05	5.49877e-06		miR-193b-5p	7.0461e-05	0.00019439	9.36916e-05	5.16437e-05		miR-193b-5p	0.000251489	0.000123381	0.000105404	8.17244e-05		miR-193b-5p	0.000111657	0.000163	0.000129183	7.05435e-05
miR-193b-3p	0.00296083	0.00241176		miR-193b-3p	0.003104	0.00468331	0.0031642	0.00641373		miR-193b-3p	0.00217385	0.00270926	0.00285664	0.0040042		miR-193b-3p	0.00160679	0.00406526	0.00214358	0.00252281
miR-497-5p	0.000166979	0.00010515		miR-497-5p	4.44618e-05	4.28119e-05	4.24917e-05	0.000115948		miR-497-5p	2.15332e-05	0	3.95354e-05	0		miR-497-5p	7.60308e-05	0.000179211	0.000129799	0.000164103
miR-497-3p	4.29046e-05	2.72865e-05		miR-497-3p	8.73286e-06	0	0	0		miR-497-3p	4.19567e-05	0	1.75522e-05	0		miR-497-3p	0.000141245	0	1.7277e-05	3.21724e-05
miR-181d-5p	0.000840171	0.000377781		miR-181d-5p	0.000486713	0.000392253	0.000253653	0.000137239		miR-181d-5p	9.44285e-05	0.000134171	0.000103229	1.7381e-05		miR-181d-5p	9.34933e-05	8.57731e-05	0.000207593	0.000217829
miR-181d-3p	1.78504e-06	7.06783e-07		miR-181d-3p	4.40631e-05	3.29772e-05	2.80702e-05	3.75498e-05		miR-181d-3p	0	1.29059e-05	2.41581e-05	1.7381e-05		miR-181d-3p	0	2.8591e-05	0	1.01314e-05
miR-512-5p	5.95012e-07	7.06783e-07		miR-512-5p	0	0	1.9362e-05	0		miR-512-5p	0	0	5.26565e-05	0		miR-512-5p	1.06177e-05	2.8591e-05	2.61367e-05	0
miR-512-3p	6.34341e-07	3.40786e-07		miR-512-3p	0	0	1.9362e-05	0		miR-512-3p	0	2.16718e-05	0	0		miR-512-3p	0	0	9.47589e-06	1.58423e-05
miR-498-5p	2.49084e-06	6.74213e-07		miR-498-5p	0.000248199	4.28119e-05	0.000218048	0.000109051		miR-498-5p	1.02118e-05	1.29059e-05	4.83162e-05	0		miR-498-5p	6.47117e-05	2.8591e-05	8.96042e-05	2.5486e-05
miR-498-3p	0	0		miR-498-3p	0	0	5.49672e-05	0		miR-498-3p	0	0	1.53773e-05	1.7381e-05		miR-498-3p	2.50085e-05	2.8591e-05	7.8011e-06	0
miR-520e-5p	0	0		miR-520e-5p	0	0	2.31297e-05	0		miR-520e-5p	0	0	0	0		miR-520e-5p	1.06177e-05	0	7.8011e-06	1.92873e-05
miR-520e-3p	0	0		miR-520e-3p	7.15478e-05	0	1.87135e-05	0		miR-520e-3p	2.04236e-05	0	3.29295e-05	0		miR-520e-3p	3.93993e-05	2.8591e-05	2.67529e-05	1.63301e-05
miR-515-5p	8.07473e-06	5.16848e-06		miR-515-5p	1.74657e-05	0	6.88648e-06	2.81877e-05		miR-515-5p	0	0	1.75522e-05	0		miR-515-5p	0	0	0	0
miR-515-3p	2.96307e-07	3.65998e-07		miR-515-3p	0	0	0	2.81877e-05		miR-515-3p	1.02118e-05	0	1.53773e-05	3.03887e-05		miR-515-3p	1.06177e-05	0	1.56022e-05	0
miR-519e-5p	1.26389e-06	3.40786e-07		miR-519e-5p	0	0	5.2497e-05	0		miR-519e-5p	1.02118e-05	2.27299e-05	0	0		miR-519e-5p	1.43908e-05	0	4.40299e-05	1.58423e-05
miR-519e-3p	0	0		miR-519e-3p	3.68157e-05	0	4.05457e-05	0		miR-519e-3p	0	0	0	0		miR-519e-3p	0	0	9.47589e-06	1.01314e-05
miR-520f-5p	0	0		miR-520f-5p	1.39418e-05	0	1.9362e-05	3.39512e-05		miR-520f-5p	2.04236e-05	1.29059e-05	0	3.03887e-05		miR-520f-5p	0	0	0	1.97751e-05
miR-520f-3p	0	0		miR-520f-3p	8.93224e-06	0	6.88648e-06	0		miR-520f-3p	0	0	0	0		miR-520f-3p	0	0	0	0
miR-519c-5p	0	0		miR-519c-5p	0	0	0	0		miR-519c-5p	0	0	0	0		miR-519c-5p	0	0	0	0
miR-519c-3p	3.16691e-06	3.40786e-07		miR-519c-3p	8.93224e-06	3.29772e-05	1.3773e-05	0.000144135		miR-519c-3p	0	6.50153e-05	3.29295e-05	0		miR-519c-3p	1.43908e-05	7.33939e-05	0	1.01314e-05
miR-520a-5p	6.31943e-07	3.33427e-07		miR-520a-5p	0	3.29772e-05	9.35673e-06	0		miR-520a-5p	0	0	4.17103e-05	0		miR-520a-5p	0	0	7.8011e-06	6.19867e-06
miR-520a-3p	2.98705e-07	3.65998e-07		miR-520a-3p	3.51308e-05	0	3.24864e-05	1.40938e-05		miR-520a-3p	1.60241e-05	0	1.53773e-05	0		miR-520a-3p	0	7.33939e-05	7.4002e-05	0
miR-526b-5p	1.56259e-06	0		miR-526b-5p	0	0	0	0		miR-526b-5p	1.60241e-05	0	0	0		miR-526b-5p	1.06177e-05	5.71821e-05	7.8011e-06	6.19867e-06
miR-526b-3p	9.30648e-07	0		miR-526b-3p	0	0	0	0		miR-526b-3p	0	0	0	0		miR-526b-3p	0	0	0	0
miR-519b-5p	0	0		miR-519b-5p	0	0	0	0		miR-519b-5p	0	0	0	0		miR-519b-5p	0	0	0	0
miR-519b-3p	1.48393e-06	1.381e-06		miR-519b-3p	2.2874e-05	0.000108766	0	0.000105452		miR-519b-3p	1.02118e-05	0	3.51043e-05	6.43434e-05		miR-519b-3p	0	2.8591e-05	7.8011e-06	1.01314e-05
miR-525-5p	0	0		miR-525-5p	0	0	0	0		miR-525-5p	0	0	0	0		miR-525-5p	1.11204e-05	0	1.7277e-05	0
miR-525-3p	2.96307e-07	0		miR-525-3p	0	0	0	0		miR-525-3p	0	0	0	0		miR-525-3p	0	0	0	0
miR-523-5p	0	0		miR-523-5p	0	0	0	0		miR-523-5p	0	0	0	0		miR-523-5p	0	0	0	0
miR-523-3p	0	3.65998e-07		miR-523-3p	0	0	1.24755e-05	0		miR-523-3p	0	0	1.75522e-05	0		miR-523-3p	2.17381e-05	0	9.47589e-06	2.47947e-05
miR-518f-5p	2.98705e-07	0		miR-518f-5p	0	0	2.87187e-05	0		miR-518f-5p	0	0	1.53773e-05	0		miR-518f-5p	0	0	0	0
miR-518f-3p	2.98705e-07	0		miR-518f-3p	8.93224e-06	0	1.24755e-05	0.000101854		miR-518f-3p	1.02118e-05	0	0	0.000237683		miR-518f-3p	0.000144516	5.71821e-05	0.000214951	3.16847e-05
miR-520b-5p	0	0		miR-520b-5p	0	0	9.35673e-06	0		miR-520b-5p	0	0	1.53773e-05	0		miR-520b-5p	0	0	9.47589e-06	0
miR-520b-3p	0	0		miR-520b-3p	0	0	0	0		miR-520b-3p	1.02118e-05	0	0	0		miR-520b-3p	0	0	0	0
miR-518b	1.82436e-06	1.69657e-06		miR-518b	2.61986e-05	0	9.35673e-06	0		miR-518b	3.11902e-05	0	0	1.7381e-05		miR-518b	5.42927e-05	0	9.47589e-06	0
miR-526a-5p	0	0		miR-526a-5p	0	0	0	0		miR-526a-5p	0	0	0	0		miR-526a-5p	0	0	0	0
miR-526a-3p	5.92614e-07	0		miR-526a-3p	8.73286e-06	0	0	0		miR-526a-3p	0	0	3.95354e-05	0		miR-526a-3p	0	0	7.8011e-06	0
miR-520c-5p	0	0		miR-520c-5p	0	0	0	0		miR-520c-5p	0	0	0	0		miR-520c-5p	0	0	0	0
miR-520c-3p	7.55923e-06	1.43142e-06		miR-520c-3p	0	0	0	0		miR-520c-3p	1.07666e-05	1.29059e-05	0	0		miR-520c-3p	0	0	0	0
miR-518c-5p	0	0		miR-518c-5p	1.39418e-05	0	1.87135e-05	0		miR-518c-5p	1.07666e-05	0	0	0		miR-518c-5p	1.06177e-05	0	9.47589e-06	9.64367e-06
miR-518c-3p	3.05132e-06	3.18577e-06		miR-518c-3p	8.73286e-06	0	0	0		miR-518c-3p	2.15332e-05	0	3.51043e-05	1.7381e-05		miR-518c-3p	3.93993e-05	2.8591e-05	3.79036e-05	0
miR-524-5p	2.23386e-06	3.05971e-06		miR-524-5p	0	0	6.88648e-06	4.6912e-05		miR-524-5p	0	0	3.07546e-05	0		miR-524-5p	0	5.71821e-05	9.47589e-06	9.64367e-06
miR-524-3p	0	0		miR-524-3p	0	0	0	0		miR-524-3p	0	0	0	3.03887e-05		miR-524-3p	0	0	9.47589e-06	0
miR-517-5p	0	0		miR-517-5p	8.93224e-06	9.89315e-05	2.87187e-05	5.74073e-05		miR-517-5p	1.60241e-05	0	2.41581e-05	1.7381e-05		miR-517-5p	1.43908e-05	0	4.50885e-05	1.23973e-05
miR-517a-3p	2.12067e-06	1.06542e-06		miR-517a-3p	0	0	0	0		miR-517a-3p	0	0	0	0		miR-517a-3p	0	0	0	0
miR-519d-5p	0	0		miR-519d-5p	0	0	6.88648e-06	0		miR-519d-5p	0	0	1.75522e-05	0		miR-519d-5p	5.0017e-05	0	0	0
miR-519d-3p	5.9741e-07	3.65998e-07		miR-519d-3p	8.73286e-06	3.29772e-05	6.88648e-06	0		miR-519d-3p	0	0	0	0		miR-519d-3p	0	0	2.84277e-05	0
miR-521	0	3.40786e-07		miR-521	0	0	0	0		miR-521	1.07666e-05	0	3.95354e-05	0		miR-521	0	0	9.47589e-06	0
miR-520d-5p	0	0		miR-520d-5p	0	0	0	0		miR-520d-5p	0	0	2.41581e-05	0		miR-520d-5p	0	0	0	9.64367e-06
miR-520d-3p	0	0		miR-520d-3p	8.93224e-06	4.28119e-05	6.88648e-06	0		miR-520d-3p	0	0.000242044	1.53773e-05	0		miR-520d-3p	5.10223e-05	7.33939e-05	5.83998e-05	2.25287e-05
miR-517b-3p	1.8589e-06	1.40621e-06		miR-517b-3p	0	0	0	0		miR-517b-3p	0	0	0	0		miR-517b-3p	0	0	9.47589e-06	0
miR-520g-5p	0	0		miR-520g-5p	2.26746e-05	0	1.62432e-05	0		miR-520g-5p	4.72143e-05	8.31193e-05	7.68146e-05	4.77697e-05		miR-520g-5p	5.05197e-05	0.000171546	0.000212218	0.000113539
miR-520g-3p	8.2305e-06	6.58941e-06		miR-520g-3p	3.66164e-05	0	5.30212e-05	0		miR-520g-3p	2.04236e-05	0	3.29295e-05	0		miR-520g-3p	1.43908e-05	4.48029e-05	3.39378e-05	6.19867e-06
miR-516b-5p	0	0		miR-516b-5p	8.93224e-06	0	0	0		miR-516b-5p	1.07666e-05	0	0	0		miR-516b-5p	0	0	2.61367e-05	9.64367e-06
miR-516b-3p	0	0		miR-516b-3p	0	0	0	0		miR-516b-3p	0	0	0	0		miR-516b-3p	0	0	9.47589e-06	6.19867e-06
miR-518e-5p	0	0		miR-518e-5p	0	0	0	0		miR-518e-5p	0	0	0	0		miR-518e-5p	0	0	0	0
miR-518e-3p	2.96307e-07	3.40786e-07		miR-518e-3p	8.93224e-06	0	0	0		miR-518e-3p	0	0	1.75522e-05	0		miR-518e-3p	2.17381e-05	0	7.8011e-06	0
miR-518a-5p	0	0		miR-518a-5p	0	0	6.88648e-06	0		miR-518a-5p	0	0	0	0		miR-518a-5p	0	0	9.47589e-06	0
miR-518a-3p	2.96307e-07	0		miR-518a-3p	0	0	3.24864e-05	0		miR-518a-3p	0	0	1.53773e-05	0		miR-518a-3p	0	2.8591e-05	0	1.01314e-05
miR-518d-5p	0	0		miR-518d-5p	0	0	0	0		miR-518d-5p	0	0	0	0		miR-518d-5p	0	0	0	0
miR-518d-3p	2.96307e-07	0		miR-518d-3p	1.39418e-05	0	6.88648e-06	0		miR-518d-3p	3.70025e-05	0	1.53773e-05	0		miR-518d-3p	0	0	0	6.19867e-06
miR-517c-3p	1.48393e-06	3.65998e-07		miR-517c-3p	0	0	0	0		miR-517c-3p	0	0	0	0		miR-517c-3p	0	0	0	0
miR-520h	5.9741e-07	0		miR-520h	4.38637e-05	0	4.93782e-05	0		miR-520h	1.07666e-05	0	0	0		miR-520h	0	0	2.61367e-05	0
miR-522-5p	0	0		miR-522-5p	0	0	0	0		miR-522-5p	0	0	0	0		miR-522-5p	0	0	0	0
miR-522-3p	2.96307e-07	0		miR-522-3p	0	0	1.9362e-05	0		miR-522-3p	1.07666e-05	0	2.41581e-05	3.39547e-05		miR-522-3p	1.06177e-05	0	9.47589e-06	0
miR-519a-5p	0	0		miR-519a-5p	0	0	0	0		miR-519a-5p	0	0	0	0		miR-519a-5p	0	0	0	0
miR-519a-3p	3.05372e-06	1.07278e-06		miR-519a-3p	0	0	0	0		miR-519a-3p	1.07666e-05	2.16718e-05	0	0		miR-519a-3p	0	0	0	6.19867e-06
miR-527	0	0		miR-527	0	0	0	0		miR-527	1.02118e-05	0	0	0		miR-527	0	0	7.8011e-06	0
miR-516a-5p	1.22695e-06	3.33427e-07		miR-516a-5p	8.73286e-06	0	9.35673e-06	2.3456e-05		miR-516a-5p	5.79808e-05	3.45776e-05	3.29295e-05	1.7381e-05		miR-516a-5p	1.43908e-05	5.71821e-05	1.66608e-05	0
miR-516a-3p	0	0		miR-516a-3p	0	0	0	0		miR-516a-3p	0	1.29059e-05	0	0		miR-516a-3p	0	4.48029e-05	0	0
miR-519a-2-5p	0	3.65998e-07		miR-519a-2-5p	0	0	6.88648e-06	0		miR-519a-2-5p	0	4.33435e-05	1.75522e-05	3.39547e-05		miR-519a-2-5p	0	0	0	0
miR-499a-5p	4.42271e-05	4.46534e-05		miR-499a-5p	0	0	6.88648e-06	1.40938e-05		miR-499a-5p	0	0	0	1.7381e-05		miR-499a-5p	0	2.8591e-05	9.47589e-06	1.58423e-05
miR-499a-3p	9.67031e-06	4.15348e-06		miR-499a-3p	8.73286e-06	0	0	0		miR-499a-3p	0	0	1.75522e-05	0		miR-499a-3p	0	0	0	1.58423e-05
miR-500a-5p	0.000485684	0.000410498		miR-500a-5p	0.000278655	0.000392253	0.000301733	0.000480951		miR-500a-5p	0.000132289	0.000193594	0.000151454	0.000346701		miR-500a-5p	9.3692e-05	0.000220182	0.000171364	0.000251181
miR-500a-3p	0.000147584	0.000114972		miR-500a-3p	7.67567e-05	0.000108766	0.000131767	0.000227565		miR-500a-3p	1.02118e-05	9.70833e-05	5.49127e-05	0.000133867		miR-500a-3p	2.12355e-05	4.48029e-05	5.12148e-05	2.2041e-05
miR-501-5p	0.000178715	0.000190463		miR-501-5p	7.06604e-05	0	7.80969e-05	0.000150301		miR-501-5p	2.09784e-05	3.45776e-05	3.29295e-05	0		miR-501-5p	2.17381e-05	0.000118197	9.23376e-05	7.69457e-05
miR-501-3p	0.000269091	0.000291815		miR-501-3p	0.000158034	0.000293322	0.000170491	0.000419644		miR-501-3p	6.76379e-05	2.16718e-05	0.000105313	8.25318e-05		miR-501-3p	6.164e-05	0.000236394	5.28896e-05	5.07684e-05
miR-502-5p	0	0		miR-502-5p	8.73286e-06	0	1.24755e-05	0		miR-502-5p	2.15332e-05	9.60252e-05	0	0		miR-502-5p	2.17381e-05	0	8.24192e-05	1.58423e-05
miR-502-3p	0.000321018	0.00032623		miR-502-3p	0.000193364	0.000293322	0.000236761	0.00024629		miR-502-3p	0.000127586	0.000123381	0.000166903	0.000180022		miR-502-3p	3.56262e-05	0.000114364	5.6725e-05	6.48325e-05
miR-450a-2-3p	5.99398e-05	4.65086e-05		miR-450a-2-3p	1.39418e-05	4.28119e-05	1.24755e-05	0		miR-450a-2-3p	2.67907e-05	1.29059e-05	0	8.52904e-05		miR-450a-2-3p	2.50085e-05	5.71821e-05	2.50781e-05	3.83711e-05
miR-503-5p	0.00366342	0.00357914		miR-503-5p	0.000604916	0.0004449	0.00068925	0.000956745		miR-503-5p	0.00031396	0.000261784	0.000202008	0.000584159		miR-503-5p	0.000110956	0.000309787	0.00065341	0.000858869
miR-503-3p	2.45631e-06	6.81571e-07		miR-503-3p	1.74657e-05	4.28119e-05	0	3.39512e-05		miR-503-3p	0	0	0	0		miR-503-3p	1.43908e-05	0	7.8011e-06	6.19867e-06
miR-504-5p	9.32641e-05	6.90094e-05		miR-504-5p	0.000300641	0.000573335	0.000512522	0.000857282		miR-504-5p	3.20482e-05	6.81896e-05	3.29295e-05	3.39547e-05		miR-504-5p	1.11204e-05	0	7.8011e-06	4.11247e-05
miR-504-3p	3.35636e-07	0		miR-504-3p	1.76651e-05	3.29772e-05	9.35673e-06	1.40938e-05		miR-504-3p	1.60241e-05	1.29059e-05	3.51043e-05	1.7381e-05		miR-504-3p	0	0	3.39378e-05	6.19867e-06
miR-505-5p	1.08691e-05	7.49512e-06		miR-505-5p	8.93224e-06	4.28119e-05	4.56105e-05	8.91935e-05		miR-505-5p	1.02118e-05	1.29059e-05	3.29295e-05	1.7381e-05		miR-505-5p	0	0	1.56022e-05	0
miR-505-3p	0.000512077	0.000762977		miR-505-3p	0.000214753	0.000227367	0.000204275	0.000255652		miR-505-3p	9.96861e-05	7.02134e-05	6.15091e-05	6.43434e-05		miR-505-3p	0	0.000252605	6.29816e-05	0.000147773
miR-513a-5p	0	0		miR-513a-5p	0	3.29772e-05	9.35673e-06	0		miR-513a-5p	2.15332e-05	0	0	0		miR-513a-5p	0	0	1.7277e-05	1.58423e-05
miR-513a-3p	2.45631e-06	1.75435e-06		miR-513a-3p	0	0	1.87135e-05	0		miR-513a-3p	1.02118e-05	0	0	1.7381e-05		miR-513a-3p	0	5.71821e-05	4.17389e-05	0
miR-506-5p	0	0		miR-506-5p	0	0	9.35673e-06	0		miR-506-5p	0	0	0	0		miR-506-5p	0	0	2.61367e-05	1.63301e-05
miR-506-3p	0	0		miR-506-3p	0	0	4.11942e-05	2.3456e-05		miR-506-3p	1.02118e-05	0	1.53773e-05	3.39547e-05		miR-506-3p	0	5.71821e-05	9.47589e-06	0
miR-507	3.09065e-06	1.69971e-06		miR-507	8.73286e-06	0	3.00162e-05	5.74073e-05		miR-507	0	0	0	0		miR-507	0	2.8591e-05	7.8011e-06	1.01314e-05
miR-508-5p	5.95012e-07	6.66855e-07		miR-508-5p	1.39418e-05	3.29772e-05	1.9362e-05	3.75498e-05		miR-508-5p	1.60241e-05	1.29059e-05	0	5.13357e-05		miR-508-5p	0	2.8591e-05	2.50781e-05	2.59737e-05
miR-508-3p	1.22695e-06	0		miR-508-3p	8.93224e-06	0	2.55999e-05	3.75498e-05		miR-508-3p	1.07666e-05	2.16718e-05	0	0		miR-508-3p	1.43908e-05	0	7.8011e-06	1.01314e-05
miR-509-5p	0	0		miR-509-5p	0	0	2.18322e-05	0		miR-509-5p	0	0	0	0		miR-509-5p	0	5.71821e-05	2.44619e-05	0
miR-509-3p	0	0		miR-509-3p	0	0	1.9362e-05	2.81877e-05		miR-509-3p	0	1.29059e-05	0	0		miR-509-3p	1.11204e-05	0	7.8011e-06	0
miR-510-5p	2.98705e-07	3.40786e-07		miR-510-5p	2.6398e-05	0	2.18322e-05	7.15011e-05		miR-510-5p	1.60241e-05	3.45776e-05	4.17103e-05	8.17244e-05		miR-510-5p	5.10223e-05	2.8591e-05	4.11228e-05	4.62365e-05
miR-510-3p	0	0		miR-510-3p	0	0	0	1.40938e-05		miR-510-3p	0	0	0	0		miR-510-3p	1.43908e-05	0	9.47589e-06	9.64367e-06
miR-514a-5p	5.9741e-07	7.31995e-07		miR-514a-5p	0	0	1.24755e-05	0		miR-514a-5p	0	0	0	0		miR-514a-5p	1.06177e-05	0	5.22734e-05	6.19867e-06
miR-514a-3p	3.08585e-06	3.55177e-06		miR-514a-3p	0	0	6.88648e-06	0		miR-514a-3p	0	3.45776e-05	0	0		miR-514a-3p	1.06177e-05	2.8591e-05	3.2263e-05	2.02628e-05
miR-532-5p	0.00178233	0.00153835		miR-532-5p	0.000429994	0.000566974	0.000499646	0.000314192		miR-532-5p	0.000340157	0.000207558	0.000166903	0.00019303		miR-532-5p	0.000186987	0.000631954	0.000610612	0.00069187
miR-532-3p	0.000622278	0.000569156		miR-532-3p	0.000376909	0.000642763	0.000427014	0.000448864		miR-532-3p	0.000100241	0.000218348	0.000371105	0.0002286		miR-532-3p	0.000325663	0.000550895	0.000253341	0.000204061
miR-455-5p	0.000632061	0.000559834		miR-455-5p	0.000107277	0.000151578	8.79775e-05	6.57375e-05		miR-455-5p	0.000310076	9.40013e-05	0.000230525	8.52904e-05		miR-455-5p	1.11204e-05	2.8591e-05	6.9108e-05	9.7005e-05
miR-455-3p	0.000557748	0.000505435		miR-455-3p	0.00025117	0.000359276	0.000326561	0.000510272		miR-455-3p	0.000445391	0.000350009	0.000469812	0.000809775		miR-455-3p	6.81808e-05	2.8591e-05	5.79573e-05	6.31657e-05
miR-539-5p	3.35636e-07	0		miR-539-5p	8.73286e-06	0	9.35673e-06	0		miR-539-5p	0	2.16718e-05	0	3.39547e-05		miR-539-5p	0	0.000101985	2.67529e-05	9.64367e-06
miR-539-3p	1.48873e-06	1.73964e-06		miR-539-3p	8.93224e-06	0	0.000104221	0		miR-539-3p	0	0	3.29295e-05	0		miR-539-3p	1.06177e-05	8.57731e-05	7.8011e-06	4.96815e-05
miR-544a	2.98705e-07	3.65998e-07		miR-544a	8.73286e-06	0	0	2.3456e-05		miR-544a	2.09784e-05	3.45776e-05	0	0.000101864		miR-544a	2.12355e-05	0	7.8011e-06	1.01314e-05
miR-545-5p	0.000761466	0.00126874		miR-545-5p	6.32137e-05	7.57891e-05	2.87187e-05	0.000174788		miR-545-5p	3.22997e-05	2.16718e-05	1.75522e-05	3.03887e-05		miR-545-5p	3.28585e-05	0.000134409	8.57688e-05	0.000102228
miR-545-3p	0.000422357	0.000755848		miR-545-3p	8.46022e-05	7.57891e-05	6.9913e-05	0.000159663		miR-545-3p	2.62359e-05	2.58118e-05	1.53773e-05	3.03887e-05		miR-545-3p	2.50085e-05	5.71821e-05	0.000107012	0.000120621
miR-376a-2-5p	0	0		miR-376a-2-5p	8.73286e-06	0	2.31297e-05	0		miR-376a-2-5p	0	3.87177e-05	3.51043e-05	5.13357e-05		miR-376a-2-5p	0	5.71821e-05	9.47589e-06	1.8596e-05
miR-487b-5p	0	0		miR-487b-5p	1.39418e-05	0	6.88648e-06	0		miR-487b-5p	1.02118e-05	0	1.75522e-05	0		miR-487b-5p	3.61289e-05	0	7.8011e-06	9.64367e-06
miR-487b-3p	6.34341e-07	6.74213e-07		miR-487b-3p	0	0	0	1.40938e-05		miR-487b-3p	1.60241e-05	0	0	0		miR-487b-3p	2.17381e-05	4.48029e-05	8.68274e-05	3.7192e-05
miR-551a	0.00011342	0.000105793		miR-551a	0.000127913	0.000174721	0.000133713	5.63753e-05		miR-551a	3.11902e-05	2.27299e-05	0	1.7381e-05		miR-551a	0	0	4.17389e-05	1.01314e-05
miR-552-5p	0	0		miR-552-5p	0	0	6.88648e-06	0		miR-552-5p	0	0	1.75522e-05	0		miR-552-5p	4.6244e-05	0	3.56126e-05	4.18161e-05
miR-552-3p	2.98705e-07	0		miR-552-3p	1.76651e-05	0	1.24755e-05	0		miR-552-3p	0	0	0	0		miR-552-3p	0	0	1.66608e-05	0
miR-553	0	0		miR-553	8.62871e-05	4.28119e-05	2.75459e-05	3.39512e-05		miR-553	0	0	5.49127e-05	0		miR-553	4.67466e-05	0	7.8011e-06	0
miR-554	0	0		miR-554	2.61986e-05	0	7.30321e-05	0		miR-554	1.60241e-05	0	0	1.7381e-05		miR-554	1.43908e-05	2.8591e-05	1.7277e-05	1.01314e-05
miR-92b-5p	4.80182e-06	1.06542e-06		miR-92b-5p	0	0	4.24917e-05	5.16437e-05		miR-92b-5p	2.04236e-05	3.56357e-05	8.12456e-05	3.03887e-05		miR-92b-5p	4.34762e-05	0	0	2.25287e-05
miR-92b-3p	0.00212095	0.00180974		miR-92b-3p	0.00363166	0.00624826	0.00242013	0.00802702		miR-92b-3p	0.00483563	0.00491323	0.00585377	0.00998816		miR-92b-3p	0.00269784	0.0071363	0.00397804	0.00426195
miR-555	0	0		miR-555	0	0	2.62485e-05	1.40938e-05		miR-555	0	0	0	0		miR-555	0	2.8591e-05	7.8011e-06	1.97751e-05
miR-556-5p	7.1628e-05	6.91231e-05		miR-556-5p	3.51308e-05	3.29772e-05	1.62432e-05	3.75498e-05		miR-556-5p	3.22997e-05	1.29059e-05	0	3.03887e-05		miR-556-5p	0	2.8591e-05	1.7277e-05	0
miR-556-3p	0.000121679	0.000149494		miR-556-3p	7.58693e-05	3.29772e-05	4.00214e-05	8.91935e-05		miR-556-3p	8.28039e-05	0	0.000142745	3.03887e-05		miR-556-3p	2.55111e-05	0	1.66608e-05	5.24352e-05
miR-557	0	0		miR-557	2.2874e-05	3.29772e-05	7.43292e-05	0		miR-557	5.85356e-05	2.58118e-05	4.83162e-05	6.79094e-05		miR-557	0.000546873	0.000118197	0.00017264	8.36321e-05
miR-558	0	0		miR-558	8.73286e-06	0	6.88648e-06	0		miR-558	2.67907e-05	5.62494e-05	1.75522e-05	3.39547e-05		miR-558	0	0	0	0
miR-559	3.35636e-07	6.74213e-07		miR-559	0	0	0	0		miR-559	0	0	3.51043e-05	0		miR-559	0	0	9.47589e-06	1.58423e-05
miR-561-5p	0.000164514	0.000120084		miR-561-5p	0.000356209	9.89315e-05	0.000254701	6.10059e-05		miR-561-5p	0.000167021	2.27299e-05	0.000212963	1.7381e-05		miR-561-5p	2.55111e-05	2.8591e-05	6.6817e-05	2.25287e-05
miR-561-3p	7.89401e-06	5.5849e-06		miR-561-3p	0.000116209	3.29772e-05	4.4313e-05	7.62328e-05		miR-561-3p	3.11902e-05	1.29059e-05	1.53773e-05	1.7381e-05		miR-561-3p	0	0	3.28792e-05	9.64367e-06
miR-562	0	0		miR-562	0	0	0	0		miR-562	0	3.56357e-05	3.29295e-05	0		miR-562	0	0	0	0
miR-563	0	0		miR-563	0	0	0	0		miR-563	0	0	2.41581e-05	0		miR-563	0	0	7.8011e-06	0
miR-564	0	0		miR-564	0	3.29772e-05	7.74484e-05	3.39512e-05		miR-564	0	0	0	0		miR-564	0	4.48029e-05	0	6.19867e-06
miR-567	0	0		miR-567	0	0	1.9362e-05	5.16437e-05		miR-567	0	0	0	0		miR-567	1.06177e-05	0	3.4554e-05	1.58423e-05
miR-568	0	0		miR-568	0	0	6.88648e-06	2.81877e-05		miR-568	0	1.29059e-05	1.75522e-05	6.43434e-05		miR-568	0	0	0	0
miR-551b-5p	2.96307e-07	7.06783e-07		miR-551b-5p	2.67967e-05	4.28119e-05	0.000117994	3.75498e-05		miR-551b-5p	4.30663e-05	2.27299e-05	4.17103e-05	0		miR-551b-5p	3.18532e-05	0	9.47589e-06	0
miR-551b-3p	0.000519672	0.000573223		miR-551b-3p	0.00011601	0	5.75621e-05	3.75498e-05		miR-551b-3p	0	0	1.75522e-05	3.47621e-05		miR-551b-3p	1.06177e-05	0	3.28792e-05	2.2041e-05
miR-569	0	0		miR-569	0	3.29772e-05	9.35673e-06	2.81877e-05		miR-569	0	0	1.75522e-05	0		miR-569	0	0	1.7277e-05	0
miR-570-5p	5.8778e-06	2.11299e-06		miR-570-5p	8.93224e-06	0	1.24755e-05	0		miR-570-5p	0	0	0	0		miR-570-5p	1.11204e-05	0	0	6.19867e-06
miR-570-3p	0.000197191	0.00021747		miR-570-3p	3.14075e-05	0	5.67886e-05	2.81877e-05		miR-570-3p	7.98173e-05	6.60734e-05	9.87884e-05	0		miR-570-3p	3.61289e-05	0	9.27801e-05	4.45697e-05
miR-571	0	0		miR-571	0	0	1.62432e-05	0		miR-571	0	0	0	0		miR-571	0	0	0	0
miR-572	0	0		miR-572	3.14075e-05	0	4.74322e-05	4.6912e-05		miR-572	8.9171e-05	0.000113071	2.41581e-05	0		miR-572	0.000393949	7.33939e-05	0.000141261	8.13662e-05
miR-573	0	0		miR-573	0	3.29772e-05	9.35673e-06	5.74073e-05		miR-573	0	2.16718e-05	0	0		miR-573	0	0	1.66608e-05	2.99065e-05
miR-574-5p	0.000415402	0.000150208		miR-574-5p	0.00027351	0.000421757	0.000395949	0.000504005		miR-574-5p	0.00069759	0.000903528	0.000678526	0.000624214		miR-574-5p	0.00025567	0.000660545	0.000455562	0.000360095
miR-574-3p	0.000892926	0.000744627		miR-574-3p	0.000280803	0.000392253	0.000329678	0.000456061		miR-574-3p	0.00115981	0.000901418	0.000946483	0.00141407		miR-574-3p	0.00035324	0.00124003	0.000432462	0.000461236
miR-575	0	0		miR-575	8.73286e-06	0	0	0		miR-575	0	0	3.95354e-05	0		miR-575	0	0	1.66608e-05	0
miR-576-5p	0.000516704	0.000891762		miR-576-5p	0.000326441	0.000280014	0.000248588	0.000161828		miR-576-5p	5.21685e-05	1.29059e-05	0.000193236	3.47621e-05		miR-576-5p	2.17381e-05	2.8591e-05	9.63033e-05	0.000127023
miR-576-3p	3.45562e-05	3.02561e-05		miR-576-3p	3.68157e-05	0.000128436	6.12051e-05	6.21389e-05		miR-576-3p	2.04236e-05	4.74835e-05	6.15091e-05	0.00016069		miR-576-3p	3.23559e-05	2.8591e-05	1.7277e-05	7.4964e-05
miR-577	1.35454e-05	2.15688e-05		miR-577	3.16069e-05	0	2.18322e-05	1.40938e-05		miR-577	0	1.29059e-05	1.75522e-05	3.39547e-05		miR-577	3.23559e-05	2.8591e-05	8.18031e-05	7.10312e-05
miR-578	9.30648e-07	0		miR-578	0	0	1.9362e-05	0		miR-578	1.07666e-05	0	0	0		miR-578	1.06177e-05	4.48029e-05	0	6.19867e-06
miR-579-5p	7.28787e-06	6.94805e-06		miR-579-5p	8.93224e-06	0	4.05457e-05	6.79025e-05		miR-579-5p	0	0	0	0		miR-579-5p	1.43908e-05	0	2.50781e-05	1.01314e-05
miR-579-3p	0.000382537	0.000549784		miR-579-3p	0.000145932	0.000108766	0.000132291	5.74073e-05		miR-579-3p	7.89592e-05	4.74835e-05	4.83067e-05	9.99128e-05		miR-579-3p	3.93993e-05	0.000175379	3.2263e-05	0.000192831
miR-580-5p	8.93717e-07	7.31995e-07		miR-580-5p	0	0	6.88648e-06	0		miR-580-5p	0	0	3.95354e-05	0		miR-580-5p	0	4.48029e-05	0	9.64367e-06
miR-580-3p	1.93605e-05	1.95861e-05		miR-580-3p	8.93224e-06	0	1.3773e-05	3.39512e-05		miR-580-3p	0	0	0	3.39547e-05		miR-580-3p	0	0	0	6.19867e-06
miR-581	0	0		miR-581	0	0	0	1.40938e-05		miR-581	0	0	0	0		miR-581	1.11204e-05	0	9.47589e-06	0
miR-582-5p	0.000922669	0.000945625		miR-582-5p	0.000604916	0.0004449	0.000545132	0.000600196		miR-582-5p	0.000199624	7.89793e-05	9.66229e-05	0.000165064		miR-582-5p	0.000720114	0.0017252	0.00184713	0.00306732
miR-582-3p	5.40154e-05	5.89533e-05		miR-582-3p	9.31356e-05	8.56238e-05	0.000133588	0.000336616		miR-582-3p	7.89592e-05	0.000127521	0.000122956	0.000235732		miR-582-3p	0.000162481	0.000248773	0.000198733	0.000517289
miR-583	0	0		miR-583	1.76651e-05	0	6.80916e-05	2.81877e-05		miR-583	0	2.58118e-05	3.29295e-05	0		miR-583	2.87815e-05	0	2.84277e-05	0
miR-584-5p	6.34341e-07	3.40786e-07		miR-584-5p	3.14075e-05	0	1.62432e-05	1.40938e-05		miR-584-5p	0.000984152	0.000728038	0.000610382	0.000733568		miR-584-5p	1.43908e-05	8.57731e-05	0	5.91216e-05
miR-584-3p	2.98705e-07	0		miR-584-3p	4.53492e-05	0	5.31459e-05	2.3456e-05		miR-584-3p	9.38737e-05	8.10955e-05	9.87978e-05	8.17244e-05		miR-584-3p	5.05197e-05	7.33939e-05	7.73515e-05	0
miR-585-5p	1.86901e-05	1.87122e-05		miR-585-5p	8.73286e-06	0	9.35673e-06	0		miR-585-5p	0	2.16718e-05	0	0		miR-585-5p	0	0	0	0
miR-585-3p	2.98705e-07	0		miR-585-3p	0	0	0	0		miR-585-3p	0	0	0	1.7381e-05		miR-585-3p	0	0	0	0
miR-548a-3p	0.000610693	0.000679156		miR-548a-3p	5.82042e-05	0.000161413	7.36807e-05	7.15011e-05		miR-548a-3p	3.06354e-05	1.29059e-05	4.83162e-05	0		miR-548a-3p	2.50085e-05	0	3.56126e-05	3.16847e-05
miR-586	2.96307e-07	2.70735e-06		miR-586	0	0	1.87135e-05	1.40938e-05		miR-586	0	4.44016e-05	1.53773e-05	3.03887e-05		miR-586	0	5.71821e-05	7.8011e-06	3.21724e-05
miR-587	0	0		miR-587	4.05391e-05	0	0.00106182	0.000137239		miR-587	0	5.73075e-05	0.000399522	1.7381e-05		miR-587	0	0	0	6.19867e-06
miR-548b-5p	8.04518e-05	6.65941e-05		miR-548b-5p	0.000133874	0.00019439	0.000108113	0.000198346		miR-548b-5p	0	1.29059e-05	0	1.7381e-05		miR-548b-5p	1.11204e-05	0	0	2.59737e-05
miR-548b-3p	0.000931525	0.0010792		miR-548b-3p	0.000784293	0.000942446	0.000546953	0.000590935		miR-548b-3p	9.63961e-05	1.29059e-05	0.00031168	5.13357e-05		miR-548b-3p	8.33781e-05	0.000363137	5.1831e-05	5.64793e-05
miR-588	2.96307e-07	0		miR-588	0	0	0	1.40938e-05		miR-588	0	0	0	0		miR-588	0	2.8591e-05	0	0
miR-589-5p	0.000248536	0.00021378		miR-589-5p	0.000208991	0.00019439	0.000555537	0.000364703		miR-589-5p	4.19567e-05	0.000114615	0.000316192	0.000112113		miR-589-5p	6.86834e-05	2.8591e-05	7.73515e-05	3.21724e-05
miR-589-3p	0.000551236	0.000269638		miR-589-3p	0.000258064	0.000227367	0.000142421	0.000288571		miR-589-3p	0.000163176	1.29059e-05	0.000138324	0.000117294		miR-589-3p	0.000235241	0.000411772	0.000295522	0.00011678
miR-550a-5p	4.96233e-05	3.43522e-05		miR-550a-5p	5.29953e-05	7.57891e-05	4.93782e-05	1.40938e-05		miR-550a-5p	2.15332e-05	3.56357e-05	0	3.03887e-05		miR-550a-5p	0	2.8591e-05	5.90159e-05	2.59737e-05
miR-550a-3p	0.000823811	0.00105008		miR-550a-3p	0.000553805	0.000761364	0.000317852	0.000671998		miR-550a-3p	6.87474e-05	1.29059e-05	7.46397e-05	0.000214785		miR-550a-3p	0.000166254	0.000118197	0.000158538	0.000231294
miR-590-5p	0.00205333	0.00236053		miR-590-5p	0.00021103	0.000141743	0.000223512	0.000170158		miR-590-5p	4.77691e-05	5.73075e-05	0.000180034	0.000103479		miR-590-5p	9.39959e-05	0.000363137	0.000498698	0.000736947
miR-590-3p	0.00183716	0.00308462		miR-590-3p	0.000193165	0.000108766	0.000147361	0.00026728		miR-590-3p	9.55381e-05	1.29059e-05	9.0017e-05	5.21431e-05		miR-590-3p	3.28585e-05	0.000248773	0.00030407	0.000505318
miR-591	0	0		miR-591	0	0	3.1189e-05	3.39512e-05		miR-591	0	1.29059e-05	0	0		miR-591	0	0.000118197	2.61367e-05	1.58423e-05
miR-592	0.000113495	5.97886e-05		miR-592	8.93224e-06	0	6.88648e-06	0		miR-592	0	2.27299e-05	0	0		miR-592	4.6244e-05	5.71821e-05	0.000117416	0.000127714
miR-593-5p	0	0		miR-593-5p	8.93224e-06	0	4.80807e-05	4.22815e-05		miR-593-5p	2.09784e-05	2.16718e-05	0	0		miR-593-5p	0	2.8591e-05	0	0
miR-593-3p	0	0		miR-593-3p	0	0	2.18322e-05	0		miR-593-3p	3.11902e-05	5.62494e-05	0.000531278	3.39547e-05		miR-593-3p	3.99019e-05	5.71821e-05	9.47589e-06	0
miR-595	0	0		miR-595	1.76651e-05	3.29772e-05	6.88648e-06	4.6912e-05		miR-595	1.60241e-05	0	0	3.39547e-05		miR-595	0	2.8591e-05	9.47589e-06	2.99065e-05
miR-596	0	0		miR-596	4.01403e-05	3.29772e-05	7.74484e-05	0		miR-596	0	2.16718e-05	1.53773e-05	6.43434e-05		miR-596	5.42927e-05	8.57731e-05	0	3.26601e-05
miR-597-5p	0.000124081	0.000109505		miR-597-5p	6.30143e-05	0	8.30374e-05	4.22815e-05		miR-597-5p	1.07666e-05	0	1.75522e-05	0		miR-597-5p	0	0	1.56022e-05	3.21724e-05
miR-597-3p	2.45631e-06	3.65998e-07		miR-597-3p	4.53492e-05	6.59544e-05	7.25079e-05	0		miR-597-3p	7.31469e-05	2.16718e-05	6.36935e-05	0		miR-597-3p	0	0	6.78757e-05	1.01314e-05
miR-598-5p	3.35722e-06	3.65998e-07		miR-598-5p	8.73286e-06	0	2.4951e-05	2.3456e-05		miR-598-5p	1.02118e-05	2.27299e-05	1.75522e-05	0		miR-598-5p	0	0	9.47589e-06	9.64367e-06
miR-598-3p	0.00219605	0.00245454		miR-598-3p	0.000535985	0.000296795	0.000337089	0.000745968		miR-598-3p	4.19567e-05	2.58118e-05	4.83067e-05	0.000134675		miR-598-3p	0.000137975	7.33939e-05	0.00029429	0.000502929
miR-599	0	0		miR-599	6.36125e-05	0	5.87349e-05	2.81877e-05		miR-599	0.000121219	1.29059e-05	6.3684e-05	0		miR-599	6.164e-05	0	0.000134693	3.83711e-05
miR-548a-5p	6.0807e-05	8.63896e-05		miR-548a-5p	2.6398e-05	3.29772e-05	0	3.39512e-05		miR-548a-5p	0	0	1.53773e-05	0		miR-548a-5p	1.06177e-05	0	1.56022e-05	0
miR-600	0	0		miR-600	1.39418e-05	0	1.9362e-05	2.81877e-05		miR-600	0	0	3.29295e-05	3.47621e-05		miR-600	1.06177e-05	0.000130576	1.7277e-05	4.18161e-05
miR-601	0	0		miR-601	0	0	9.35673e-06	0		miR-601	1.07666e-05	4.33435e-05	1.53773e-05	6.79094e-05		miR-601	1.11204e-05	4.48029e-05	9.47589e-06	6.19867e-06
miR-602	1.52806e-06	0		miR-602	8.93224e-06	0	2.31297e-05	0		miR-602	1.07666e-05	2.16718e-05	0	0		miR-602	0.000114425	4.48029e-05	4.89239e-05	5.12561e-05
miR-603	1.48633e-06	1.37364e-06		miR-603	0	0	0	0		miR-603	0	0	0	0		miR-603	0	0	0	1.01314e-05
miR-604	0	0		miR-604	8.93224e-06	0	0.000159188	2.3456e-05		miR-604	1.07666e-05	0	4.17103e-05	0		miR-604	0	4.48029e-05	0	9.64367e-06
miR-605-5p	2.63938e-05	3.54669e-05		miR-605-5p	1.76651e-05	9.89315e-05	6.56214e-05	2.81877e-05		miR-605-5p	2.62359e-05	0	5.04816e-05	4.77697e-05		miR-605-5p	2.12355e-05	2.8591e-05	7.8011e-06	6.19867e-06
miR-605-3p	4.99607e-06	5.52398e-06		miR-605-3p	2.67967e-05	0	0	3.39512e-05		miR-605-3p	0	0	0	0		miR-605-3p	0	0	0	0
miR-606	0	0		miR-606	0	0	6.88648e-06	0		miR-606	2.04236e-05	4.54597e-05	4.17103e-05	3.39547e-05		miR-606	2.12355e-05	0.000163	1.66608e-05	3.61051e-05
miR-607	0	1.00028e-06		miR-607	0	0	9.35673e-06	1.40938e-05		miR-607	2.09784e-05	3.45776e-05	0	0		miR-607	3.99019e-05	2.8591e-05	2.34033e-05	0
miR-608	0	0		miR-608	2.65973e-05	0	5.49672e-05	0		miR-608	4.226e-05	1.29059e-05	1.75522e-05	0		miR-608	1.11204e-05	0	4.27976e-05	9.64367e-06
miR-609	0	0		miR-609	0	0	9.35673e-06	0		miR-609	0	0	0	0		miR-609	0	0	0	0
miR-610	0	0		miR-610	0	3.29772e-05	0.000191674	2.81877e-05		miR-610	0	1.29059e-05	0.000252499	1.7381e-05		miR-610	1.11204e-05	7.33939e-05	1.7277e-05	1.63301e-05
miR-611	0	0		miR-611	4.03397e-05	0	0.000203102	2.81877e-05		miR-611	4.80723e-05	0	3.29295e-05	3.47621e-05		miR-611	4.34762e-05	4.48029e-05	3.12044e-05	1.63301e-05
miR-612	0	0		miR-612	0.000155597	3.29772e-05	0.000110583	0		miR-612	1.07666e-05	8.41774e-05	0	0		miR-612	0	7.33939e-05	4.954e-05	3.21724e-05
miR-613	0	0		miR-613	0.000138684	0	3.24864e-05	2.3456e-05		miR-613	0.000106911	7.32953e-05	7.46397e-05	0		miR-613	0.000203388	8.96057e-05	5.90159e-05	6.19867e-06
miR-614	0	0		miR-614	0	0	1.9362e-05	0		miR-614	0	2.58118e-05	0	0		miR-614	0	2.8591e-05	1.56022e-05	0
miR-615-5p	5.21611e-06	2.08042e-06		miR-615-5p	0.000584216	0.00025051	0.0014688	0.000312027		miR-615-5p	0.000323669	0.000325255	0.000252408	7.81584e-05		miR-615-5p	0.00125556	0.000175379	0.00157127	0.000266819
miR-615-3p	0.000926629	0.000572097		miR-615-3p	0.00499687	0.00673887	0.00407866	0.00431596		miR-615-3p	0.000370528	0.00102277	0.000309577	0.000778221		miR-615-3p	0.00055185	0.00106848	0.000438632	0.000574794
miR-616-5p	2.84132e-05	3.69439e-05		miR-616-5p	8.73286e-06	0	5.74375e-05	1.40938e-05		miR-616-5p	2.15332e-05	2.27299e-05	3.51043e-05	1.7381e-05		miR-616-5p	2.55111e-05	0	0	6.19867e-06
miR-616-3p	9.33045e-07	0		miR-616-3p	1.74657e-05	0	7.36807e-05	0		miR-616-3p	5.79808e-05	3.87177e-05	0.000206376	0		miR-616-3p	4.29736e-05	0	0.000134693	2.02628e-05
miR-548c-5p	8.38165e-05	6.87751e-05		miR-548c-5p	3.51308e-05	0	0	0		miR-548c-5p	2.04236e-05	0	0	3.03887e-05		miR-548c-5p	2.50085e-05	0	1.89518e-05	3.26601e-05
miR-548c-3p	1.56613e-05	2.08841e-05		miR-548c-3p	5.94904e-05	0	2.31297e-05	2.3456e-05		miR-548c-3p	0	1.29059e-05	3.51043e-05	3.39547e-05		miR-548c-3p	1.06177e-05	2.8591e-05	4.06803e-05	2.02628e-05
miR-617	0	0		miR-617	0	0	3.43078e-05	1.40938e-05		miR-617	0	0	1.53773e-05	0		miR-617	0	4.48029e-05	3.28792e-05	6.19867e-06
miR-618	0.000237039	0.000168328		miR-618	0.000385642	0.000207698	0.000507705	0.000314192		miR-618	0	0	3.29295e-05	0		miR-618	2.12355e-05	0	1.66608e-05	1.63301e-05
miR-619-5p	5.95012e-07	3.33427e-07		miR-619-5p	0.000211628	0.000141743	0.000772013	0.000787946		miR-619-5p	0.000198766	0.00240362	0.000535671	0.000546863		miR-619-5p	0.000205653	0.00355797	0.000843942	0.00113978
miR-619-3p	0	0		miR-619-3p	1.76651e-05	3.29772e-05	7.61509e-05	1.40938e-05		miR-619-3p	1.60241e-05	4.54597e-05	5.49127e-05	0		miR-619-3p	0.000161171	8.57731e-05	7.73515e-05	6.19867e-06
miR-620	0	0		miR-620	0	0	0	2.3456e-05		miR-620	0	0	1.53773e-05	1.7381e-05		miR-620	0	2.8591e-05	9.47589e-06	6.19867e-06
miR-621	0	0		miR-621	0	0	0	0		miR-621	0	0	0	0		miR-621	0	0	7.8011e-06	0
miR-622	0	0		miR-622	8.73286e-06	0	2.18322e-05	0		miR-622	1.07666e-05	3.87177e-05	0	0		miR-622	1.11204e-05	5.71821e-05	3.4554e-05	0
miR-623	0	0		miR-623	1.39418e-05	0	6.12051e-05	0		miR-623	1.60241e-05	4.74835e-05	1.53773e-05	0		miR-623	0.000120512	7.33939e-05	0.000106265	2.59737e-05
miR-624-5p	0.000193445	0.000238223		miR-624-5p	6.17282e-05	0	1.9362e-05	5.74073e-05		miR-624-5p	2.09784e-05	0	0	0		miR-624-5p	1.06177e-05	0	1.66608e-05	8.41199e-05
miR-624-3p	2.08519e-05	1.6781e-05		miR-624-3p	0	0	9.35673e-06	6.21389e-05		miR-624-3p	0	3.56357e-05	0	6.87168e-05		miR-624-3p	0	2.8591e-05	0	3.03942e-05
miR-625-5p	1.69903e-05	2.12753e-05		miR-625-5p	2.26746e-05	0.000108766	0.000124232	0.00017952		miR-625-5p	7.89592e-05	3.56357e-05	6.15091e-05	6.43434e-05		miR-625-5p	0	0	0	1.23973e-05
miR-625-3p	0.000484904	0.000541493		miR-625-3p	0.000297715	0.000487712	0.000274063	0.000393922		miR-625-3p	0.000371134	0.000243194	0.000410621	0.000285811		miR-625-3p	0.000105116	2.8591e-05	0.000161272	7.44762e-05
miR-626	0	0		miR-626	0	3.29772e-05	0	2.3456e-05		miR-626	0	1.29059e-05	1.53773e-05	3.39547e-05		miR-626	1.11204e-05	0	6.78757e-05	1.63301e-05
miR-627-5p	4.8483e-05	4.32111e-05		miR-627-5p	5.29953e-05	4.28119e-05	9.61615e-05	2.3456e-05		miR-627-5p	4.72143e-05	0	0.00015362	0		miR-627-5p	1.11204e-05	5.71821e-05	4.17389e-05	2.59737e-05
miR-627-3p	2.78955e-06	3.59483e-06		miR-627-3p	0	0	1.62432e-05	3.75498e-05		miR-627-3p	0	3.56357e-05	0	0		miR-627-3p	0	0	3.39378e-05	2.02628e-05
miR-628-5p	9.96672e-05	6.16166e-05		miR-628-5p	0.000161758	9.89315e-05	8.43348e-05	2.81877e-05		miR-628-5p	0.000152661	0.000123381	0.000103219	5.21431e-05		miR-628-5p	0.00040376	0.000101985	0.000133148	9.17818e-05
miR-628-3p	1.715e-05	1.71501e-05		miR-628-3p	2.2874e-05	0.000118601	1.9362e-05	4.80451e-05		miR-628-3p	0	0	0	3.03887e-05		miR-628-3p	2.17381e-05	0	4.57047e-05	1.63301e-05
miR-629-5p	4.55513e-05	3.01836e-05		miR-629-5p	0.000206509	0.000240675	0.000242999	0.000185284		miR-629-5p	5.27233e-05	2.58118e-05	3.29295e-05	0		miR-629-5p	0.000174104	0.000293576	0.000120323	4.00379e-05
miR-629-3p	0.00013454	0.000189361		miR-629-3p	0.000378684	0.00038878	0.000167896	0.000240425		miR-629-3p	4.226e-05	2.58118e-05	4.83067e-05	6.51507e-05		miR-629-3p	3.61289e-05	2.8591e-05	3.2263e-05	7.67421e-05
miR-630	0	0		miR-630	0	0	6.88648e-06	0		miR-630	0	0	1.53773e-05	0		miR-630	0	2.8591e-05	9.47589e-06	1.58423e-05
miR-631	0	0		miR-631	0	0	3.43078e-05	0		miR-631	0	2.27299e-05	3.51043e-05	0		miR-631	1.06177e-05	0	7.8011e-06	1.01314e-05
miR-33b-5p	4.58253e-05	5.18158e-05		miR-33b-5p	9.35344e-05	3.29772e-05	6.9913e-05	0.000170158		miR-33b-5p	0.000101602	1.29059e-05	5.49127e-05	3.47621e-05		miR-33b-5p	3.28585e-05	2.8591e-05	4.57047e-05	0.000119157
miR-33b-3p	1.8589e-06	3.18577e-06		miR-33b-3p	0.000124543	4.28119e-05	0.000257171	2.81877e-05		miR-33b-3p	0.000501565	4.85416e-05	0.000281079	0.000162641		miR-33b-3p	0.000244096	2.8591e-05	0.000133018	1.58423e-05
miR-632	0	0		miR-632	2.2874e-05	0	9.48644e-05	0		miR-632	1.07666e-05	0	4.17103e-05	0		miR-632	2.50085e-05	2.8591e-05	2.67529e-05	0
miR-633	0	0		miR-633	1.39418e-05	0	0	0		miR-633	0	0	0	0		miR-633	0	2.8591e-05	1.56022e-05	0
miR-634	0	0		miR-634	0	0	2.55999e-05	0		miR-634	1.60241e-05	0	1.53773e-05	0		miR-634	8.23729e-05	4.48029e-05	5.01562e-05	3.90624e-05
miR-635	0	0		miR-635	8.73286e-06	0	6.88648e-06	0		miR-635	0	2.58118e-05	0	0		miR-635	1.11204e-05	0	0	0
miR-636	1.17283e-05	1.10333e-05		miR-636	0.00010484	6.59544e-05	9.36916e-05	0		miR-636	0.000132541	0.000139369	0.000100973	0.000117294		miR-636	0.00082649	0.000424152	0.000229764	8.56945e-05
miR-637	0	0		miR-637	7.21459e-05	0	3.93729e-05	2.3456e-05		miR-637	6.23803e-05	2.27299e-05	6.58684e-05	3.03887e-05		miR-637	3.23559e-05	4.48029e-05	7.67354e-05	2.87274e-05
miR-638	0	0		miR-638	0.000534834	0.000108766	0.00248039	0.00020874		miR-638	0.000543916	0.000955054	0.00254227	0.000302385		miR-638	0.00117157	0.000461289	0.000441982	9.99622e-05
miR-639	0	0		miR-639	0	0	4.13189e-05	0		miR-639	1.02118e-05	0	0	0		miR-639	9.77689e-05	2.8591e-05	4.954e-05	0
miR-640	0	0		miR-640	2.26746e-05	0	9.35673e-06	5.16437e-05		miR-640	0	0	0	1.7381e-05		miR-640	0	4.48029e-05	0	1.01314e-05
miR-641	0.000289939	0.000253482		miR-641	0.00014653	0.000421757	0.000156069	0.000172222		miR-641	2.09784e-05	0	0	1.7381e-05		miR-641	0	0	1.56022e-05	3.16847e-05
miR-642a-5p	1.56355e-05	9.68796e-06		miR-642a-5p	6.44999e-05	0	2.31297e-05	2.3456e-05		miR-642a-5p	0	0	0	0		miR-642a-5p	0	0	9.47589e-06	6.19867e-06
miR-642a-3p	1.81957e-06	1.07278e-06		miR-642a-3p	8.58883e-05	3.29772e-05	0.000107988	1.40938e-05		miR-642a-3p	1.02118e-05	4.44016e-05	0.000133902	1.7381e-05		miR-642a-3p	0	0	7.8011e-06	0
miR-643	7.09756e-06	6.22655e-06		miR-643	0	0	4.87296e-05	0		miR-643	1.07666e-05	0	1.75522e-05	0		miR-643	3.99019e-05	0	5.12148e-05	1.01314e-05
miR-644a	0	0		miR-644a	1.74657e-05	0	1.62432e-05	0		miR-644a	0	1.29059e-05	1.53773e-05	0		miR-644a	0	0	7.8011e-06	0
miR-645	0	0		miR-645	0	0	0	0		miR-645	0	0	0	0		miR-645	0	0	7.8011e-06	0
miR-646	0	0		miR-646	1.76651e-05	0	3.00162e-05	0		miR-646	0	2.16718e-05	3.51043e-05	0		miR-646	0	8.96057e-05	1.66608e-05	1.92873e-05
miR-647	0	0		miR-647	0	0	1.62432e-05	0		miR-647	0	0	0	0		miR-647	0	0	1.7277e-05	2.02628e-05
miR-648	0	0		miR-648	4.9272e-05	0	8.74536e-05	0		miR-648	0	0	5.92624e-05	0		miR-648	2.87815e-05	0	0	0
miR-649	0	0		miR-649	0	0	2.4951e-05	2.3456e-05		miR-649	0	0	1.75522e-05	0		miR-649	0	2.8591e-05	0	1.01314e-05
miR-650	0	0		miR-650	1.39418e-05	0	8.36859e-05	0		miR-650	0	0	6.58684e-05	0		miR-650	3.28585e-05	4.48029e-05	0	0
miR-651-5p	0.00040673	0.000506722		miR-651-5p	8.93224e-06	0	3.3135e-05	0		miR-651-5p	1.02118e-05	0	0	0		miR-651-5p	0	2.8591e-05	7.73515e-05	0.000145507
miR-651-3p	2.10629e-05	2.3707e-05		miR-651-3p	0	0	4.80807e-05	0		miR-651-3p	0	1.29059e-05	1.53773e-05	0		miR-651-3p	1.43908e-05	4.48029e-05	2.67529e-05	9.64367e-06
miR-652-5p	0.000364647	0.000222924		miR-652-5p	0.000149501	0.000270179	0.000301609	7.04692e-05		miR-652-5p	3.20482e-05	4.54597e-05	0.000182218	5.21431e-05		miR-652-5p	2.22408e-05	0	0.000147518	9.42513e-05
miR-652-3p	0.000382411	0.000282143		miR-652-3p	0.00112829	0.00128205	0.00134988	0.000589802		miR-652-3p	2.09784e-05	0.000162191	0.00018664	0.000232973		miR-652-3p	0.000174104	0.000264985	0.000149809	0.000243031
miR-548d-5p	0.00021003	0.000177155		miR-548d-5p	0.000166967	0.000151578	4.56105e-05	1.40938e-05		miR-548d-5p	3.70025e-05	0	1.53773e-05	0		miR-548d-5p	1.11204e-05	0	0.000117416	9.74927e-05
miR-548d-3p	0.000111202	0.000149161		miR-548d-3p	0.00013055	0	9.55129e-05	2.81877e-05		miR-548d-3p	3.70025e-05	4.54597e-05	4.83067e-05	3.03887e-05		miR-548d-3p	4.29736e-05	0	5.83998e-05	6.20789e-05
miR-661	0	0		miR-661	2.6398e-05	0	3.18375e-05	0		miR-661	2.62359e-05	1.29059e-05	1.75522e-05	5.13357e-05		miR-661	5.0017e-05	4.48029e-05	3.2263e-05	1.23973e-05
miR-662	0	0		miR-662	0	0	1.3773e-05	0		miR-662	2.62359e-05	2.16718e-05	7.24743e-05	1.7381e-05		miR-662	5.73644e-05	7.33939e-05	5.05987e-05	3.21724e-05
miR-663a	0	0		miR-663a	0.00163741	0.000533997	0.00336366	0.000321389		miR-663a	0.000528195	0.00443073	0.00334358	0.000886431		miR-663a	0.000636432	0.000955002	0.00107793	0.000533428
miR-449b-5p	2.45631e-06	2.38864e-06		miR-449b-5p	2.26746e-05	0	0	0		miR-449b-5p	0	0	0	0		miR-449b-5p	0	4.48029e-05	0	0
miR-449b-3p	1.90302e-06	3.1532e-06		miR-449b-3p	8.73286e-06	0	2.31297e-05	0		miR-449b-3p	0	4.85416e-05	3.07546e-05	0		miR-449b-3p	0	2.8591e-05	4.11228e-05	0
miR-653-5p	0	0		miR-653-5p	1.74657e-05	0	0	3.75498e-05		miR-653-5p	0	2.27299e-05	0	0		miR-653-5p	0	2.8591e-05	1.56022e-05	3.56174e-05
miR-653-3p	1.50711e-05	1.08658e-05		miR-653-3p	2.6398e-05	0	3.8724e-05	5.74073e-05		miR-653-3p	1.02118e-05	0	0	0		miR-653-3p	1.43908e-05	0	3.62288e-05	1.58423e-05
miR-411-5p	2.98705e-07	1.04021e-06		miR-411-5p	0	0	0	0		miR-411-5p	0	0	0	0		miR-411-5p	0	0	1.89518e-05	0
miR-411-3p	2.98705e-07	3.65998e-07		miR-411-3p	0	0	3.1189e-05	1.40938e-05		miR-411-3p	0	0	0	0		miR-411-3p	5.83696e-05	0	2.50781e-05	1.63301e-05
miR-654-5p	0	0		miR-654-5p	8.73286e-06	0	6.88648e-06	0		miR-654-5p	0	0	3.29295e-05	0		miR-654-5p	1.06177e-05	4.48029e-05	2.44619e-05	0
miR-654-3p	0	1.43878e-06		miR-654-3p	8.93224e-06	0	1.9362e-05	0		miR-654-3p	2.09784e-05	0	0	1.7381e-05		miR-654-3p	5.45966e-05	4.48029e-05	9.47589e-06	3.21724e-05
miR-655-5p	0	0		miR-655-5p	0	0	0	0		miR-655-5p	0	1.29059e-05	0	0		miR-655-5p	0	0	0	0
miR-655-3p	1.52326e-06	3.08806e-06		miR-655-3p	0	0	0	3.75498e-05		miR-655-3p	1.07666e-05	0	0	0		miR-655-3p	2.12355e-05	0	3.39378e-05	1.97751e-05
miR-656-5p	0	0		miR-656-5p	5.94904e-05	3.29772e-05	0.000114226	0		miR-656-5p	2.62359e-05	0	0	0		miR-656-5p	3.66315e-05	4.48029e-05	6.84918e-05	0
miR-656-3p	3.35636e-07	3.65998e-07		miR-656-3p	0	0	2.06594e-05	0		miR-656-3p	1.07666e-05	0	1.53773e-05	0		miR-656-3p	1.06177e-05	0	2.61367e-05	3.56174e-05
miR-549a-5p	0	0		miR-549a-5p	0	0	0	0		miR-549a-5p	0	0	0	0		miR-549a-5p	0	0	7.8011e-06	6.19867e-06
miR-549a-3p	2.96307e-07	0		miR-549a-3p	0	0	0	0		miR-549a-3p	1.02118e-05	0	1.75522e-05	0		miR-549a-3p	1.43908e-05	0	2.67529e-05	0
miR-657	8.91319e-07	0		miR-657	8.73286e-06	0	2.18322e-05	0		miR-657	1.07666e-05	1.29059e-05	0	0		miR-657	2.87815e-05	0	3.4554e-05	1.23973e-05
miR-658	0	0		miR-658	4.5748e-05	0	0.000159837	0		miR-658	9.02806e-05	2.58118e-05	0.000136077	1.7381e-05		miR-658	3.56262e-05	2.8591e-05	5.83998e-05	6.19867e-06
miR-659-5p	1.90062e-06	1.04757e-06		miR-659-5p	8.93224e-06	0	3.80755e-05	1.40938e-05		miR-659-5p	0	0	1.75522e-05	0		miR-659-5p	1.43908e-05	0	1.7277e-05	1.01314e-05
miR-659-3p	0	3.33427e-07		miR-659-3p	0	0	3.00162e-05	0		miR-659-3p	0	0	0	0		miR-659-3p	0	0	2.61367e-05	1.01314e-05
miR-660-5p	0.00169823	0.00211744		miR-660-5p	0.000212316	0.00025051	0.000181145	0.000118514		miR-660-5p	7.4863e-05	4.54597e-05	3.29295e-05	0		miR-660-5p	9.34933e-05	4.48029e-05	0.000260656	0.000450617
miR-660-3p	1.93028e-05	2.03138e-05		miR-660-3p	8.73286e-06	0	2.18322e-05	2.3456e-05		miR-660-3p	1.07666e-05	7.32953e-05	2.41581e-05	3.03887e-05		miR-660-3p	0	0	8.85022e-05	4.57488e-05
miR-421	0.00354466	0.00295414		miR-421	0.00240442	0.00318661	0.00150088	0.00237833		miR-421	0.000229137	0.000139369	9.0017e-05	0.000198211		miR-421	0.000338651	0.000334546	0.000631152	0.000847347
miR-542-5p	0.000378763	0.000256002		miR-542-5p	8.62871e-05	0.000184555	5.11995e-05	0.000253186		miR-542-5p	0	0	1.53773e-05	3.47621e-05		miR-542-5p	2.17381e-05	2.8591e-05	1.89518e-05	2.2041e-05
miR-542-3p	0.00113953	0.000948478		miR-542-3p	0.000121617	7.57891e-05	0.000146712	0.000151332		miR-542-3p	0	4.44016e-05	1.75522e-05	1.7381e-05		miR-542-3p	5.4094e-05	0.000130576	0.000153644	0.000156818
miR-758-5p	0	0		miR-758-5p	0	0	6.88648e-06	0		miR-758-5p	0	0	0	0		miR-758-5p	0	0	2.61367e-05	0
miR-758-3p	1.52326e-06	1.03285e-06		miR-758-3p	0	0	1.9362e-05	0		miR-758-3p	0	0	3.07546e-05	0		miR-758-3p	2.50085e-05	0	2.44619e-05	1.97751e-05
miR-1264	0	0		miR-1264	0	0	1.87135e-05	3.39512e-05		miR-1264	1.02118e-05	1.29059e-05	0	0		miR-1264	1.11204e-05	2.8591e-05	0	0
miR-671-5p	0.000453079	0.000212869		miR-671-5p	0.000451492	0.000365638	0.000589695	0.000717578		miR-671-5p	0.000301226	0.000319085	0.000491776	0.000379848		miR-671-5p	0.000249632	0.000146788	0.000454365	0.00041934
miR-671-3p	3.65249e-05	2.61041e-05		miR-671-3p	0.00018051	0.000118601	0.000136183	0.000189914		miR-671-3p	0.000153519	5.62494e-05	0.000259105	1.7381e-05		miR-671-3p	3.93993e-05	4.48029e-05	9.47589e-06	3.21724e-05
miR-668-5p	0	0		miR-668-5p	0	0	6.31511e-05	1.40938e-05		miR-668-5p	0	1.29059e-05	0	0		miR-668-5p	7.27604e-05	7.33939e-05	4.954e-05	1.01314e-05
miR-668-3p	0	0		miR-668-3p	6.30143e-05	0	3.56052e-05	0		miR-668-3p	0.000276615	7.43534e-05	3.51043e-05	8.60978e-05		miR-668-3p	0.000592453	0.000391728	0.000426075	0.000120225
miR-550a-3-5p	2.98705e-07	3.40786e-07		miR-550a-3-5p	8.73286e-06	0	7.92697e-05	0		miR-550a-3-5p	0	0	1.75522e-05	0		miR-550a-3-5p	0	0	9.47589e-06	1.01314e-05
miR-767-5p	2.16e-06	7.06783e-07		miR-767-5p	0	0	0	5.16437e-05		miR-767-5p	7.34502e-05	0.000127521	0.00021522	0.00029375		miR-767-5p	1.06177e-05	0.000236394	7.84102e-05	6.77898e-05
miR-767-3p	0	0		miR-767-3p	0	0	3.56052e-05	0		miR-767-3p	9.99376e-05	6.03894e-05	2.41581e-05	0.000146875		miR-767-3p	3.61289e-05	0	2.50781e-05	3.21724e-05
miR-1224-5p	0	0		miR-1224-5p	8.93224e-06	0	0.000116172	0		miR-1224-5p	1.07666e-05	2.58118e-05	3.51043e-05	0		miR-1224-5p	3.56262e-05	7.33939e-05	0.00010794	2.47947e-05
miR-1224-3p	5.92614e-07	1.39885e-06		miR-1224-3p	4.05391e-05	0	8.17399e-05	3.39512e-05		miR-1224-3p	4.66595e-05	3.45776e-05	4.17103e-05	0		miR-1224-3p	0.000115231	0.000236394	7.56768e-05	2.2041e-05
miR-151b	1.82676e-06	1.71442e-06		miR-151b	8.93224e-06	0	2.31297e-05	4.80451e-05		miR-151b	0	1.29059e-05	5.70875e-05	0		miR-151b	3.93993e-05	8.96057e-05	0	0
miR-320b	0.000144031	0.000126902		miR-320b	0.000363855	0.00103443	0.000477165	0.00174779		miR-320b	0.00019047	0.000395469	0.000316183	0.000954453		miR-320b	0.000130627	0.000142955	7.35595e-05	0.000203561
miR-320c	2.89113e-05	3.0455e-05		miR-320c	0.000102068	0.000237202	0.000126827	0.000521799		miR-320c	3.20482e-05	5.16236e-05	0.000122946	0.000229407		miR-320c	1.11204e-05	5.71821e-05	1.56022e-05	7.44762e-05
miR-1296-5p	0.0010878	0.000995901		miR-1296-5p	0.00237428	0.00318025	0.00221329	0.00304683		miR-1296-5p	0.000200482	0.000184828	0.000331498	0.000407478		miR-1296-5p	0.000314542	0.000220182	0.000350667	0.000341011
miR-1296-3p	3.67365e-05	3.86188e-05		miR-1296-3p	4.94713e-05	0	0.000124881	2.81877e-05		miR-1296-3p	0	0	1.75522e-05	0		miR-1296-3p	3.28585e-05	0	5.96321e-05	3.44383e-05
miR-1468-5p	6.34341e-07	1.72178e-06		miR-1468-5p	0	0	0	0		miR-1468-5p	0	0	2.41581e-05	0		miR-1468-5p	1.06177e-05	4.48029e-05	2.61367e-05	0
miR-1468-3p	0	3.33427e-07		miR-1468-3p	8.73286e-06	0	0	2.3456e-05		miR-1468-3p	1.07666e-05	0	0	0		miR-1468-3p	1.43908e-05	0	0	1.01314e-05
miR-1323	2.90513e-06	2.81242e-06		miR-1323	0	0	5.36698e-05	0		miR-1323	0	1.29059e-05	0	6.07773e-05		miR-1323	0	2.8591e-05	6.6817e-05	1.63301e-05
miR-1271-5p	0.000194679	0.000225538		miR-1271-5p	7.36315e-05	0.000108766	0.000113054	0.000132507		miR-1271-5p	2.09784e-05	0	0	0		miR-1271-5p	2.55111e-05	2.8591e-05	2.61367e-05	9.64367e-06
miR-1271-3p	0.000195443	0.000224366		miR-1271-3p	4.03397e-05	6.59544e-05	8.25131e-05	4.22815e-05		miR-1271-3p	0	1.29059e-05	4.17103e-05	1.7381e-05		miR-1271-3p	2.50085e-05	2.8591e-05	8.57688e-05	4.89902e-05
miR-1301-5p	0	0		miR-1301-5p	8.93224e-06	0	0	0		miR-1301-5p	0	0	0	0		miR-1301-5p	1.06177e-05	0	7.8011e-06	0
miR-1301-3p	0.000761319	0.000298068		miR-1301-3p	0.000555534	0.00108419	0.000582807	0.000592999		miR-1301-3p	6.32384e-05	0.000194652	0.000175603	6.07773e-05		miR-1301-3p	0.000238511	0.000363137	0.0003143	0.00020779
miR-454-5p	6.50861e-05	9.33258e-05		miR-454-5p	4.03397e-05	0	5.0551e-05	0		miR-454-5p	2.15332e-05	0	1.53773e-05	0		miR-454-5p	1.06177e-05	2.8591e-05	9.47589e-06	3.83711e-05
miR-454-3p	0.00119197	0.00117305		miR-454-3p	0.000409159	0.000260344	0.000305501	0.00170732		miR-454-3p	0.000194921	0.000113557	9.87978e-05	0.0011384		miR-454-3p	0.000204697	0.000359304	0.000541504	0.000665873
miR-1185-5p	0	0		miR-1185-5p	0	0	2.31297e-05	0		miR-1185-5p	1.07666e-05	0	3.95354e-05	1.7381e-05		miR-1185-5p	0	0	9.47589e-06	6.19867e-06
miR-1185-2-3p	0	0		miR-1185-2-3p	0	0	1.62432e-05	3.75498e-05		miR-1185-2-3p	1.07666e-05	0	1.53773e-05	0		miR-1185-2-3p	0	5.71821e-05	1.7277e-05	0
miR-449c-5p	7.51056e-05	2.46747e-05		miR-449c-5p	0	0	0	0		miR-449c-5p	0	0	0	0		miR-449c-5p	1.06177e-05	0	7.8011e-06	0
miR-449c-3p	0	0		miR-449c-3p	0	0	0	0		miR-449c-3p	1.07666e-05	1.29059e-05	0	0		miR-449c-3p	0	0	9.47589e-06	0
miR-1283	1.30321e-06	3.65998e-07		miR-1283	0	0	6.88648e-06	0		miR-1283	0	0	2.41581e-05	0		miR-1283	0	5.71821e-05	3.79036e-05	1.97751e-05
miR-769-5p	0.000972057	0.000560209		miR-769-5p	0.000642773	0.000501019	0.000467035	0.000408418		miR-769-5p	0.000122077	0.000176063	0.000210798	0.000167822		miR-769-5p	0.00022996	0.000187758	0.000302265	0.000466448
miR-769-3p	0.000183555	5.39782e-05		miR-769-3p	0.000321631	0.000316464	0.0019132	0.000185284		miR-769-3p	3.1745e-05	3.45776e-05	0.000331579	4.77697e-05		miR-769-3p	5.10223e-05	0.000200137	9.80214e-05	9.8184e-05
miR-766-5p	2.49084e-06	7.31995e-07		miR-766-5p	8.93224e-06	4.28119e-05	2.87187e-05	2.3456e-05		miR-766-5p	0	0	2.41581e-05	3.39547e-05		miR-766-5p	5.83696e-05	0	7.56768e-05	3.95501e-05
miR-766-3p	0.000483437	0.00034229		miR-766-3p	0.000657648	0.000398615	0.000476516	0.000947105		miR-766-3p	5.30266e-05	8.20612e-05	1.53773e-05	0.000116486		miR-766-3p	0.000690724	0.000774909	0.000984987	0.000457507
miR-378d	2.69936e-05	6.61504e-05		miR-378d	1.76651e-05	9.89315e-05	5.99077e-05	0.00010442		miR-378d	3.1745e-05	1.29059e-05	1.53773e-05	3.47621e-05		miR-378d	0	0	9.47589e-06	2.87274e-05
miR-1185-1-3p	1.22695e-06	1.77221e-06		miR-1185-1-3p	8.73286e-06	0	1.87135e-05	1.40938e-05		miR-1185-1-3p	0	2.16718e-05	0	0		miR-1185-1-3p	2.50085e-05	2.8591e-05	5.28896e-05	2.59737e-05
miR-762	0	0		miR-762	0.000978925	0.000378945	0.00146825	0.000154931		miR-762	0.000715942	0.00260117	0.000478512	0.00030687		miR-762	0.00636141	0.0011628	0.00162503	0.000311765
miR-802	0	0		miR-802	0	0	1.3773e-05	0		miR-802	0	0	0	1.7381e-05		miR-802	0	2.8591e-05	1.66608e-05	0
miR-670-5p	0	0		miR-670-5p	0	0	6.88648e-06	0		miR-670-5p	0	0	6.58589e-05	0		miR-670-5p	0	5.71821e-05	2.61367e-05	0
miR-670-3p	0	0		miR-670-3p	0	0	0	0		miR-670-3p	0	0	0	3.03887e-05		miR-670-3p	0	0	7.8011e-06	1.97751e-05
miR-1298-5p	5.9741e-07	3.40786e-07		miR-1298-5p	8.93224e-06	0	9.35673e-06	1.40938e-05		miR-1298-5p	0	3.45776e-05	0	0		miR-1298-5p	2.55111e-05	0	3.56126e-05	6.19867e-06
miR-1298-3p	0	0		miR-1298-3p	0	0	2.4951e-05	0		miR-1298-3p	1.60241e-05	0	0	0		miR-1298-3p	1.43908e-05	0	9.47589e-06	2.99065e-05
miR-2113	0	0		miR-2113	0	3.29772e-05	8.05671e-05	6.79025e-05		miR-2113	1.02118e-05	2.16718e-05	3.29295e-05	0		miR-2113	1.43908e-05	7.33939e-05	2.61367e-05	2.59737e-05
miR-761	0	0		miR-761	0	0	2.4951e-05	0		miR-761	0	0	1.53773e-05	0		miR-761	1.43908e-05	0	4.27976e-05	1.01314e-05
miR-764	0	0		miR-764	1.39418e-05	0	1.3773e-05	1.40938e-05		miR-764	0	1.29059e-05	0	0		miR-764	0	0	0	6.19867e-06
miR-759	0	0		miR-759	8.73286e-06	0	0	0		miR-759	0	2.27299e-05	0	0		miR-759	0	0	7.8011e-06	0
miR-765	0	0		miR-765	8.93224e-06	0	0.000126178	0		miR-765	3.1745e-05	0	1.53773e-05	0		miR-765	1.43908e-05	2.8591e-05	7.8011e-06	0
miR-770-5p	0	0		miR-770-5p	0	0	1.24755e-05	0		miR-770-5p	1.02118e-05	1.29059e-05	1.75522e-05	0		miR-770-5p	0	4.48029e-05	9.47589e-06	0
miR-675-5p	4.91501e-06	0		miR-675-5p	0	0	9.05724e-05	0		miR-675-5p	1.02118e-05	0	3.95354e-05	0		miR-675-5p	1.11204e-05	0	3.39378e-05	1.8596e-05
miR-675-3p	0	6.74213e-07		miR-675-3p	4.90726e-05	0	4.18431e-05	0		miR-675-3p	0	0	1.75522e-05	0		miR-675-3p	3.66315e-05	0	0	6.19867e-06
miR-298	2.71568e-06	1.34107e-06		miR-298	8.73286e-06	0	7.30321e-05	0		miR-298	0	3.45776e-05	1.53773e-05	3.03887e-05		miR-298	1.11204e-05	2.8591e-05	1.89518e-05	2.2041e-05
miR-891a-5p	3.57969e-05	2.32181e-05		miR-891a-5p	1.39418e-05	0	4.36645e-05	0		miR-891a-5p	0	0	0	0		miR-891a-5p	0	0	9.47589e-06	0
miR-891a-3p	2.96307e-07	3.65998e-07		miR-891a-3p	0	0	1.62432e-05	1.40938e-05		miR-891a-3p	1.07666e-05	3.45776e-05	0	0		miR-891a-3p	0	2.8591e-05	2.67529e-05	3.65929e-05
miR-300	0	0		miR-300	0	0	4.67836e-05	5.74073e-05		miR-300	0	0	0	0		miR-300	0	0	1.7277e-05	6.19867e-06
miR-892a	6.31943e-07	0		miR-892a	0	0	1.24755e-05	2.3456e-05		miR-892a	0	2.58118e-05	0	0		miR-892a	2.55111e-05	2.8591e-05	1.7277e-05	6.19867e-06
miR-450b-5p	0.000927954	0.000953343		miR-450b-5p	0.000126627	0.000118601	6.88648e-06	7.04692e-05		miR-450b-5p	2.09784e-05	2.16718e-05	3.29295e-05	0		miR-450b-5p	2.50085e-05	0	5.45644e-05	0.000100938
miR-450b-3p	3.00122e-05	2.12501e-05		miR-450b-3p	0	0	0	0		miR-450b-3p	0	4.54597e-05	1.53773e-05	3.39547e-05		miR-450b-3p	1.43908e-05	0	1.56022e-05	1.23973e-05
miR-874-5p	0.000115665	4.08288e-05		miR-874-5p	0.000140768	0.000128436	0.000162307	9.49571e-05		miR-874-5p	9.55381e-05	4.74835e-05	1.53773e-05	3.03887e-05		miR-874-5p	0	0.000146788	6.06907e-05	2.82397e-05
miR-874-3p	0.000320258	0.000185085		miR-874-3p	0.000381655	7.57891e-05	0.000349165	0.000248455		miR-874-3p	3.1745e-05	4.74835e-05	9.4448e-05	5.13357e-05		miR-874-3p	5.73644e-05	0.000118197	5.28896e-05	8.98308e-05
miR-890	2.96307e-07	3.40786e-07		miR-890	0	0	3.80755e-05	0		miR-890	0	0	1.53773e-05	0		miR-890	1.06177e-05	0	2.84277e-05	9.64367e-06
miR-891b	9.45266e-06	5.8427e-06		miR-891b	0	0	0	0		miR-891b	4.77691e-05	3.45776e-05	1.53773e-05	0		miR-891b	2.17381e-05	4.48029e-05	1.56022e-05	1.58423e-05
miR-888-5p	3.08585e-06	7.33926e-06		miR-888-5p	0	0	1.3773e-05	0		miR-888-5p	2.09784e-05	0	0	0		miR-888-5p	0	0	7.8011e-06	0
miR-888-3p	0	0		miR-888-3p	8.93224e-06	0	1.3773e-05	0		miR-888-3p	0.00013694	0	7.24648e-05	0.000108547		miR-888-3p	0.000172596	8.96057e-05	0.0003269	4.50575e-05
miR-892b	6.34341e-07	1.02236e-06		miR-892b	0	0	1.62432e-05	0		miR-892b	3.22997e-05	1.29059e-05	0	1.7381e-05		miR-892b	5.05197e-05	0	7.62929e-05	4.96815e-05
miR-541-5p	2.96307e-07	0		miR-541-5p	0	0	1.3773e-05	0		miR-541-5p	1.02118e-05	0	2.41581e-05	0		miR-541-5p	2.55111e-05	7.33939e-05	4.17389e-05	0
miR-541-3p	0	0		miR-541-3p	8.93224e-06	0	3.93729e-05	1.40938e-05		miR-541-3p	1.02118e-05	1.29059e-05	0	0		miR-541-3p	0	0	0	0
miR-889-5p	0	0		miR-889-5p	0	0	0	0		miR-889-5p	1.02118e-05	0	0	3.03887e-05		miR-889-5p	0	0	0	0
miR-889-3p	3.35636e-07	1.37364e-06		miR-889-3p	8.93224e-06	0	6.88648e-06	0		miR-889-3p	1.02118e-05	0	0	0		miR-889-3p	1.06177e-05	0	4.954e-05	3.49261e-05
miR-875-5p	5.92614e-07	6.74213e-07		miR-875-5p	8.93224e-06	0	0.000101102	8.55949e-05		miR-875-5p	3.11902e-05	2.27299e-05	0.000105394	4.77697e-05		miR-875-5p	3.56262e-05	2.8591e-05	3.4554e-05	3.26601e-05
miR-875-3p	0	0		miR-875-3p	1.39418e-05	0	4.67836e-05	0		miR-875-3p	1.02118e-05	1.29059e-05	6.58684e-05	0		miR-875-3p	0	0	4.11228e-05	1.63301e-05
miR-876-5p	0.000495995	0.000372816		miR-876-5p	0	0	1.62432e-05	4.22815e-05		miR-876-5p	5.85356e-05	2.27299e-05	0.000114175	7.81584e-05		miR-876-5p	5.73644e-05	0.000187758	0.000426111	0.000256404
miR-876-3p	6.87424e-05	3.48537e-05		miR-876-3p	0	0	0	0		miR-876-3p	1.60241e-05	2.27299e-05	0	0		miR-876-3p	2.17381e-05	5.71821e-05	9.40124e-05	7.39885e-05
miR-708-5p	0.00250115	0.00159125		miR-708-5p	0.00108904	0.000866657	0.000724979	0.000445768		miR-708-5p	4.226e-05	1.29059e-05	5.70875e-05	0.000116486		miR-708-5p	0.000573588	0.000778742	0.00146296	0.00093487
miR-708-3p	8.00866e-05	5.90353e-05		miR-708-3p	7.12585e-05	0	7.30318e-05	5.16437e-05		miR-708-3p	1.02118e-05	0	0	3.03887e-05		miR-708-3p	2.87815e-05	0.000101985	0.000309406	6.89689e-05
miR-147b-5p	3.08825e-06	6.74213e-07		miR-147b-5p	8.73286e-06	7.57891e-05	5.49672e-05	3.39512e-05		miR-147b-5p	0	1.29059e-05	0.000136149	0		miR-147b-5p	1.06177e-05	0	7.8011e-06	1.01314e-05
miR-147b-3p	7.83875e-06	7.07097e-06		miR-147b-3p	0	0	0	2.3456e-05		miR-147b-3p	0	2.27299e-05	7.24648e-05	1.7381e-05		miR-147b-3p	0	0	1.66608e-05	1.63301e-05
miR-190b-5p	1.87472e-05	1.1801e-05		miR-190b-5p	1.39418e-05	0	2.18322e-05	1.40938e-05		miR-190b-5p	0	2.16718e-05	0	0		miR-190b-5p	0	0.000130576	2.50781e-05	2.25287e-05
miR-190b-3p	0	6.74213e-07		miR-190b-3p	0	0	1.9362e-05	0		miR-190b-3p	2.62359e-05	0	0	1.7381e-05		miR-190b-3p	0	2.8591e-05	0	2.02628e-05
miR-744-5p	0.00107671	0.000674718		miR-744-5p	0.00250562	0.00324968	0.00293762	0.00359743		miR-744-5p	0.000541445	0.000314373	0.00047649	0.000871585		miR-744-5p	0.000638802	0.00110179	0.00105784	0.000854276
miR-744-3p	0.000132454	9.13757e-05		miR-744-3p	0.0001755	0.000204225	0.000146837	0.00021707		miR-744-3p	0.000121219	7.89793e-05	5.70875e-05	0.000117294		miR-744-3p	3.56262e-05	0.000163	9.63033e-05	0.000109402
miR-885-5p	1.10474e-05	7.37918e-06		miR-885-5p	8.93224e-06	0	0	0		miR-885-5p	0	1.29059e-05	1.53773e-05	3.39547e-05		miR-885-5p	5.83696e-05	8.96057e-05	7.8011e-06	2.94187e-05
miR-885-3p	2.96307e-07	0		miR-885-3p	0	0	3.80755e-05	1.40938e-05		miR-885-3p	1.07666e-05	1.29059e-05	0	0		miR-885-3p	3.56262e-05	4.48029e-05	1.56022e-05	3.26601e-05
miR-877-5p	2.42878e-05	1.64476e-05		miR-877-5p	0.000289735	0.000207698	0.000295371	0.000362538		miR-877-5p	4.72143e-05	0.000103825	5.92624e-05	0.000181637		miR-877-5p	5.7867e-05	0.000232561	0.000162504	0.000144532
miR-877-3p	3.95924e-05	5.09552e-05		miR-877-3p	0.000242636	3.29772e-05	0.000265879	0.000323855		miR-877-3p	9.52866e-05	0.000130603	9.0017e-05	0.000150441		miR-877-3p	0.000251897	0.000114364	0.000177048	7.44762e-05
miR-887-5p	0	0		miR-887-5p	0	0	7.927e-05	0		miR-887-5p	0	0	0	0		miR-887-5p	1.11204e-05	0	1.56022e-05	9.64367e-06
miR-887-3p	1.3425e-05	1.66139e-05		miR-887-3p	2.67967e-05	0	2.31297e-05	1.40938e-05		miR-887-3p	5.30266e-05	4.85416e-05	7.90613e-05	0.000146068		miR-887-3p	4.72493e-05	8.96057e-05	4.17389e-05	3.88588e-05
miR-665	0	0		miR-665	8.42034e-05	0.000108766	0.000442608	6.10059e-05		miR-665	2.09784e-05	0.000173946	0.000215157	8.17244e-05		miR-665	3.56262e-05	0.000101985	9.35699e-05	5.76584e-05
miR-873-5p	2.11023e-05	2.07849e-05		miR-873-5p	0	0	6.88648e-06	0		miR-873-5p	3.64477e-05	0	0	0		miR-873-5p	2.12355e-05	0.000101985	0.00010243	4.80147e-05
miR-873-3p	1.27264e-05	7.29619e-06		miR-873-3p	4.90726e-05	0	0.000174907	1.40938e-05		miR-873-3p	5.35814e-05	2.16718e-05	0	3.39547e-05		miR-873-3p	0.00151082	0.000554728	0.000515411	0.000127399
miR-543	2.49564e-06	1.00028e-06		miR-543	0	0	1.9362e-05	1.40938e-05		miR-543	0	0	0	0		miR-543	2.55111e-05	7.33939e-05	2.50781e-05	4.52611e-05
miR-374b-5p	0.00546682	0.00587493		miR-374b-5p	0.00948485	0.0112075	0.00712751	0.00795355		miR-374b-5p	0.00249776	0.0017668	0.00111974	0.0019188		miR-374b-5p	0.00164075	0.00369917	0.00386699	0.00451203
miR-374b-3p	0.000157379	0.000227137		miR-374b-3p	0.000193165	0.000161413	0.000107988	1.40938e-05		miR-374b-3p	8.42167e-05	0	1.75522e-05	0		miR-374b-3p	5.4094e-05	7.33939e-05	0.000306057	0.000101253
miR-760	4.58177e-06	1.37364e-06		miR-760	1.39418e-05	7.57891e-05	3.93729e-05	0		miR-760	1.07666e-05	1.29059e-05	1.53773e-05	0		miR-760	6.52144e-05	8.57731e-05	7.50606e-05	1.23973e-05
miR-301b-5p	4.45709e-05	3.88061e-05		miR-301b-5p	0.000203383	0.000118601	0.000210512	0.00012531		miR-301b-5p	2.62359e-05	6.03894e-05	0.000122956	0		miR-301b-5p	0.000202885	0.000302122	0.00013976	5.69671e-05
miR-301b-3p	0.00261862	0.00248776		miR-301b-3p	0.00138637	0.000632928	0.00133054	0.000784448		miR-301b-3p	0.000221712	4.74835e-05	8.5586e-05	0.000138241		miR-301b-3p	0.000271171	0.000664378	0.00178665	0.00141398
miR-216b-5p	2.91071e-05	1.29137e-05		miR-216b-5p	1.39418e-05	0	2.62485e-05	1.40938e-05		miR-216b-5p	0	0	1.75522e-05	0		miR-216b-5p	0	0	0	6.19867e-06
miR-216b-3p	1.81957e-06	6.74213e-07		miR-216b-3p	0	4.28119e-05	0	0		miR-216b-3p	1.02118e-05	0	1.75522e-05	0		miR-216b-3p	0	0	0	0
miR-208b-5p	0	0		miR-208b-5p	0	0	0	0		miR-208b-5p	0	1.29059e-05	0	0		miR-208b-5p	0	0	0	1.01314e-05
miR-208b-3p	5.95012e-07	1.04757e-06		miR-208b-3p	8.73286e-06	3.29772e-05	2.31297e-05	3.39512e-05		miR-208b-3p	0	0	3.29295e-05	6.87168e-05		miR-208b-3p	1.43908e-05	2.8591e-05	1.7277e-05	0
miR-920	0	0		miR-920	0	0	0	0		miR-920	2.15332e-05	0	1.75522e-05	0		miR-920	0	2.8591e-05	9.47589e-06	0
miR-921	0	0		miR-921	0	0	3.56052e-05	0		miR-921	2.09784e-05	4.85416e-05	1.75522e-05	3.47621e-05		miR-921	0	7.33939e-05	9.47589e-06	1.8596e-05
miR-922	0	0		miR-922	1.78645e-05	0.000118601	2.18322e-05	1.40938e-05		miR-922	4.83238e-05	0	4.17103e-05	0.000159883		miR-922	8.28755e-05	4.48029e-05	1.66608e-05	2.64615e-05
miR-924	0	0		miR-924	0	0	0	2.3456e-05		miR-924	0	0	0	0		miR-924	0	0	7.8011e-06	9.64367e-06
miR-509-3-5p	8.93717e-07	6.66855e-07		miR-509-3-5p	2.26746e-05	3.29772e-05	1.62432e-05	0		miR-509-3-5p	0	0	0	0		miR-509-3-5p	2.87815e-05	0	0	0
miR-933	5.35031e-06	4.9002e-06		miR-933	2.6398e-05	3.29772e-05	2.18322e-05	2.3456e-05		miR-933	2.67907e-05	0	6.58589e-05	0		miR-933	0	0	9.47589e-06	1.97751e-05
miR-934	2.1624e-06	3.65998e-07		miR-934	0	0	0	0		miR-934	0	0	3.95354e-05	1.7381e-05		miR-934	1.43908e-05	0	3.2263e-05	6.19867e-06
miR-935	0.000746322	0.000558842		miR-935	0.000430393	0.00061962	0.000457678	0.000947105		miR-935	0.000594168	0.000528766	0.000458856	0.000784097		miR-935	0.000324657	0.000273531	0.000446216	0.000239759
miR-936	0	0		miR-936	0	0	8.68047e-05	0		miR-936	1.07666e-05	2.27299e-05	7.68146e-05	0		miR-936	0	0	1.7277e-05	1.01314e-05
miR-937-5p	0	0		miR-937-5p	8.2165e-05	0	6.43239e-05	1.40938e-05		miR-937-5p	7.78496e-05	7.89793e-05	0	1.7381e-05		miR-937-5p	8.99189e-05	0.000101985	0.000101813	2.2041e-05
miR-937-3p	8.72106e-06	8.31433e-06		miR-937-3p	2.67967e-05	3.29772e-05	0.000261712	6.10059e-05		miR-937-3p	1.02118e-05	4.74835e-05	0	3.03887e-05		miR-937-3p	0	0	2.61367e-05	6.19867e-06
miR-938	2.11827e-06	3.77699e-06		miR-938	1.39418e-05	0	2.31297e-05	0		miR-938	1.07666e-05	1.29059e-05	3.95354e-05	0		miR-938	0	2.8591e-05	0	0
miR-939-5p	2.98705e-07	3.33427e-07		miR-939-5p	0.000238913	3.29772e-05	0.000774456	2.3456e-05		miR-939-5p	2.67907e-05	7.79212e-05	0.000504998	0		miR-939-5p	0.000231468	7.33939e-05	0.000115567	8.11626e-05
miR-939-3p	0	3.65998e-07		miR-939-3p	0	0	9.12213e-05	3.39512e-05		miR-939-3p	1.02118e-05	2.16718e-05	0	0		miR-939-3p	0	8.57731e-05	2.34033e-05	0
miR-940	0.000198733	0.000107901		miR-940	0.00288982	0.000487712	0.00242884	0.000922719		miR-940	0.000715136	0.00126577	0.00214729	0.000469063		miR-940	0.00294839	0.000812047	0.00165959	0.000348988
miR-941	0.000287961	0.000151823		miR-941	0.0010373	0.00138446	0.00114443	0.00121582		miR-941	0.000146597	7.12715e-05	0.000270051	0.000177264		miR-941	0.000177678	0.000379349	0.000216184	0.00015504
miR-942-5p	5.92366e-05	5.21086e-05		miR-942-5p	4.40631e-05	0	3.69027e-05	0.00011265		miR-942-5p	3.06354e-05	2.16718e-05	3.51043e-05	4.77697e-05		miR-942-5p	2.17381e-05	2.8591e-05	1.89518e-05	2.82397e-05
miR-942-3p	8.66974e-06	1.32208e-05		miR-942-3p	3.68157e-05	0	6.88648e-06	1.40938e-05		miR-942-3p	5.32781e-05	0.000318606	0.000112	6.51507e-05		miR-942-3p	0.000101343	0.000191591	2.67529e-05	8.96272e-05
miR-943	0	3.40786e-07		miR-943	1.39418e-05	0	0	2.3456e-05		miR-943	0	0	0	0		miR-943	1.11204e-05	0	0	0
miR-944	0	3.65998e-07		miR-944	0	0	0	5.74073e-05		miR-944	0	3.56357e-05	1.75522e-05	0		miR-944	1.43908e-05	2.8591e-05	0	1.97751e-05
miR-297	0	0		miR-297	0	0	9.35673e-06	0		miR-297	0	0	1.75522e-05	0		miR-297	1.11204e-05	0	2.61367e-05	6.19867e-06
miR-1178-5p	0	0		miR-1178-5p	0	0	0	0		miR-1178-5p	0	0	1.75522e-05	0		miR-1178-5p	0	0	1.66608e-05	0
miR-1178-3p	0	0		miR-1178-3p	0	0	2.18322e-05	4.80451e-05		miR-1178-3p	0	0	2.41581e-05	0		miR-1178-3p	0	2.8591e-05	7.8011e-06	0
miR-1179	8.91319e-07	1.72914e-06		miR-1179	0	0	2.18322e-05	0		miR-1179	0	4.85416e-05	0	1.7381e-05		miR-1179	0	4.48029e-05	0	0
miR-1180-5p	1.16472e-05	1.32502e-05		miR-1180-5p	0.00173397	0.000468042	0.004835	0.00115738		miR-1180-5p	0.000615198	0.000313887	0.000840836	0.000235732		miR-1180-5p	0.000724644	0.000146788	0.000272336	5.81461e-05
miR-1180-3p	0.00124731	0.000742631		miR-1180-3p	0.00223012	0.00323926	0.00192672	0.00233832		miR-1180-3p	0.000410872	0.000353669	0.00055113	0.000576444		miR-1180-3p	0.000486182	0.000840638	0.00047887	0.000565508
miR-1181	0	0		miR-1181	0.00104839	0.000161413	0.000561375	0.000242691		miR-1181	4.77691e-05	0.000153333	0.000184374	0.000150441		miR-1181	0.000239517	0.000146788	8.85455e-05	6.79934e-05
miR-1182	0	0		miR-1182	0	0	0.000101102	3.75498e-05		miR-1182	4.77691e-05	4.74835e-05	0	0		miR-1182	0.000402301	5.71821e-05	0.000216496	4.57488e-05
miR-1183	0	0		miR-1183	8.93224e-06	0	1.24755e-05	4.22815e-05		miR-1183	3.11902e-05	0	2.41581e-05	0		miR-1183	2.87815e-05	2.8591e-05	5.28896e-05	4.18161e-05
miR-1184	0	0		miR-1184	0	0	9.35673e-06	0		miR-1184	0	0	0	0		miR-1184	1.06177e-05	0	1.7277e-05	0
miR-1225-5p	0	0		miR-1225-5p	8.93224e-06	0	2.87187e-05	0		miR-1225-5p	2.67907e-05	0	0	0		miR-1225-5p	5.7867e-05	4.48029e-05	5.05987e-05	2.25287e-05
miR-1225-3p	0	0		miR-1225-3p	0	0	5.56161e-05	0		miR-1225-3p	6.93022e-05	4.74835e-05	5.49127e-05	0		miR-1225-3p	0.000122777	7.33939e-05	4.17389e-05	9.64367e-06
miR-1226-5p	1.09831e-05	4.1682e-06		miR-1226-5p	1.74657e-05	7.57891e-05	6.9913e-05	0		miR-1226-5p	1.07666e-05	2.16718e-05	0	0		miR-1226-5p	0	4.48029e-05	2.44619e-05	6.19867e-06
miR-1226-3p	9.70686e-05	9.49348e-05		miR-1226-3p	6.19275e-05	0.000128436	0.000147361	0.000183119		miR-1226-3p	1.60241e-05	3.45776e-05	9.0017e-05	6.51507e-05		miR-1226-3p	3.93993e-05	2.8591e-05	5.05987e-05	1.23973e-05
miR-1227-5p	0	0		miR-1227-5p	8.73286e-06	0	5.11999e-05	0		miR-1227-5p	0	0	6.80338e-05	0		miR-1227-5p	0	0	9.47589e-06	0
miR-1227-3p	6.34341e-07	1.04021e-06		miR-1227-3p	4.55486e-05	0	3.56052e-05	3.75498e-05		miR-1227-3p	3.20482e-05	2.58118e-05	0	1.7381e-05		miR-1227-3p	3.66315e-05	2.8591e-05	2.67529e-05	6.19867e-06
miR-1228-5p	1.82676e-06	7.06783e-07		miR-1228-5p	0.000277767	0	0.00030615	0.000110184		miR-1228-5p	3.1745e-05	6.60734e-05	8.12362e-05	0		miR-1228-5p	0.000161978	7.33939e-05	0.000115741	6.19867e-06
miR-1228-3p	1.56499e-06	3.33427e-07		miR-1228-3p	0.000125829	0	6.36754e-05	2.3456e-05		miR-1228-3p	3.1745e-05	8.31193e-05	0.000109744	0		miR-1228-3p	7.58321e-05	8.57731e-05	3.90055e-05	3.26601e-05
miR-1229-5p	0	0		miR-1229-5p	8.44028e-05	4.28119e-05	8.55076e-05	4.80451e-05		miR-1229-5p	1.02118e-05	3.56357e-05	0.000175612	3.03887e-05		miR-1229-5p	3.61289e-05	0	6.78757e-05	0
miR-1229-3p	2.76883e-05	3.30882e-05		miR-1229-3p	0.000102267	0	0.000168021	9.49571e-05		miR-1229-3p	3.75573e-05	2.58118e-05	1.53773e-05	3.03887e-05		miR-1229-3p	1.11204e-05	0.000101985	5.45644e-05	2.5486e-05
miR-1231	0	0		miR-1231	0	0	9.35673e-06	0		miR-1231	2.09784e-05	0	0	0		miR-1231	1.11204e-05	0	0	0
miR-1233-5p	0	0		miR-1233-5p	5.44808e-05	0	0.000108113	1.40938e-05		miR-1233-5p	1.60241e-05	3.45776e-05	0	0		miR-1233-5p	8.18702e-05	5.71821e-05	2.84277e-05	1.01314e-05
miR-1233-3p	5.95012e-07	3.33427e-07		miR-1233-3p	0.000128466	7.57891e-05	6.36754e-05	6.79025e-05		miR-1233-3p	0.00016813	0.00064319	0.000103219	9.55394e-05		miR-1233-3p	0.00150006	0.000791121	0.000680648	0.000149928
miR-1234-3p	5.92614e-07	1.06542e-06		miR-1234-3p	0.000554094	0.000283487	0.002996	0.000504106		miR-1234-3p	0.000204578	0.000405865	0.000320533	0.000150441		miR-1234-3p	0.000974325	0.000248773	0.000260968	7.6143e-05
miR-1236-5p	0	3.33427e-07		miR-1236-5p	2.26746e-05	4.28119e-05	8.05671e-05	1.40938e-05		miR-1236-5p	0	0	1.75522e-05	0		miR-1236-5p	0	0	9.47589e-06	9.64367e-06
miR-1236-3p	0	6.74213e-07		miR-1236-3p	0	0	4.74322e-05	2.3456e-05		miR-1236-3p	9.30157e-05	0.000125405	3.95354e-05	9.91054e-05		miR-1236-3p	0.000512698	0.000159167	0.000108556	5.47011e-05
miR-1237-5p	0	0		miR-1237-5p	0.000580029	0	0.000394652	3.39512e-05		miR-1237-5p	0.000497308	0.000894658	0.000197667	8.52904e-05		miR-1237-5p	0.00090962	0.000583319	0.000427082	0.000103407
miR-1237-3p	2.96307e-07	0		miR-1237-3p	2.78835e-05	4.28119e-05	4.56105e-05	2.3456e-05		miR-1237-3p	1.60241e-05	0	0	0		miR-1237-3p	4.39789e-05	2.8591e-05	5.90159e-05	4.47733e-05
miR-1238-5p	0	0		miR-1238-5p	0	3.29772e-05	0.000110459	2.3456e-05		miR-1238-5p	2.09784e-05	3.45776e-05	1.53773e-05	1.7381e-05		miR-1238-5p	4.67466e-05	4.48029e-05	7.8011e-06	0
miR-1238-3p	0	0		miR-1238-3p	0	0	9.35673e-06	0		miR-1238-3p	0	0	0	0		miR-1238-3p	1.11204e-05	0	1.66608e-05	2.2041e-05
miR-1200	0	0		miR-1200	0	4.28119e-05	1.24755e-05	0		miR-1200	1.07666e-05	0	0	0		miR-1200	0	4.48029e-05	0	6.19867e-06
miR-1202	0	0		miR-1202	8.73286e-06	0	3.00162e-05	0		miR-1202	0	5.16236e-05	3.29295e-05	0		miR-1202	0	0	1.56022e-05	2.59737e-05
miR-1203	0	0		miR-1203	0	4.28119e-05	0.000123058	3.39512e-05		miR-1203	2.15332e-05	0	5.70875e-05	0		miR-1203	0.000144714	0.000146788	8.18031e-05	2.25287e-05
miR-663b	0	3.40786e-07		miR-663b	7.15478e-05	4.28119e-05	0.000127475	0		miR-663b	4.72143e-05	4.74835e-05	0.000107579	0		miR-663b	5.10223e-05	2.8591e-05	6.00746e-05	1.01314e-05
miR-1204	0	0		miR-1204	5.42815e-05	4.28119e-05	0.000193745	4.80451e-05		miR-1204	0	0	3.29295e-05	3.39547e-05		miR-1204	0	5.71821e-05	0	6.19867e-06
miR-1205	0	0		miR-1205	8.73286e-06	0	2.31297e-05	0		miR-1205	3.70025e-05	0	0	3.39547e-05		miR-1205	1.43908e-05	2.8591e-05	2.61367e-05	1.01314e-05
miR-1206	0	0		miR-1206	0	0	0	1.40938e-05		miR-1206	0	0	0	0		miR-1206	0	2.8591e-05	0	0
miR-1207-5p	0	0		miR-1207-5p	2.65973e-05	0	0.000113578	0		miR-1207-5p	1.07666e-05	0	5.04816e-05	0		miR-1207-5p	0	0	2.50781e-05	6.19867e-06
miR-1207-3p	0	0		miR-1207-3p	2.26746e-05	0	4.49619e-05	0		miR-1207-3p	1.07666e-05	2.58118e-05	1.75522e-05	0		miR-1207-3p	2.55111e-05	0	2.44619e-05	4.57488e-05
miR-1208	0	0		miR-1208	1.78645e-05	3.29772e-05	2.87187e-05	0		miR-1208	1.02118e-05	0	0	0		miR-1208	0	0	1.66608e-05	0
miR-548e-5p	6.48084e-05	6.69321e-05		miR-548e-5p	3.16069e-05	4.28119e-05	6.05566e-05	3.75498e-05		miR-548e-5p	0	2.16718e-05	0	3.03887e-05		miR-548e-5p	0	0	4.00641e-05	0
miR-548e-3p	0.000208579	0.00027957		miR-548e-3p	7.56699e-05	3.29772e-05	4.24917e-05	0.000227464		miR-548e-3p	2.09784e-05	0	1.53773e-05	0		miR-548e-3p	0	0	0	5.81461e-05
miR-548j-5p	2.16321e-05	1.241e-05		miR-548j-5p	8.73286e-06	0	6.88648e-06	0		miR-548j-5p	0	0	0	0		miR-548j-5p	1.11204e-05	0	9.47589e-06	0
miR-548j-3p	3.65113e-06	2.69685e-06		miR-548j-3p	0	0	0	3.39512e-05		miR-548j-3p	0	0	0	0		miR-548j-3p	1.06177e-05	2.8591e-05	0	0
miR-1285-5p	8.49382e-06	1.87164e-05		miR-1285-5p	4.07385e-05	0.000118601	7.93943e-05	7.50997e-05		miR-1285-5p	3.06354e-05	0.000373797	0.000103219	9.4732e-05		miR-1285-5p	8.99189e-05	0.00059953	0.000255458	0.000181328
miR-1285-3p	5.31931e-05	3.70994e-05		miR-1285-3p	2.26746e-05	0	6.00323e-05	3.75498e-05		miR-1285-3p	5.74261e-05	0.000116639	7.68146e-05	0		miR-1285-3p	3.23559e-05	0.000114364	7.56768e-05	5.24352e-05
miR-1286	6.10983e-06	2.79456e-06		miR-1286	1.39418e-05	0	0	0		miR-1286	0	0	0	0		miR-1286	0	0	7.8011e-06	0
miR-1287-5p	1.68883e-05	6.61462e-06		miR-1287-5p	8.44028e-05	0	0.000194794	3.75498e-05		miR-1287-5p	5.27233e-05	3.45776e-05	0.00022391	4.77697e-05		miR-1287-5p	0.00011216	0.000248773	0.000140333	2.87274e-05
miR-1287-3p	2.01755e-05	9.1041e-06		miR-1287-3p	8.73286e-06	0	6.88648e-06	0		miR-1287-3p	2.15332e-05	0	0	0		miR-1287-3p	0	0	7.8011e-06	6.19867e-06
miR-1289	8.93717e-07	0		miR-1289	1.39418e-05	0	0.00019115	1.40938e-05		miR-1289	0	0	9.4448e-05	0		miR-1289	0	0	9.47589e-06	2.94187e-05
miR-1290	0	0		miR-1290	0.000197487	0.000705244	0.00029824	0.000433738		miR-1290	0.000256192	0.00124785	0.0021082	0.00148521		miR-1290	0.00026025	0.000774909	0.000685464	0.000334701
miR-1291	0	0		miR-1291	2.78835e-05	4.28119e-05	0.000157367	5.74073e-05		miR-1291	1.07666e-05	2.58118e-05	5.92624e-05	0		miR-1291	1.11204e-05	0	3.2263e-05	5.24352e-05
miR-548k	0.000255807	0.000257873		miR-548k	8.48015e-05	4.28119e-05	4.74322e-05	3.75498e-05		miR-548k	1.60241e-05	0	3.29295e-05	3.03887e-05		miR-548k	2.12355e-05	4.48029e-05	9.47589e-06	2.64615e-05
miR-1293	3.35636e-07	3.33427e-07		miR-1293	0	0	2.31297e-05	2.3456e-05		miR-1293	1.02118e-05	0	1.75522e-05	3.47621e-05		miR-1293	6.89874e-05	2.8591e-05	2.50781e-05	0
miR-1294	1.86369e-06	2.4317e-06		miR-1294	0	0	3.1189e-05	3.39512e-05		miR-1294	1.02118e-05	2.58118e-05	3.95354e-05	0		miR-1294	0	0	0	0
miR-1295a	2.62599e-05	2.13734e-05		miR-1295a	3.16069e-05	0	3.18375e-05	1.40938e-05		miR-1295a	0	0	0	1.7381e-05		miR-1295a	1.06177e-05	0	2.50781e-05	9.64367e-06
miR-1297	0	0		miR-1297	0	0	0	0		miR-1297	0	0	0	0		miR-1297	0	2.8591e-05	0	0
miR-1299	8.52921e-06	7.2489e-06		miR-1299	0	0	3.1189e-05	3.39512e-05		miR-1299	1.60241e-05	0	1.53773e-05	0		miR-1299	3.93993e-05	4.48029e-05	9.47589e-06	1.01314e-05
miR-548l	5.40025e-05	6.78925e-05		miR-548l	8.73286e-06	8.56238e-05	3.3135e-05	8.19963e-05		miR-548l	0	1.29059e-05	1.53773e-05	3.03887e-05		miR-548l	2.12355e-05	0	1.66608e-05	2.02628e-05
miR-1302	1.18763e-06	3.40786e-07		miR-1302	0	0	0	0		miR-1302	0	2.27299e-05	0	0		miR-1302	0	2.8591e-05	0	0
miR-1303	9.29735e-05	8.87177e-05		miR-1303	0.000572846	0.00061962	0.00117395	0.000394023		miR-1303	7.84044e-05	0.000180688	0.00037763	0.000210411		miR-1303	6.164e-05	0.000305955	0.000177048	0.000126627
miR-1304-5p	5.32451e-06	6.60726e-06		miR-1304-5p	4.07385e-05	0	0.000117994	6.57375e-05		miR-1304-5p	3.22997e-05	0.000149193	4.83067e-05	8.17244e-05		miR-1304-5p	2.17381e-05	0.00020397	6.51422e-05	6.11034e-05
miR-1304-3p	0.000195299	0.000287887		miR-1304-3p	0.000156549	0.000161413	0.000124232	0.000216969		miR-1304-3p	2.09784e-05	0.000100651	8.12456e-05	0.000210411		miR-1304-3p	0.000105116	0.000705348	0.000144611	0.00021723
miR-1305	0.000212753	0.000247715		miR-1305	4.40631e-05	0.000184555	4.74322e-05	3.39512e-05		miR-1305	3.70025e-05	2.16718e-05	0.000140508	0		miR-1305	1.06177e-05	5.71821e-05	7.79677e-05	3.88588e-05
miR-1243	8.93717e-07	1.02236e-06		miR-1243	3.14075e-05	0	0	0		miR-1243	1.07666e-05	3.56357e-05	1.53773e-05	6.07773e-05		miR-1243	0.000243594	5.71821e-05	0.000591079	7.72299e-05
miR-548f-5p	0	0		miR-548f-5p	8.93224e-06	0	0	1.40938e-05		miR-548f-5p	1.07666e-05	0	0	0		miR-548f-5p	1.43908e-05	2.8591e-05	0	0
miR-548f-3p	0	0		miR-548f-3p	0	0	1.24755e-05	0		miR-548f-3p	0	0	0	0		miR-548f-3p	0	5.71821e-05	0	0
miR-1244	0	0		miR-1244	2.2874e-05	0	2.31297e-05	3.39512e-05		miR-1244	1.02118e-05	2.16718e-05	4.61318e-05	0		miR-1244	1.06177e-05	7.33939e-05	0	2.8931e-05
miR-1245a	0	0		miR-1245a	0	0	1.9362e-05	0		miR-1245a	0	0	0	0		miR-1245a	0	0	1.7277e-05	0
miR-1246	0	3.65998e-07		miR-1246	0.000298005	0.00145677	0.0010821	0.000887033		miR-1246	0.000736869	0.00226369	0.00651551	0.00218054		miR-1246	0.000489707	0.00330066	0.00235062	0.000919608
miR-1247-5p	5.95012e-07	0		miR-1247-5p	0.000505176	0.000141743	0.000371122	0.000271911		miR-1247-5p	0.000839593	0.000566327	0.000331507	0.000452938		miR-1247-5p	0.016526	0.00362665	0.00975644	0.00226697
miR-1247-3p	0	0		miR-1247-3p	8.73286e-06	0	1.87135e-05	0		miR-1247-3p	0	0	0	0		miR-1247-3p	1.06177e-05	4.48029e-05	0	1.58423e-05
miR-1248	2.98705e-07	3.33427e-07		miR-1248	0	6.59544e-05	6.25026e-05	0.000128908		miR-1248	7.92625e-05	0.000571531	0.000265701	0.000306758		miR-1248	5.45966e-05	0.000860682	0.000101371	0.000915533
miR-1249-5p	0	0		miR-1249-5p	3.66164e-05	0	0.000163729	1.40938e-05		miR-1249-5p	0	2.27299e-05	6.58684e-05	9.55394e-05		miR-1249-5p	2.17381e-05	2.8591e-05	0	1.8596e-05
miR-1249-3p	0.000263157	0.000323708		miR-1249-3p	0.00125596	0.00102171	0.00090106	0.000608827		miR-1249-3p	0.000606812	0.000697902	0.000241471	0.000491961		miR-1249-3p	0.0040239	0.0008035	0.00150876	0.00031268
miR-1250-5p	5.27017e-05	2.50512e-05		miR-1250-5p	5.29953e-05	8.56238e-05	0.000142421	0		miR-1250-5p	0	0	2.41581e-05	0		miR-1250-5p	3.99019e-05	0	4.50885e-05	2.94187e-05
miR-1250-3p	0	0		miR-1250-3p	1.74657e-05	3.29772e-05	0.000197912	3.75498e-05		miR-1250-3p	0	1.29059e-05	3.95354e-05	1.7381e-05		miR-1250-3p	0	0	9.47589e-06	0
miR-1251-5p	2.98705e-07	0		miR-1251-5p	0	0	2.62485e-05	0		miR-1251-5p	0	0	0	0		miR-1251-5p	0	0	0	0
miR-1251-3p	0	0		miR-1251-3p	0	0	1.24755e-05	0		miR-1251-3p	2.15332e-05	0	0	0		miR-1251-3p	0	0	0	3.88588e-05
miR-1253	0	0		miR-1253	2.26746e-05	0	9.1221e-05	1.40938e-05		miR-1253	0	0	4.17103e-05	1.7381e-05		miR-1253	2.50085e-05	2.8591e-05	4.27976e-05	7.05435e-05
miR-1255a	1.02717e-05	5.09285e-06		miR-1255a	8.73286e-06	0	6.88648e-06	6.79025e-05		miR-1255a	0	0	3.07546e-05	1.7381e-05		miR-1255a	1.11204e-05	0	7.8011e-06	6.19867e-06
miR-1256	1.23281e-05	7.30355e-06		miR-1256	8.58883e-05	0	1.62432e-05	0		miR-1256	2.67907e-05	0	3.07546e-05	3.39547e-05		miR-1256	3.28585e-05	0	7.46181e-05	9.64367e-06
miR-1257	0	0		miR-1257	0	0	3.00162e-05	2.3456e-05		miR-1257	3.70025e-05	0	0	0		miR-1257	0	0	0	0
miR-1258	0	6.74213e-07		miR-1258	6.30143e-05	6.59544e-05	2.18322e-05	3.39512e-05		miR-1258	0.000453119	0.00030156	0.000267804	0.000203392		miR-1258	0.000632156	0.000220182	0.000326726	8.96272e-05
miR-1260a	3.95273e-05	5.22133e-05		miR-1260a	0.0131265	0.00298297	0.00643163	0.00317504		miR-1260a	0.00243298	0.000513073	0.000674104	0.000483663		miR-1260a	0.00139258	0.000436531	0.00257831	0.000314834
miR-548g-5p	4.06062e-06	3.06285e-06		miR-548g-5p	0	0	0	0		miR-548g-5p	0	0	0	0		miR-548g-5p	0	0	9.47589e-06	0
miR-548g-3p	1.27979e-05	1.14822e-05		miR-548g-3p	0	0	9.35673e-06	1.40938e-05		miR-548g-3p	0	0	1.53773e-05	3.47621e-05		miR-548g-3p	1.43908e-05	5.71821e-05	0	9.64367e-06
miR-1261	0	0		miR-1261	0.00208108	0.000863768	0.00644749	0.00139667		miR-1261	0.00412856	0.00183229	0.0063092	0.00152399		miR-1261	0.00576167	0.00358097	0.00608667	0.00163946
miR-1262	5.92614e-07	1.04021e-06		miR-1262	2.2874e-05	7.57891e-05	1.9362e-05	3.39512e-05		miR-1262	1.60241e-05	0	1.53773e-05	0		miR-1262	1.43908e-05	2.8591e-05	3.39378e-05	0
miR-1263	0	0		miR-1263	0	3.29772e-05	0	9.13585e-05		miR-1263	0	0	0	0		miR-1263	0	0	7.8011e-06	0
miR-548n	5.01604e-05	4.95389e-05		miR-548n	0	4.28119e-05	0	0		miR-548n	2.04236e-05	1.29059e-05	4.83067e-05	6.87168e-05		miR-548n	1.11204e-05	5.71821e-05	0	2.64615e-05
miR-548m	0	0		miR-548m	3.53302e-05	0	4.36645e-05	0		miR-548m	1.02118e-05	0	3.95354e-05	1.7381e-05		miR-548m	1.06177e-05	0	1.7277e-05	6.19867e-06
miR-1265	0	0		miR-1265	0	0	3.43078e-05	0		miR-1265	0	5.73075e-05	0	0		miR-1265	3.61289e-05	0.000175379	0	4.13283e-05
miR-548o-3p	0.000117012	0.000200776		miR-548o-3p	6.73358e-05	4.28119e-05	2.87187e-05	2.3456e-05		miR-548o-3p	1.60241e-05	3.56357e-05	0	0		miR-548o-3p	0	0	0	0
miR-1266-5p	5.98619e-06	4.1062e-06		miR-1266-5p	5.82042e-05	6.59544e-05	7.5502e-05	1.40938e-05		miR-1266-5p	1.07666e-05	4.44016e-05	0	0		miR-1266-5p	7.55282e-05	0.000146788	1.56022e-05	3.26601e-05
miR-1266-3p	0	7.06783e-07		miR-1266-3p	2.26746e-05	0	1.24755e-05	5.74073e-05		miR-1266-3p	0	3.56357e-05	1.53773e-05	0		miR-1266-3p	1.06177e-05	0	9.47589e-06	0
miR-1267	2.98705e-07	0		miR-1267	0	0	0	0		miR-1267	2.04236e-05	0	0	0		miR-1267	1.43908e-05	0	3.12044e-05	0
miR-1268a	0	0		miR-1268a	0.00085507	0.00104774	0.00100476	0.000411716		miR-1268a	0.0008372	0.000898324	0.00115243	0.00013306		miR-1268a	0.000418151	0.000114364	0.000948793	6.70985e-05
miR-1269a	2.38005e-06	0		miR-1269a	0	0	6.88648e-06	0		miR-1269a	5.82841e-05	8.41774e-05	1.75522e-05	0		miR-1269a	9.02229e-05	2.8591e-05	0.000111289	4.62365e-05
miR-1270	0	0		miR-1270	8.73286e-06	0	2.87187e-05	0		miR-1270	0	0	3.29295e-05	0		miR-1270	2.12355e-05	0.000101985	7.8011e-06	6.19867e-06
miR-1272	0	0		miR-1272	0	4.28119e-05	4.37891e-05	1.40938e-05		miR-1272	1.02118e-05	2.27299e-05	5.70875e-05	5.13357e-05		miR-1272	1.06177e-05	5.71821e-05	0	1.97751e-05
miR-548h-5p	0.00010927	0.000144743		miR-548h-5p	5.42815e-05	0.000118601	2.31297e-05	2.3456e-05		miR-548h-5p	3.1745e-05	1.29059e-05	1.53773e-05	0		miR-548h-5p	0	0	1.7277e-05	0
miR-548h-3p	0.000307745	0.000296423		miR-548h-3p	0.000201898	0.000118601	0.00015854	3.75498e-05		miR-548h-3p	0.000157364	3.45776e-05	0.000175603	0		miR-548h-3p	1.06177e-05	0	8.74436e-05	5.24352e-05
miR-1275	0	0		miR-1275	0.000221647	0.000197863	0.000226631	0.000708516		miR-1275	0.00013583	0.000338161	0.000342435	0.000651486		miR-1275	1.06177e-05	7.33939e-05	7.90263e-05	4.27915e-05
miR-1276	1.52326e-06	3.14584e-06		miR-1276	0	4.28119e-05	8.05671e-05	0		miR-1276	0	0	1.53773e-05	0		miR-1276	1.11204e-05	4.48029e-05	0	6.19867e-06
miR-302e	0	0		miR-302e	0	0	0	0		miR-302e	0	0	2.41581e-05	0		miR-302e	0	0	0	1.01314e-05
miR-302f	0	0		miR-302f	0	0	0	0		miR-302f	0	0	0	0		miR-302f	1.06177e-05	2.8591e-05	0	0
miR-1277-5p	0.00137021	0.00233014		miR-1277-5p	0.000126228	0.000131909	0.000164253	0.00048065		miR-1277-5p	2.09784e-05	0.000168262	6.80338e-05	0.000245173		miR-1277-5p	5.05197e-05	0.000481334	0.000114639	0.000407134
miR-1277-3p	0.00150377	0.00198788		miR-1277-3p	0.000158034	0.000151578	8.30374e-05	0.000109051		miR-1277-3p	0	2.58118e-05	1.53773e-05	0		miR-1277-3p	4.6244e-05	0.000248773	0.000136367	0.000249909
miR-548p	9.41094e-06	6.23077e-06		miR-548p	0	0	1.24755e-05	0		miR-548p	0	0	0	0		miR-548p	0	0	1.66608e-05	6.19867e-06
miR-548i	1.06097e-05	8.37211e-06		miR-548i	1.39418e-05	0	0	0		miR-548i	1.07666e-05	0	0	0		miR-548i	0	0	0	0
miR-1278	2.43167e-05	2.21169e-05		miR-1278	8.73286e-06	0	0	1.40938e-05		miR-1278	1.02118e-05	1.29059e-05	1.53773e-05	5.13357e-05		miR-1278	0	0	0	9.64367e-06
miR-1279	0	0		miR-1279	0	0	0	0		miR-1279	1.07666e-05	2.16718e-05	0	0		miR-1279	0	0	0	0
miR-1281	0	0		miR-1281	0.000642574	0.000303156	0.00046222	0.000181685		miR-1281	0.00183177	0.00231108	0.000570947	0.0005631		miR-1281	0.00801397	0.00192917	0.00190796	0.000565131
miR-1282	0	0		miR-1282	0.000208592	4.28119e-05	2.87187e-05	2.3456e-05		miR-1282	4.66595e-05	5.62494e-05	0	0		miR-1282	0.000126048	2.8591e-05	0.00017828	4.7527e-05
miR-1284	5.85569e-05	9.53919e-05		miR-1284	4.90726e-05	0	5.74375e-05	6.10059e-05		miR-1284	0	0	0	0		miR-1284	0	5.71821e-05	2.67529e-05	0
miR-1288-5p	0	0		miR-1288-5p	0	0	6.88648e-06	0		miR-1288-5p	1.07666e-05	4.44016e-05	0	1.7381e-05		miR-1288-5p	0	8.96057e-05	0	6.19867e-06
miR-1288-3p	6.34341e-07	1.015e-06		miR-1288-3p	0	0	3.8724e-05	0		miR-1288-3p	0	0	0	0		miR-1288-3p	0	0	9.47589e-06	6.19867e-06
miR-1292-5p	6.38366e-05	1.66434e-05		miR-1292-5p	0.000103155	0.000108766	9.68104e-05	7.15011e-05		miR-1292-5p	0.000105195	3.56357e-05	8.34205e-05	4.77697e-05		miR-1292-5p	7.96051e-05	2.8591e-05	4.954e-05	6.19867e-06
miR-1292-3p	2.98705e-07	2.11299e-06		miR-1292-3p	0.000373874	0.000227367	0.000748609	0.000197944		miR-1292-3p	0.000121774	9.91071e-05	0.000144939	0		miR-1292-3p	0.00037895	5.71821e-05	0.00010794	7.60508e-05
miR-1252-5p	4.87089e-06	3.8127e-06		miR-1252-5p	0	0	1.3773e-05	3.75498e-05		miR-1252-5p	0	4.74835e-05	1.53773e-05	0		miR-1252-5p	0	2.8591e-05	3.39378e-05	2.99065e-05
miR-1252-3p	3.39655e-06	3.12063e-06		miR-1252-3p	0	3.29772e-05	1.87135e-05	1.40938e-05		miR-1252-3p	1.02118e-05	0	6.3684e-05	0		miR-1252-3p	3.61289e-05	0.000142955	1.7277e-05	1.23973e-05
miR-1255b-5p	5.62801e-06	1.37364e-06		miR-1255b-5p	0	0	2.55999e-05	0		miR-1255b-5p	2.09784e-05	0	1.75522e-05	1.7381e-05		miR-1255b-5p	1.11204e-05	0	9.47589e-06	2.59737e-05
miR-1255b-2-3p	0	0		miR-1255b-2-3p	8.93224e-06	0	0	1.40938e-05		miR-1255b-2-3p	1.02118e-05	0	0	0		miR-1255b-2-3p	5.05197e-05	0	7.61192e-05	1.58423e-05
miR-664a-5p	1.84974e-05	1.07072e-05		miR-664a-5p	8.93224e-06	0	3.49567e-05	7.50997e-05		miR-664a-5p	0	2.58118e-05	1.53773e-05	3.03887e-05		miR-664a-5p	2.55111e-05	0	0	2.99065e-05
miR-664a-3p	0.000466256	0.000594781		miR-664a-3p	0.000140768	0.000312991	0.000144891	0.000212338		miR-664a-3p	0.000152713	0.000128579	0.000155885	0.000162641		miR-664a-3p	6.84847e-05	0.000171546	8.24192e-05	0.000107136
miR-1306-5p	0.000660412	0.000643128		miR-1306-5p	0.000325554	0.00149264	0.000315906	0.00149689		miR-1306-5p	6.90507e-05	6.50153e-05	5.04816e-05	1.7381e-05		miR-1306-5p	8.56433e-05	0.000220182	6.78757e-05	0.000102228
miR-1306-3p	0	0		miR-1306-3p	8.73286e-06	0	5.87349e-05	1.40938e-05		miR-1306-3p	9.99376e-05	0	0.000127296	0		miR-1306-3p	2.55111e-05	0.000330713	1.56022e-05	7.39885e-05
miR-1307-5p	0.001552	0.00247423		miR-1307-5p	0.000803843	0.0004449	0.000593862	0.000834028		miR-1307-5p	0.000413291	0.000241078	0.000375445	0.000531904		miR-1307-5p	0.000176673	7.33939e-05	0.000561992	0.000630298
miR-1307-3p	0.000504398	0.000560056		miR-1307-3p	0.00115221	0.000932611	0.000873513	0.000878272		miR-1307-3p	0.000767859	0.000499294	0.0013151	0.000956629		miR-1307-3p	0.000569113	0.000424152	0.00052008	0.000469386
miR-513b-5p	8.93717e-07	1.07278e-06		miR-513b-5p	6.21269e-05	0	3.80755e-05	0		miR-513b-5p	2.09784e-05	1.29059e-05	0	0		miR-513b-5p	0	0	4.34137e-05	0
miR-513b-3p	6.34341e-07	0		miR-513b-3p	1.76651e-05	3.29772e-05	6.18537e-05	1.40938e-05		miR-513b-3p	5.27233e-05	0	3.51043e-05	0		miR-513b-3p	2.22408e-05	5.71821e-05	5.05987e-05	1.92873e-05
miR-513c-5p	1.00691e-06	1.03285e-06		miR-513c-5p	0	0	1.24755e-05	0		miR-513c-5p	0	0	0	0		miR-513c-5p	1.06177e-05	2.8591e-05	1.7277e-05	6.19867e-06
miR-513c-3p	8.91319e-07	3.33427e-07		miR-513c-3p	0	3.29772e-05	1.9362e-05	0		miR-513c-3p	0	0	0	0		miR-513c-3p	0	5.71821e-05	0	6.19867e-06
miR-1321	0	0		miR-1321	0	0	0	0		miR-1321	0	2.27299e-05	0	0		miR-1321	0	2.8591e-05	0	1.63301e-05
miR-1322	0	0		miR-1322	0	4.28119e-05	9.35673e-06	2.3456e-05		miR-1322	1.02118e-05	0	0	1.7381e-05		miR-1322	0	5.71821e-05	1.89518e-05	3.61051e-05
miR-1197	0	0		miR-1197	0	0	1.87135e-05	0		miR-1197	0	1.29059e-05	4.17103e-05	0		miR-1197	1.11204e-05	0	2.34033e-05	1.92873e-05
miR-1324	0	0		miR-1324	8.93224e-06	0	0	0		miR-1324	0	0	0	0		miR-1324	1.11204e-05	2.8591e-05	0	0
miR-1469	0	0		miR-1469	0.00423842	0.000609786	0.0024894	0.000774884		miR-1469	0.00118626	0.0026891	0.00180922	0.000689365		miR-1469	0.00269699	0.00185194	0.00174615	0.000403893
miR-1470	0	0		miR-1470	0.000127714	3.29772e-05	7.36807e-05	0.000122012		miR-1470	0.000220047	0.000324197	3.29295e-05	0.000112113		miR-1470	0.00028048	0.000130576	8.74436e-05	6.20789e-05
miR-1471	0	0		miR-1471	4.05391e-05	3.29772e-05	0.000162431	2.3456e-05		miR-1471	0.000418548	0.000334501	0.000125131	0.000219965		miR-1471	0.000780749	0.000391728	0.000448594	9.80918e-05
miR-1537-5p	1.99083e-05	1.50561e-05		miR-1537-5p	0	0	0	0		miR-1537-5p	0	0	0	0		miR-1537-5p	0	0	9.47589e-06	6.19867e-06
miR-1537-3p	7.9603e-05	0.000117544		miR-1537-3p	0	0	0	0		miR-1537-3p	0	0	0	0		miR-1537-3p	0	2.8591e-05	0	1.01314e-05
miR-1538	9.30648e-07	6.74213e-07		miR-1538	2.26746e-05	4.28119e-05	7.5502e-05	1.40938e-05		miR-1538	1.60241e-05	1.29059e-05	4.17103e-05	0		miR-1538	3.28585e-05	2.8591e-05	1.7277e-05	1.63301e-05
miR-1539	0	0		miR-1539	0	0	2.87187e-05	0		miR-1539	0	2.27299e-05	0	0		miR-1539	0.000145018	0.000146788	4.50885e-05	2.59737e-05
miR-103b	0	0		miR-103b	0	0	3.00162e-05	0		miR-103b	1.02118e-05	0	0	0		miR-103b	1.11204e-05	0	0	6.19867e-06
miR-320d	1.22695e-06	6.99425e-07		miR-320d	2.26746e-05	0	0	8.55949e-05		miR-320d	2.15332e-05	0	4.83067e-05	0		miR-320d	1.06177e-05	0	0	0
miR-1825	0	0		miR-1825	6.69371e-05	0	0.000152426	3.39512e-05		miR-1825	1.02118e-05	1.29059e-05	0.000195411	3.39547e-05		miR-1825	1.43908e-05	0	1.66608e-05	0
miR-1827	0	0		miR-1827	0	0	2.55999e-05	1.40938e-05		miR-1827	0	0	0	0		miR-1827	0	0	0	0
miR-1908-5p	1.74881e-05	4.77727e-06		miR-1908-5p	0.000257176	0.000151578	0.000340982	0.000224999		miR-1908-5p	0.000231369	0.000142451	0.000324973	0.000116486		miR-1908-5p	0.000269558	2.8591e-05	0.000131343	5.37257e-05
miR-1908-3p	2.11588e-06	7.06783e-07		miR-1908-3p	0.00214312	0.000685575	0.00282182	0.00132447		miR-1908-3p	0.000642808	0.00101197	0.000498411	0.000324946		miR-1908-3p	0.00151218	0.00102368	0.000604529	0.000217718
miR-1909-5p	0	0		miR-1909-5p	4.53492e-05	0	1.9362e-05	1.40938e-05		miR-1909-5p	1.02118e-05	2.27299e-05	1.53773e-05	0		miR-1909-5p	0	0	7.8011e-06	9.64367e-06
miR-1909-3p	1.48873e-06	6.99425e-07		miR-1909-3p	7.71555e-05	4.28119e-05	8.36859e-05	2.3456e-05		miR-1909-3p	0.000347066	0.000688078	0	0.000285923		miR-1909-3p	0.00121706	0.000583319	0.000366348	0.000127023
miR-1910-5p	2.07706e-05	1.04347e-05		miR-1910-5p	1.74657e-05	3.29772e-05	2.55999e-05	5.74073e-05		miR-1910-5p	2.15332e-05	2.27299e-05	4.83162e-05	3.47621e-05		miR-1910-5p	0	2.8591e-05	1.89518e-05	0
miR-1910-3p	2.1576e-06	2.08778e-06		miR-1910-3p	3.66164e-05	3.29772e-05	4.67833e-05	0		miR-1910-3p	0	1.29059e-05	0	3.39547e-05		miR-1910-3p	2.22408e-05	0	2.61367e-05	2.02628e-05
miR-1911-5p	2.96307e-07	3.33427e-07		miR-1911-5p	8.93224e-06	0	2.87187e-05	0		miR-1911-5p	0	0	1.75522e-05	0		miR-1911-5p	1.06177e-05	0	3.2263e-05	0
miR-1911-3p	0	0		miR-1911-3p	0.000140569	0	5.67889e-05	0.000109051		miR-1911-3p	3.11902e-05	3.45776e-05	4.17103e-05	4.77697e-05		miR-1911-3p	0.00110475	0.000363137	0.000308565	0.000112644
miR-1912-5p	0	0		miR-1912-5p	8.93224e-06	0	3.74266e-05	0		miR-1912-5p	1.02118e-05	2.27299e-05	0	0		miR-1912-5p	0	0	1.7277e-05	6.19867e-06
miR-1912-3p	0	0		miR-1912-3p	0	0	6.88648e-06	0		miR-1912-3p	1.02118e-05	0	3.07546e-05	0		miR-1912-3p	1.06177e-05	4.48029e-05	2.44619e-05	1.01314e-05
miR-1913	1.93516e-06	1.00028e-06		miR-1913	0.000419423	9.89315e-05	0.000333048	9.03266e-05		miR-1913	0.00028606	0.000479068	5.70875e-05	0.00013306		miR-1913	0.000664816	7.33939e-05	0.000187582	6.48325e-05
miR-1914-5p	1.22456e-06	2.39599e-06		miR-1914-5p	3.14075e-05	4.28119e-05	6.43239e-05	4.80451e-05		miR-1914-5p	3.11902e-05	4.44016e-05	0	0		miR-1914-5p	1.11204e-05	8.57731e-05	1.56022e-05	3.83711e-05
miR-1914-3p	6.31943e-07	0		miR-1914-3p	0	0	9.35673e-06	0		miR-1914-3p	1.07666e-05	0	1.75522e-05	0		miR-1914-3p	3.66315e-05	7.33939e-05	0	0
miR-1915-5p	8.91319e-07	0		miR-1915-5p	3.16069e-05	0	5.80864e-05	0		miR-1915-5p	1.60241e-05	3.87177e-05	4.17103e-05	3.03887e-05		miR-1915-5p	2.55111e-05	0.000114364	1.7277e-05	6.19867e-06
miR-1915-3p	3.35636e-07	3.33427e-07		miR-1915-3p	0.00213727	0.000510854	0.00685744	0.000907391		miR-1915-3p	8.42167e-05	9.18852e-05	0.00281285	0.000238041		miR-1915-3p	0.000117999	0.000248773	9.84639e-05	6.15911e-05
miR-1972	0	3.65998e-07		miR-1972	8.23643e-05	0	0.000393355	9.96888e-05		miR-1972	3.70025e-05	0.000118755	0.000201927	4.77697e-05		miR-1972	1.06177e-05	2.8591e-05	2.67529e-05	4.57488e-05
miR-1973	6.34341e-07	3.65998e-07		miR-1973	7.67567e-05	0	9.12213e-05	9.03266e-05		miR-1973	3.70025e-05	0.000134743	0.000127368	0		miR-1973	4.6244e-05	0.000334546	3.4554e-05	0.000267399
miR-1976	0	0		miR-1976	4.40631e-05	0	0.000111881	7.15011e-05		miR-1976	0.00101708	0.00138394	0.000230525	0.000333581		miR-1976	0.00263706	0.000832091	0.00116274	0.00027942
miR-2052	0	0		miR-2052	0	0	9.35673e-06	0		miR-2052	0	4.33435e-05	0	0		miR-2052	1.11204e-05	0	0	6.19867e-06
miR-2053	0	0		miR-2053	0	4.28119e-05	0	1.40938e-05		miR-2053	0	2.58118e-05	0	0		miR-2053	0	2.8591e-05	0	1.23973e-05
miR-2054	0	0		miR-2054	0	0.000151578	1.62432e-05	4.22815e-05		miR-2054	0	6.45295e-05	5.26565e-05	9.55394e-05		miR-2054	1.43908e-05	0.000114364	1.7277e-05	8.58981e-05
miR-2110	8.00806e-06	4.11042e-06		miR-2110	3.49314e-05	4.28119e-05	2.18322e-05	2.3456e-05		miR-2110	0	1.29059e-05	4.61318e-05	0		miR-2110	0	2.8591e-05	2.61367e-05	1.97751e-05
miR-2114-5p	4.65777e-05	1.97671e-05		miR-2114-5p	2.78835e-05	0	7.30321e-05	0		miR-2114-5p	0	0	2.41581e-05	0		miR-2114-5p	1.11204e-05	7.33939e-05	1.89518e-05	1.92873e-05
miR-2114-3p	0	3.33427e-07		miR-2114-3p	8.93224e-06	0	1.62432e-05	0		miR-2114-3p	0	0	0	0		miR-2114-3p	0	0	0	6.19867e-06
miR-2115-5p	9.30648e-07	0		miR-2115-5p	8.73286e-06	0	7.61509e-05	2.3456e-05		miR-2115-5p	0	0	2.41581e-05	1.7381e-05		miR-2115-5p	3.23559e-05	2.8591e-05	1.66608e-05	0
miR-2115-3p	0	6.99425e-07		miR-2115-3p	0	0	3.1189e-05	1.40938e-05		miR-2115-3p	3.1745e-05	0	6.36935e-05	3.03887e-05		miR-2115-3p	0	0	2.61367e-05	1.97751e-05
miR-2116-5p	0	3.40786e-07		miR-2116-5p	0	0	9.35673e-06	0		miR-2116-5p	1.60241e-05	0	0	0		miR-2116-5p	0	0	9.47589e-06	9.64367e-06
miR-2116-3p	0	3.65998e-07		miR-2116-3p	0	0	0	0		miR-2116-3p	0	2.16718e-05	0	0		miR-2116-3p	2.50085e-05	0	7.8011e-06	0
miR-2117	0	0		miR-2117	0.000100029	6.59544e-05	0.000106816	0.000173355		miR-2117	0.000126173	9.49671e-05	0.000353562	0.000129494		miR-2117	0.000176264	5.71821e-05	7.67354e-05	4.85025e-05
miR-548q	6.34341e-07	7.06783e-07		miR-548q	0	0	0	0		miR-548q	0	0	0	0		miR-548q	1.11204e-05	2.8591e-05	0	1.01314e-05
miR-2276-5p	9.33045e-07	6.99425e-07		miR-2276-5p	8.93224e-06	0	1.87135e-05	1.40938e-05		miR-2276-5p	2.15332e-05	0	0	4.77697e-05		miR-2276-5p	0	0	1.89518e-05	2.25287e-05
miR-2276-3p	7.48211e-06	4.91069e-06		miR-2276-3p	9.12966e-05	4.28119e-05	2.75459e-05	0		miR-2276-3p	0	0	3.51043e-05	0		miR-2276-3p	0	0	0	1.01314e-05
miR-2277-5p	5.87368e-05	1.74804e-05		miR-2277-5p	6.65383e-05	0.000108766	7.25079e-05	4.80451e-05		miR-2277-5p	1.02118e-05	2.16718e-05	0	4.77697e-05		miR-2277-5p	2.17381e-05	0	9.47589e-06	1.63301e-05
miR-2277-3p	2.75022e-06	3.09542e-06		miR-2277-3p	8.96117e-05	0	6.30265e-05	2.81877e-05		miR-2277-3p	2.67907e-05	2.16718e-05	4.83067e-05	4.77697e-05		miR-2277-3p	0	4.48029e-05	3.62288e-05	1.23973e-05
miR-2278	5.80393e-06	3.48663e-06		miR-2278	0	0	9.35673e-06	2.3456e-05		miR-2278	0	0	0	0		miR-2278	0	0	1.56022e-05	1.63301e-05
miR-2681-5p	0	0		miR-2681-5p	0.00016087	0	0.000108637	6.57375e-05		miR-2681-5p	0.000205133	5.73075e-05	0.000107569	0.000163449		miR-2681-5p	0.000388866	0.000232561	0.000301605	8.63858e-05
miR-2681-3p	0	0		miR-2681-3p	5.8603e-05	0	5.36698e-05	3.75498e-05		miR-2681-3p	4.30663e-05	0	3.95354e-05	3.39547e-05		miR-2681-3p	0.000228899	4.48029e-05	0.00020715	8.77685e-05
miR-2682-5p	0	0		miR-2682-5p	8.93224e-06	0	3.69027e-05	0		miR-2682-5p	2.09784e-05	1.29059e-05	1.75522e-05	0		miR-2682-5p	3.66315e-05	2.8591e-05	5.01562e-05	1.01314e-05
miR-2682-3p	0	0		miR-2682-3p	0	0	3.00162e-05	0		miR-2682-3p	1.60241e-05	0	0	0		miR-2682-3p	0	0	7.8011e-06	0
miR-711	0	0		miR-711	2.2874e-05	0	9.35673e-06	1.40938e-05		miR-711	0	0	1.53773e-05	0		miR-711	1.11204e-05	7.33939e-05	7.8011e-06	2.99065e-05
miR-718	0	0		miR-718	0.00648009	0.00138446	0.0208543	0.00269439		miR-718	0.00396568	0.00703823	0.0100184	0.00168917		miR-718	0.00552321	0.00277452	0.00451179	0.00091788
miR-2861	0	0		miR-2861	0.000219074	0	0.00017361	0.000105452		miR-2861	6.32384e-05	6.91553e-05	5.70875e-05	1.7381e-05		miR-2861	0.000114927	0	3.4554e-05	1.97751e-05
miR-2909	0	0		miR-2909	1.78645e-05	0	0	0		miR-2909	3.22997e-05	4.44016e-05	0	0		miR-2909	0.000323701	4.48029e-05	0.000281326	5.07684e-05
miR-3115	7.18341e-06	8.02083e-06		miR-3115	8.93224e-06	3.29772e-05	9.35673e-06	1.40938e-05		miR-3115	0	1.29059e-05	0	0		miR-3115	0	0	0	2.87274e-05
miR-3116	2.08134e-06	6.99425e-07		miR-3116	0	0	1.24755e-05	0		miR-3116	0	0	0	0		miR-3116	0	0	7.8011e-06	0
miR-3117-5p	0	0		miR-3117-5p	0	0	0	0		miR-3117-5p	0	0	0	0		miR-3117-5p	0	0	0	0
miR-3117-3p	8.96114e-07	1.07278e-06		miR-3117-3p	0	0	6.88648e-06	0		miR-3117-3p	1.02118e-05	0	1.75522e-05	0		miR-3117-3p	0	0	1.66608e-05	1.92873e-05
miR-3118	3.50494e-06	2.42121e-06		miR-3118	8.73286e-06	0	6.88648e-06	0		miR-3118	2.15332e-05	1.29059e-05	8.34205e-05	4.77697e-05		miR-3118	0	2.8591e-05	1.89518e-05	2.64615e-05
miR-3119	0	0		miR-3119	8.93224e-06	0	0	0		miR-3119	1.02118e-05	2.58118e-05	4.17103e-05	0		miR-3119	1.43908e-05	0.000101985	1.66608e-05	9.64367e-06
miR-3120-5p	0	0		miR-3120-5p	0	0	0	1.40938e-05		miR-3120-5p	1.02118e-05	0	1.53773e-05	0		miR-3120-5p	0	2.8591e-05	6.78757e-05	2.64615e-05
miR-3120-3p	8.93717e-07	3.0807e-06		miR-3120-3p	0	0	0	3.39512e-05		miR-3120-3p	0	2.27299e-05	0	0		miR-3120-3p	4.67466e-05	0.000101985	3.33217e-05	1.63301e-05
miR-3121-5p	6.31943e-07	6.66855e-07		miR-3121-5p	0	0	2.31297e-05	2.3456e-05		miR-3121-5p	0	0	0	0		miR-3121-5p	1.11204e-05	0	0	6.19867e-06
miR-3121-3p	3.16451e-06	1.72914e-06		miR-3121-3p	1.39418e-05	0	0	3.39512e-05		miR-3121-3p	0	0	0	3.03887e-05		miR-3121-3p	0	0	2.61367e-05	0
miR-3122	0	0		miR-3122	1.39418e-05	0	1.62432e-05	0		miR-3122	2.15332e-05	0	0	0		miR-3122	0	0	1.89518e-05	6.19867e-06
miR-3123	0	0		miR-3123	0.00211621	0.00165752	0.000527466	0.00269059		miR-3123	0.00266063	0.00165006	0.0016511	0.00581192		miR-3123	0.00226131	0.00201494	0.00116216	0.00182079
miR-3124-5p	2.53257e-06	0		miR-3124-5p	4.03397e-05	3.29772e-05	2.06594e-05	0		miR-3124-5p	0	0	0	0		miR-3124-5p	2.12355e-05	0	7.8011e-06	0
miR-3124-3p	1.52806e-06	2.07306e-06		miR-3124-3p	1.76651e-05	0	5.36698e-05	0		miR-3124-3p	0	0	0	1.7381e-05		miR-3124-3p	0	0	2.50781e-05	0
miR-548s	7.77602e-06	4.82034e-06		miR-548s	0	3.29772e-05	0	0		miR-548s	0	0	1.53773e-05	0		miR-548s	0	0	0	6.19867e-06
miR-3125	0	0		miR-3125	8.93224e-06	0	6.67942e-05	0		miR-3125	8.00688e-05	9.03412e-05	5.49127e-05	0		miR-3125	0	0.000175379	0	7.8409e-05
miR-3126-5p	1.52566e-06	3.33427e-07		miR-3126-5p	0	0	9.35673e-06	0		miR-3126-5p	0	0	3.07546e-05	0		miR-3126-5p	0	2.8591e-05	9.47589e-06	0
miR-3126-3p	7.04048e-06	4.50163e-06		miR-3126-3p	2.65973e-05	0	0	0		miR-3126-3p	0	0	0	0		miR-3126-3p	1.11204e-05	0	0	1.01314e-05
miR-3127-5p	7.14887e-06	4.16084e-06		miR-3127-5p	1.74657e-05	4.28119e-05	0	1.40938e-05		miR-3127-5p	0	0	0	0		miR-3127-5p	1.06177e-05	5.71821e-05	3.4554e-05	0
miR-3127-3p	6.84777e-06	4.83506e-06		miR-3127-3p	0	0	3.49567e-05	0		miR-3127-3p	0	2.27299e-05	1.53773e-05	0		miR-3127-3p	0	0	1.89518e-05	6.19867e-06
miR-3128	8.91319e-07	7.31995e-07		miR-3128	0	3.29772e-05	1.87135e-05	0		miR-3128	0	0	0	4.77697e-05		miR-3128	1.43908e-05	0	2.61367e-05	0
miR-3129-5p	0	0		miR-3129-5p	0	0	6.88648e-06	0		miR-3129-5p	0	4.33435e-05	1.75522e-05	3.39547e-05		miR-3129-5p	2.17381e-05	0	5.77836e-05	0
miR-3129-3p	6.34341e-07	1.03285e-06		miR-3129-3p	8.73286e-06	0	0	3.39512e-05		miR-3129-3p	1.02118e-05	0	0	0		miR-3129-3p	0	0	0	6.19867e-06
miR-3130-5p	1.52326e-06	5.68261e-06		miR-3130-5p	8.93224e-06	0	0	0		miR-3130-5p	8.47715e-05	3.87177e-05	1.53773e-05	3.39547e-05		miR-3130-5p	0.000154829	5.71821e-05	5.56664e-05	1.01314e-05
miR-3130-3p	8.91319e-07	0		miR-3130-3p	0	0	4.11942e-05	0		miR-3130-3p	1.60241e-05	0	0	0		miR-3130-3p	0	2.8591e-05	1.7277e-05	3.61051e-05
miR-3131	3.76192e-06	4.45434e-06		miR-3131	2.26746e-05	0	8.30374e-05	2.3456e-05		miR-3131	1.07666e-05	2.16718e-05	5.04816e-05	3.03887e-05		miR-3131	2.17381e-05	0	2.50781e-05	6.19867e-06
miR-3132	0	0		miR-3132	4.44618e-05	0	4.74322e-05	0		miR-3132	1.60241e-05	0	2.41581e-05	0		miR-3132	3.61289e-05	4.48029e-05	2.44619e-05	2.59737e-05
miR-3133	1.96544e-05	2.78503e-05		miR-3133	3.68157e-05	4.28119e-05	9.35673e-06	0		miR-3133	0	1.29059e-05	0	4.77697e-05		miR-3133	3.99019e-05	0.000101985	1.7277e-05	1.01314e-05
miR-378b	0	0		miR-378b	0	0	9.35673e-06	0		miR-378b	0	3.45776e-05	3.29295e-05	0		miR-378b	2.55111e-05	0.000118197	1.7277e-05	6.19867e-06
miR-3134	1.23175e-06	1.06542e-06		miR-3134	0	0	0	0		miR-3134	0	0	0	0		miR-3134	0	2.8591e-05	0	0
miR-3135a	0	0		miR-3135a	2.2874e-05	3.29772e-05	2.87187e-05	0		miR-3135a	1.07666e-05	2.27299e-05	3.29295e-05	0		miR-3135a	0	0	1.89518e-05	2.59737e-05
miR-466	0	0		miR-466	0	0	6.88648e-06	2.3456e-05		miR-466	0	2.16718e-05	0	3.39547e-05		miR-466	1.06177e-05	0	0	0
miR-3136-5p	2.45631e-05	1.62921e-05		miR-3136-5p	0	0	2.55999e-05	0		miR-3136-5p	1.07666e-05	2.16718e-05	0	0		miR-3136-5p	0	0	7.8011e-06	1.97751e-05
miR-3136-3p	2.98705e-07	3.33427e-07		miR-3136-3p	0	0	9.35673e-06	0		miR-3136-3p	0	0	2.41581e-05	0		miR-3136-3p	1.06177e-05	2.8591e-05	0	1.01314e-05
miR-544b	0	0		miR-544b	1.74657e-05	0	1.62432e-05	0		miR-544b	0	0	1.75522e-05	0		miR-544b	2.50085e-05	0	1.7277e-05	6.19867e-06
miR-3137	6.31943e-07	0		miR-3137	1.39418e-05	0	4.49619e-05	0		miR-3137	1.07666e-05	0	0	0		miR-3137	1.43908e-05	2.8591e-05	0	6.19867e-06
miR-3138	0	0		miR-3138	0.000270719	3.29772e-05	0.000247939	6.10059e-05		miR-3138	0.000122884	4.74835e-05	0.000122946	3.39547e-05		miR-3138	0.000707684	0.00020397	0.00032677	2.2041e-05
miR-3139	1.25112e-05	1.36204e-05		miR-3139	0	0	1.24755e-05	0		miR-3139	0	0	0	0		miR-3139	0	0	2.50781e-05	0
miR-3140-5p	1.8613e-06	4.03792e-06		miR-3140-5p	2.78835e-05	0	0	0		miR-3140-5p	0	1.29059e-05	0	3.39547e-05		miR-3140-5p	0	0	3.56126e-05	9.64367e-06
miR-3140-3p	1.48393e-06	2.74728e-06		miR-3140-3p	0	3.29772e-05	2.62485e-05	5.16437e-05		miR-3140-3p	0	0	0	0		miR-3140-3p	0	4.48029e-05	4.34137e-05	9.64367e-06
miR-548t-5p	1.22695e-06	2.05521e-06		miR-548t-5p	1.74657e-05	0	1.62432e-05	3.75498e-05		miR-548t-5p	2.04236e-05	0	0	3.03887e-05		miR-548t-5p	2.55111e-05	0	9.47589e-06	0
miR-548t-3p	0.000235592	0.000356372		miR-548t-3p	0.000134273	0	9.99291e-05	0.000113783		miR-548t-3p	0	3.56357e-05	3.29295e-05	6.51507e-05		miR-548t-3p	2.22408e-05	2.8591e-05	1.89518e-05	6.82775e-05
miR-3141	0	0		miR-3141	7.21459e-05	0	4.49619e-05	2.3456e-05		miR-3141	1.07666e-05	3.45776e-05	4.83162e-05	0		miR-3141	2.55111e-05	0.000118197	6.78757e-05	0
miR-3142	0	0		miR-3142	8.93224e-06	3.29772e-05	1.24755e-05	0		miR-3142	1.02118e-05	2.27299e-05	0	0		miR-3142	2.87815e-05	0.000207803	0	0.000110094
miR-3143	3.02506e-05	2.91879e-05		miR-3143	8.73286e-06	4.28119e-05	0	5.74073e-05		miR-3143	2.09784e-05	1.29059e-05	2.41581e-05	0.000146068		miR-3143	8.33781e-05	5.71821e-05	5.12148e-05	3.21724e-05
miR-548u	6.04025e-05	6.71503e-05		miR-548u	0	3.29772e-05	0	0		miR-548u	1.07666e-05	0	0	0		miR-548u	2.12355e-05	2.8591e-05	0	6.19867e-06
miR-3144-5p	0	0		miR-3144-5p	1.39418e-05	0	0	2.3456e-05		miR-3144-5p	0	0	1.75522e-05	0		miR-3144-5p	0	0	0	6.19867e-06
miR-3144-3p	4.24374e-06	5.20105e-06		miR-3144-3p	0	3.29772e-05	9.35673e-06	2.3456e-05		miR-3144-3p	1.02118e-05	2.27299e-05	0	3.39547e-05		miR-3144-3p	7.60308e-05	0	4.06803e-05	1.23973e-05
miR-3145-5p	7.9318e-06	8.66247e-06		miR-3145-5p	0	0	1.9362e-05	2.3456e-05		miR-3145-5p	1.60241e-05	0	0	3.03887e-05		miR-3145-5p	1.43908e-05	0	0	0
miR-3145-3p	7.06782e-06	3.09542e-06		miR-3145-3p	1.76651e-05	4.28119e-05	1.3773e-05	3.75498e-05		miR-3145-3p	2.67907e-05	1.29059e-05	5.04816e-05	3.39547e-05		miR-3145-3p	0	8.57731e-05	1.7277e-05	2.25287e-05
miR-1273c	3.64633e-06	1.77221e-06		miR-1273c	0.000191081	0.000217532	0.00239147	0.00043877		miR-1273c	5.85356e-05	9.60252e-05	0.000443579	4.77697e-05		miR-1273c	3.23559e-05	8.57731e-05	5.01562e-05	3.21724e-05
miR-3146	0	3.40786e-07		miR-3146	0	0	0	2.3456e-05		miR-3146	0	2.16718e-05	0	0		miR-3146	0	0	0	0
miR-3147	0	0		miR-3147	0.000140569	0	0.000101751	0		miR-3147	2.67907e-05	0	5.92624e-05	0		miR-3147	1.06177e-05	2.8591e-05	6.78757e-05	0
miR-548v	1.6441e-05	1.84376e-05		miR-548v	0	0	0	2.3456e-05		miR-548v	0	0	0	0		miR-548v	0	0	0	0
miR-3148	0	0		miR-3148	8.93224e-06	0	3.80755e-05	0		miR-3148	1.60241e-05	0	4.17103e-05	0		miR-3148	3.61289e-05	2.8591e-05	2.61367e-05	2.99065e-05
miR-3149	2.82648e-06	2.48635e-06		miR-3149	0	0	2.18322e-05	0		miR-3149	1.07666e-05	8.31193e-05	3.29295e-05	0		miR-3149	0	2.8591e-05	4.23551e-05	3.65929e-05
miR-3150a-5p	4.77362e-06	4.19341e-06		miR-3150a-5p	0.000140768	0.00023084	0.000189853	0.00051357		miR-3150a-5p	2.15332e-05	2.58118e-05	0.000129543	0.000423357		miR-3150a-5p	3.61289e-05	0	3.62288e-05	4.00379e-05
miR-3150a-3p	2.98705e-07	3.65998e-07		miR-3150a-3p	8.73286e-06	0	3.1189e-05	0		miR-3150a-3p	1.07666e-05	0	0	1.7381e-05		miR-3150a-3p	0	2.8591e-05	0	0
miR-3151-5p	0	7.06783e-07		miR-3151-5p	1.76651e-05	0	3.3135e-05	0		miR-3151-5p	1.60241e-05	0	1.75522e-05	0		miR-3151-5p	0	0	2.61367e-05	6.19867e-06
miR-3151-3p	0	0		miR-3151-3p	8.93224e-06	0	1.3773e-05	0		miR-3151-3p	0	2.58118e-05	0	0		miR-3151-3p	1.43908e-05	0	1.66608e-05	0
miR-3152-5p	5.95012e-07	3.65998e-07		miR-3152-5p	0	0	1.9362e-05	1.40938e-05		miR-3152-5p	0	0	5.04816e-05	0		miR-3152-5p	0	0	1.89518e-05	0
miR-3152-3p	0	0		miR-3152-3p	1.39418e-05	3.29772e-05	0	0		miR-3152-3p	1.02118e-05	1.29059e-05	0	3.03887e-05		miR-3152-3p	1.06177e-05	0	2.61367e-05	0
miR-3153	6.34341e-07	0		miR-3153	6.30143e-05	0.000108766	0.000446625	0.000109051		miR-3153	1.02118e-05	0	4.17103e-05	0		miR-3153	0	2.8591e-05	9.47589e-06	6.19867e-06
miR-3074-5p	4.05823e-06	4.9002e-06		miR-3074-5p	8.93224e-06	0	1.24755e-05	0		miR-3074-5p	0	0	0	0		miR-3074-5p	0	0	9.47589e-06	0
miR-3074-3p	1.43164e-05	1.34145e-05		miR-3074-3p	0	3.29772e-05	3.44324e-05	0		miR-3074-3p	2.67907e-05	3.56357e-05	6.58589e-05	0		miR-3074-3p	2.17381e-05	5.71821e-05	2.50781e-05	4.4082e-05
miR-3154	0	0		miR-3154	0	0	3.1189e-05	0		miR-3154	0	6.03894e-05	8.12456e-05	0		miR-3154	1.11204e-05	4.48029e-05	5.90159e-05	1.63301e-05
miR-3155a	0	0		miR-3155a	8.73286e-06	0	3.74266e-05	1.40938e-05		miR-3155a	0	1.29059e-05	5.70875e-05	3.39547e-05		miR-3155a	0	0	1.89518e-05	0
miR-3156-5p	5.92614e-07	0		miR-3156-5p	3.16069e-05	0	7.36807e-05	4.80451e-05		miR-3156-5p	2.67907e-05	1.29059e-05	0.000125131	3.39547e-05		miR-3156-5p	3.61289e-05	8.57731e-05	5.96321e-05	1.01314e-05
miR-3156-3p	0	0		miR-3156-3p	2.2874e-05	0	3.93729e-05	2.3456e-05		miR-3156-3p	0	0	0	0		miR-3156-3p	1.11204e-05	0	7.8011e-06	1.01314e-05
miR-3157-5p	9.63469e-05	7.68779e-05		miR-3157-5p	6.19275e-05	6.59544e-05	5.99077e-05	9.49571e-05		miR-3157-5p	1.60241e-05	3.56357e-05	1.75522e-05	0		miR-3157-5p	1.43908e-05	2.8591e-05	4.34137e-05	2.2041e-05
miR-3157-3p	8.85525e-06	8.72025e-06		miR-3157-3p	0	0	0	0		miR-3157-3p	0	0	1.53773e-05	0		miR-3157-3p	0	0	0	0
miR-3158-5p	1.48154e-06	1.76485e-06		miR-3158-5p	0	0	3.00162e-05	0		miR-3158-5p	0	2.16718e-05	5.70875e-05	0		miR-3158-5p	0	0	0	0
miR-3158-3p	1.48174e-05	1.37963e-05		miR-3158-3p	0.000107476	7.57891e-05	0.000180496	5.63753e-05		miR-3158-3p	4.08472e-05	8.00374e-05	9.0017e-05	1.7381e-05		miR-3158-3p	0	0.000101985	2.50781e-05	6.20789e-05
miR-3159	0	3.40786e-07		miR-3159	0	0	1.3773e-05	0		miR-3159	0	0	1.53773e-05	0		miR-3159	0	2.8591e-05	1.7277e-05	0
miR-3160-5p	0	3.65998e-07		miR-3160-5p	0	0	2.18322e-05	2.3456e-05		miR-3160-5p	0	2.16718e-05	1.53773e-05	0		miR-3160-5p	1.43908e-05	0	9.47589e-06	2.59737e-05
miR-3160-3p	2.71808e-06	6.99425e-07		miR-3160-3p	8.93224e-06	0	2.18322e-05	0		miR-3160-3p	0	1.29059e-05	0	0		miR-3160-3p	0	0	7.8011e-06	0
miR-3161	2.12067e-06	4.83819e-06		miR-3161	1.76651e-05	0	3.00162e-05	0		miR-3161	0	2.58118e-05	3.07546e-05	6.07773e-05		miR-3161	2.50085e-05	5.71821e-05	0.000104721	2.59737e-05
miR-3162-5p	0	0		miR-3162-5p	7.73548e-05	8.56238e-05	0.000239231	4.80451e-05		miR-3162-5p	3.11902e-05	2.16718e-05	0.000169088	1.7381e-05		miR-3162-5p	0.000100537	0.000159167	6.78757e-05	1.58423e-05
miR-3162-3p	2.96307e-07	1.03285e-06		miR-3162-3p	0.0031908	0.00042523	0.0011599	0.000932081		miR-3162-3p	0.000558791	0.000609671	0.000599293	0.00059544		miR-3162-3p	0.000877208	0.000746318	0.000444758	0.000284044
miR-3163	1.82197e-06	1.77221e-06		miR-3163	0	3.29772e-05	4.56105e-05	0		miR-3163	0	0	3.51043e-05	1.7381e-05		miR-3163	3.61289e-05	5.71821e-05	0.000106265	9.64367e-06
miR-3164	2.75022e-06	1.00764e-06		miR-3164	0	0	6.88648e-06	0		miR-3164	1.02118e-05	2.27299e-05	2.41581e-05	0		miR-3164	2.55111e-05	5.71821e-05	2.67529e-05	9.64367e-06
miR-3165	0	0		miR-3165	0	0	0	1.40938e-05		miR-3165	0	0	0	0		miR-3165	0	2.8591e-05	9.47589e-06	6.19867e-06
miR-3166	0	0		miR-3166	0	0	0	0		miR-3166	1.02118e-05	0	0	0		miR-3166	0	0	0	6.19867e-06
miR-1260b	0.000283853	0.000265022		miR-1260b	0.0211486	0.00614356	0.0103318	0.00558392		miR-1260b	0.00383754	0.000938106	0.00135031	0.000683847		miR-1260b	0.00189763	0.000779623	0.00368284	0.000707194
miR-3167	0	0		miR-3167	0	3.29772e-05	0	0		miR-3167	0	0	5.26565e-05	3.39547e-05		miR-3167	2.55111e-05	2.8591e-05	1.56022e-05	0
miR-3168	2.98705e-07	3.40786e-07		miR-3168	0.00017213	0.00108825	0.000646032	8.4563e-05		miR-3168	8.33587e-05	0.00024213	0.000917144	0.000134675		miR-3168	7.68374e-05	0.000314501	0.000369385	4.33907e-05
miR-3169	0	0		miR-3169	0	3.29772e-05	5.0551e-05	2.3456e-05		miR-3169	0	4.54597e-05	1.53773e-05	0		miR-3169	3.28585e-05	0	4.954e-05	0
miR-3170	5.92614e-07	0		miR-3170	0	0	5.74375e-05	2.3456e-05		miR-3170	1.60241e-05	1.29059e-05	3.29295e-05	3.39547e-05		miR-3170	0	0	0	2.5486e-05
miR-3171	1.26868e-06	1.70707e-06		miR-3171	0	0	0	2.3456e-05		miR-3171	1.07666e-05	0	0	1.7381e-05		miR-3171	0	2.8591e-05	3.56126e-05	1.58423e-05
miR-3173-5p	5.51556e-05	5.93695e-05		miR-3173-5p	5.80048e-05	4.28119e-05	0.000123707	0.000165426		miR-3173-5p	1.07666e-05	2.27299e-05	6.58589e-05	0.000112113		miR-3173-5p	2.50085e-05	0.000118197	6.17493e-05	2.87274e-05
miR-3173-3p	5.92614e-07	3.33427e-07		miR-3173-3p	0	3.29772e-05	4.00214e-05	0		miR-3173-3p	0	1.29059e-05	4.17103e-05	0		miR-3173-3p	0	0	4.11228e-05	0
miR-1193	0	0		miR-1193	2.6398e-05	0	0.000136183	4.80451e-05		miR-1193	4.19567e-05	0	0.000166903	5.21431e-05		miR-1193	0.00020646	8.57731e-05	0.000248316	8.74727e-05
miR-323b-5p	0	0		miR-323b-5p	8.93224e-06	0	0	0		miR-323b-5p	0	2.58118e-05	2.41581e-05	3.47621e-05		miR-323b-5p	1.11204e-05	2.8591e-05	1.56022e-05	1.63301e-05
miR-323b-3p	0	6.99425e-07		miR-323b-3p	0	0	1.9362e-05	3.75498e-05		miR-323b-3p	0	0	7.90707e-05	5.13357e-05		miR-323b-3p	3.61289e-05	2.8591e-05	7.8011e-06	1.92873e-05
miR-3174	1.48633e-06	3.42885e-06		miR-3174	2.2874e-05	4.28119e-05	3.1189e-05	0		miR-3174	1.07666e-05	0	0	0		miR-3174	1.43908e-05	0	2.67529e-05	3.16847e-05
miR-3175	2.98705e-07	7.06783e-07		miR-3175	8.10782e-05	0	0.000153599	3.75498e-05		miR-3175	8.9171e-05	0.000101709	3.95354e-05	0.000115679		miR-3175	0.00014024	0.000289743	9.90801e-05	1.63301e-05
miR-3176	2.41698e-06	4.95798e-06		miR-3176	8.73286e-06	0	6.61453e-05	3.75498e-05		miR-3176	1.07666e-05	1.29059e-05	2.41581e-05	0		miR-3176	7.63347e-05	0	8.4094e-05	2.59737e-05
miR-3177-5p	5.61602e-06	7.3214e-06		miR-3177-5p	1.76651e-05	0	0	0		miR-3177-5p	0	0	1.75522e-05	0		miR-3177-5p	0	0	9.47589e-06	2.59737e-05
miR-3177-3p	7.36892e-06	7.24155e-06		miR-3177-3p	4.55486e-05	0	0.000190502	8.19963e-05		miR-3177-3p	4.19567e-05	4.85416e-05	0.000171263	0		miR-3177-3p	0.000239014	0	5.73411e-05	9.64367e-06
miR-3178	0	0		miR-3178	0.00109338	0.000227367	0.000420901	0.000179419		miR-3178	0.000105195	5.83656e-05	0.000162482	1.7381e-05		miR-3178	6.21427e-05	0	8.51526e-05	0
miR-3179	1.12047e-05	5.9509e-06		miR-3179	2.26746e-05	3.29772e-05	0.000514591	8.19963e-05		miR-3179	5.90904e-05	3.45776e-05	0.000649899	6.51507e-05		miR-3179	1.11204e-05	0	1.7277e-05	1.23973e-05
miR-3180-5p	8.51242e-06	9.00326e-06		miR-3180-5p	0.000271671	9.89315e-05	0.000181145	0.000122113		miR-3180-5p	0.000720393	0.000639143	0.000713549	0.00110261		miR-3180-5p	0.00169776	0.000538516	0.000553358	0.000158108
miR-3180-3p	3.68566e-06	3.65998e-07		miR-3180-3p	2.78835e-05	0	0.000103697	7.04692e-05		miR-3180-3p	0.000413343	0.000474442	0.000922153	0.00104228		miR-3180-3p	0	0	1.7277e-05	9.64367e-06
miR-548w	0.000146517	0.000115632		miR-548w	6.15288e-05	6.59544e-05	0.000189204	8.4563e-05		miR-548w	5.21685e-05	0	1.75522e-05	0.000133867		miR-548w	1.06177e-05	0	9.06628e-05	2.59737e-05
miR-3181	5.9741e-07	1.015e-06		miR-3181	0.00029949	0	0.000416084	1.40938e-05		miR-3181	0.00010464	8.20612e-05	0.000175612	1.7381e-05		miR-3181	9.04216e-05	4.48029e-05	6.95504e-05	3.51297e-05
miR-3182	0	0		miR-3182	0.000330164	0.000118601	0.000504062	0.000122012		miR-3182	0.000546993	0.000750583	0.000748735	0.000902085		miR-3182	0.00131877	0.0010113	0.00116278	0.000635563
miR-3183	1.89823e-06	1.77221e-06		miR-3183	0	0	1.62432e-05	0		miR-3183	0	0	0	0		miR-3183	2.17381e-05	0	1.89518e-05	9.64367e-06
miR-3184-5p	1.60432e-06	1.04021e-06		miR-3184-5p	6.34131e-05	3.29772e-05	4.49619e-05	3.75498e-05		miR-3184-5p	0	0	2.41581e-05	0		miR-3184-5p	0	5.71821e-05	2.44619e-05	0
miR-3184-3p	0	0		miR-3184-3p	1.39418e-05	0	4.00214e-05	1.40938e-05		miR-3184-3p	0	3.45776e-05	1.53773e-05	0		miR-3184-3p	2.55111e-05	5.71821e-05	4.27976e-05	3.26601e-05
miR-3185	0	0		miR-3185	3.53302e-05	3.29772e-05	5.62647e-05	3.75498e-05		miR-3185	4.08472e-05	4.33435e-05	5.70875e-05	1.7381e-05		miR-3185	0.000152366	0.000142955	0.000216496	5.74548e-05
miR-3065-5p	0.000297596	0.000327125		miR-3065-5p	8.93224e-06	6.59544e-05	2.87187e-05	6.10059e-05		miR-3065-5p	0	1.29059e-05	0	1.7381e-05		miR-3065-5p	1.43908e-05	0	1.66608e-05	3.61051e-05
miR-3065-3p	8.37985e-05	8.34789e-05		miR-3065-3p	9.85439e-05	3.29772e-05	8.05671e-05	3.75498e-05		miR-3065-3p	1.07666e-05	0	5.04816e-05	3.39547e-05		miR-3065-3p	0	0	2.44619e-05	6.19867e-06
miR-3186-5p	0	0		miR-3186-5p	0.000591617	0	0.00090353	5.16437e-05		miR-3186-5p	0.000278886	1.29059e-05	0.000151454	3.47621e-05		miR-3186-5p	0.000155437	2.8591e-05	0.000433738	0.000108915
miR-3186-3p	0	0		miR-3186-3p	0	0	0	0		miR-3186-3p	1.07666e-05	0	4.17103e-05	0		miR-3186-3p	1.06177e-05	0	0	6.19867e-06
miR-3187-5p	1.56499e-06	3.33427e-07		miR-3187-5p	7.17472e-05	3.29772e-05	0.000101227	0		miR-3187-5p	8.44683e-05	5.83656e-05	0.000125121	1.7381e-05		miR-3187-5p	5.50993e-05	5.71821e-05	2.50781e-05	2.59737e-05
miR-3187-3p	1.09045e-05	8.56162e-06		miR-3187-3p	0	0	7.67998e-05	0		miR-3187-3p	3.70025e-05	5.16236e-05	5.92624e-05	1.7381e-05		miR-3187-3p	0.000112966	4.48029e-05	3.28792e-05	2.47947e-05
miR-3188	3.97717e-06	1.76485e-06		miR-3188	0	0	1.9362e-05	0		miR-3188	0	1.29059e-05	4.17103e-05	0		miR-3188	1.11204e-05	0	7.8011e-06	0
miR-3189-5p	0	0		miR-3189-5p	1.76651e-05	3.29772e-05	1.9362e-05	0		miR-3189-5p	1.60241e-05	3.45776e-05	0	1.7381e-05		miR-3189-5p	1.11204e-05	0.000130576	1.56022e-05	1.97751e-05
miR-3189-3p	0	0		miR-3189-3p	8.93224e-06	0	9.35673e-06	0		miR-3189-3p	0	0	0	0		miR-3189-3p	1.43908e-05	2.8591e-05	1.7277e-05	1.58423e-05
miR-320e	0	0		miR-320e	0	0	0	0		miR-320e	1.07666e-05	0	0	0		miR-320e	0	0	1.66608e-05	0
miR-3190-5p	0	0		miR-3190-5p	0	0	1.62432e-05	0		miR-3190-5p	1.07666e-05	0	0	0		miR-3190-5p	0	0	7.8011e-06	0
miR-3190-3p	0	0		miR-3190-3p	8.93224e-06	0	1.3773e-05	0		miR-3190-3p	0	0	0	0		miR-3190-3p	0	0	0	0
miR-3191-5p	0	3.65998e-07		miR-3191-5p	8.93224e-06	0	9.35673e-06	0		miR-3191-5p	0	0	0	0		miR-3191-5p	0	2.8591e-05	0	9.64367e-06
miR-3191-3p	2.98705e-07	0		miR-3191-3p	0.000943967	0.000217532	0.00133261	0.00030946		miR-3191-3p	0.00290511	0.00164613	0.000452279	0.000298124		miR-3191-3p	0.00307032	0.0030177	0.00124216	0.000701014
miR-3192-5p	2.49324e-06	6.99425e-07		miR-3192-5p	8.93224e-06	0	0	0		miR-3192-5p	0	1.29059e-05	1.75522e-05	0		miR-3192-5p	0	2.8591e-05	7.8011e-06	6.19867e-06
miR-3192-3p	0	0		miR-3192-3p	2.78835e-05	3.29772e-05	0	0		miR-3192-3p	2.09784e-05	1.29059e-05	0	0		miR-3192-3p	0	0	7.8011e-06	6.19867e-06
miR-3193	0	0		miR-3193	0	0	2.55999e-05	2.3456e-05		miR-3193	0	0	0	0		miR-3193	0	0	9.47589e-06	0
miR-3194-5p	0	0		miR-3194-5p	4.55486e-05	0	6.93891e-05	2.3456e-05		miR-3194-5p	1.60241e-05	1.29059e-05	0	0		miR-3194-5p	3.33611e-05	4.48029e-05	7.8011e-06	1.63301e-05
miR-3194-3p	3.04892e-06	2.12035e-06		miR-3194-3p	0	0	0	0		miR-3194-3p	0	0	0	0		miR-3194-3p	0	7.33939e-05	4.11228e-05	0
miR-3195	0	0		miR-3195	0.00360236	0.000435065	0.0054236	0.00086088		miR-3195	0.000906819	0.000498143	0.00154771	0.000375475		miR-3195	0.000643779	0.00040794	0.000414439	7.44762e-05
miR-3196	2.98705e-07	0		miR-3196	0.00129335	0.000421757	0.00113742	0.000305862		miR-3196	0.000656691	0.0019912	0.000283272	0.000250354		miR-3196	0.00210358	0.00111329	0.00117728	0.000335788
miR-548x-5p	3.67607e-06	2.44642e-06		miR-548x-5p	8.73286e-06	0	0	0		miR-548x-5p	0	0	0	0		miR-548x-5p	0	0	0	0
miR-548x-3p	0	0		miR-548x-3p	0	0	0	0		miR-548x-3p	0	2.27299e-05	3.95354e-05	0		miR-548x-3p	0	0	0	0
miR-3197	2.98705e-07	0		miR-3197	0	0	6.88648e-06	0		miR-3197	0	0	0	0		miR-3197	0	5.71821e-05	7.8011e-06	6.19867e-06
miR-3198	2.96307e-07	3.65998e-07		miR-3198	0	0	9.18699e-05	3.39512e-05		miR-3198	0	0	5.49127e-05	0		miR-3198	0	0	6.00746e-05	2.99065e-05
miR-3199	0	0		miR-3199	0	0	1.9362e-05	0		miR-3199	1.02118e-05	0	0	0		miR-3199	0	0	0	1.92873e-05
miR-3200-5p	3.35636e-07	3.65998e-07		miR-3200-5p	0	0	3.49567e-05	0		miR-3200-5p	4.226e-05	3.45776e-05	0	3.47621e-05		miR-3200-5p	1.06177e-05	2.8591e-05	4.40299e-05	1.92873e-05
miR-3200-3p	7.942e-05	0.000114668		miR-3200-3p	7.56699e-05	0.000128436	9.35673e-06	7.04692e-05		miR-3200-3p	1.60241e-05	0	0	3.03887e-05		miR-3200-3p	0	4.48029e-05	9.47589e-06	3.21724e-05
miR-3201	0	0		miR-3201	0	3.29772e-05	0	1.40938e-05		miR-3201	0	0	1.75522e-05	7.81584e-05		miR-3201	1.11204e-05	2.8591e-05	1.89518e-05	6.19867e-06
miR-514b-5p	2.96307e-07	3.40786e-07		miR-514b-5p	0	0	5.11999e-05	0		miR-514b-5p	0	0	0.000107579	3.03887e-05		miR-514b-5p	2.87815e-05	0	2.67529e-05	6.19867e-06
miR-514b-3p	3.35636e-07	0		miR-514b-3p	0	0	0	3.39512e-05		miR-514b-3p	0	0	1.53773e-05	0		miR-514b-3p	3.66315e-05	2.8591e-05	1.89518e-05	9.64367e-06
miR-3202	0	3.65998e-07		miR-3202	3.14075e-05	0	0.000370599	9.49571e-05		miR-3202	1.02118e-05	1.29059e-05	0.000151536	1.7381e-05		miR-3202	0	2.8591e-05	7.8011e-06	1.01314e-05
miR-4295	0	0		miR-4295	0	0	2.18322e-05	3.39512e-05		miR-4295	1.07666e-05	1.29059e-05	3.51043e-05	4.77697e-05		miR-4295	1.11204e-05	2.8591e-05	7.8011e-06	4.23038e-05
miR-4296	0	0		miR-4296	0	0	0	0		miR-4296	0	0	1.53773e-05	0		miR-4296	0	2.8591e-05	0	0
miR-4297	0	0		miR-4297	0	0	6.88648e-06	0		miR-4297	0	0	2.41581e-05	0		miR-4297	0	0	1.7277e-05	2.64615e-05
miR-378c	0.000233289	0.000432539		miR-378c	0.00063395	0.0004449	0.000327982	0.000795146		miR-378c	0.000127283	0.000104791	8.78421e-05	0.000466753		miR-378c	7.80972e-05	0.000130576	9.46285e-05	0.000142174
miR-4293	0	0		miR-4293	0	0	9.35673e-06	0		miR-4293	1.60241e-05	0	0	1.7381e-05		miR-4293	1.43908e-05	0	1.66608e-05	0
miR-4294	0	0		miR-4294	0	0	0	0		miR-4294	0	0	0	0		miR-4294	0	0	0	1.01314e-05
miR-4301	0	0		miR-4301	1.39418e-05	0	0.000138129	7.50997e-05		miR-4301	0	2.27299e-05	0.000160316	8.60978e-05		miR-4301	0	0	9.47589e-06	0
miR-4299	0	0		miR-4299	1.39418e-05	0	1.62432e-05	0		miR-4299	1.02118e-05	2.16718e-05	0	1.7381e-05		miR-4299	0	0	0	0
miR-4298	0	0		miR-4298	3.18062e-05	0	6.87402e-05	1.40938e-05		miR-4298	0	7.89793e-05	3.29295e-05	0		miR-4298	1.11204e-05	5.71821e-05	1.56022e-05	2.99065e-05
miR-4300	0	0		miR-4300	0	4.28119e-05	2.55999e-05	1.40938e-05		miR-4300	0	0	2.41581e-05	0		miR-4300	0	0	0	0
miR-4304	0	0		miR-4304	5.44808e-05	0	0.00192453	5.16437e-05		miR-4304	0	1.29059e-05	0	3.39547e-05		miR-4304	1.11204e-05	0	3.33217e-05	0
miR-4302	0	0		miR-4302	3.18062e-05	0	0.000763055	3.75498e-05		miR-4302	0.000101047	9.18852e-05	0.000382051	6.51507e-05		miR-4302	0.000151863	2.8591e-05	0.00014862	2.64615e-05
miR-4303	0	0		miR-4303	0	0	0	0		miR-4303	0	0	0	0		miR-4303	0	0	4.00641e-05	9.64367e-06
miR-4305	0	0		miR-4305	1.39418e-05	0	8.87511e-05	0		miR-4305	0	0	0	0		miR-4305	0	0	7.8011e-06	0
miR-4306	0	0		miR-4306	0	0	1.87135e-05	0		miR-4306	0	0	0	0		miR-4306	0	0	0	0
miR-4309	0	0		miR-4309	0	0	0	0		miR-4309	0	0	0	0		miR-4309	0	0	1.7277e-05	1.01314e-05
miR-4307	0	0		miR-4307	2.65973e-05	3.29772e-05	1.24755e-05	4.6912e-05		miR-4307	1.02118e-05	1.29059e-05	7.02899e-05	3.39547e-05		miR-4307	6.06348e-05	0.000130576	3.39378e-05	3.44383e-05
miR-4308	0	0		miR-4308	0	0	1.62432e-05	2.3456e-05		miR-4308	0	0	1.53773e-05	0		miR-4308	0	0	7.8011e-06	0
miR-4310	0	0		miR-4310	0	0	0	0		miR-4310	0	0	0	0		miR-4310	0	0	1.56022e-05	6.19867e-06
miR-4311	0	0		miR-4311	0	0	4.99024e-05	3.75498e-05		miR-4311	1.07666e-05	0	4.17103e-05	1.7381e-05		miR-4311	2.22408e-05	2.8591e-05	9.23376e-05	1.63301e-05
miR-4312	0	0		miR-4312	0	0	1.3773e-05	0		miR-4312	0	0	1.53773e-05	0		miR-4312	4.72493e-05	2.8591e-05	4.17389e-05	1.92873e-05
miR-4313	0	0		miR-4313	3.16069e-05	6.59544e-05	0.000136183	0		miR-4313	3.20482e-05	0.000118755	0.000105404	3.47621e-05		miR-4313	0.000130125	8.57731e-05	5.90159e-05	6.19867e-06
miR-4315	0	0		miR-4315	0	0	9.35673e-06	0		miR-4315	0	0	0	0		miR-4315	1.43908e-05	0	2.50781e-05	6.19867e-06
miR-4316	0	0		miR-4316	1.39418e-05	0	6.88648e-06	0		miR-4316	0	0	0	0		miR-4316	0	0	0	0
miR-4314	0	0		miR-4314	0	0	1.24755e-05	0		miR-4314	0	3.45776e-05	3.07546e-05	0		miR-4314	0	2.8591e-05	6.84918e-05	1.01314e-05
miR-4318	0	0		miR-4318	0	0	0	0		miR-4318	0	0	2.41581e-05	0		miR-4318	0	0	0	1.01314e-05
miR-4319	0	0		miR-4319	0	0	0	0		miR-4319	0	0	0	0		miR-4319	0	0	0	1.01314e-05
miR-4320	0	0		miR-4320	0	0	9.35673e-06	0		miR-4320	0	1.29059e-05	0	0		miR-4320	2.17381e-05	0	0	0
miR-4317	0	0		miR-4317	0	0	1.24755e-05	2.3456e-05		miR-4317	0	1.29059e-05	0	0		miR-4317	0	7.33939e-05	3.39378e-05	0
miR-4322	0	0		miR-4322	0	0	0.00043103	0		miR-4322	0	0	0.000210779	0		miR-4322	1.43908e-05	2.8591e-05	1.56022e-05	0
miR-4321	0	0		miR-4321	0.000130151	4.28119e-05	0.000113054	0.000128908		miR-4321	2.67907e-05	0.000117697	8.12456e-05	6.43434e-05		miR-4321	0.000166055	8.96057e-05	0.000120192	8.1854e-05
miR-4323	0	0		miR-4323	0	0	1.9362e-05	0		miR-4323	1.07666e-05	0	0	0		miR-4323	0	4.48029e-05	1.66608e-05	6.19867e-06
miR-4324	0	0		miR-4324	0	0	0	0		miR-4324	0	0	1.75522e-05	0		miR-4324	0	0	0	0
miR-4256	0	0		miR-4256	0	3.29772e-05	4.11942e-05	0		miR-4256	0	0	0	1.7381e-05		miR-4256	0	0	7.8011e-06	6.19867e-06
miR-4257	0	0		miR-4257	0	0	2.31297e-05	1.40938e-05		miR-4257	4.77691e-05	0.000220464	2.41581e-05	5.13357e-05		miR-4257	1.06177e-05	0	1.7277e-05	0
miR-4258	0	0		miR-4258	9.83445e-05	0	8.87511e-05	5.74073e-05		miR-4258	3.06354e-05	8.98613e-05	3.29295e-05	0		miR-4258	2.55111e-05	0	4.17389e-05	2.99065e-05
miR-4259	0	0		miR-4259	3.51308e-05	0	4.74322e-05	1.40938e-05		miR-4259	5.30266e-05	2.58118e-05	2.41581e-05	0		miR-4259	4.72493e-05	2.8591e-05	6.13069e-05	1.01314e-05
miR-4260	0	0		miR-4260	0	0	0	0		miR-4260	0	1.29059e-05	1.75522e-05	0		miR-4260	1.06177e-05	4.48029e-05	9.47589e-06	1.63301e-05
miR-4253	0	0		miR-4253	0	0	9.35673e-06	0		miR-4253	0	4.54597e-05	3.95354e-05	3.03887e-05		miR-4253	0	0	7.8011e-06	2.64615e-05
miR-4251	0	0		miR-4251	0	0	3.24864e-05	0		miR-4251	1.02118e-05	1.29059e-05	0	0		miR-4251	0	0	2.61367e-05	1.58423e-05
miR-4254	2.15376e-05	1.14287e-05		miR-4254	2.26746e-05	0	2.06594e-05	0		miR-4254	2.67907e-05	1.29059e-05	4.17103e-05	0		miR-4254	2.87815e-05	0	3.39378e-05	1.63301e-05
miR-4255	0	0		miR-4255	0	0	0	0		miR-4255	0	0	1.75522e-05	0		miR-4255	0	0	0	1.01314e-05
miR-4252	0	0		miR-4252	0	0	0	0		miR-4252	2.09784e-05	0	1.75522e-05	0		miR-4252	0	0	9.47589e-06	0
miR-4325	0	0		miR-4325	0	0	6.88648e-06	0		miR-4325	0	0	0	0		miR-4325	0	0	0	0
miR-4326	0	0		miR-4326	0	0	5.614e-05	1.40938e-05		miR-4326	0	5.73075e-05	0.000107579	4.77697e-05		miR-4326	2.12355e-05	0.000101985	3.4554e-05	2.94187e-05
miR-4327	0	0		miR-4327	8.73286e-06	0	4.24917e-05	0		miR-4327	0.000152964	0.00351575	1.75522e-05	0.000215592		miR-4327	4.6244e-05	0.000865396	4.17389e-05	0.000149329
miR-4261	0	0		miR-4261	0	0	3.1189e-05	1.40938e-05		miR-4261	0	2.58118e-05	6.80338e-05	1.7381e-05		miR-4261	0	0	2.61367e-05	9.64367e-06
miR-4265	0	0		miR-4265	0	0	0	0		miR-4265	0	0	0	0		miR-4265	0	0	7.8011e-06	0
miR-4266	0	0		miR-4266	0	0	3.56052e-05	0		miR-4266	1.02118e-05	5.62494e-05	0	0		miR-4266	0	0	2.44619e-05	0
miR-4267	0	0		miR-4267	2.26746e-05	0	4.69079e-05	0		miR-4267	7.40049e-05	4.33435e-05	1.75522e-05	0		miR-4267	0.000123081	7.33939e-05	5.90159e-05	2.02628e-05
miR-4262	0	0		miR-4262	0	0	0	0		miR-4262	0	0	0	0		miR-4262	0	0	0	0
miR-2355-5p	2.12067e-06	4.88234e-06		miR-2355-5p	0.000103354	0	0.000939409	5.74073e-05		miR-2355-5p	2.67907e-05	2.27299e-05	2.41581e-05	3.03887e-05		miR-2355-5p	5.73644e-05	7.33939e-05	1.7277e-05	0
miR-2355-3p	2.1552e-06	7.06783e-07		miR-2355-3p	3.14075e-05	0	7.99182e-05	1.40938e-05		miR-2355-3p	3.06354e-05	3.56357e-05	7.46397e-05	3.39547e-05		miR-2355-3p	8.23729e-05	0	5.12148e-05	1.23973e-05
miR-4268	0	0		miR-4268	8.93224e-06	3.29772e-05	5.0551e-05	2.3456e-05		miR-4268	1.07666e-05	4.44016e-05	2.41581e-05	0		miR-4268	0.000155133	5.71821e-05	2.34033e-05	3.26601e-05
miR-4269	0	0		miR-4269	0	0	1.24755e-05	0		miR-4269	0	0	0	0		miR-4269	1.06177e-05	2.8591e-05	0	2.59737e-05
miR-4263	0	0		miR-4263	0	3.29772e-05	1.24755e-05	0		miR-4263	0	0	0	0		miR-4263	0	0	9.47589e-06	0
miR-4264	0	0		miR-4264	0	0	0	2.3456e-05		miR-4264	0	0	0	0		miR-4264	0	0	0	6.19867e-06
miR-4270	0	0		miR-4270	9.12966e-05	6.59544e-05	0.00200365	0.000247423		miR-4270	4.19567e-05	6.14475e-05	0.000371096	5.13357e-05		miR-4270	1.11204e-05	2.8591e-05	0.000362513	2.2041e-05
miR-4271	0	0		miR-4271	2.6398e-05	0.000108766	5.0551e-05	0		miR-4271	0	5.16236e-05	3.95354e-05	0		miR-4271	1.06177e-05	0	3.4554e-05	2.87274e-05
miR-4272	0	0		miR-4272	1.39418e-05	0	0	0		miR-4272	0	0	0	0		miR-4272	0	2.8591e-05	0	0
miR-4273	0	0		miR-4273	0	0	0	1.40938e-05		miR-4273	0	1.29059e-05	0	0		miR-4273	0	5.71821e-05	9.47589e-06	2.87274e-05
miR-4276	0	0		miR-4276	0	0	0	0		miR-4276	0	0	0	0		miR-4276	0	0	0	0
miR-4275	0	0		miR-4275	8.73286e-06	0	0	0		miR-4275	0	0	0	0		miR-4275	0	0	0	0
miR-4274	0	0		miR-4274	1.76651e-05	3.29772e-05	3.24864e-05	5.74073e-05		miR-4274	2.67907e-05	1.29059e-05	3.95354e-05	0		miR-4274	0.000134704	8.57731e-05	0.00015748	0
miR-4281	0	0		miR-4281	0.000551149	7.57891e-05	0.000408549	0.000151231		miR-4281	0.000120664	0.000153333	0.000331488	9.91054e-05		miR-4281	0.000133898	0.000146788	8.74869e-05	5.24352e-05
miR-4277	0	0		miR-4277	0	0	0	0		miR-4277	0	0	0	1.7381e-05		miR-4277	0	0	0	6.19867e-06
miR-4279	0	0		miR-4279	2.65973e-05	0	1.9362e-05	0		miR-4279	1.02118e-05	4.44016e-05	0	0		miR-4279	0.000178075	0.000101985	6.45261e-05	1.97751e-05
miR-4278	0	0		miR-4278	8.93224e-06	0	6.88648e-06	0		miR-4278	0	0	0	3.03887e-05		miR-4278	1.43908e-05	0	7.8011e-06	1.58423e-05
miR-4280	0	0		miR-4280	0	0	6.88648e-06	1.40938e-05		miR-4280	0	0	1.75522e-05	0		miR-4280	1.11204e-05	0	0	1.23973e-05
miR-4282	0	0		miR-4282	0	0	6.88648e-06	1.40938e-05		miR-4282	0	0	1.75522e-05	0		miR-4282	1.11204e-05	0	1.56022e-05	6.19867e-06
miR-4285	0	0		miR-4285	8.93224e-06	0	0	0		miR-4285	0	0	0	0		miR-4285	1.06177e-05	0	0	0
miR-4283	0	0		miR-4283	8.73286e-06	0	0.000146064	0		miR-4283	0	0	3.95354e-05	1.7381e-05		miR-4283	0	0	0	0
miR-4284	0	0		miR-4284	0.000305651	7.57891e-05	0.000128524	0.000174687		miR-4284	0.00622973	0.00325189	0.000408475	0.00154783		miR-4284	0.0347797	0.0104844	0.0278627	0.00522324
miR-4286	8.7484e-06	1.4419e-05		miR-4286	0.00256401	0.000566974	0.00100476	0.000688257		miR-4286	0.000178949	6.91553e-05	0.000265629	0.000159883		miR-4286	8.61459e-05	0.000146788	0.00011909	0.000225207
miR-4287	0	0		miR-4287	0	0	6.88648e-06	0		miR-4287	2.15332e-05	0	1.53773e-05	1.7381e-05		miR-4287	0	2.8591e-05	3.90055e-05	0
miR-4288	0	0		miR-4288	0	0	0	0		miR-4288	1.02118e-05	0	0	0		miR-4288	0	0	7.8011e-06	1.63301e-05
miR-4292	0	0		miR-4292	2.61986e-05	0	2.31297e-05	0		miR-4292	2.15332e-05	0.000155449	2.41581e-05	0		miR-4292	3.23559e-05	8.57731e-05	9.47589e-06	4.67243e-05
miR-4289	0	0		miR-4289	2.2874e-05	0	0	0		miR-4289	0	1.29059e-05	3.29295e-05	3.03887e-05		miR-4289	0	0	1.7277e-05	0
miR-4290	0	0		miR-4290	2.2874e-05	0	4.80807e-05	0		miR-4290	2.04236e-05	0	1.75522e-05	0		miR-4290	2.55111e-05	2.8591e-05	1.7277e-05	6.19867e-06
miR-4291	0	0		miR-4291	0	0	0	0		miR-4291	0	0	0	0		miR-4291	0	2.8591e-05	0	0
miR-4329	0	0		miR-4329	0	0	0	0		miR-4329	0	0	0	0		miR-4329	0	0	1.66608e-05	0
miR-4330	0	0		miR-4330	0	0	2.18322e-05	0		miR-4330	1.02118e-05	0	0	0		miR-4330	1.11204e-05	0	0	2.02628e-05
miR-500b-5p	0	0		miR-500b-5p	0	0	0	0		miR-500b-5p	1.07666e-05	0	0	0		miR-500b-5p	0	0	0	0
miR-500b-3p	0	0		miR-500b-3p	0	0	0	0		miR-500b-3p	0	0	1.53773e-05	0		miR-500b-3p	0	2.8591e-05	7.8011e-06	1.01314e-05
miR-4328	0	0		miR-4328	0	6.59544e-05	1.3773e-05	0		miR-4328	1.07666e-05	0	0	0		miR-4328	1.11204e-05	0	4.17389e-05	9.64367e-06
miR-3605-5p	1.19002e-06	1.74699e-06		miR-3605-5p	0	0	1.24755e-05	1.40938e-05		miR-3605-5p	0	0	0	0		miR-3605-5p	3.61289e-05	0	7.8011e-06	0
miR-3605-3p	1.75202e-05	1.68241e-05		miR-3605-3p	8.93224e-06	4.28119e-05	1.24755e-05	0		miR-3605-3p	1.02118e-05	2.27299e-05	0	0		miR-3605-3p	1.11204e-05	2.8591e-05	0	3.16847e-05
miR-3606-5p	0	0		miR-3606-5p	0	4.28119e-05	1.24755e-05	0		miR-3606-5p	0	5.73075e-05	3.51043e-05	0		miR-3606-5p	1.06177e-05	8.96057e-05	0	0
miR-3606-3p	0	0		miR-3606-3p	1.39418e-05	0	0	0		miR-3606-3p	0	2.16718e-05	0	0		miR-3606-3p	0	0	1.7277e-05	0
miR-3609	3.35636e-07	0		miR-3609	0	0	1.9362e-05	2.3456e-05		miR-3609	1.02118e-05	0	0	3.39547e-05		miR-3609	0	2.8591e-05	0	1.92873e-05
miR-3610	0	0		miR-3610	8.73286e-06	0	4.80807e-05	0		miR-3610	0.000216203	0.000265832	0.000105404	0		miR-3610	0.000839118	0.000220182	0.000334085	0.000127115
miR-3611	3.87052e-05	2.65972e-05		miR-3611	8.73286e-06	8.56238e-05	1.62432e-05	0.000132507		miR-3611	3.22997e-05	1.29059e-05	1.53773e-05	0.000132253		miR-3611	2.50085e-05	0.000101985	1.7277e-05	9.64367e-06
miR-3612	0	0		miR-3612	0	0	6.88648e-06	0		miR-3612	0	0	0	0		miR-3612	0	0	7.8011e-06	1.63301e-05
miR-3613-5p	0.00137368	0.00152599		miR-3613-5p	0.000415121	0.000543831	0.000424144	0.000775387		miR-3613-5p	0.000147152	7.12715e-05	0.000344691	0.000280743		miR-3613-5p	9.44985e-05	0.000411772	0.000356213	0.000422174
miR-3613-3p	0.000285706	0.000264879		miR-3613-3p	0.0020702	0.00319414	0.00274358	0.00394663		miR-3613-3p	0.00111244	0.00143527	0.00273134	0.00389963		miR-3613-3p	0.000665468	0.00123237	0.00125242	0.00100317
miR-3614-5p	0	0		miR-3614-5p	8.93224e-06	0	4.74322e-05	0		miR-3614-5p	0	2.58118e-05	1.53773e-05	5.21431e-05		miR-3614-5p	7.91025e-05	0.000101985	4.78652e-05	4.4082e-05
miR-3614-3p	0	0		miR-3614-3p	5.82042e-05	6.59544e-05	0.00064803	8.44619e-05		miR-3614-3p	6.32384e-05	4.54597e-05	0.000267804	8.52904e-05		miR-3614-3p	0.000195339	5.71821e-05	0.000145401	4.85025e-05
miR-3615	2.75934e-05	6.71325e-05		miR-3615	0.000364344	0.000108766	0.000295371	0.000242691		miR-3615	8.42167e-05	7.43534e-05	0.000147114	0.000108547		miR-3615	0.000405969	0.000191591	0.000143552	5.2923e-05
miR-3616-5p	0	3.40786e-07		miR-3616-5p	1.39418e-05	0	0	0		miR-3616-5p	0	0	0	0		miR-3616-5p	0	0	0	0
miR-3616-3p	9.0777e-06	5.48719e-06		miR-3616-3p	1.39418e-05	4.28119e-05	4.67833e-05	2.3456e-05		miR-3616-3p	0	2.27299e-05	0	5.13357e-05		miR-3616-3p	0	0	9.47589e-06	1.58423e-05
miR-3617-5p	5.95012e-07	1.70707e-06		miR-3617-5p	0	0	1.24755e-05	0		miR-3617-5p	1.07666e-05	2.16718e-05	0	0		miR-3617-5p	0	0	0	0
miR-3617-3p	0	3.65998e-07		miR-3617-3p	0	0	0	0		miR-3617-3p	2.67907e-05	0	0	0		miR-3617-3p	4.67466e-05	4.48029e-05	1.66608e-05	1.97751e-05
miR-3618	0	0		miR-3618	0	3.29772e-05	0	0		miR-3618	0	2.58118e-05	1.75522e-05	1.7381e-05		miR-3618	0	2.8591e-05	0	6.19867e-06
miR-3619-5p	3.08825e-06	2.44642e-06		miR-3619-5p	4.40631e-05	0	8.30374e-05	4.22815e-05		miR-3619-5p	1.07666e-05	2.16718e-05	0	0		miR-3619-5p	3.61289e-05	0.000118197	4.17389e-05	3.16847e-05
miR-3619-3p	2.98705e-07	0		miR-3619-3p	5.44808e-05	7.57891e-05	9.3043e-05	4.80451e-05		miR-3619-3p	1.60241e-05	3.45776e-05	5.92624e-05	5.13357e-05		miR-3619-3p	1.06177e-05	0.000118197	4.89239e-05	4.00379e-05
miR-23c	8.04499e-06	5.2557e-06		miR-23c	0	0	6.88648e-06	4.22815e-05		miR-23c	1.02118e-05	0	0	1.7381e-05		miR-23c	0	0	1.56022e-05	1.8596e-05
miR-3620-5p	0	0		miR-3620-5p	0	0	4.24917e-05	3.75498e-05		miR-3620-5p	0	2.58118e-05	2.41581e-05	0		miR-3620-5p	0	5.71821e-05	1.89518e-05	0
miR-3620-3p	1.29111e-05	2.4639e-05		miR-3620-3p	8.93224e-06	0	3.3135e-05	1.40938e-05		miR-3620-3p	0	0	1.75522e-05	0		miR-3620-3p	1.11204e-05	0	9.47589e-06	6.19867e-06
miR-3621	0	0		miR-3621	0.000422947	0.000227367	0.00279557	0.000287137		miR-3621	0.00139549	0.00225791	0.00234255	0.000665301		miR-3621	0.0135572	0.00228935	0.00198918	0.000571046
miR-3622a-5p	2.19693e-06	1.02236e-06		miR-3622a-5p	5.27959e-05	0	7.92697e-05	0		miR-3622a-5p	1.07666e-05	2.58118e-05	1.75522e-05	0		miR-3622a-5p	0	0	1.56022e-05	6.19867e-06
miR-3622a-3p	8.91319e-07	1.03285e-06		miR-3622a-3p	1.39418e-05	0	1.24755e-05	0		miR-3622a-3p	0	3.45776e-05	1.75522e-05	0		miR-3622a-3p	1.06177e-05	0	1.56022e-05	1.01314e-05
miR-3622b-5p	0	0		miR-3622b-5p	0.000699029	0.000596478	0.00111469	0.00104473		miR-3622b-5p	0.00100372	0.00129524	0.00124932	0.00218702		miR-3622b-5p	0.000802989	0.000587151	0.000266652	0.000387106
miR-3622b-3p	0	0		miR-3622b-3p	0	0	3.43078e-05	0		miR-3622b-3p	0	0	0	3.03887e-05		miR-3622b-3p	5.05197e-05	7.33939e-05	1.66608e-05	0
miR-3646	0	0		miR-3646	0	0	4.24917e-05	0		miR-3646	1.02118e-05	1.29059e-05	6.58589e-05	0		miR-3646	1.11204e-05	0	1.66608e-05	6.19867e-06
miR-3648	0	0		miR-3648	0.000103753	4.28119e-05	8.87511e-05	3.39512e-05		miR-3648	3.06354e-05	2.58118e-05	0	6.79094e-05		miR-3648	0.000173601	4.48029e-05	0.000359736	6.31657e-05
miR-3649	0	0		miR-3649	0	4.28119e-05	6.88648e-06	1.40938e-05		miR-3649	0	2.16718e-05	0	0		miR-3649	0	0	4.23551e-05	0
miR-3650	0	0		miR-3650	0	0	6.88648e-06	0		miR-3650	1.02118e-05	0	0	3.03887e-05		miR-3650	0	0	1.66608e-05	0
miR-3651	0	0		miR-3651	0.000117096	0	0.000208042	7.50997e-05		miR-3651	0	4.44016e-05	6.80338e-05	0		miR-3651	7.58321e-05	4.48029e-05	0.000150737	2.59737e-05
miR-3652	0	0		miR-3652	8.73286e-06	0	0.000153599	2.3456e-05		miR-3652	3.11902e-05	2.58118e-05	1.53773e-05	0		miR-3652	2.17381e-05	2.8591e-05	7.8011e-06	0
miR-3654	0	0		miR-3654	1.39418e-05	0	9.35673e-06	0		miR-3654	0	0	1.75522e-05	0		miR-3654	0	0.000187758	0	3.21724e-05
miR-3655	0	0		miR-3655	0.000171777	0	8.9275e-05	0		miR-3655	1.60241e-05	0	3.29295e-05	0		miR-3655	1.11204e-05	0	0	0
miR-3657	8.55655e-06	1.03916e-05		miR-3657	0	3.29772e-05	6.88648e-06	1.40938e-05		miR-3657	0	0	0	0		miR-3657	0	2.8591e-05	2.44619e-05	6.19867e-06
miR-3658	0	0		miR-3658	1.39418e-05	0	3.24864e-05	0		miR-3658	1.02118e-05	2.58118e-05	1.53773e-05	0		miR-3658	0	0	7.8011e-06	0
miR-3659	8.93717e-07	3.33427e-07		miR-3659	1.39418e-05	0	0	0		miR-3659	0	0	0	0		miR-3659	0	0	7.8011e-06	0
miR-3660	4.87568e-06	3.46878e-06		miR-3660	2.2874e-05	0	5.56161e-05	0		miR-3660	0.000105195	7.02134e-05	5.04816e-05	0		miR-3660	8.06104e-05	5.71821e-05	6.84918e-05	5.47011e-05
miR-3661	8.56134e-06	2.70421e-06		miR-3661	0	4.28119e-05	2.55999e-05	3.39512e-05		miR-3661	0	1.29059e-05	1.75522e-05	0		miR-3661	1.06177e-05	0	0	9.64367e-06
miR-3662	0	0		miR-3662	2.2874e-05	0	0	0		miR-3662	0	0	0	0		miR-3662	0	0	2.44619e-05	6.19867e-06
miR-3663-5p	0	3.33427e-07		miR-3663-5p	0	0	6.36754e-05	0.000109051		miR-3663-5p	1.07666e-05	0	0	1.7381e-05		miR-3663-5p	0	0	0	9.64367e-06
miR-3663-3p	7.09756e-06	4.51634e-06		miR-3663-3p	0.00049915	7.57891e-05	0.000107464	2.3456e-05		miR-3663-3p	7.92625e-05	0	5.49127e-05	1.7381e-05		miR-3663-3p	4.34762e-05	0	3.2263e-05	9.64367e-06
miR-3664-5p	3.12518e-06	1.70707e-06		miR-3664-5p	0	0	2.18322e-05	0		miR-3664-5p	0	0	0	0		miR-3664-5p	0	4.48029e-05	0	0
miR-3664-3p	3.05132e-06	2.39599e-06		miR-3664-3p	0	0	0.000129297	0		miR-3664-3p	1.07666e-05	0	0	0		miR-3664-3p	1.06177e-05	0	0	6.19867e-06
miR-3665	0	0		miR-3665	0.000212515	0	0.000129297	7.0368e-05		miR-3665	5.74261e-05	6.03894e-05	0	1.7381e-05		miR-3665	0.000276148	8.96057e-05	7.35595e-05	6.19867e-06
miR-3666	0	0		miR-3666	8.73286e-06	0	1.24755e-05	1.40938e-05		miR-3666	3.1745e-05	0	5.92624e-05	6.51507e-05		miR-3666	0.000152366	8.57731e-05	4.50885e-05	4.23038e-05
miR-3667-5p	0	0		miR-3667-5p	2.65973e-05	0	4.99024e-05	0		miR-3667-5p	1.07666e-05	1.29059e-05	1.53773e-05	0		miR-3667-5p	2.55111e-05	0	3.62288e-05	1.63301e-05
miR-3667-3p	0	0		miR-3667-3p	1.76651e-05	0	5.18484e-05	2.81877e-05		miR-3667-3p	2.04236e-05	0	0.000248087	0		miR-3667-3p	6.49104e-05	0.000175379	6.13069e-05	2.82397e-05
miR-3668	0	0		miR-3668	0	0	7.00376e-05	0		miR-3668	1.07666e-05	0	0.000109816	3.03887e-05		miR-3668	0	0	0	0
miR-3670	0	0		miR-3670	0	0	1.24755e-05	0		miR-3670	0	0	0	0		miR-3670	0	0	9.47589e-06	6.19867e-06
miR-3671	0	0		miR-3671	0	0	9.35673e-06	1.40938e-05		miR-3671	0	0	0	0		miR-3671	0	7.33939e-05	7.8011e-06	1.58423e-05
miR-3672	0	0		miR-3672	8.73286e-06	0	9.35673e-06	0		miR-3672	0	0	0	1.7381e-05		miR-3672	0	0	0	0
miR-3674	0	0		miR-3674	0	0	0	0		miR-3674	0	0	0	0		miR-3674	0	0.000130576	0	1.01314e-05
miR-3675-5p	0	0		miR-3675-5p	0	0	9.35673e-06	4.80451e-05		miR-3675-5p	0	0	7.90707e-05	0		miR-3675-5p	1.06177e-05	0	1.66608e-05	1.63301e-05
miR-3675-3p	0	0		miR-3675-3p	1.39418e-05	0	1.3773e-05	3.39512e-05		miR-3675-3p	1.02118e-05	0	0	1.7381e-05		miR-3675-3p	0	0	2.44619e-05	6.19867e-06
miR-3677-5p	2.75501e-06	5.21577e-06		miR-3677-5p	1.78645e-05	0	3.24864e-05	0		miR-3677-5p	0	2.16718e-05	1.53773e-05	0		miR-3677-5p	1.43908e-05	0	4.17389e-05	6.19867e-06
miR-3677-3p	1.51578e-05	3.62421e-05		miR-3677-3p	5.44808e-05	3.29772e-05	6.9913e-05	2.3456e-05		miR-3677-3p	2.09784e-05	0	3.29295e-05	1.7381e-05		miR-3677-3p	4.34762e-05	0	0.000111289	4.67243e-05
miR-3678-5p	0	0		miR-3678-5p	0	0	9.35673e-06	0		miR-3678-5p	0	0	0	0		miR-3678-5p	0	5.71821e-05	0	0
miR-3678-3p	0	0		miR-3678-3p	0	0	1.24755e-05	0		miR-3678-3p	0	0	0	0		miR-3678-3p	0	0	0	0
miR-3679-5p	1.66039e-05	6.60412e-06		miR-3679-5p	3.18062e-05	0.000141743	7.30321e-05	2.3456e-05		miR-3679-5p	1.07666e-05	2.16718e-05	1.75522e-05	6.79094e-05		miR-3679-5p	3.99019e-05	2.8591e-05	1.56022e-05	1.97751e-05
miR-3679-3p	9.03837e-06	1.62595e-05		miR-3679-3p	0	3.29772e-05	1.24755e-05	0		miR-3679-3p	1.07666e-05	1.29059e-05	0	0		miR-3679-3p	2.55111e-05	2.8591e-05	2.44619e-05	0
miR-3680-5p	2.98705e-07	3.33427e-07		miR-3680-5p	0	0	0	0		miR-3680-5p	1.07666e-05	1.29059e-05	0	1.7381e-05		miR-3680-5p	1.11204e-05	0	0	2.25287e-05
miR-3680-3p	6.31943e-07	3.40786e-07		miR-3680-3p	2.2874e-05	0	5.67889e-05	0		miR-3680-3p	0	0	1.53773e-05	3.03887e-05		miR-3680-3p	2.17381e-05	0	6.55847e-05	1.97751e-05
miR-3681-5p	0	0		miR-3681-5p	0	0	2.87187e-05	0		miR-3681-5p	0	0	4.17103e-05	0		miR-3681-5p	0	0	0	0
miR-3681-3p	0	0		miR-3681-3p	0	0	0	0		miR-3681-3p	0	1.29059e-05	1.53773e-05	0		miR-3681-3p	0	2.8591e-05	0	0
miR-3682-5p	1.26628e-06	7.06783e-07		miR-3682-5p	0	0	0	0		miR-3682-5p	0	0	0	0		miR-3682-5p	0	0	0	0
miR-3682-3p	0	3.65998e-07		miR-3682-3p	2.26746e-05	0	1.9362e-05	1.40938e-05		miR-3682-3p	0	2.16718e-05	0	0		miR-3682-3p	0	4.48029e-05	5.22734e-05	1.92873e-05
miR-3683	0	0		miR-3683	0	0	0	0		miR-3683	0	0	0	0		miR-3683	0	0	0	9.64367e-06
miR-3684	5.98859e-06	6.89026e-06		miR-3684	0	0	1.24755e-05	0		miR-3684	0	0	0	0		miR-3684	0	0	0	0
miR-3685	6.85257e-06	1.24132e-05		miR-3685	0	0	9.35673e-06	0		miR-3685	1.02118e-05	0	0	0		miR-3685	1.11204e-05	2.8591e-05	4.50885e-05	9.64367e-06
miR-3686	0	0		miR-3686	0	0	1.24755e-05	1.40938e-05		miR-3686	0	0	0	0		miR-3686	0	5.71821e-05	2.44619e-05	0
miR-3688-5p	0	0		miR-3688-5p	0	0	1.3773e-05	0		miR-3688-5p	0	0	0	0		miR-3688-5p	0	0	7.8011e-06	0
miR-3688-3p	3.90571e-06	2.39599e-06		miR-3688-3p	0	0	0	0		miR-3688-3p	0	0	3.29295e-05	3.39547e-05		miR-3688-3p	0	2.8591e-05	2.61367e-05	9.64367e-06
miR-3689a-5p	0	0		miR-3689a-5p	0	0	0	0		miR-3689a-5p	1.02118e-05	2.27299e-05	0	0		miR-3689a-5p	0	0	7.8011e-06	0
miR-3689a-3p	0	0		miR-3689a-3p	0	0	0	0		miR-3689a-3p	0	0	0	0		miR-3689a-3p	0	0	0	0
miR-3690	0	0		miR-3690	0	0	4.11942e-05	0		miR-3690	0	0	0	1.7381e-05		miR-3690	0	5.71821e-05	0	6.19867e-06
miR-3691-5p	1.52326e-06	6.66855e-07		miR-3691-5p	6.30143e-05	0	0.00110583	0.000132507		miR-3691-5p	1.02118e-05	3.56357e-05	0.000364499	0		miR-3691-5p	0	0	7.8011e-06	0
miR-3691-3p	8.91319e-07	3.33427e-07		miR-3691-3p	0	0	6.88648e-06	0		miR-3691-3p	1.02118e-05	0	0	0		miR-3691-3p	0	0	0	1.58423e-05
miR-3692-5p	9.30648e-07	7.06783e-07		miR-3692-5p	1.74657e-05	0	0.000219745	0		miR-3692-5p	0	6.14475e-05	5.92624e-05	0		miR-3692-5p	1.06177e-05	5.71821e-05	4.11228e-05	5.19475e-05
miR-3692-3p	5.95012e-07	2.40649e-06		miR-3692-3p	0	0	9.35673e-06	0		miR-3692-3p	0	2.27299e-05	0	0		miR-3692-3p	0	0	7.8011e-06	0
miR-3713	0	0		miR-3713	8.73286e-06	0	1.3773e-05	0		miR-3713	0	0	0	0		miR-3713	0	0	1.56022e-05	0
miR-3714	0	0		miR-3714	8.73286e-06	3.29772e-05	0.000181669	0		miR-3714	2.09784e-05	3.56357e-05	4.83067e-05	0		miR-3714	0.000102349	2.8591e-05	4.34137e-05	1.23973e-05
miR-3180	0	0		miR-3180	0	3.29772e-05	5.31459e-05	1.40938e-05		miR-3180	2.15332e-05	8.00374e-05	0.000147105	0.000279935		miR-3180	1.06177e-05	0	2.61367e-05	1.01314e-05
miR-3907	0	0		miR-3907	7.02617e-05	0	6.56214e-05	8.44619e-05		miR-3907	8.3662e-05	6.03894e-05	0.000120781	6.87168e-05		miR-3907	0.000239517	0.000187758	5.56664e-05	3.21724e-05
miR-3689b-5p	0	0		miR-3689b-5p	0	0	9.35673e-06	2.3456e-05		miR-3689b-5p	0	2.27299e-05	6.36935e-05	0		miR-3689b-5p	1.11204e-05	0	0	0
miR-3689b-3p	0	0		miR-3689b-3p	0	0	1.9362e-05	0		miR-3689b-3p	0	0	0	0		miR-3689b-3p	0	0	0	0
miR-3908	0	0		miR-3908	1.74657e-05	0	9.35673e-06	0		miR-3908	0.000120361	1.29059e-05	1.53773e-05	3.47621e-05		miR-3908	0	0	4.954e-05	3.21724e-05
miR-3909	2.94781e-05	1.48859e-05		miR-3909	4.55486e-05	3.29772e-05	0.000123708	7.15011e-05		miR-3909	0	0	2.41581e-05	0		miR-3909	7.93012e-05	5.71821e-05	3.2263e-05	4.62365e-05
miR-3910	5.9741e-07	6.81571e-07		miR-3910	1.39418e-05	0	0	0		miR-3910	1.07666e-05	1.29059e-05	3.51043e-05	0		miR-3910	0	0	7.8011e-06	0
miR-3911	2.98705e-07	6.66855e-07		miR-3911	5.78054e-05	7.57891e-05	0	2.3456e-05		miR-3911	8.55779e-05	1.29059e-05	2.41581e-05	1.7381e-05		miR-3911	0.000224822	0.000191591	0.000213719	4.0637e-05
miR-3912-5p	2.42177e-06	6.74213e-07		miR-3912-5p	0	3.29772e-05	0	1.40938e-05		miR-3912-5p	0	0	0	0		miR-3912-5p	0	0	0	0
miR-3912-3p	7.97352e-06	1.34072e-05		miR-3912-3p	0	0	0	0		miR-3912-3p	0	0	0	0		miR-3912-3p	0	0	1.56022e-05	0
miR-3913-5p	4.84355e-06	3.48663e-06		miR-3913-5p	1.39418e-05	0	6.06809e-05	3.39512e-05		miR-3913-5p	1.60241e-05	0	5.92624e-05	0		miR-3913-5p	0	0	0	9.64367e-06
miR-3913-3p	1.90302e-06	1.06542e-06		miR-3913-3p	0	0	9.35673e-06	0		miR-3913-3p	0	2.16718e-05	0	0		miR-3913-3p	2.50085e-05	0	0	0
miR-3914	0	0		miR-3914	0	0	2.55999e-05	3.39512e-05		miR-3914	0	4.33435e-05	0	0		miR-3914	0	7.33939e-05	9.47589e-06	1.58423e-05
miR-3915	0	0		miR-3915	0	0	2.31297e-05	0		miR-3915	0	0	0	0		miR-3915	0	2.8591e-05	1.56022e-05	3.03942e-05
miR-3916	0	0		miR-3916	2.2874e-05	0	5.67889e-05	0		miR-3916	2.09784e-05	0	0.000202017	0.000128687		miR-3916	5.05197e-05	0.000175379	8.47102e-05	2.02628e-05
miR-3917	0	0		miR-3917	0	0	1.24755e-05	0		miR-3917	1.02118e-05	0	4.17103e-05	3.39547e-05		miR-3917	2.55111e-05	2.8591e-05	2.50781e-05	6.19867e-06
miR-3918	0	0		miR-3918	0	0	0	0		miR-3918	0	0	5.92624e-05	0		miR-3918	0	4.48029e-05	0	0
miR-3919	0	0		miR-3919	0	0	1.87135e-05	6.79025e-05		miR-3919	0	1.29059e-05	0	3.39547e-05		miR-3919	0	0	1.7277e-05	9.64367e-06
miR-3150b-5p	0	0		miR-3150b-5p	2.6398e-05	0	3.80755e-05	1.40938e-05		miR-3150b-5p	4.25115e-05	5.83656e-05	7.24648e-05	1.7381e-05		miR-3150b-5p	0.000292103	0.000187758	8.11869e-05	5.19475e-05
miR-3150b-3p	0	0		miR-3150b-3p	0	0	0	0		miR-3150b-3p	0	0	0	0		miR-3150b-3p	0	0	0	0
miR-3920	0	0		miR-3920	0	0	0	1.40938e-05		miR-3920	0	0	0	1.7381e-05		miR-3920	1.43908e-05	8.96057e-05	9.47589e-06	1.23973e-05
miR-3921	0	0		miR-3921	1.74657e-05	0	2.18322e-05	0		miR-3921	0	0	0	0		miR-3921	0	0	9.47589e-06	9.64367e-06
miR-3922-5p	1.48873e-06	1.43142e-06		miR-3922-5p	5.07575e-05	0	3.69027e-05	1.40938e-05		miR-3922-5p	2.67907e-05	0	1.75522e-05	0		miR-3922-5p	6.54131e-05	5.71821e-05	1.89518e-05	2.59737e-05
miR-3922-3p	2.96307e-07	0		miR-3922-3p	1.76651e-05	0	4.87296e-05	3.39512e-05		miR-3922-3p	0.000249057	0.000105849	7.24648e-05	0.000194645		miR-3922-3p	0.000242787	0.000146788	0.000140333	0.000194417
miR-3923	0	3.33427e-07		miR-3923	0	0	1.9362e-05	0		miR-3923	2.62359e-05	0	3.07546e-05	0		miR-3923	1.06177e-05	0	2.44619e-05	6.19867e-06
miR-3924	0	0		miR-3924	0	0	0	0		miR-3924	0	1.29059e-05	0	3.39547e-05		miR-3924	2.50085e-05	0	0	6.19867e-06
miR-3925-5p	0	3.40786e-07		miR-3925-5p	1.39418e-05	3.29772e-05	3.24864e-05	2.3456e-05		miR-3925-5p	2.09784e-05	0	1.75522e-05	1.7381e-05		miR-3925-5p	0	0	0	1.63301e-05
miR-3925-3p	0	0		miR-3925-3p	0	0	0	0		miR-3925-3p	0	1.29059e-05	3.07546e-05	0		miR-3925-3p	0	0	0	0
miR-3926	0	0		miR-3926	0	0	7.30318e-05	0		miR-3926	5.90904e-05	2.58118e-05	6.15091e-05	3.39547e-05		miR-3926	7.87985e-05	0.000289743	4.00641e-05	7.90081e-05
miR-3927-5p	0	0		miR-3927-5p	8.93224e-06	0	0	0		miR-3927-5p	0	0	5.04816e-05	0		miR-3927-5p	0	0	0	0
miR-3927-3p	0	0		miR-3927-3p	0	0	0	0		miR-3927-3p	3.20482e-05	0	1.53773e-05	3.39547e-05		miR-3927-3p	1.11204e-05	2.8591e-05	0	0
miR-676-5p	7.99847e-06	9.33668e-06		miR-676-5p	1.39418e-05	0	2.62485e-05	1.40938e-05		miR-676-5p	0	0	2.41581e-05	3.39547e-05		miR-676-5p	1.43908e-05	4.48029e-05	7.8011e-06	1.63301e-05
miR-676-3p	2.15037e-05	1.59944e-05		miR-676-3p	8.73286e-06	0	2.62485e-05	2.81877e-05		miR-676-3p	0	0	1.53773e-05	0		miR-676-3p	1.06177e-05	2.8591e-05	0	6.19867e-06
miR-3928-5p	1.52326e-06	6.74213e-07		miR-3928-5p	4.40631e-05	0	3.24864e-05	0		miR-3928-5p	2.09784e-05	0	1.75522e-05	0		miR-3928-5p	0	0	0	9.64367e-06
miR-3928-3p	3.98436e-06	1.38835e-06		miR-3928-3p	4.01403e-05	0	1.9362e-05	2.3456e-05		miR-3928-3p	2.62359e-05	0	5.92624e-05	0		miR-3928-3p	0	4.48029e-05	1.56022e-05	1.58423e-05
miR-3929	5.21132e-06	2.7872e-06		miR-3929	0	0	0	0		miR-3929	0	0	0	0		miR-3929	0	0	0	9.64367e-06
miR-3934-5p	1.86369e-06	3.33427e-07		miR-3934-5p	1.39418e-05	4.28119e-05	0.000178675	5.74073e-05		miR-3934-5p	1.07666e-05	5.73075e-05	0.000353472	4.77697e-05		miR-3934-5p	2.17381e-05	2.8591e-05	6.84918e-05	3.26601e-05
miR-3934-3p	1.19002e-06	0		miR-3934-3p	1.78645e-05	0	3.49567e-05	1.40938e-05		miR-3934-3p	0	0	3.95354e-05	3.03887e-05		miR-3934-3p	1.11204e-05	0	7.8011e-06	6.19867e-06
miR-3935	0	0		miR-3935	0	0	0	0		miR-3935	2.04236e-05	0	3.95354e-05	3.03887e-05		miR-3935	3.61289e-05	0	1.66608e-05	1.01314e-05
miR-3936	2.96307e-07	3.33427e-07		miR-3936	0	0	9.35673e-06	0		miR-3936	0	0	0	3.39547e-05		miR-3936	0	0	7.8011e-06	0
miR-3937	0	0		miR-3937	3.53302e-05	0	6.88648e-06	0		miR-3937	4.19567e-05	0	7.90613e-05	6.07773e-05		miR-3937	5.10223e-05	0	9.47589e-06	0
miR-3938	6.09545e-06	9.08311e-06		miR-3938	0	0	1.3773e-05	0		miR-3938	2.09784e-05	0	0	0		miR-3938	0	0	7.8011e-06	1.97751e-05
miR-548y	2.51509e-05	1.77014e-05		miR-548y	1.76651e-05	4.28119e-05	2.4951e-05	1.40938e-05		miR-548y	1.02118e-05	0	0	0		miR-548y	1.06177e-05	2.8591e-05	0	2.8931e-05
miR-3939	1.05502e-05	9.29989e-06		miR-3939	2.6398e-05	0	3.43078e-05	2.3456e-05		miR-3939	1.07666e-05	0	5.70875e-05	0		miR-3939	0	0	0	9.64367e-06
miR-3940-5p	2.96307e-07	3.40786e-07		miR-3940-5p	6.28149e-05	0	0.000104346	5.74073e-05		miR-3940-5p	0.000175355	0.000375335	0.00018663	6.95241e-05		miR-3940-5p	0.000240777	0.000118197	0.000210239	2.82397e-05
miR-3940-3p	1.13509e-05	2.07402e-05		miR-3940-3p	1.39418e-05	8.56238e-05	2.31297e-05	0		miR-3940-3p	6.37932e-05	3.87177e-05	2.41581e-05	6.87168e-05		miR-3940-3p	6.11374e-05	4.48029e-05	1.89518e-05	2.59737e-05
miR-3941	0	3.65998e-07		miR-3941	0	0	6.88648e-06	1.40938e-05		miR-3941	1.07666e-05	6.81896e-05	0	0.000147682		miR-3941	0	0	3.4554e-05	7.4964e-05
miR-3942-5p	1.8589e-06	2.37392e-06		miR-3942-5p	0	0	9.35673e-06	0		miR-3942-5p	2.15332e-05	0	0	0		miR-3942-5p	0	0	0	1.01314e-05
miR-3942-3p	3.76432e-06	4.50163e-06		miR-3942-3p	2.2874e-05	0	0	0		miR-3942-3p	1.60241e-05	0	0	1.7381e-05		miR-3942-3p	0	0	0	1.63301e-05
miR-3943	2.68645e-05	1.35017e-05		miR-3943	4.90726e-05	0.000174721	0.000202977	4.80451e-05		miR-3943	0	0	1.53773e-05	1.7381e-05		miR-3943	1.43908e-05	0	7.8011e-06	1.63301e-05
miR-3944-5p	2.12067e-06	2.44642e-06		miR-3944-5p	0	0	6.88648e-06	2.3456e-05		miR-3944-5p	0	0	4.17103e-05	0		miR-3944-5p	0	0	0	0
miR-3944-3p	7.92221e-06	4.58462e-06		miR-3944-3p	2.26746e-05	0	2.55999e-05	4.80451e-05		miR-3944-3p	0	0	1.75522e-05	0		miR-3944-3p	0	2.8591e-05	9.47589e-06	0
miR-3945	0	0		miR-3945	0	0	1.9362e-05	0		miR-3945	0	0	0	3.03887e-05		miR-3945	0	0	9.47589e-06	1.01314e-05
miR-374c-5p	4.59416e-05	4.01991e-05		miR-374c-5p	6.30143e-05	0.000141743	2.75459e-05	4.80451e-05		miR-374c-5p	3.75573e-05	0	0	5.13357e-05		miR-374c-5p	3.61289e-05	5.71821e-05	0.000149505	8.80526e-05
miR-374c-3p	5.92614e-07	1.00764e-06		miR-374c-3p	8.93224e-06	3.29772e-05	9.35673e-06	0		miR-374c-3p	0	0	0	0		miR-374c-3p	0	4.48029e-05	0	1.01314e-05
miR-642b-5p	0	3.40786e-07		miR-642b-5p	1.39418e-05	0	2.06594e-05	0		miR-642b-5p	0	0	1.53773e-05	0		miR-642b-5p	0	0	0	0
miR-642b-3p	0	0		miR-642b-3p	1.74657e-05	3.29772e-05	0.000183091	0		miR-642b-3p	1.07666e-05	6.14475e-05	9.00264e-05	0		miR-642b-3p	0	2.8591e-05	0	2.99065e-05
miR-550b-2-5p	0	0		miR-550b-2-5p	8.73286e-06	0	3.80755e-05	0		miR-550b-2-5p	0	0	0	0		miR-550b-2-5p	0	0	0	2.94187e-05
miR-550b-3p	0	0		miR-550b-3p	0	0	0	0		miR-550b-3p	3.20482e-05	0	1.53773e-05	0		miR-550b-3p	2.50085e-05	0	7.8011e-06	0
miR-548z	0.000293652	0.000315167		miR-548z	0.000162156	6.59544e-05	0.000166075	0.000151231		miR-548z	0.000132541	2.27299e-05	0.000114175	4.77697e-05		miR-548z	0	2.8591e-05	9.17214e-05	5.86339e-05
miR-548aa	0.000250905	0.000346286		miR-548aa	5.82042e-05	6.59544e-05	0.000152426	0.00010442		miR-548aa	5.24718e-05	0	0	5.21431e-05		miR-548aa	0	7.33939e-05	9.47589e-06	7.32971e-05
miR-548o-5p	7.94844e-05	7.02224e-05		miR-548o-5p	3.16069e-05	3.29772e-05	6.88648e-06	0		miR-548o-5p	1.02118e-05	0	1.53773e-05	0		miR-548o-5p	0	0	1.7277e-05	1.63301e-05
miR-1268b	2.96307e-07	3.33427e-07		miR-1268b	0.00111533	0.000879965	0.00106102	0.000202976		miR-1268b	0.000957865	0.000762523	0.00111081	0.000400795		miR-1268b	0.00071322	0.000146788	0.00084914	9.18931e-05
miR-378e	0	6.81571e-07		miR-378e	0	0	0	0		miR-378e	0	0	1.75522e-05	0		miR-378e	0	0	0	0
miR-548ab	2.23725e-05	2.58168e-05		miR-548ab	8.93224e-06	0	6.88648e-06	0		miR-548ab	2.04236e-05	0	0	1.7381e-05		miR-548ab	3.66315e-05	5.71821e-05	1.7277e-05	1.01314e-05
miR-4418	0	0		miR-4418	0	0	1.3773e-05	0		miR-4418	0	0	0	0		miR-4418	0	4.48029e-05	9.47589e-06	2.02628e-05
miR-378f	8.93717e-07	0		miR-378f	7.14579e-05	0	4.49619e-05	4.6912e-05		miR-378f	3.22997e-05	1.29059e-05	1.75522e-05	0		miR-378f	1.43908e-05	0	7.8011e-06	0
miR-4420	0	0		miR-4420	0	0	3.18375e-05	0		miR-4420	1.02118e-05	0	1.75522e-05	0		miR-4420	3.66315e-05	0	7.8011e-06	1.01314e-05
miR-4421	2.75261e-06	4.12091e-06		miR-4421	0	0	3.56052e-05	0		miR-4421	0	2.16718e-05	4.83162e-05	0		miR-4421	0	2.8591e-05	0	6.19867e-06
miR-4422	5.95012e-07	6.74213e-07		miR-4422	0	0	1.3773e-05	2.3456e-05		miR-4422	0	0	0	0		miR-4422	1.11204e-05	0	7.8011e-06	1.01314e-05
miR-4423-5p	1.17235e-05	4.84241e-06		miR-4423-5p	2.2874e-05	4.28119e-05	6.12051e-05	3.39512e-05		miR-4423-5p	3.64477e-05	3.56357e-05	0.000136077	1.7381e-05		miR-4423-5p	9.29906e-05	7.33939e-05	4.89239e-05	4.23038e-05
miR-4423-3p	1.64394e-05	1.48975e-05		miR-4423-3p	8.93224e-06	0	3.74266e-05	2.3456e-05		miR-4423-3p	4.77691e-05	2.27299e-05	0	9.55394e-05		miR-4423-3p	3.99019e-05	2.8591e-05	0	2.2041e-05
miR-378g	2.16e-06	4.88234e-06		miR-378g	1.39418e-05	0	1.9362e-05	0		miR-378g	1.02118e-05	0	4.17103e-05	0		miR-378g	0	0	1.7277e-05	0
miR-548ac	2.96307e-07	7.31995e-07		miR-548ac	0	0	6.88648e-06	0		miR-548ac	0	0	1.53773e-05	0		miR-548ac	0	0	1.66608e-05	6.19867e-06
miR-4424	8.93717e-07	7.06783e-07		miR-4424	8.93224e-06	0	9.35673e-06	0		miR-4424	0	0	3.29295e-05	1.7381e-05		miR-4424	1.11204e-05	0	1.89518e-05	0
miR-4425	0	3.33427e-07		miR-4425	0	0	1.9362e-05	3.39512e-05		miR-4425	0	2.27299e-05	0	0		miR-4425	1.43908e-05	7.33939e-05	7.8011e-06	9.64367e-06
miR-4426	0	0		miR-4426	0	0	9.35673e-06	0		miR-4426	1.07666e-05	1.29059e-05	0	1.7381e-05		miR-4426	0	0	0	1.58423e-05
miR-4427	0	0		miR-4427	1.39418e-05	0	5.36698e-05	0		miR-4427	1.07666e-05	1.29059e-05	1.75522e-05	3.39547e-05		miR-4427	1.11204e-05	7.33939e-05	0	1.01314e-05
miR-4428	3.35636e-07	3.33427e-07		miR-4428	0	0	4.62594e-05	4.80451e-05		miR-4428	0	2.16718e-05	0	0		miR-4428	0	0	9.47589e-06	1.58423e-05
miR-4429	0	0		miR-4429	7.08598e-05	0	7.12104e-05	7.04692e-05		miR-4429	1.07666e-05	0	8.12362e-05	0.000103479		miR-4429	2.17381e-05	5.71821e-05	5.56664e-05	5.64793e-05
miR-4430	0	0		miR-4430	2.6398e-05	3.29772e-05	0.000275361	3.75498e-05		miR-4430	0	7.89793e-05	0.000158051	1.7381e-05		miR-4430	0	0	6.00746e-05	1.63301e-05
miR-548ad-5p	0	0		miR-548ad-5p	0	0	0	0		miR-548ad-5p	0	0	0	0		miR-548ad-5p	0	0	0	0
miR-548ad-3p	0	0		miR-548ad-3p	0	0	9.35673e-06	0		miR-548ad-3p	0	0	0	0		miR-548ad-3p	0	0	9.47589e-06	0
miR-4431	0	0		miR-4431	2.65973e-05	0	2.18322e-05	3.39512e-05		miR-4431	8.47715e-05	4.74835e-05	3.29295e-05	1.7381e-05		miR-4431	6.79821e-05	0.000101985	6.78757e-05	5.14597e-05
miR-4432	0	0		miR-4432	0	0	0	0		miR-4432	1.60241e-05	0	0	3.03887e-05		miR-4432	1.06177e-05	8.96057e-05	7.8011e-06	0
miR-4433a-5p	0	0		miR-4433a-5p	0.000259414	0.000141743	0.000797887	7.15011e-05		miR-4433a-5p	0.000265597	0.000686718	0.000241481	0.000150441		miR-4433a-5p	0.00080737	0.000363137	0.000310239	7.17225e-05
miR-4433a-3p	0	3.40786e-07		miR-4433a-3p	0	4.28119e-05	7.61509e-05	1.40938e-05		miR-4433a-3p	4.77691e-05	2.58118e-05	9.66135e-05	5.13357e-05		miR-4433a-3p	8.28755e-05	0	5.1831e-05	6.19867e-06
miR-4434	0	0		miR-4434	0	0	0	1.40938e-05		miR-4434	0	0	1.53773e-05	0		miR-4434	0	0	7.8011e-06	1.58423e-05
miR-4435	2.98705e-07	0		miR-4435	0	0	1.9362e-05	0		miR-4435	0	2.16718e-05	0	0		miR-4435	0	2.8591e-05	0	9.64367e-06
miR-4436a	0	0		miR-4436a	8.73286e-06	4.28119e-05	6.05562e-05	0		miR-4436a	1.02118e-05	0	1.75522e-05	3.03887e-05		miR-4436a	0	7.33939e-05	1.56022e-05	0
miR-4437	0	0		miR-4437	0	0	1.62432e-05	0		miR-4437	0	0	0	0		miR-4437	0	0	0	0
miR-548ae-3p	0	1.35578e-06		miR-548ae-3p	0	0	0	0		miR-548ae-3p	2.62359e-05	6.60734e-05	0	3.39547e-05		miR-548ae-3p	0	0	0	1.01314e-05
miR-548ae-5p	0	0		miR-548ae-5p	0	0	0	0		miR-548ae-5p	0	0	0	0		miR-548ae-5p	0	0	0	0
miR-4438	0	0		miR-4438	0	0	0	0		miR-4438	1.60241e-05	0	1.75522e-05	3.03887e-05		miR-4438	1.11204e-05	2.8591e-05	7.8011e-06	6.19867e-06
miR-4439	0	0		miR-4439	8.73286e-06	3.29772e-05	0	0		miR-4439	6.87474e-05	7.74353e-05	5.26565e-05	6.95241e-05		miR-4439	0.000927076	0.000343092	0.000300633	0.000134401
miR-4440	5.09967e-06	2.04785e-06		miR-4440	1.39418e-05	0	3.24864e-05	5.74073e-05		miR-4440	1.07666e-05	0	3.51043e-05	0		miR-4440	1.06177e-05	0	6.62009e-05	3.56174e-05
miR-4441	0	0		miR-4441	8.73286e-06	0	3.1189e-05	0		miR-4441	0	0	3.07546e-05	0		miR-4441	0	0	1.66608e-05	9.64367e-06
miR-4442	0	0		miR-4442	1.39418e-05	0	2.87187e-05	0		miR-4442	0	0	2.41581e-05	0		miR-4442	0	2.8591e-05	2.44619e-05	0
miR-4443	0	0		miR-4443	0.0022639	0.000883438	0.00314574	0.000573442		miR-4443	0.00079474	0.000559013	0.00108009	0.000146068		miR-4443	0.001987	0.000232561	0.00100711	0.000128202
miR-4444	0	0		miR-4444	3.66164e-05	6.59544e-05	5.43187e-05	0		miR-4444	0.000354504	9.08271e-05	8.34205e-05	1.7381e-05		miR-4444	0.000926772	0.000391728	0.000974661	0.00018399
miR-4445-5p	0	0		miR-4445-5p	0	7.57891e-05	2.87187e-05	4.6912e-05		miR-4445-5p	0	1.29059e-05	0	0		miR-4445-5p	1.43908e-05	5.71821e-05	1.7277e-05	4.62365e-05
miR-4445-3p	0	0		miR-4445-3p	0	0	9.35673e-06	2.3456e-05		miR-4445-3p	0	0	0	1.7381e-05		miR-4445-3p	1.43908e-05	2.8591e-05	0	0
miR-4446-5p	1.56019e-06	1.04021e-06		miR-4446-5p	4.05391e-05	0	2.87187e-05	0		miR-4446-5p	4.1402e-05	2.16718e-05	4.17103e-05	0		miR-4446-5p	0.000107884	2.8591e-05	5.12148e-05	0
miR-4446-3p	1.78024e-06	0		miR-4446-3p	0	0	2.87187e-05	0		miR-4446-3p	0	0	0	3.39547e-05		miR-4446-3p	1.06177e-05	0	5.12148e-05	0
miR-4447	0	0		miR-4447	8.93224e-06	0	6.88648e-06	0		miR-4447	1.02118e-05	0	0	0		miR-4447	0	2.8591e-05	0	0
miR-4448	5.95012e-07	0		miR-4448	0.000758185	0.000411923	0.00157861	0.000640313		miR-4448	0.00163448	0.00558724	0.00314384	0.00358228		miR-4448	0.00283254	0.00164797	0.00136084	0.000637157
miR-4449	0	0		miR-4449	0.00177841	0.000458207	0.0125657	0.000853683		miR-4449	0.000307948	7.32953e-05	0.00146641	0.000132253		miR-4449	0.000119507	0.000130576	0.000120323	6.20789e-05
miR-548ag	8.91319e-07	3.40786e-07		miR-548ag	8.93224e-06	0	9.35673e-06	0		miR-548ag	1.07666e-05	0	0	0		miR-548ag	7.87985e-05	0.000101985	1.56022e-05	1.23973e-05
miR-4450	0	0		miR-4450	0	0	1.3773e-05	5.74073e-05		miR-4450	2.09784e-05	0	4.17103e-05	1.7381e-05		miR-4450	2.87815e-05	8.57731e-05	5.1831e-05	0
miR-548ah-5p	0	0		miR-548ah-5p	0	0	6.88648e-06	1.40938e-05		miR-548ah-5p	0	0	0	0		miR-548ah-5p	0	2.8591e-05	0	9.64367e-06
miR-548ah-3p	1.16961e-05	1.38992e-05		miR-548ah-3p	0	0	0	0		miR-548ah-3p	0	0	0	0		miR-548ah-3p	0	0	0	9.64367e-06
miR-4451	0	0		miR-4451	0.000176098	3.29772e-05	0.000251706	1.40938e-05		miR-4451	4.77691e-05	0	0	1.7381e-05		miR-4451	5.05197e-05	0	2.34033e-05	0
miR-4452	2.98705e-07	0		miR-4452	2.26746e-05	3.29772e-05	0.000617116	9.03266e-05		miR-4452	0	2.58118e-05	0.000667479	6.43434e-05		miR-4452	1.06177e-05	2.8591e-05	3.39378e-05	1.63301e-05
miR-4453	0	0		miR-4453	8.73286e-06	0	3.00162e-05	0		miR-4453	0	0	0	0		miR-4453	1.11204e-05	4.48029e-05	7.8011e-06	0
miR-4454	0.000164397	5.23167e-05		miR-4454	0.00327475	0.00174721	0.00403125	0.00173905		miR-4454	0.00780922	0.0031418	0.00275099	0.00251747		miR-4454	0.00391007	0.00184339	0.00319915	0.00101578
miR-4455	0	0		miR-4455	0.00169557	0.000501019	0.00156845	0.00115285		miR-4455	0.00119041	0.000572503	0.000570857	0.00036166		miR-4455	0.000700293	0.000175379	0.00138769	0.00043764
miR-4456	0	0		miR-4456	0	0	2.31297e-05	0		miR-4456	0	0	1.53773e-05	0		miR-4456	0	0	3.33217e-05	0
miR-4457	5.95012e-07	0		miR-4457	0.000464084	9.89315e-05	0.000433376	6.10059e-05		miR-4457	0.000559636	0.000149193	0.000845367	0.000218351		miR-4457	0.000277607	4.48029e-05	0.00025656	4.52611e-05
miR-4458	0	0		miR-4458	8.73286e-06	0.00025051	2.55999e-05	0.000194646		miR-4458	0	3.45776e-05	0	1.7381e-05		miR-4458	0	0	9.47589e-06	0
miR-4460	3.35636e-07	0		miR-4460	0	3.29772e-05	9.35673e-06	0		miR-4460	0	0	0	0		miR-4460	0	0	1.66608e-05	1.97751e-05
miR-378h	0	3.33427e-07		miR-378h	0	0	1.9362e-05	0		miR-378h	0	1.29059e-05	0	0		miR-378h	0	2.8591e-05	2.61367e-05	9.64367e-06
miR-3135b	0	0		miR-3135b	5.05581e-05	0	0.000321096	3.75498e-05		miR-3135b	1.07666e-05	0.000201874	0.000230525	3.03887e-05		miR-3135b	7.17551e-05	0.000142955	8.24192e-05	1.01314e-05
miR-4462	0	0		miR-4462	0.000197975	4.28119e-05	9.05724e-05	8.55949e-05		miR-4462	3.11902e-05	4.33435e-05	9.66229e-05	3.47621e-05		miR-4462	3.56262e-05	2.8591e-05	1.56022e-05	1.01314e-05
miR-4463	0	0		miR-4463	7.71555e-05	3.29772e-05	0.000171264	2.81877e-05		miR-4463	4.1402e-05	7.32953e-05	0.000195421	8.17244e-05		miR-4463	0.000107884	2.8591e-05	9.56872e-05	0
miR-4464	0	0		miR-4464	0	0	1.62432e-05	0		miR-4464	1.02118e-05	0	0	0		miR-4464	0	0	0	6.19867e-06
miR-548ai	7.91741e-06	6.91548e-06		miR-548ai	8.93224e-06	0	1.24755e-05	0		miR-548ai	1.07666e-05	0	0	0		miR-548ai	0	0	1.66608e-05	0
miR-548aj-3p	0	3.65998e-07		miR-548aj-3p	0	3.29772e-05	1.24755e-05	0		miR-548aj-3p	6.96055e-05	6.60734e-05	0	0		miR-548aj-3p	0	0	0	0
miR-548aj-5p	5.25065e-06	5.50613e-06		miR-548aj-5p	0	0	0	1.40938e-05		miR-548aj-5p	0	0	0	0		miR-548aj-5p	0	0	0	6.19867e-06
miR-4465	0	0		miR-4465	0.00173182	0.000283487	0.00137418	0.000351441		miR-4465	0.000154629	0.000103733	9.00264e-05	5.13357e-05		miR-4465	2.50085e-05	7.33939e-05	4.27976e-05	2.99065e-05
miR-4466	0	0		miR-4466	0.0016041	0.000293322	0.00082426	0.000377363		miR-4466	0.000174801	0.000395948	0.000450113	0.000163449		miR-4466	0.00074794	0.000363137	0.000226145	5.71707e-05
miR-4467	1.26389e-06	2.06257e-06		miR-4467	0.000133874	0	3.93729e-05	4.80451e-05		miR-4467	0	7.43534e-05	8.12362e-05	1.7381e-05		miR-4467	0.000194533	4.48029e-05	0.000110231	2.87274e-05
miR-4468	0	0		miR-4468	8.73286e-06	0	0.000112405	1.40938e-05		miR-4468	0	2.16718e-05	2.41581e-05	0		miR-4468	1.43908e-05	2.8591e-05	9.47589e-06	1.01314e-05
miR-4469	0	0		miR-4469	2.65973e-05	3.29772e-05	1.62432e-05	0		miR-4469	0	0	1.75522e-05	3.39547e-05		miR-4469	1.11204e-05	0	0	6.19867e-06
miR-4470	2.96307e-07	2.47163e-06		miR-4470	0	0	1.87135e-05	0		miR-4470	0	0	0	0		miR-4470	0	0	7.8011e-06	1.58423e-05
miR-4471	0	0		miR-4471	0	0	0	0		miR-4471	0	0	2.41581e-05	0		miR-4471	0	0	9.47589e-06	1.01314e-05
miR-4472	0	0		miR-4472	1.78645e-05	3.29772e-05	2.87187e-05	0		miR-4472	0	3.56357e-05	0	0		miR-4472	0	2.8591e-05	2.44619e-05	2.02628e-05
miR-4473	1.06169e-05	1.84986e-05		miR-4473	1.78645e-05	0	2.55999e-05	1.40938e-05		miR-4473	0	0	1.53773e-05	0		miR-4473	1.06177e-05	0	7.8011e-06	0
miR-4474-5p	5.9741e-07	1.35578e-06		miR-4474-5p	0	3.29772e-05	6.88648e-06	6.10059e-05		miR-4474-5p	5.74261e-05	7.32953e-05	3.95354e-05	0.000151249		miR-4474-5p	4.34762e-05	0.000163	0.00010794	5.81461e-05
miR-4474-3p	1.34298e-05	7.52455e-06		miR-4474-3p	8.73286e-06	3.29772e-05	1.3773e-05	1.40938e-05		miR-4474-3p	0	0	5.49127e-05	0		miR-4474-3p	1.43908e-05	2.8591e-05	2.84277e-05	1.01314e-05
miR-4475	6.31943e-07	3.33427e-07		miR-4475	8.93224e-06	0	2.87187e-05	0		miR-4475	0	0	0	0		miR-4475	1.06177e-05	0	2.61367e-05	6.19867e-06
miR-4476	0	0		miR-4476	0	0	0	0		miR-4476	0	0	0	0		miR-4476	0	0	9.47589e-06	0
miR-4477a	3.35636e-07	0		miR-4477a	0	4.28119e-05	0	0		miR-4477a	1.02118e-05	0	1.75522e-05	0		miR-4477a	1.43908e-05	4.48029e-05	3.2263e-05	1.63301e-05
miR-4477b	1.56259e-06	1.015e-06		miR-4477b	0	0	0	0		miR-4477b	0	0	0	0		miR-4477b	0	4.48029e-05	0	2.2041e-05
miR-4478	0	0		miR-4478	8.93224e-06	0	1.62432e-05	0		miR-4478	0	0	0	1.7381e-05		miR-4478	0	0	1.66608e-05	1.63301e-05
miR-3689c	0	0		miR-3689c	0	0	6.88648e-06	1.40938e-05		miR-3689c	0	1.29059e-05	0	3.39547e-05		miR-3689c	0	0	7.8011e-06	0
miR-3689d	0	0		miR-3689d	0	0	9.35673e-06	0		miR-3689d	0	0	0	0		miR-3689d	0	2.8591e-05	0	0
miR-3689e	2.96307e-07	0		miR-3689e	0	0	0	0		miR-3689e	0	0	3.29295e-05	0		miR-3689e	0	0	0	0
miR-3689f	0	0		miR-3689f	8.93224e-06	0	0	0		miR-3689f	0	0	0	3.03887e-05		miR-3689f	0	0	9.47589e-06	1.8596e-05
miR-4479	0	3.40786e-07		miR-4479	3.51308e-05	0	0.000221691	2.3456e-05		miR-4479	2.67907e-05	0	1.53773e-05	0		miR-4479	2.17381e-05	2.8591e-05	0	0
miR-3155b	0	0		miR-3155b	0	0	6.88648e-06	0		miR-3155b	0	0	0	0		miR-3155b	0	0	0	0
miR-548ak	1.22695e-06	1.381e-06		miR-548ak	8.93224e-06	0	9.05724e-05	0		miR-548ak	1.02118e-05	0	1.75522e-05	0		miR-548ak	0	0	1.66608e-05	0
miR-4480	0	0		miR-4480	2.26746e-05	0	1.62432e-05	1.40938e-05		miR-4480	0	1.29059e-05	3.29295e-05	3.03887e-05		miR-4480	4.77519e-05	8.57731e-05	0	2.82397e-05
miR-4481	0	0		miR-4481	8.73286e-06	0	6.67942e-05	0		miR-4481	1.02118e-05	0	1.53773e-05	0		miR-4481	2.17381e-05	0	5.05987e-05	9.64367e-06
miR-4482-5p	0	0		miR-4482-5p	8.73286e-06	0	5.67889e-05	0		miR-4482-5p	0	0	5.04816e-05	0		miR-4482-5p	1.11204e-05	2.8591e-05	1.7277e-05	1.92873e-05
miR-4482-3p	2.98705e-07	3.65998e-07		miR-4482-3p	0	0	6.88648e-06	0		miR-4482-3p	2.15332e-05	1.29059e-05	1.53773e-05	1.7381e-05		miR-4482-3p	1.11204e-05	0.000134409	8.62113e-05	2.02628e-05
miR-4483	0	0		miR-4483	4.05391e-05	3.29772e-05	9.74589e-05	0.000122113		miR-4483	8.28039e-05	0	8.12362e-05	0		miR-4483	0	0	7.8011e-06	0
miR-4484	0	0		miR-4484	0.000899885	0.00025051	0.00290847	0.000572309		miR-4484	0.00206594	0.000954475	0.00371491	0.000443384		miR-4484	0.000365167	0.001281	0.000490289	0.000284705
miR-4485-5p	0	0		miR-4485-5p	5.44808e-05	3.29772e-05	0.000422971	5.63753e-05		miR-4485-5p	2.04236e-05	0	0.000226166	0		miR-4485-5p	4.34762e-05	7.33939e-05	2.44619e-05	1.23973e-05
miR-4485-3p	3.35636e-07	1.00764e-06		miR-4485-3p	0.000708006	7.57891e-05	0.0011338	0.000426541		miR-4485-3p	0.000656245	0.000720718	0.00283454	0.000546863		miR-4485-3p	0.00052578	0.000293576	0.000249948	0.000213186
miR-4486	0	0		miR-4486	0.000654432	9.89315e-05	0.000399193	0.000179419		miR-4486	0.000342879	0.000163157	0.00011635	0.000133867		miR-4486	0.000746686	0.000509925	0.000600789	0.000184885
miR-4487	0	0		miR-4487	1.74657e-05	0	6.25026e-05	1.40938e-05		miR-4487	1.07666e-05	0	3.29295e-05	0		miR-4487	1.11204e-05	0	0	2.59737e-05
miR-4488	0	0		miR-4488	0.000999406	0.00023084	0.000585154	0.000254519		miR-4488	0.000347634	0.000983941	0.000195421	0.000267735		miR-4488	0.00310715	0.00117518	0.000975502	0.000313747
miR-4489	0	0		miR-4489	0	0	0	0		miR-4489	0	0	1.53773e-05	0		miR-4489	0	0	3.39378e-05	6.19867e-06
miR-548al	1.56259e-06	3.65998e-07		miR-548al	2.26746e-05	0	9.35673e-06	0		miR-548al	0	2.16718e-05	0	0		miR-548al	0	5.71821e-05	0	0
miR-4490	0	0		miR-4490	3.55296e-05	0	1.9362e-05	7.15011e-05		miR-4490	4.19567e-05	4.54597e-05	5.49127e-05	9.4732e-05		miR-4490	2.17381e-05	5.71821e-05	1.66608e-05	2.99065e-05
miR-4491	0	0		miR-4491	0	0	1.62432e-05	4.6912e-05		miR-4491	1.07666e-05	0	0	3.03887e-05		miR-4491	0	0	2.61367e-05	6.19867e-06
miR-4492	0	0		miR-4492	0.000973407	0.000411923	0.000251183	0.000183018		miR-4492	0.00139184	0.00264074	0.000140499	0.000733681		miR-4492	0.00187619	0.00154982	0.00090032	0.000295355
miR-4493	0	0		miR-4493	0	0	6.23776e-05	0		miR-4493	0.000115658	1.29059e-05	1.53773e-05	6.87168e-05		miR-4493	2.87815e-05	4.48029e-05	0.000100139	2.64615e-05
miR-4494	0	0		miR-4494	0	0	3.24864e-05	0		miR-4494	0	2.16718e-05	1.75522e-05	0		miR-4494	4.67466e-05	0	1.56022e-05	1.01314e-05
miR-4495	0	0		miR-4495	0	0	2.87187e-05	0		miR-4495	3.70025e-05	0	0	1.7381e-05		miR-4495	1.06177e-05	2.8591e-05	4.17389e-05	3.7192e-05
miR-4496	0	0		miR-4496	3.16069e-05	0	2.18322e-05	0		miR-4496	1.07666e-05	0	1.53773e-05	0		miR-4496	0	4.48029e-05	0	2.02628e-05
miR-4497	0	0		miR-4497	0.00034138	0.000141743	0.00023988	6.21389e-05		miR-4497	5.85356e-05	0.000162099	0.000105394	0		miR-4497	2.17381e-05	0.000346925	1.7277e-05	4.85025e-05
miR-4498	2.98705e-07	3.33427e-07		miR-4498	0	0	0.000166199	2.3456e-05		miR-4498	1.07666e-05	0	0.000114175	5.21431e-05		miR-4498	1.06177e-05	0	1.7277e-05	1.58423e-05
miR-4499	0	0		miR-4499	0	0	0	0		miR-4499	1.02118e-05	2.16718e-05	3.51043e-05	1.7381e-05		miR-4499	0	5.71821e-05	2.50781e-05	1.23973e-05
miR-4500	0	0		miR-4500	0	0	0	0		miR-4500	0	0	0	0		miR-4500	0	0	0	0
miR-4501	4.09516e-06	8.37947e-06		miR-4501	1.76651e-05	0	0.000493932	0		miR-4501	0	0	0.000169088	0		miR-4501	0	0	1.89518e-05	0
miR-4502	0	0		miR-4502	8.73286e-06	0	2.62485e-05	0		miR-4502	0	0	1.75522e-05	0		miR-4502	1.06177e-05	0	4.17389e-05	2.94187e-05
miR-4503	0	3.65998e-07		miR-4503	0	0	2.55999e-05	0		miR-4503	0	0	0	3.39547e-05		miR-4503	1.11204e-05	0	0	9.64367e-06
miR-4504	8.88921e-07	1.06542e-06		miR-4504	8.73286e-06	0	6.88648e-06	0		miR-4504	0	0	0	5.13357e-05		miR-4504	0	4.48029e-05	0	9.64367e-06
miR-4505	0	0		miR-4505	6.32137e-05	0	0.000113054	3.39512e-05		miR-4505	0	1.29059e-05	1.53773e-05	1.7381e-05		miR-4505	1.43908e-05	0	5.22734e-05	6.19867e-06
miR-4506	0	0		miR-4506	1.74657e-05	4.28119e-05	1.62432e-05	0		miR-4506	6.29351e-05	0	1.75522e-05	3.03887e-05		miR-4506	7.22578e-05	0	2.50781e-05	2.2041e-05
miR-2392	0	0		miR-2392	0.000616066	6.59544e-05	0.00041077	0.000339183		miR-2392	0.000254315	0.000379481	0.00120978	0.000574493		miR-2392	0.000293307	0.000436531	0.000229321	0.000230319
miR-4507	0	0		miR-4507	8.73286e-06	0	2.18322e-05	6.79025e-05		miR-4507	0.000168685	0.000635581	6.58684e-05	6.43434e-05		miR-4507	0.000658976	0.000261152	9.67891e-05	3.26601e-05
miR-4508	0	0		miR-4508	0.000212316	0.000204225	0.000137356	3.75498e-05		miR-4508	0.00188747	0.00423457	0.000149279	0.00059544		miR-4508	0.00560755	0.00201111	0.00268401	0.00049223
miR-4509	0	0		miR-4509	0	0	0	0		miR-4509	0	2.16718e-05	0	0		miR-4509	0	0	1.7277e-05	9.64367e-06
miR-4510	0	0		miR-4510	0	3.29772e-05	1.87135e-05	0		miR-4510	1.07666e-05	0	0	0		miR-4510	0	0	0	0
miR-4511	6.34341e-07	1.37364e-06		miR-4511	0	0	2.31297e-05	0		miR-4511	0	0	2.41581e-05	0		miR-4511	1.43908e-05	0	3.4554e-05	2.5486e-05
miR-4512	7.33199e-06	8.34376e-06		miR-4512	0.000103952	0	0.000140475	3.39512e-05		miR-4512	0	0	0	0		miR-4512	1.06177e-05	0	9.47589e-06	0
miR-4513	0	0		miR-4513	0.000197975	0	0.000231048	4.80451e-05		miR-4513	0.000101047	4.74835e-05	8.34205e-05	4.77697e-05		miR-4513	0.000194533	2.8591e-05	0.000117416	2.59737e-05
miR-4514	0	0		miR-4514	0	0	1.9362e-05	1.40938e-05		miR-4514	0	0	0	0		miR-4514	1.43908e-05	8.96057e-05	1.66608e-05	0
miR-4515	6.31943e-07	3.65998e-07		miR-4515	0	4.28119e-05	4.49619e-05	0		miR-4515	1.02118e-05	0	3.07546e-05	0		miR-4515	0	0	2.44619e-05	0
miR-4516	0	0		miR-4516	0.000976443	0.000454734	0.000890007	0.000504106		miR-4516	0.0109332	0.0178645	0.00189934	0.00467269		miR-4516	0.0630414	0.0137889	0.0323864	0.00506512
miR-4517	2.98705e-07	0		miR-4517	8.93224e-06	0	2.06594e-05	0		miR-4517	1.02118e-05	0	5.70875e-05	1.7381e-05		miR-4517	0	8.57731e-05	3.39378e-05	1.97751e-05
miR-4518	0	0		miR-4518	5.44808e-05	3.29772e-05	6.92644e-05	2.3456e-05		miR-4518	3.1745e-05	1.29059e-05	4.17103e-05	1.7381e-05		miR-4518	1.43908e-05	0	1.56022e-05	2.8931e-05
miR-4519	0	0		miR-4519	8.73286e-06	0	4.36645e-05	0		miR-4519	1.07666e-05	0	0	0		miR-4519	2.55111e-05	0	1.7277e-05	0
miR-4520-5p	0	0		miR-4520-5p	0	0	0	0		miR-4520-5p	0	0	3.51043e-05	0		miR-4520-5p	0	0	7.8011e-06	0
miR-4520-3p	0	0		miR-4520-3p	0	0	3.8724e-05	0		miR-4520-3p	0	0	0	3.03887e-05		miR-4520-3p	0	0	0	0
miR-4521	0	3.65998e-07		miR-4521	2.26746e-05	4.28119e-05	0.000278604	6.21389e-05		miR-4521	7.37017e-05	0.000100651	0.000263455	6.87168e-05		miR-4521	4.39789e-05	0.000118197	7.56768e-05	2.59737e-05
miR-1269b	0.000461071	0.000310649		miR-1269b	2.2874e-05	0.000204225	4.74322e-05	2.3456e-05		miR-1269b	1.02118e-05	1.29059e-05	2.41581e-05	0		miR-1269b	0.000106879	0.000179211	0.000112348	1.23973e-05
miR-4522	0	0		miR-4522	0	0	0	0		miR-4522	0	0	3.95354e-05	0		miR-4522	0	4.48029e-05	9.47589e-06	0
miR-4523	1.57039e-05	8.9959e-06		miR-4523	4.94713e-05	0	3.3135e-05	0		miR-4523	0	1.29059e-05	7.46397e-05	1.7381e-05		miR-4523	2.22408e-05	4.48029e-05	3.2263e-05	0
miR-4524a-5p	2.98705e-07	0		miR-4524a-5p	0	0	0	0		miR-4524a-5p	0	0	0	0		miR-4524a-5p	0	0	1.89518e-05	1.23973e-05
miR-4524a-3p	6.71272e-07	0		miR-4524a-3p	1.76651e-05	0	3.3135e-05	0		miR-4524a-3p	1.02118e-05	0	2.41581e-05	0		miR-4524a-3p	1.11204e-05	0	0	0
miR-4525	0	0		miR-4525	0	0	9.35673e-06	0		miR-4525	0	0	1.75522e-05	0		miR-4525	0	0	0	0
miR-4526	5.9741e-07	0		miR-4526	1.74657e-05	3.29772e-05	3.43078e-05	0		miR-4526	1.07666e-05	1.29059e-05	0	0		miR-4526	0	2.8591e-05	1.66608e-05	0
miR-4527	0	0		miR-4527	0	3.29772e-05	9.35673e-06	0		miR-4527	0	0	0	0		miR-4527	1.11204e-05	0	9.47589e-06	1.01314e-05
miR-4528	0	0		miR-4528	0	0	0	2.3456e-05		miR-4528	1.07666e-05	0	0	0		miR-4528	0	4.48029e-05	7.8011e-06	6.19867e-06
miR-4529-5p	0	0		miR-4529-5p	1.39418e-05	0	1.3773e-05	0		miR-4529-5p	1.02118e-05	0	0	0		miR-4529-5p	0	0	2.61367e-05	0
miR-4529-3p	0	0		miR-4529-3p	0	0	0	2.3456e-05		miR-4529-3p	2.62359e-05	0	0	0		miR-4529-3p	1.43908e-05	0	2.67529e-05	1.63301e-05
miR-4530	0	0		miR-4530	6.30143e-05	4.28119e-05	0.000231172	3.75498e-05		miR-4530	1.60241e-05	0	3.29295e-05	0		miR-4530	1.06177e-05	0	9.47589e-06	0
miR-4531	0	0		miR-4531	0.00023519	0.000217532	0.000780595	0.000156064		miR-4531	0.000644092	0.000297899	0.000676117	0.000232973		miR-4531	0.000782058	0.000363137	0.000664821	0.000244778
miR-4533	0	0		miR-4533	0	0	3.24864e-05	0		miR-4533	0	0	1.75522e-05	0		miR-4533	0	0	9.47589e-06	0
miR-4534	0	0		miR-4534	8.04801e-05	0	2.31297e-05	1.40938e-05		miR-4534	4.226e-05	1.29059e-05	1.53773e-05	0		miR-4534	0	2.8591e-05	7.4002e-05	0
miR-378i	1.56499e-06	1.03285e-06		miR-378i	8.93224e-06	0	1.3773e-05	0		miR-378i	1.07666e-05	0	1.75522e-05	3.47621e-05		miR-378i	2.50085e-05	0	0	2.02628e-05
miR-4535	0	0		miR-4535	1.39418e-05	0	2.31297e-05	0		miR-4535	0	0	0	0		miR-4535	0	2.8591e-05	9.47589e-06	2.64615e-05
miR-548am-5p	7.68099e-05	6.84255e-05		miR-548am-5p	4.03397e-05	3.29772e-05	1.3773e-05	0		miR-548am-5p	1.60241e-05	0	3.07546e-05	0		miR-548am-5p	0	0	2.44619e-05	0
miR-548am-3p	1.84187e-05	1.92898e-05		miR-548am-3p	0	0	0	0		miR-548am-3p	0	0	0	0		miR-548am-3p	0	0	0	0
miR-1587	0	0		miR-1587	0.000299844	6.59544e-05	0.000213631	4.80451e-05		miR-1587	6.87474e-05	1.29059e-05	0	0		miR-1587	0	0	2.61367e-05	0
miR-4536-5p	0	0		miR-4536-5p	0	0	0	0		miR-4536-5p	1.60241e-05	0	0	0		miR-4536-5p	0	0	0	6.19867e-06
miR-4536-3p	0	0		miR-4536-3p	5.42815e-05	3.29772e-05	5.2497e-05	4.6912e-05		miR-4536-3p	0.000132592	9.95929e-05	9.0017e-05	0.00017289		miR-4536-3p	0.00033628	0.000130576	0.000194151	3.83711e-05
miR-548an	2.96307e-07	3.40786e-07		miR-548an	0.000120331	0.000184555	0.000216226	9.96888e-05		miR-548an	0.000177787	0.000117697	0.000276576	0.000212026		miR-548an	0.000368332	0.00024494	0.000267754	0.00011118
miR-4537	0	0		miR-4537	8.73286e-06	0	1.24755e-05	0		miR-4537	8.39135e-05	3.45776e-05	1.75522e-05	0		miR-4537	5.0017e-05	0	2.67529e-05	0
miR-4538	0	0		miR-4538	8.93224e-06	3.29772e-05	1.87135e-05	0		miR-4538	0	0	3.07546e-05	0		miR-4538	0	0	0	0
miR-4539	0	0		miR-4539	0	3.29772e-05	9.35673e-06	0		miR-4539	0	4.44016e-05	0	0		miR-4539	1.11204e-05	0	4.00641e-05	1.01314e-05
miR-4540	0	0		miR-4540	5.94904e-05	0.000108766	0.000221566	1.40938e-05		miR-4540	3.20482e-05	1.29059e-05	5.92624e-05	8.25318e-05		miR-4540	3.66315e-05	0.000159167	3.56126e-05	2.02628e-05
miR-3960	0	0		miR-3960	0.00615706	0.00288404	0.0119477	0.00237896		miR-3960	0.0167392	0.0511945	0.0116744	0.0097715		miR-3960	0.0712083	0.0204783	0.0237876	0.00610346
miR-3972	0	0		miR-3972	1.74657e-05	3.29772e-05	4.80807e-05	2.3456e-05		miR-3972	1.02118e-05	0	0	0		miR-3972	3.23559e-05	7.33939e-05	1.56022e-05	1.01314e-05
miR-3973	0	0		miR-3973	8.73286e-06	0	0	0		miR-3973	0	0	0	1.7381e-05		miR-3973	1.06177e-05	0	1.7277e-05	6.19867e-06
miR-3974	0	0		miR-3974	0	4.28119e-05	0	0		miR-3974	0	2.58118e-05	0	0		miR-3974	0	0	7.8011e-06	6.19867e-06
miR-3975	0	0		miR-3975	0	0	0	0		miR-3975	0	0	0	0		miR-3975	0	0	0	0
miR-3976	0	0		miR-3976	0	0	1.62432e-05	0		miR-3976	0	2.16718e-05	3.29295e-05	0		miR-3976	1.06177e-05	2.8591e-05	2.50781e-05	0
miR-3977	0	0		miR-3977	0	0	0	1.40938e-05		miR-3977	0	0	0	0		miR-3977	0	0	0	9.64367e-06
miR-3978	0	0		miR-3978	1.39418e-05	0	6.88648e-06	1.40938e-05		miR-3978	1.02118e-05	0	0	0		miR-3978	0	2.8591e-05	7.8011e-06	0
miR-4632-5p	0	0		miR-4632-5p	0.000152626	7.57891e-05	0.000147361	7.15011e-05		miR-4632-5p	3.22997e-05	0.000172981	7.24648e-05	3.39547e-05		miR-4632-5p	0.000177175	5.71821e-05	6.40836e-05	1.58423e-05
miR-4632-3p	0	0		miR-4632-3p	0.000142806	3.29772e-05	8.30374e-05	3.75498e-05		miR-4632-3p	0.000171723	0.000465196	9.00264e-05	0.000137434		miR-4632-3p	0.000935931	0.000363137	0.000719567	0.000104982
miR-4633-5p	0	0		miR-4633-5p	0.000702662	0.000573335	0.00125709	0.000397521		miR-4633-5p	0.00260351	0.00151813	0.00370973	0.00144469		miR-4633-5p	0.00167421	0.00194626	0.000852004	0.000616449
miR-4633-3p	0	0		miR-4633-3p	0	0	4.11942e-05	1.40938e-05		miR-4633-3p	0	2.16718e-05	0	0		miR-4633-3p	0	2.8591e-05	1.66608e-05	9.64367e-06
miR-4634	0	0		miR-4634	0.00251946	0.000227367	0.0015439	0.000249588		miR-4634	0.000306838	0.000140427	0.000140499	6.43434e-05		miR-4634	0.000441899	0.000118197	0.000266478	8.06749e-05
miR-4635	0	0		miR-4635	4.40631e-05	0	0.000233642	0.000126845		miR-4635	0	4.74835e-05	0.000340279	0		miR-4635	0	2.8591e-05	7.8011e-06	0
miR-4636	0	0		miR-4636	0	0	1.3773e-05	0		miR-4636	2.04236e-05	0	1.75522e-05	0		miR-4636	0	2.8591e-05	2.61367e-05	1.97751e-05
miR-4637	1.52806e-06	7.06783e-07		miR-4637	0	0	0	0		miR-4637	0	0	3.51043e-05	3.03887e-05		miR-4637	0	0	3.33217e-05	1.63301e-05
miR-4638-5p	3.35636e-07	0		miR-4638-5p	0.000131238	0	2.31297e-05	0		miR-4638-5p	0.00034626	0.000503342	7.24648e-05	0		miR-4638-5p	0.000416388	2.8591e-05	0.000120765	2.8931e-05
miR-4638-3p	1.19482e-06	1.75435e-06		miR-4638-3p	8.73286e-06	3.29772e-05	0.000171664	0		miR-4638-3p	0	0	0.00015371	0		miR-4638-3p	1.43908e-05	2.8591e-05	4.34137e-05	6.19867e-06
miR-4639-5p	2.96307e-07	1.04757e-06		miR-4639-5p	0	3.29772e-05	0	0		miR-4639-5p	0	0	0	0		miR-4639-5p	2.55111e-05	0	4.11228e-05	0
miR-4639-3p	0	0		miR-4639-3p	0	0	1.9362e-05	1.40938e-05		miR-4639-3p	0	0	0	0		miR-4639-3p	1.06177e-05	0	0	0
miR-4640-5p	2.98705e-07	0		miR-4640-5p	8.93224e-06	0	2.06594e-05	0		miR-4640-5p	3.20482e-05	1.29059e-05	5.70875e-05	0		miR-4640-5p	1.43908e-05	0	4.40299e-05	0
miR-4640-3p	5.9741e-07	3.40786e-07		miR-4640-3p	4.44618e-05	0	5.31459e-05	6.10059e-05		miR-4640-3p	0.000158222	7.89793e-05	9.66229e-05	9.55394e-05		miR-4640-3p	0.000257984	4.48029e-05	0.000115125	2.87274e-05
miR-4641	1.48393e-06	2.08778e-06		miR-4641	4.90726e-05	4.28119e-05	1.3773e-05	0		miR-4641	0	0	0	0		miR-4641	3.28585e-05	0	1.66608e-05	2.5486e-05
miR-4642	5.95012e-07	0		miR-4642	0	0	9.35673e-06	0		miR-4642	2.67907e-05	4.44016e-05	0	1.7381e-05		miR-4642	5.10223e-05	2.8591e-05	3.28792e-05	3.61051e-05
miR-4643	1.56259e-06	1.39885e-06		miR-4643	0	0	6.88648e-06	0		miR-4643	0	0	0	0		miR-4643	0	0	2.61367e-05	6.19867e-06
miR-4644	0	0		miR-4644	8.73286e-06	0	2.55999e-05	3.75498e-05		miR-4644	1.07666e-05	1.29059e-05	4.83067e-05	1.7381e-05		miR-4644	0	0	9.47589e-06	0
miR-4645-5p	0	0		miR-4645-5p	1.78645e-05	0	2.18322e-05	0		miR-4645-5p	1.07666e-05	2.27299e-05	2.41581e-05	0		miR-4645-5p	0	2.8591e-05	9.47589e-06	0
miR-4645-3p	0	0		miR-4645-3p	0	0	1.3773e-05	0		miR-4645-3p	0	0	1.75522e-05	0		miR-4645-3p	0	0	0	1.63301e-05
miR-4646-5p	0	0		miR-4646-5p	3.14075e-05	3.29772e-05	0.000181145	6.79025e-05		miR-4646-5p	2.09784e-05	3.45776e-05	9.4448e-05	6.07773e-05		miR-4646-5p	2.12355e-05	2.8591e-05	3.39378e-05	0
miR-4646-3p	2.96307e-07	0		miR-4646-3p	0	0	2.55999e-05	0		miR-4646-3p	2.09784e-05	1.29059e-05	3.51043e-05	0		miR-4646-3p	0.000446628	5.71821e-05	8.34779e-05	4.62365e-05
miR-4647	0	0		miR-4647	8.93224e-06	0	0.000159188	1.40938e-05		miR-4647	0	0	0	0		miR-4647	0	0	2.34033e-05	2.82397e-05
miR-4648	0	0		miR-4648	0	0	2.62485e-05	0		miR-4648	1.60241e-05	0	3.29295e-05	3.03887e-05		miR-4648	0	0	7.8011e-06	6.19867e-06
miR-4649-5p	0	0		miR-4649-5p	8.73286e-06	0	4.74322e-05	0		miR-4649-5p	2.67907e-05	2.58118e-05	0	0		miR-4649-5p	1.11204e-05	0	0	9.64367e-06
miR-4649-3p	0	0		miR-4649-3p	8.73286e-06	0	2.62485e-05	0		miR-4649-3p	1.07666e-05	0	1.75522e-05	0		miR-4649-3p	1.11204e-05	7.33939e-05	6.00746e-05	1.01314e-05
miR-4650-5p	0	0		miR-4650-5p	2.26746e-05	6.59544e-05	0.000136832	4.80451e-05		miR-4650-5p	6.26836e-05	1.29059e-05	0.000566273	3.47621e-05		miR-4650-5p	1.11204e-05	0.000101985	3.4554e-05	5.07684e-05
miR-4650-3p	0	0		miR-4650-3p	0.000152626	0.000174721	9.23941e-05	9.49571e-05		miR-4650-3p	6.90507e-05	6.91553e-05	6.58684e-05	6.07773e-05		miR-4650-3p	7.85998e-05	0.000101985	2.34033e-05	6.25666e-05
miR-4651	0	0		miR-4651	0	0	2.55999e-05	3.39512e-05		miR-4651	8.00688e-05	0.000228652	4.83162e-05	1.7381e-05		miR-4651	0.000416189	2.8591e-05	9.18951e-05	1.97751e-05
miR-4652-5p	4.0117e-06	3.78749e-06		miR-4652-5p	1.76651e-05	0	6.88648e-06	0		miR-4652-5p	0	0	0	3.39547e-05		miR-4652-5p	1.06177e-05	0	0	6.19867e-06
miR-4652-3p	3.38695e-06	3.18577e-06		miR-4652-3p	4.05391e-05	0.000108766	1.62432e-05	2.3456e-05		miR-4652-3p	0.000127586	0.000159017	9.87978e-05	0.000306758		miR-4652-3p	0.000112464	0.000293576	5.77836e-05	9.74927e-05
miR-4653-5p	0	0		miR-4653-5p	0	6.59544e-05	6.88648e-06	8.55949e-05		miR-4653-5p	0	0	4.17103e-05	3.39547e-05		miR-4653-5p	0	0	0	1.23973e-05
miR-4653-3p	0	0		miR-4653-3p	8.93224e-06	3.29772e-05	3.1189e-05	0		miR-4653-3p	0	0	1.53773e-05	1.7381e-05		miR-4653-3p	4.34762e-05	0	0	0
miR-4654	0	0		miR-4654	8.93224e-06	0	0	0		miR-4654	0	0	3.95354e-05	3.03887e-05		miR-4654	2.50085e-05	2.8591e-05	2.44619e-05	0
miR-4655-5p	1.56499e-06	6.74213e-07		miR-4655-5p	0	0	5.74375e-05	0		miR-4655-5p	0	0	1.53773e-05	0		miR-4655-5p	1.43908e-05	0	1.7277e-05	6.19867e-06
miR-4655-3p	0	0		miR-4655-3p	0.000197088	3.29772e-05	0.000459749	5.16437e-05		miR-4655-3p	0.000462182	0.00023751	0.000138324	9.4732e-05		miR-4655-3p	0.00254392	0.000436531	0.00128421	0.000189589
miR-4656	1.56499e-06	0		miR-4656	8.73286e-06	0	8.18646e-05	3.39512e-05		miR-4656	2.09784e-05	7.43534e-05	7.02899e-05	3.03887e-05		miR-4656	6.49104e-05	5.71821e-05	5.83998e-05	6.19867e-06
miR-4657	0	0		miR-4657	1.39418e-05	0	3.80755e-05	0		miR-4657	0.000326552	8.20612e-05	3.51043e-05	5.13357e-05		miR-4657	0.00103521	0.000363137	0.000544455	0.000224028
miR-4658	0	0		miR-4658	0	0	3.56052e-05	0		miR-4658	1.07666e-05	0	3.29295e-05	0		miR-4658	0	0	1.66608e-05	0
miR-4659a-5p	2.98705e-07	0		miR-4659a-5p	0	0	0	0		miR-4659a-5p	1.02118e-05	0	0	3.03887e-05		miR-4659a-5p	0	2.8591e-05	0	1.8596e-05
miR-4659a-3p	8.96365e-06	9.69532e-06		miR-4659a-3p	1.76651e-05	0	9.35673e-06	0		miR-4659a-3p	0	0	0	0		miR-4659a-3p	0	5.71821e-05	0	0
miR-4660	3.7178e-06	1.76485e-06		miR-4660	8.93224e-06	3.29772e-05	6.88648e-06	3.39512e-05		miR-4660	1.02118e-05	1.29059e-05	0	1.7381e-05		miR-4660	0	0	2.61367e-05	1.97751e-05
miR-4661-5p	1.02597e-05	8.36897e-06		miR-4661-5p	8.93224e-06	0	6.18537e-05	5.74073e-05		miR-4661-5p	0	1.29059e-05	1.53773e-05	1.7381e-05		miR-4661-5p	2.50085e-05	2.8591e-05	4.06803e-05	1.8596e-05
miR-4661-3p	0	3.33427e-07		miR-4661-3p	0	0	1.24755e-05	0		miR-4661-3p	0	0	0	0		miR-4661-3p	0	2.8591e-05	7.8011e-06	1.01314e-05
miR-4662a-5p	4.05583e-06	4.80984e-06		miR-4662a-5p	0	0	1.24755e-05	0		miR-4662a-5p	0	0	0	0		miR-4662a-5p	0	0	0	6.19867e-06
miR-4662a-3p	1.00691e-06	7.06783e-07		miR-4662a-3p	0	0	1.62432e-05	0		miR-4662a-3p	0	0	0	0		miR-4662a-3p	0	0	7.8011e-06	0
miR-4659b-5p	0	0		miR-4659b-5p	0	0	0	0		miR-4659b-5p	0	0	0	0		miR-4659b-5p	0	0	0	1.58423e-05
miR-4659b-3p	0	3.40786e-07		miR-4659b-3p	0	0	9.35673e-06	3.39512e-05		miR-4659b-3p	0	0	0	0		miR-4659b-3p	1.06177e-05	0	0	6.19867e-06
miR-4663	2.98705e-07	0		miR-4663	1.76651e-05	0	6.88648e-06	0		miR-4663	0	0	1.53773e-05	0		miR-4663	1.11204e-05	8.96057e-05	0	0
miR-4662b	0	0		miR-4662b	0	0	3.8724e-05	0		miR-4662b	0	0	1.53773e-05	0		miR-4662b	1.11204e-05	2.8591e-05	0	6.19867e-06
miR-4664-5p	0.000113076	7.5037e-05		miR-4664-5p	0.000385044	0.000435065	0.000550322	0.000505641		miR-4664-5p	0.000179452	9.08271e-05	7.46397e-05	6.87168e-05		miR-4664-5p	0.00024329	0.000142955	0.000186524	0.000172975
miR-4664-3p	2.70849e-06	2.76199e-06		miR-4664-3p	2.2874e-05	4.28119e-05	1.9362e-05	1.40938e-05		miR-4664-3p	0	0	0	0		miR-4664-3p	3.66315e-05	0	1.56022e-05	1.92873e-05
miR-4665-5p	1.71524e-05	3.82006e-06		miR-4665-5p	7.15478e-05	0	7.30321e-05	0		miR-4665-5p	1.02118e-05	2.58118e-05	2.41581e-05	5.13357e-05		miR-4665-5p	2.17381e-05	2.8591e-05	0	0
miR-4665-3p	0	0		miR-4665-3p	7.19466e-05	3.29772e-05	7.00376e-05	6.10059e-05		miR-4665-3p	7.87077e-05	8.00374e-05	0.000234875	5.13357e-05		miR-4665-3p	0.000202079	0.000200137	0.000150295	6.77898e-05
miR-4666a-5p	0	0		miR-4666a-5p	0	0	0	0		miR-4666a-5p	0	0	0	0		miR-4666a-5p	0	0	0	0
miR-4666a-3p	0	3.40786e-07		miR-4666a-3p	0	0	0	1.40938e-05		miR-4666a-3p	0	0	0	0		miR-4666a-3p	0	2.8591e-05	0	1.01314e-05
miR-4667-5p	5.92614e-07	3.33427e-07		miR-4667-5p	0	4.28119e-05	0.000146064	2.3456e-05		miR-4667-5p	2.62359e-05	5.73075e-05	8.78421e-05	0		miR-4667-5p	0	0	2.50781e-05	0
miR-4667-3p	9.33045e-07	1.015e-06		miR-4667-3p	2.6398e-05	0	9.35673e-06	2.3456e-05		miR-4667-3p	1.02118e-05	0	0	0		miR-4667-3p	0	0	3.39378e-05	4.57488e-05
miR-4668-5p	0	0		miR-4668-5p	0.00124191	0.000398615	0.00102866	0.00206407		miR-4668-5p	0.00023162	0.000376879	0.000682838	0.000672433		miR-4668-5p	0.00014809	0.00020397	0.000334215	0.000189589
miR-4668-3p	4.87568e-06	5.95826e-06		miR-4668-3p	4.55486e-05	0	3.93729e-05	0.00013364		miR-4668-3p	3.11902e-05	0.000142543	9.66135e-05	0.000128687		miR-4668-3p	8.38808e-05	2.8591e-05	6.00746e-05	3.95501e-05
miR-219b-5p	1.82983e-05	1.1802e-05		miR-219b-5p	8.73286e-06	4.28119e-05	6.88648e-06	2.3456e-05		miR-219b-5p	0	0	3.07546e-05	3.03887e-05		miR-219b-5p	1.11204e-05	4.48029e-05	2.50781e-05	1.58423e-05
miR-219b-3p	8.11645e-06	3.11327e-06		miR-219b-3p	0	3.29772e-05	6.88648e-06	2.3456e-05		miR-219b-3p	1.60241e-05	0	0	0		miR-219b-3p	0	0	0	1.01314e-05
miR-4669	0	0		miR-4669	2.65973e-05	0	0.000104345	3.39512e-05		miR-4669	2.67907e-05	4.33435e-05	8.12362e-05	8.17244e-05		miR-4669	0	2.8591e-05	6.17493e-05	2.02628e-05
miR-4670-5p	6.31943e-07	0		miR-4670-5p	0	0	0	3.39512e-05		miR-4670-5p	0	0	0	3.03887e-05		miR-4670-5p	0	0	9.47589e-06	6.19867e-06
miR-4670-3p	2.96307e-07	0		miR-4670-3p	0	0	2.18322e-05	0		miR-4670-3p	0	0	0	0		miR-4670-3p	0	0	0	0
miR-4671-5p	0	0		miR-4671-5p	0	0	0	0		miR-4671-5p	0	0	1.53773e-05	0		miR-4671-5p	0	0	0	1.63301e-05
miR-4671-3p	2.98705e-07	0		miR-4671-3p	0	0	1.3773e-05	3.39512e-05		miR-4671-3p	2.09784e-05	0	1.53773e-05	0		miR-4671-3p	0	0	7.8011e-06	0
miR-4672	0	7.06783e-07		miR-4672	0	0	6.88648e-06	0		miR-4672	1.02118e-05	0	1.75522e-05	0		miR-4672	0	0	2.44619e-05	9.64367e-06
miR-4673	0	0		miR-4673	3.66164e-05	4.28119e-05	2.06594e-05	2.3456e-05		miR-4673	0	2.16718e-05	1.53773e-05	0		miR-4673	1.11204e-05	4.48029e-05	2.34033e-05	0
miR-4674	0	0		miR-4674	1.78645e-05	0	3.00162e-05	1.40938e-05		miR-4674	0.000115407	5.16236e-05	3.51043e-05	4.77697e-05		miR-4674	0.000861508	0.000424152	0.00061692	0.000117379
miR-4675	0	0		miR-4675	0	0	9.35673e-06	0		miR-4675	0	0	1.75522e-05	3.03887e-05		miR-4675	0	2.8591e-05	0	2.02628e-05
miR-4676-5p	0	0		miR-4676-5p	0	0	2.62485e-05	0		miR-4676-5p	2.15332e-05	2.27299e-05	0	0		miR-4676-5p	2.50085e-05	0	7.8011e-06	2.59737e-05
miR-4676-3p	1.82916e-06	3.79484e-06		miR-4676-3p	8.73286e-06	0	6.88648e-06	0		miR-4676-3p	0	0	0	0		miR-4676-3p	0	2.8591e-05	2.44619e-05	0
miR-4677-5p	2.48177e-05	1.31536e-05		miR-4677-5p	8.08788e-05	0	4.49619e-05	2.3456e-05		miR-4677-5p	3.70025e-05	1.29059e-05	3.51043e-05	0		miR-4677-5p	1.11204e-05	5.71821e-05	3.62288e-05	1.01314e-05
miR-4677-3p	8.31795e-05	8.22179e-05		miR-4677-3p	1.78645e-05	0	2.06594e-05	0		miR-4677-3p	4.226e-05	0	1.53773e-05	1.7381e-05		miR-4677-3p	0	0	3.39378e-05	0
miR-4678	0	0		miR-4678	0	0	0	0		miR-4678	0	1.29059e-05	0	0		miR-4678	0	0	9.47589e-06	0
miR-4679	0	0		miR-4679	0	0	0	3.39512e-05		miR-4679	4.19567e-05	0	0	6.43434e-05		miR-4679	9.72663e-05	2.8591e-05	3.28792e-05	2.59737e-05
miR-4680-5p	0	0		miR-4680-5p	0	0	0	0		miR-4680-5p	0	0	1.75522e-05	3.39547e-05		miR-4680-5p	0	2.8591e-05	0	1.97751e-05
miR-4680-3p	0	0		miR-4680-3p	0	0	0	0		miR-4680-3p	0	0	1.53773e-05	3.39547e-05		miR-4680-3p	1.43908e-05	0	2.61367e-05	0
miR-4681	0	0		miR-4681	3.18062e-05	0	4.56105e-05	0		miR-4681	0	0	4.83067e-05	0		miR-4681	0	0	2.61367e-05	0
miR-4682	2.98705e-07	0		miR-4682	1.76651e-05	0	6.31511e-05	2.3456e-05		miR-4682	1.60241e-05	0	0	0		miR-4682	1.06177e-05	2.8591e-05	5.28896e-05	1.01314e-05
miR-4683	1.26389e-06	1.34843e-06		miR-4683	0	0	2.80702e-05	0		miR-4683	1.02118e-05	0	2.41581e-05	3.03887e-05		miR-4683	0	0	3.56126e-05	0
miR-4684-5p	1.8589e-06	1.07278e-06		miR-4684-5p	0	0	0	0		miR-4684-5p	0	0	0	0		miR-4684-5p	0	0	0	0
miR-4684-3p	3.35636e-07	7.06783e-07		miR-4684-3p	2.65973e-05	4.28119e-05	0.000860638	5.16437e-05		miR-4684-3p	0.000371889	0.000104791	0.000417165	0.000214785		miR-4684-3p	0.00334798	0.000391728	0.00154318	0.000186144
miR-4685-5p	0	0		miR-4685-5p	0	3.29772e-05	5.18484e-05	2.3456e-05		miR-4685-5p	2.09784e-05	0	3.29295e-05	0		miR-4685-5p	0	0	1.89518e-05	0
miR-4685-3p	8.07233e-06	5.91833e-06		miR-4685-3p	2.26746e-05	0	3.56052e-05	3.75498e-05		miR-4685-3p	3.11902e-05	4.74835e-05	0	5.13357e-05		miR-4685-3p	5.379e-05	2.8591e-05	1.7277e-05	1.8596e-05
miR-4686	0	0		miR-4686	8.93224e-06	0	7.05619e-05	0		miR-4686	2.62359e-05	4.44016e-05	4.83162e-05	1.7381e-05		miR-4686	2.17381e-05	0.000146788	1.89518e-05	3.78833e-05
miR-4687-5p	1.67381e-05	1.51437e-05		miR-4687-5p	0.00032183	9.89315e-05	0.000199085	0.000122012		miR-4687-5p	0.00140262	0.00221475	0.000267886	0.000353025		miR-4687-5p	0.00319127	0.00110091	0.000795808	0.000200412
miR-4687-3p	5.95012e-07	0		miR-4687-3p	0.00397113	0.000240675	0.00783905	0.000756359		miR-4687-3p	0.000211803	0.000368107	0.00281428	9.55394e-05		miR-4687-3p	0.000345136	0.000420319	0.000312183	9.00344e-05
miR-1343-5p	2.98705e-07	3.40786e-07		miR-1343-5p	0.000487446	0.000197863	0.00531656	0.000431472		miR-1343-5p	0.000522937	0.000302519	0.00177188	0.000202584		miR-1343-5p	0.00180202	0.000921697	0.00121294	0.000227676
miR-1343-3p	1.41452e-05	7.61912e-06		miR-1343-3p	8.08788e-05	9.89315e-05	0.000134886	4.80451e-05		miR-1343-3p	0	0	7.46397e-05	1.7381e-05		miR-1343-3p	7.55282e-05	5.71821e-05	2.50781e-05	3.21724e-05
miR-4688	0	0		miR-4688	3.55296e-05	0	4.24917e-05	0		miR-4688	2.09784e-05	0	3.51043e-05	0		miR-4688	2.12355e-05	0	3.2263e-05	1.58423e-05
miR-4689	9.33045e-07	0		miR-4689	1.78645e-05	0	1.3773e-05	5.74073e-05		miR-4689	1.02118e-05	2.16718e-05	5.49127e-05	0		miR-4689	2.12355e-05	2.8591e-05	1.89518e-05	6.19867e-06
miR-4690-5p	0	0		miR-4690-5p	8.93224e-06	0	7.80969e-05	3.39512e-05		miR-4690-5p	1.07666e-05	0	1.53773e-05	0		miR-4690-5p	1.11204e-05	2.8591e-05	4.06803e-05	6.19867e-06
miR-4690-3p	0	0		miR-4690-3p	3.66164e-05	4.28119e-05	4.49619e-05	0		miR-4690-3p	0	2.58118e-05	3.95354e-05	0		miR-4690-3p	5.73644e-05	7.33939e-05	6.72595e-05	2.25287e-05
miR-4691-5p	6.71272e-07	3.40786e-07		miR-4691-5p	1.39418e-05	0	0	0		miR-4691-5p	0	0	1.75522e-05	0		miR-4691-5p	2.87815e-05	0.000118197	2.61367e-05	2.02628e-05
miR-4691-3p	4.28547e-06	2.68214e-06		miR-4691-3p	8.93224e-06	0	3.3135e-05	0		miR-4691-3p	0	0	0	0		miR-4691-3p	1.11204e-05	0	0	1.01314e-05
miR-4692	0	0		miR-4692	0	0	2.55999e-05	0		miR-4692	0	1.29059e-05	0	0		miR-4692	0	0	0	0
miR-4693-5p	0	0		miR-4693-5p	1.39418e-05	3.29772e-05	9.35673e-06	4.6912e-05		miR-4693-5p	0	3.56357e-05	1.53773e-05	3.47621e-05		miR-4693-5p	0	2.8591e-05	1.7277e-05	6.19867e-06
miR-4693-3p	0	0		miR-4693-3p	0	0	0.000105518	0		miR-4693-3p	0	2.58118e-05	5.26565e-05	0		miR-4693-3p	3.23559e-05	2.8591e-05	1.7277e-05	0
miR-4694-5p	0	0		miR-4694-5p	0	0	0	0		miR-4694-5p	1.02118e-05	0	0	0		miR-4694-5p	8.06104e-05	5.71821e-05	6.78757e-05	6.19867e-06
miR-4694-3p	3.35636e-07	0		miR-4694-3p	0	0	1.9362e-05	0		miR-4694-3p	0	0	0	1.7381e-05		miR-4694-3p	0	4.48029e-05	1.56022e-05	1.01314e-05
miR-4695-5p	0	0		miR-4695-5p	0	0	6.86155e-05	0		miR-4695-5p	4.30663e-05	2.58118e-05	5.70875e-05	0		miR-4695-5p	0.000130125	0	4.954e-05	3.21724e-05
miR-4695-3p	0	0		miR-4695-3p	0.000993664	0.00042523	0.000658959	0.000334049		miR-4695-3p	0.000173943	0.000117697	0.000195421	0		miR-4695-3p	0.000780804	0.000322167	0.000184892	4.85025e-05
miR-4696	0	0		miR-4696	8.73286e-06	0	3.80755e-05	0		miR-4696	0.000110704	2.16718e-05	3.29295e-05	0		miR-4696	0	0	7.8011e-06	6.19867e-06
miR-4697-5p	0	0		miR-4697-5p	0	0	0	3.39512e-05		miR-4697-5p	0	0	0	1.7381e-05		miR-4697-5p	0	0	0	0
miR-4697-3p	0	0		miR-4697-3p	8.93224e-06	0	0.000286015	7.15011e-05		miR-4697-3p	1.02118e-05	3.45776e-05	0.000375536	3.47621e-05		miR-4697-3p	3.23559e-05	0.000118197	6.00746e-05	1.01314e-05
miR-4698	0	0		miR-4698	4.94713e-05	0	0.000127351	0		miR-4698	0	2.27299e-05	4.17103e-05	0		miR-4698	0	0	7.8011e-06	1.01314e-05
miR-4699-5p	0	3.65998e-07		miR-4699-5p	0	0	0	0		miR-4699-5p	1.02118e-05	1.29059e-05	2.41581e-05	1.7381e-05		miR-4699-5p	0.000223115	0	0.000146945	4.18161e-05
miR-4699-3p	0	3.65998e-07		miR-4699-3p	0	0	0	0		miR-4699-3p	0	0	0	0		miR-4699-3p	0	4.48029e-05	2.44619e-05	2.64615e-05
miR-4700-5p	0	0		miR-4700-5p	1.74657e-05	0	4.74322e-05	0		miR-4700-5p	0	2.16718e-05	3.51043e-05	0		miR-4700-5p	2.17381e-05	2.8591e-05	1.7277e-05	9.64367e-06
miR-4700-3p	0	0		miR-4700-3p	0	0	2.62485e-05	0		miR-4700-3p	3.11902e-05	0	4.17103e-05	0		miR-4700-3p	4.72493e-05	0.000159167	6.84918e-05	3.95501e-05
miR-4701-5p	9.69976e-07	1.03285e-06		miR-4701-5p	0	0	2.62485e-05	0		miR-4701-5p	2.09784e-05	0	1.75522e-05	0		miR-4701-5p	4.31723e-05	4.48029e-05	4.23551e-05	9.64367e-06
miR-4701-3p	0	0		miR-4701-3p	5.82042e-05	0	0.000248064	1.40938e-05		miR-4701-3p	1.02118e-05	2.58118e-05	6.58684e-05	6.43434e-05		miR-4701-3p	0	0	3.2263e-05	9.64367e-06
miR-4703-5p	0	0		miR-4703-5p	0	0	2.18322e-05	6.79025e-05		miR-4703-5p	2.15332e-05	1.29059e-05	1.53773e-05	3.39547e-05		miR-4703-5p	2.12355e-05	2.8591e-05	0	3.03942e-05
miR-4703-3p	0	0		miR-4703-3p	0	3.29772e-05	0	1.40938e-05		miR-4703-3p	0	0	1.75522e-05	3.47621e-05		miR-4703-3p	0	0	9.47589e-06	1.01314e-05
miR-4704-5p	0	0		miR-4704-5p	0	3.29772e-05	1.3773e-05	0		miR-4704-5p	0	0	0	3.39547e-05		miR-4704-5p	0	0	0	0
miR-4704-3p	3.35636e-07	0		miR-4704-3p	0	0	9.35673e-06	0		miR-4704-3p	0	0	0	0		miR-4704-3p	0	0	2.44619e-05	6.19867e-06
miR-4705	0	0		miR-4705	0	0	6.88648e-06	0		miR-4705	0	0	0	0		miR-4705	1.06177e-05	7.33939e-05	2.50781e-05	1.23973e-05
miR-4706	1.82197e-06	1.04021e-06		miR-4706	3.55296e-05	0	0.000109286	3.75498e-05		miR-4706	1.60241e-05	2.58118e-05	0.000188805	0		miR-4706	2.55111e-05	0	5.01562e-05	0
miR-4707-5p	2.98705e-07	0		miR-4707-5p	0.000563515	0.000240675	0.00307153	0.000185284		miR-4707-5p	0.000566307	0.00126172	0.00221285	0.000480905		miR-4707-5p	0.000933512	0.000583319	0.000325885	0.000272246
miR-4707-3p	1.26637e-05	9.00639e-06		miR-4707-3p	0.00062633	0.000184555	0.000573052	9.49571e-05		miR-4707-3p	0.00011682	7.74353e-05	0.000100973	0.000108547		miR-4707-3p	0.000107884	0.000118197	0.000136984	1.01314e-05
miR-4708-5p	0	0		miR-4708-5p	1.39418e-05	0	1.87135e-05	0		miR-4708-5p	1.07666e-05	0	0	0		miR-4708-5p	0	5.71821e-05	9.47589e-06	0
miR-4708-3p	0	0		miR-4708-3p	0	0	0	0		miR-4708-3p	0	0	0	0		miR-4708-3p	0	5.71821e-05	2.44619e-05	0
miR-4709-5p	0	0		miR-4709-5p	0	0	3.74266e-05	0		miR-4709-5p	1.02118e-05	0	0	0		miR-4709-5p	0	0	9.47589e-06	1.23973e-05
miR-4709-3p	0	0		miR-4709-3p	0	0	5.18484e-05	2.3456e-05		miR-4709-3p	3.75573e-05	1.29059e-05	7.90707e-05	0		miR-4709-3p	2.87815e-05	0.000220182	4.954e-05	1.23973e-05
miR-203b-5p	0	0		miR-203b-5p	0	0	6.88648e-06	1.40938e-05		miR-203b-5p	0	0	0	0		miR-203b-5p	1.11204e-05	4.48029e-05	0	6.19867e-06
miR-203b-3p	1.22695e-06	3.40786e-07		miR-203b-3p	8.93224e-06	0	1.9362e-05	0		miR-203b-3p	2.15332e-05	0	0	0		miR-203b-3p	2.87815e-05	0	1.7277e-05	1.01314e-05
miR-4710	0	0		miR-4710	0	0	4.4313e-05	2.3456e-05		miR-4710	1.07666e-05	0	4.17103e-05	0		miR-4710	0	0	1.66608e-05	1.01314e-05
miR-4711-5p	0	0		miR-4711-5p	0	0	1.62432e-05	0		miR-4711-5p	0	0	1.53773e-05	0		miR-4711-5p	0	0	9.47589e-06	0
miR-4711-3p	0	0		miR-4711-3p	1.39418e-05	0	0	0		miR-4711-3p	0	1.29059e-05	0	0		miR-4711-3p	0	0	1.7277e-05	0
miR-4712-5p	0	0		miR-4712-5p	1.39418e-05	0	6.9913e-05	2.3456e-05		miR-4712-5p	1.02118e-05	0	7.02899e-05	3.03887e-05		miR-4712-5p	1.06177e-05	0	2.44619e-05	2.25287e-05
miR-4712-3p	0	0		miR-4712-3p	0	0	6.88648e-06	1.40938e-05		miR-4712-3p	0	0	1.53773e-05	0		miR-4712-3p	0	0	9.47589e-06	0
miR-4713-5p	8.37583e-06	1.20367e-05		miR-4713-5p	0	0	2.55999e-05	0		miR-4713-5p	0	2.27299e-05	0	3.03887e-05		miR-4713-5p	1.11204e-05	0	2.44619e-05	6.19867e-06
miR-4713-3p	0	0		miR-4713-3p	8.93224e-06	0	3.1189e-05	0		miR-4713-3p	2.62359e-05	0	2.41581e-05	0		miR-4713-3p	3.56262e-05	2.8591e-05	1.7277e-05	6.19867e-06
miR-4714-5p	7.58897e-06	7.70212e-06		miR-4714-5p	0	0	5.43187e-05	2.3456e-05		miR-4714-5p	1.02118e-05	0	2.41581e-05	0		miR-4714-5p	0	2.8591e-05	1.89518e-05	0
miR-4714-3p	1.90062e-06	4.13563e-06		miR-4714-3p	0	0	9.35673e-06	0		miR-4714-3p	0	0	0	0		miR-4714-3p	1.06177e-05	0	0	0
miR-4715-5p	0	0		miR-4715-5p	0	0	4.37891e-05	0		miR-4715-5p	1.60241e-05	0	0.000120781	1.7381e-05		miR-4715-5p	0	0	0	1.23973e-05
miR-4715-3p	0	0		miR-4715-3p	0	0	1.87135e-05	1.40938e-05		miR-4715-3p	0	0	1.53773e-05	3.39547e-05		miR-4715-3p	0	4.48029e-05	0	9.64367e-06
miR-4716-5p	3.35636e-07	0		miR-4716-5p	5.42815e-05	3.29772e-05	0.000287188	4.6912e-05		miR-4716-5p	0.000248715	0.000613331	0.000103219	0.000103479		miR-4716-5p	0.00384497	0.000676757	0.00113898	0.000172568
miR-4716-3p	0	0		miR-4716-3p	2.26746e-05	0	5.80864e-05	0		miR-4716-3p	0	3.45776e-05	2.41581e-05	3.03887e-05		miR-4716-3p	1.43908e-05	0	7.8011e-06	6.19867e-06
miR-3529-5p	0	0		miR-3529-5p	0	0	4.43134e-05	0		miR-3529-5p	0	0	3.29295e-05	0		miR-3529-5p	0	2.8591e-05	7.8011e-06	9.64367e-06
miR-3529-3p	0	0		miR-3529-3p	0	0	1.87135e-05	1.40938e-05		miR-3529-3p	1.07666e-05	3.45776e-05	0	1.7381e-05		miR-3529-3p	1.11204e-05	0	1.89518e-05	0
miR-4717-5p	0	3.65998e-07		miR-4717-5p	1.76651e-05	0	2.06594e-05	0		miR-4717-5p	1.07666e-05	1.29059e-05	3.29295e-05	0		miR-4717-5p	2.22408e-05	2.8591e-05	0	1.01314e-05
miR-4717-3p	0	0		miR-4717-3p	0.000107077	0.000108766	7.12104e-05	2.81877e-05		miR-4717-3p	9.46801e-05	1.29059e-05	3.29295e-05	0		miR-4717-3p	7.91025e-05	7.33939e-05	7.73515e-05	0
miR-4718	0	0		miR-4718	1.39418e-05	0	1.24755e-05	0		miR-4718	1.02118e-05	4.44016e-05	2.41581e-05	6.87168e-05		miR-4718	1.06177e-05	4.48029e-05	9.47589e-06	0
miR-4719	0	3.33427e-07		miR-4719	0	3.29772e-05	0	0		miR-4719	0	0	0	0		miR-4719	0	2.8591e-05	9.47589e-06	0
miR-4720-5p	0	0		miR-4720-5p	8.93224e-06	0	0	0		miR-4720-5p	1.60241e-05	0	0	0		miR-4720-5p	1.43908e-05	0	9.47589e-06	1.58423e-05
miR-4720-3p	0	0		miR-4720-3p	0	0	0	0		miR-4720-3p	0	0	0	0		miR-4720-3p	0	5.71821e-05	0	0
miR-4721	0	0		miR-4721	2.2874e-05	0	2.4951e-05	0		miR-4721	2.67907e-05	1.29059e-05	0	0		miR-4721	0	0	2.44619e-05	0
miR-4722-5p	0	0		miR-4722-5p	8.73286e-06	0	8.05671e-05	0		miR-4722-5p	0	2.16718e-05	0	3.39547e-05		miR-4722-5p	1.11204e-05	0	7.8011e-06	6.19867e-06
miR-4722-3p	0	0		miR-4722-3p	3.14075e-05	0	4.24917e-05	0		miR-4722-3p	0	0	1.53773e-05	0		miR-4722-3p	2.17381e-05	0.000118197	5.05987e-05	1.63301e-05
miR-4520-2-3p	6.34341e-07	0		miR-4520-2-3p	0	0	0	3.75498e-05		miR-4520-2-3p	0	0	0	0		miR-4520-2-3p	0	0	1.7277e-05	0
miR-4723-5p	9.67579e-07	0		miR-4723-5p	2.65973e-05	0	6.67942e-05	0		miR-4723-5p	2.67907e-05	2.27299e-05	1.75522e-05	1.7381e-05		miR-4723-5p	2.12355e-05	2.8591e-05	9.47589e-06	6.19867e-06
miR-4723-3p	2.98705e-07	3.40786e-07		miR-4723-3p	0.000107476	0	9.61618e-05	2.3456e-05		miR-4723-3p	4.1402e-05	0.000107873	1.75522e-05	6.07773e-05		miR-4723-3p	0.000108083	2.8591e-05	1.7277e-05	3.95501e-05
miR-451b	0	0		miR-451b	0	0	0	0		miR-451b	0	0	0	0		miR-451b	1.06177e-05	4.48029e-05	1.66608e-05	1.01314e-05
miR-4724-5p	2.96307e-07	0		miR-4724-5p	0	0	9.43401e-05	0		miR-4724-5p	0	0	3.07546e-05	0		miR-4724-5p	2.22408e-05	0	2.50781e-05	0
miR-4724-3p	0	0		miR-4724-3p	0	0	0	0		miR-4724-3p	1.60241e-05	0	0	0		miR-4724-3p	0	0	1.7277e-05	0
miR-4725-5p	0	0		miR-4725-5p	2.26746e-05	0	2.80702e-05	0		miR-4725-5p	0	3.87177e-05	3.07546e-05	0		miR-4725-5p	1.11204e-05	5.71821e-05	1.7277e-05	1.63301e-05
miR-4725-3p	3.35636e-07	0		miR-4725-3p	0	0	1.24755e-05	0		miR-4725-3p	0	2.27299e-05	1.53773e-05	0		miR-4725-3p	1.43908e-05	2.8591e-05	9.47589e-06	1.01314e-05
miR-4726-5p	3.35636e-07	3.40786e-07		miR-4726-5p	2.26746e-05	0	0.000125529	3.39512e-05		miR-4726-5p	1.07666e-05	4.74835e-05	3.29295e-05	5.13357e-05		miR-4726-5p	0	2.8591e-05	0.000101197	2.82397e-05
miR-4726-3p	0	6.66855e-07		miR-4726-3p	3.68157e-05	0	7.67995e-05	0		miR-4726-3p	2.09784e-05	0	3.07546e-05	0		miR-4726-3p	2.50085e-05	7.33939e-05	2.50781e-05	0
miR-4727-5p	0	0		miR-4727-5p	8.93224e-06	0	1.9362e-05	0		miR-4727-5p	0	0	0	0		miR-4727-5p	0	2.8591e-05	7.8011e-06	1.01314e-05
miR-4727-3p	0	0		miR-4727-3p	1.76651e-05	0	7.36807e-05	0		miR-4727-3p	6.29351e-05	0	5.92624e-05	4.77697e-05		miR-4727-3p	0	0.000236394	0.00010243	2.25287e-05
miR-4728-5p	0	3.33427e-07		miR-4728-5p	4.40631e-05	0	6.05562e-05	4.6912e-05		miR-4728-5p	1.07666e-05	0.000105849	5.04816e-05	0		miR-4728-5p	1.43908e-05	5.71821e-05	2.67529e-05	1.01314e-05
miR-4728-3p	1.20735e-05	6.52427e-06		miR-4728-3p	6.19275e-05	8.56238e-05	0.000156843	2.3456e-05		miR-4728-3p	1.60241e-05	2.58118e-05	3.29295e-05	0		miR-4728-3p	0.000187185	0.000130576	3.4554e-05	4.45697e-05
miR-4729	0	0		miR-4729	0	0	2.55999e-05	0		miR-4729	0	0	1.53773e-05	1.7381e-05		miR-4729	2.12355e-05	2.8591e-05	7.8011e-06	4.23038e-05
miR-4730	5.41698e-06	3.84213e-06		miR-4730	0.000225569	4.28119e-05	0.000138653	5.16437e-05		miR-4730	4.77691e-05	0	5.70875e-05	0		miR-4730	2.50085e-05	0	4.11228e-05	2.02628e-05
miR-4731-5p	2.1624e-06	0		miR-4731-5p	4.18253e-05	0	7.36807e-05	0		miR-4731-5p	3.70025e-05	0	3.51043e-05	3.47621e-05		miR-4731-5p	0	4.48029e-05	0	1.23973e-05
miR-4731-3p	2.16e-06	3.33427e-07		miR-4731-3p	8.93224e-06	0	3.3135e-05	0		miR-4731-3p	1.07666e-05	0	2.41581e-05	1.7381e-05		miR-4731-3p	1.06177e-05	0	3.28792e-05	1.97751e-05
miR-4732-5p	0	0		miR-4732-5p	1.39418e-05	0	5.18484e-05	0		miR-4732-5p	1.02118e-05	3.45776e-05	3.29295e-05	6.07773e-05		miR-4732-5p	0	0	0	1.58423e-05
miR-4732-3p	0	0		miR-4732-3p	0	0	1.9362e-05	0		miR-4732-3p	0	0	0	0		miR-4732-3p	1.06177e-05	4.48029e-05	0	0
miR-4733-5p	2.96307e-07	0		miR-4733-5p	0	0	0	0		miR-4733-5p	0	0	0	0		miR-4733-5p	0	0	7.8011e-06	0
miR-4733-3p	0	0		miR-4733-3p	0	0	6.88648e-06	5.74073e-05		miR-4733-3p	2.62359e-05	0	0	3.03887e-05		miR-4733-3p	1.11204e-05	0	0	0
miR-4734	2.96307e-07	0		miR-4734	3.53302e-05	4.28119e-05	0.00039802	0.000141869		miR-4734	0	1.29059e-05	0.000199842	0		miR-4734	3.61289e-05	0.000101985	4.11228e-05	2.25287e-05
miR-4735-5p	3.01199e-06	5.83534e-06		miR-4735-5p	0	4.28119e-05	0	0		miR-4735-5p	0	0	0	0		miR-4735-5p	0	0	0	2.2041e-05
miR-4735-3p	0	0		miR-4735-3p	0	0	0	0		miR-4735-3p	0	0	0	0		miR-4735-3p	0	0	0	6.19867e-06
miR-4736	0	0		miR-4736	0	0	6.88648e-06	0		miR-4736	0	0	0	0		miR-4736	1.11204e-05	0	7.8011e-06	0
miR-4737	0	0		miR-4737	0	0	3.1189e-05	2.3456e-05		miR-4737	1.60241e-05	0	3.29295e-05	3.03887e-05		miR-4737	1.06177e-05	0	9.47589e-06	0
miR-3064-5p	1.19242e-06	1.37364e-06		miR-3064-5p	0	0	1.24755e-05	0		miR-3064-5p	7.45597e-05	2.58118e-05	0	0		miR-3064-5p	0.000155636	0	4.17389e-05	0
miR-3064-3p	3.713e-06	5.49877e-06		miR-3064-3p	0	0	2.18322e-05	0		miR-3064-3p	1.02118e-05	1.29059e-05	4.17103e-05	1.7381e-05		miR-3064-3p	5.05197e-05	8.57731e-05	6.45261e-05	2.59737e-05
miR-4738-5p	0	0		miR-4738-5p	8.93224e-06	0	9.35673e-06	1.40938e-05		miR-4738-5p	0	0	0	0		miR-4738-5p	2.17381e-05	4.48029e-05	0	6.19867e-06
miR-4738-3p	1.52806e-06	0		miR-4738-3p	4.42624e-05	0	0.00015048	4.80451e-05		miR-4738-3p	2.09784e-05	0	1.75522e-05	0		miR-4738-3p	8.23729e-05	0.000232561	5.83998e-05	6.19867e-06
miR-4739	0	0		miR-4739	0.000876503	0.000260344	0.000460274	0.000214604		miR-4739	0.000460609	0.000940124	0.000208542	0.000326898		miR-4739	0.00112991	0.000701515	0.000285292	0.000199721
miR-4740-5p	0	0		miR-4740-5p	0	0	0	0		miR-4740-5p	0	0	1.75522e-05	0		miR-4740-5p	1.06177e-05	0	1.7277e-05	1.01314e-05
miR-4740-3p	0	0		miR-4740-3p	7.17472e-05	7.57891e-05	5.18484e-05	9.49571e-05		miR-4740-3p	0	0	2.41581e-05	3.03887e-05		miR-4740-3p	0	0	3.2263e-05	0
miR-4741	8.26264e-06	3.87048e-06		miR-4741	0.00232405	0.000273652	0.0046324	0.00107395		miR-4741	0.000817028	0.00130506	0.011513	0.00124717		miR-4741	0.00266128	0.000873062	0.000684389	0.000206407
miR-4742-5p	1.6897e-05	1.4259e-05		miR-4742-5p	0	0	9.35673e-06	0		miR-4742-5p	0	0	0	0		miR-4742-5p	1.43908e-05	7.33939e-05	1.7277e-05	1.01314e-05
miR-4742-3p	2.30767e-05	2.62231e-05		miR-4742-3p	2.6398e-05	3.29772e-05	2.87187e-05	0		miR-4742-3p	2.67907e-05	1.29059e-05	3.29295e-05	0		miR-4742-3p	2.17381e-05	0	3.62288e-05	2.99065e-05
miR-4743-5p	3.35636e-07	0		miR-4743-5p	0	0	1.87135e-05	0		miR-4743-5p	0	0	2.41581e-05	0		miR-4743-5p	1.43908e-05	2.8591e-05	7.8011e-06	0
miR-4743-3p	0	0		miR-4743-3p	3.18062e-05	0	9.35673e-06	0		miR-4743-3p	0	0	1.75522e-05	0		miR-4743-3p	0	2.8591e-05	6.6817e-05	6.19867e-06
miR-4744	1.19002e-06	3.65998e-07		miR-4744	0	0	0	0		miR-4744	0	0	0	0		miR-4744	0	0	7.8011e-06	0
miR-122b-5p	0	0		miR-122b-5p	0	0	9.35673e-06	0		miR-122b-5p	1.07666e-05	0	2.41581e-05	5.13357e-05		miR-122b-5p	0	0	0	1.63301e-05
miR-122b-3p	0	0		miR-122b-3p	0	0	0	0		miR-122b-3p	0	0	2.41581e-05	0		miR-122b-3p	1.06177e-05	0	0	0
miR-4745-5p	9.69976e-07	3.33427e-07		miR-4745-5p	4.38637e-05	0	0.000202453	8.08633e-05		miR-4745-5p	4.19567e-05	6.50153e-05	7.46397e-05	1.7381e-05		miR-4745-5p	2.17381e-05	4.48029e-05	3.39378e-05	9.64367e-06
miR-4745-3p	9.67579e-07	6.66855e-07		miR-4745-3p	0.00021584	3.29772e-05	0.00023222	7.15011e-05		miR-4745-3p	0.000100241	0.000100165	8.56672e-05	1.7381e-05		miR-4745-3p	0.000172341	0	2.61367e-05	0
miR-4746-5p	2.75751e-05	1.46029e-05		miR-4746-5p	0.000121817	0	0.000209739	2.81877e-05		miR-4746-5p	2.09784e-05	5.73075e-05	0.000652246	6.79094e-05		miR-4746-5p	0	2.8591e-05	2.44619e-05	1.63301e-05
miR-4746-3p	2.98705e-07	3.65998e-07		miR-4746-3p	7.56699e-05	0	5.18484e-05	0		miR-4746-3p	0.000281357	0.000333443	7.02899e-05	9.91054e-05		miR-4746-3p	0.000646851	0.000713895	0.000275026	0.000108915
miR-4747-5p	2.96307e-07	3.65998e-07		miR-4747-5p	1.74657e-05	0	6.49728e-05	0		miR-4747-5p	0	0	2.41581e-05	0		miR-4747-5p	2.55111e-05	0	7.8011e-06	1.97751e-05
miR-4747-3p	2.98705e-07	6.99425e-07		miR-4747-3p	2.6398e-05	0	8.18646e-05	3.39512e-05		miR-4747-3p	1.07666e-05	4.44016e-05	0	0		miR-4747-3p	0.000119507	0.00044891	7.01666e-05	2.82397e-05
miR-4748	2.98705e-07	3.65998e-07		miR-4748	0	0	6.56214e-05	2.81877e-05		miR-4748	2.04236e-05	1.29059e-05	1.75522e-05	0		miR-4748	2.12355e-05	4.48029e-05	4.89239e-05	0
miR-4749-5p	8.93717e-07	0		miR-4749-5p	0	0	3.8724e-05	2.3456e-05		miR-4749-5p	1.60241e-05	2.27299e-05	4.17103e-05	0		miR-4749-5p	2.12355e-05	5.71821e-05	9.47589e-06	6.19867e-06
miR-4749-3p	0	7.31995e-07		miR-4749-3p	3.66164e-05	0	7.18593e-05	5.16437e-05		miR-4749-3p	0.000252095	0.000259182	9.87978e-05	0.000120052		miR-4749-3p	0.000756745	0.000293576	0.000331308	0.000126911
miR-4750-5p	0	0		miR-4750-5p	4.44618e-05	0	7.43296e-05	6.79025e-05		miR-4750-5p	0.000169795	0.000140427	6.58589e-05	9.99128e-05		miR-4750-5p	0.000617312	0.00240667	0.000254443	0.000272338
miR-4750-3p	2.96307e-07	6.74213e-07		miR-4750-3p	0.000150941	6.59544e-05	0.000348642	0.000136106		miR-4750-3p	0.00023829	0.000565269	0.000357812	3.47621e-05		miR-4750-3p	0.00075247	0.000669092	0.000352907	0.000150731
miR-4751	2.96307e-07	0		miR-4751	3.53302e-05	0	6.49728e-05	0		miR-4751	1.02118e-05	0	1.53773e-05	0		miR-4751	1.11204e-05	2.8591e-05	1.56022e-05	1.01314e-05
miR-4752	2.96307e-07	3.65998e-07		miR-4752	0	3.29772e-05	1.3773e-05	0		miR-4752	1.07666e-05	0	1.75522e-05	0		miR-4752	1.43908e-05	5.71821e-05	0	2.64615e-05
miR-4753-5p	0	0		miR-4753-5p	2.2874e-05	0	3.56052e-05	0		miR-4753-5p	0	0	0	0		miR-4753-5p	0	0	0	0
miR-4753-3p	1.8613e-06	2.45378e-06		miR-4753-3p	0	4.28119e-05	9.35673e-06	6.10059e-05		miR-4753-3p	0	0	2.41581e-05	0		miR-4753-3p	1.43908e-05	0	1.66608e-05	9.64367e-06
miR-371b-5p	0	0		miR-371b-5p	2.26746e-05	0	3.3135e-05	7.15011e-05		miR-371b-5p	0	0	4.17103e-05	0		miR-371b-5p	3.18532e-05	7.33939e-05	2.50781e-05	1.01314e-05
miR-371b-3p	0	0		miR-371b-3p	1.39418e-05	0	3.56052e-05	1.40938e-05		miR-371b-3p	1.02118e-05	0	4.83162e-05	0		miR-371b-3p	1.06177e-05	0	1.66608e-05	0
miR-4754	2.98705e-07	0		miR-4754	0.000133874	4.28119e-05	0.000123583	1.40938e-05		miR-4754	4.72143e-05	2.16718e-05	4.83162e-05	1.7381e-05		miR-4754	1.11204e-05	0	0	1.01314e-05
miR-4755-5p	2.75501e-06	1.38835e-06		miR-4755-5p	1.76651e-05	0	7.43296e-05	0		miR-4755-5p	2.67907e-05	0	5.70875e-05	0		miR-4755-5p	5.83696e-05	0	5.1831e-05	4.23038e-05
miR-4755-3p	2.98705e-07	0		miR-4755-3p	8.93224e-06	0	1.62432e-05	2.3456e-05		miR-4755-3p	0	2.27299e-05	0	0		miR-4755-3p	2.50085e-05	0	7.8011e-06	2.02628e-05
miR-499b-5p	0	0		miR-499b-5p	0	0	1.87135e-05	0		miR-499b-5p	0	2.58118e-05	3.29295e-05	3.03887e-05		miR-499b-5p	1.43908e-05	8.57731e-05	1.56022e-05	1.63301e-05
miR-499b-3p	3.35636e-07	3.40786e-07		miR-499b-3p	8.93224e-06	0	1.9362e-05	0		miR-499b-3p	1.07666e-05	0	0	0		miR-499b-3p	2.12355e-05	0	9.47589e-06	9.64367e-06
miR-4756-5p	0	0		miR-4756-5p	0	0	4.49619e-05	0		miR-4756-5p	0	1.29059e-05	1.53773e-05	3.39547e-05		miR-4756-5p	1.06177e-05	0.000146788	1.66608e-05	6.19867e-06
miR-4756-3p	0	0		miR-4756-3p	0	0	1.87135e-05	0		miR-4756-3p	0	0	0	0		miR-4756-3p	0	4.48029e-05	9.47589e-06	1.01314e-05
miR-4757-5p	0	0		miR-4757-5p	8.93224e-06	0	1.62432e-05	0		miR-4757-5p	0	0	0	0		miR-4757-5p	0	0	1.56022e-05	2.64615e-05
miR-4757-3p	3.35636e-07	0		miR-4757-3p	8.73286e-06	0	9.35673e-06	0		miR-4757-3p	1.07666e-05	0	1.53773e-05	0		miR-4757-3p	0	4.48029e-05	1.7277e-05	1.23973e-05
miR-4758-5p	0	0		miR-4758-5p	1.76651e-05	0	3.80755e-05	6.21389e-05		miR-4758-5p	2.67907e-05	0.000117697	0.000125131	3.47621e-05		miR-4758-5p	0.000152868	5.71821e-05	5.01562e-05	4.23038e-05
miR-4758-3p	0	0		miR-4758-3p	1.39418e-05	0	3.56052e-05	0		miR-4758-3p	2.04236e-05	0	0	5.13357e-05		miR-4758-3p	0	0	9.47589e-06	1.23973e-05
miR-4759	0	0		miR-4759	0	0	0	0		miR-4759	1.60241e-05	0	0	1.7381e-05		miR-4759	0	0	0	6.19867e-06
miR-4760-5p	0	0		miR-4760-5p	0	0	0	0		miR-4760-5p	0	0	1.53773e-05	0		miR-4760-5p	2.17381e-05	0.000101985	1.66608e-05	1.01314e-05
miR-4760-3p	0	0		miR-4760-3p	0	0	0	3.39512e-05		miR-4760-3p	0	2.58118e-05	0	0		miR-4760-3p	0	0	0	6.19867e-06
miR-4761-5p	1.22695e-06	1.72914e-06		miR-4761-5p	0	4.28119e-05	9.35673e-06	0		miR-4761-5p	1.02118e-05	0	0	0		miR-4761-5p	0	0	0	0
miR-4761-3p	5.95012e-07	1.015e-06		miR-4761-3p	0	0	2.31297e-05	0		miR-4761-3p	0	0	0	0		miR-4761-3p	0	0	0	6.19867e-06
miR-4762-5p	0	6.74213e-07		miR-4762-5p	0	0	6.88648e-06	1.40938e-05		miR-4762-5p	0	0	0	0		miR-4762-5p	1.43908e-05	4.48029e-05	1.7277e-05	1.97751e-05
miR-4762-3p	2.96307e-07	0		miR-4762-3p	1.39418e-05	0	6.61453e-05	2.3456e-05		miR-4762-3p	0	0	2.41581e-05	3.39547e-05		miR-4762-3p	1.11204e-05	0	3.2263e-05	1.01314e-05
miR-4763-5p	0	0		miR-4763-5p	2.26746e-05	0	6.31511e-05	2.3456e-05		miR-4763-5p	3.06354e-05	4.85416e-05	1.53773e-05	5.13357e-05		miR-4763-5p	0.000130125	0	8.30354e-05	2.99065e-05
miR-4763-3p	0	0		miR-4763-3p	5.29953e-05	0	0.000408949	2.3456e-05		miR-4763-3p	2.67907e-05	1.29059e-05	5.04816e-05	0		miR-4763-3p	2.55111e-05	2.8591e-05	6.51422e-05	2.25287e-05
miR-4764-5p	0	0		miR-4764-5p	0	0	6.88648e-06	0		miR-4764-5p	0	0	0	3.03887e-05		miR-4764-5p	1.11204e-05	0	7.8011e-06	1.23973e-05
miR-4764-3p	8.88921e-07	3.33427e-07		miR-4764-3p	8.73286e-06	0	4.37891e-05	0		miR-4764-3p	4.28148e-05	0	0.000217385	0		miR-4764-3p	0	0	1.66608e-05	1.23973e-05
miR-4765	3.35636e-07	3.40786e-07		miR-4765	0	0	0	0		miR-4765	1.60241e-05	0	0	0		miR-4765	0	4.48029e-05	0	0
miR-4766-5p	3.35636e-07	0		miR-4766-5p	0	0	9.35673e-06	3.39512e-05		miR-4766-5p	1.07666e-05	0	1.53773e-05	0		miR-4766-5p	1.06177e-05	4.48029e-05	3.2263e-05	3.56174e-05
miR-4766-3p	4.79703e-06	7.96618e-06		miR-4766-3p	0	0	9.35673e-06	0		miR-4766-3p	0	0	0	0		miR-4766-3p	0	0	6.78757e-05	9.64367e-06
miR-4767	2.98705e-07	3.65998e-07		miR-4767	1.74657e-05	4.28119e-05	0.000152302	0		miR-4767	2.62359e-05	7.02134e-05	8.34205e-05	4.77697e-05		miR-4767	3.28585e-05	7.33939e-05	0.000118032	2.82397e-05
miR-4768-5p	3.12758e-06	2.77985e-06		miR-4768-5p	0	0	3.56052e-05	0		miR-4768-5p	0	0	3.29295e-05	0		miR-4768-5p	0	2.8591e-05	1.66608e-05	2.64615e-05
miR-4768-3p	0	0		miR-4768-3p	0	0	0	0		miR-4768-3p	1.02118e-05	0	0	0		miR-4768-3p	1.43908e-05	4.48029e-05	2.61367e-05	1.97751e-05
miR-4769-5p	0	0		miR-4769-5p	1.39418e-05	0	3.93729e-05	0		miR-4769-5p	0	3.45776e-05	0	0		miR-4769-5p	1.43908e-05	2.8591e-05	1.66608e-05	0
miR-4769-3p	0	0		miR-4769-3p	0.000416053	0.000131909	0.000307722	0.000157096		miR-4769-3p	9.0029e-05	0.000182226	5.04816e-05	3.47621e-05		miR-4769-3p	0.000162983	0.000232561	0.000149193	2.25287e-05
miR-4770	0	0		miR-4770	0	0	0	0		miR-4770	0	0	0	0		miR-4770	1.43908e-05	0	0	1.97751e-05
miR-4771	0	0		miR-4771	0	0	0	0		miR-4771	0	0	0	0		miR-4771	0	0	0	0
miR-4772-5p	1.52566e-06	2.08042e-06		miR-4772-5p	2.61986e-05	3.29772e-05	2.4951e-05	0		miR-4772-5p	0	2.27299e-05	4.83162e-05	3.39547e-05		miR-4772-5p	1.43908e-05	5.71821e-05	9.47589e-06	3.03942e-05
miR-4772-3p	3.12518e-06	3.17106e-06		miR-4772-3p	0	3.29772e-05	1.24755e-05	2.3456e-05		miR-4772-3p	1.02118e-05	0	0	0		miR-4772-3p	2.17381e-05	0	0	1.63301e-05
miR-4773	0	0		miR-4773	1.76651e-05	0	9.35673e-06	0		miR-4773	0	0	0	0		miR-4773	1.11204e-05	0	0	2.02628e-05
miR-4774-5p	0	0		miR-4774-5p	0	0	0	0		miR-4774-5p	1.07666e-05	0	0	6.43434e-05		miR-4774-5p	3.33611e-05	0	9.47589e-06	1.58423e-05
miR-4774-3p	2.96307e-07	3.40786e-07		miR-4774-3p	0	0	0.000164777	3.75498e-05		miR-4774-3p	0	0	1.53773e-05	1.7381e-05		miR-4774-3p	1.43908e-05	0	0	6.19867e-06
miR-4775	5.02101e-06	1.18125e-05		miR-4775	3.66164e-05	0.000141743	6.43239e-05	0.00013364		miR-4775	2.15332e-05	7.43534e-05	9.66229e-05	0.000102671		miR-4775	4.34762e-05	0.000101985	2.84277e-05	5.19475e-05
miR-4776-5p	0	0		miR-4776-5p	0.000152825	7.57891e-05	0.00015295	4.6912e-05		miR-4776-5p	2.04236e-05	2.16718e-05	0.000125203	3.47621e-05		miR-4776-5p	8.43834e-05	8.57731e-05	4.00641e-05	6.93644e-05
miR-4776-3p	0	0		miR-4776-3p	2.78835e-05	0	3.69027e-05	0		miR-4776-3p	2.09784e-05	2.16718e-05	2.41581e-05	6.87168e-05		miR-4776-3p	5.05197e-05	4.48029e-05	5.79573e-05	1.23973e-05
miR-4777-5p	3.35636e-07	3.40786e-07		miR-4777-5p	0	0	0	0		miR-4777-5p	1.02118e-05	1.29059e-05	1.75522e-05	0		miR-4777-5p	0	0	7.8011e-06	9.64367e-06
miR-4777-3p	0	0		miR-4777-3p	0	0	0	0		miR-4777-3p	0	0	0	0		miR-4777-3p	0	0	0	9.64367e-06
miR-4778-5p	1.26292e-05	7.5424e-06		miR-4778-5p	8.73286e-06	0	6.92644e-05	0		miR-4778-5p	1.07666e-05	0	5.70875e-05	0		miR-4778-5p	2.50085e-05	2.8591e-05	6.95504e-05	6.19867e-06
miR-4778-3p	0.000126547	9.95296e-05		miR-4778-3p	4.03397e-05	3.29772e-05	1.9362e-05	0		miR-4778-3p	2.09784e-05	0	1.53773e-05	3.03887e-05		miR-4778-3p	3.23559e-05	0	1.56022e-05	6.19867e-06
miR-4779	0	3.65998e-07		miR-4779	0	0	0	0		miR-4779	0	0	0	0		miR-4779	0	0	0	0
miR-4780	0	0		miR-4780	8.73286e-06	0	6.88648e-06	1.40938e-05		miR-4780	0	0	1.53773e-05	3.03887e-05		miR-4780	1.43908e-05	4.48029e-05	7.8011e-06	2.5486e-05
miR-4436b-5p	0	0		miR-4436b-5p	0	0	3.56052e-05	0		miR-4436b-5p	1.02118e-05	2.27299e-05	3.51043e-05	0		miR-4436b-5p	1.43908e-05	0	3.4554e-05	2.64615e-05
miR-4436b-3p	0	0		miR-4436b-3p	0	3.29772e-05	1.9362e-05	0		miR-4436b-3p	0	1.29059e-05	5.04816e-05	0		miR-4436b-3p	1.11204e-05	0	0	6.19867e-06
miR-4781-5p	0	0		miR-4781-5p	3.68157e-05	0	8.48587e-05	2.3456e-05		miR-4781-5p	3.70025e-05	2.16718e-05	2.41581e-05	4.77697e-05		miR-4781-5p	7.96051e-05	2.8591e-05	3.12044e-05	0
miR-4781-3p	2.96307e-07	0		miR-4781-3p	0	0	1.62432e-05	2.3456e-05		miR-4781-3p	0	0	0	0		miR-4781-3p	0	0	7.8011e-06	9.64367e-06
miR-4782-5p	9.2825e-07	6.99425e-07		miR-4782-5p	0	0	1.3773e-05	0		miR-4782-5p	0	2.27299e-05	0	0		miR-4782-5p	1.11204e-05	0	0	6.19867e-06
miR-4782-3p	0	0		miR-4782-3p	0	0	0	0		miR-4782-3p	0	2.16718e-05	0	3.03887e-05		miR-4782-3p	0	0	0	1.01314e-05
miR-4783-5p	2.98705e-07	0		miR-4783-5p	9.46212e-05	3.29772e-05	6.80916e-05	0		miR-4783-5p	4.1402e-05	0.000145625	3.95354e-05	8.17244e-05		miR-4783-5p	0.000107884	2.8591e-05	0.000117416	2.2041e-05
miR-4783-3p	2.04358e-05	6.83984e-06		miR-4783-3p	8.96117e-05	0	6.36754e-05	1.40938e-05		miR-4783-3p	1.02118e-05	0	0.000129471	0		miR-4783-3p	2.17381e-05	0	2.67529e-05	0
miR-4784	0	0		miR-4784	6.69371e-05	0	0.000116821	0.000176953		miR-4784	0.000120968	2.58118e-05	4.83067e-05	0		miR-4784	0.000775164	0.000526137	0.000656889	7.90081e-05
miR-4785	9.49679e-06	5.61434e-06		miR-4785	7.15478e-05	7.57891e-05	5.49672e-05	2.81877e-05		miR-4785	0	9.18852e-05	1.75522e-05	3.03887e-05		miR-4785	8.79577e-05	0	5.90159e-05	1.23973e-05
miR-1245b-5p	0	0		miR-1245b-5p	0	0	9.35673e-06	0		miR-1245b-5p	0	2.16718e-05	0	0		miR-1245b-5p	0	0	0	0
miR-1245b-3p	0	0		miR-1245b-3p	2.67967e-05	0	2.18322e-05	0		miR-1245b-3p	2.09784e-05	0	0	0.000134675		miR-1245b-3p	1.06177e-05	0	9.47589e-06	0
miR-2467-5p	1.85391e-05	1.2084e-05		miR-2467-5p	0	0	1.62432e-05	0.000115948		miR-2467-5p	0	2.58118e-05	0	0		miR-2467-5p	0	0	1.7277e-05	1.58423e-05
miR-2467-3p	9.30648e-07	0		miR-2467-3p	1.39418e-05	0	0.000115523	0		miR-2467-3p	1.02118e-05	1.29059e-05	0.000265701	3.03887e-05		miR-2467-3p	1.43908e-05	0	3.2263e-05	6.19867e-06
miR-4786-5p	2.49324e-06	1.39885e-06		miR-4786-5p	1.76651e-05	0	0.000201805	6.79025e-05		miR-4786-5p	0	0	0.000114166	0		miR-4786-5p	0	4.48029e-05	3.39378e-05	2.94187e-05
miR-4786-3p	1.20801e-05	4.17556e-06		miR-4786-3p	8.73286e-06	6.59544e-05	4.49619e-05	0		miR-4786-3p	2.04236e-05	0	1.53773e-05	1.7381e-05		miR-4786-3p	5.05197e-05	4.48029e-05	1.89518e-05	1.58423e-05
miR-4787-5p	5.95012e-07	1.09799e-06		miR-4787-5p	0.000883706	0.000217532	0.00121475	0.000350609		miR-4787-5p	0.000950891	0.00216976	0.000709118	0.000517282		miR-4787-5p	0.00843455	0.00200256	0.00181212	0.000593167
miR-4787-3p	0.000799049	0.000387371		miR-4787-3p	0.000549239	0.000748056	0.000424144	0.000678895		miR-4787-3p	4.77691e-05	7.12715e-05	9.0017e-05	8.60978e-05		miR-4787-3p	7.96051e-05	0	1.7277e-05	5.69671e-05
miR-4788	0	0		miR-4788	1.39418e-05	4.28119e-05	4.11942e-05	0.000145468		miR-4788	3.64477e-05	6.03894e-05	3.95354e-05	0		miR-4788	1.06177e-05	0	4.11228e-05	2.5486e-05
miR-4789-5p	0	0		miR-4789-5p	0	0	0	0		miR-4789-5p	0	0	0	0		miR-4789-5p	0	2.8591e-05	0	0
miR-4789-3p	0	0		miR-4789-3p	0	0	1.24755e-05	0		miR-4789-3p	1.07666e-05	0	0	0		miR-4789-3p	0	0	7.8011e-06	6.19867e-06
miR-4790-5p	0	0		miR-4790-5p	0	0	6.88648e-06	2.3456e-05		miR-4790-5p	0	2.27299e-05	0	0		miR-4790-5p	0	0	0	0
miR-4790-3p	0	0		miR-4790-3p	0	0	4.11942e-05	0		miR-4790-3p	0	2.16718e-05	3.95354e-05	0		miR-4790-3p	2.55111e-05	0	9.47589e-06	6.19867e-06
miR-4791	0	0		miR-4791	2.2874e-05	0	1.62432e-05	3.75498e-05		miR-4791	3.1745e-05	0	7.02899e-05	3.47621e-05		miR-4791	0	2.8591e-05	0	5.01693e-05
miR-4793-5p	1.22695e-06	7.31995e-07		miR-4793-5p	0	0	0	0		miR-4793-5p	1.07666e-05	5.73075e-05	0	0		miR-4793-5p	0	0	9.47589e-06	6.19867e-06
miR-4793-3p	0	3.33427e-07		miR-4793-3p	0	0	2.87187e-05	1.40938e-05		miR-4793-3p	0	0	0	0		miR-4793-3p	0	0	0	6.19867e-06
miR-4794	9.30648e-07	0		miR-4794	3.14075e-05	0	9.17456e-05	0		miR-4794	0	1.29059e-05	4.83067e-05	0		miR-4794	2.50085e-05	0	3.62288e-05	0
miR-4795-5p	0	0		miR-4795-5p	0	0	0	0		miR-4795-5p	0	0	0	1.7381e-05		miR-4795-5p	0	2.8591e-05	7.8011e-06	6.19867e-06
miR-4795-3p	0	3.40786e-07		miR-4795-3p	0	4.28119e-05	6.88648e-06	1.40938e-05		miR-4795-3p	0	0	0	0		miR-4795-3p	0	0	1.66608e-05	0
miR-4796-5p	5.92614e-07	0		miR-4796-5p	0	0	2.4951e-05	0		miR-4796-5p	0	0	0	0		miR-4796-5p	2.50085e-05	0	0	6.19867e-06
miR-4796-3p	9.2825e-07	3.33427e-07		miR-4796-3p	0	3.29772e-05	5.43187e-05	0		miR-4796-3p	2.09784e-05	4.44016e-05	3.29295e-05	1.7381e-05		miR-4796-3p	3.99019e-05	7.33939e-05	0.000151354	2.25287e-05
miR-4797-5p	2.96307e-07	0		miR-4797-5p	0	0	6.88648e-06	0		miR-4797-5p	0	0	0	3.39547e-05		miR-4797-5p	1.06177e-05	0	0	0
miR-4797-3p	0	0		miR-4797-3p	3.53302e-05	4.28119e-05	4.11942e-05	0		miR-4797-3p	5.21685e-05	4.44016e-05	9.87978e-05	3.03887e-05		miR-4797-3p	2.17381e-05	0	0.000115255	5.42134e-05
miR-4798-5p	2.96307e-07	3.65998e-07		miR-4798-5p	0	0.000108766	0	0		miR-4798-5p	0	0	0	0		miR-4798-5p	0	0	2.44619e-05	1.8596e-05
miR-4798-3p	5.9741e-07	6.81571e-07		miR-4798-3p	0	3.29772e-05	2.80702e-05	0		miR-4798-3p	1.60241e-05	9.40013e-05	8.78421e-05	0		miR-4798-3p	1.06177e-05	0	2.44619e-05	1.97751e-05
miR-4799-5p	1.26628e-06	1.015e-06		miR-4799-5p	0	0	1.24755e-05	2.3456e-05		miR-4799-5p	0	0	0	0		miR-4799-5p	1.43908e-05	4.48029e-05	0	0
miR-4799-3p	3.35636e-07	0		miR-4799-3p	1.39418e-05	0	1.62432e-05	0		miR-4799-3p	0	0	0	0		miR-4799-3p	2.55111e-05	2.8591e-05	3.39378e-05	1.58423e-05
miR-4800-5p	0	0		miR-4800-5p	8.73286e-06	0	2.31297e-05	1.40938e-05		miR-4800-5p	1.60241e-05	0	0	0		miR-4800-5p	0	0	2.44619e-05	9.64367e-06
miR-4800-3p	0	0		miR-4800-3p	0.000932244	0.000108766	0.00199337	0.000332916		miR-4800-3p	0.00359535	0.00316222	0.000454425	0.00144031		miR-4800-3p	0.032606	0.00390019	0.00457689	0.00170936
miR-4801	0	0		miR-4801	0	0	4.05457e-05	0		miR-4801	1.07666e-05	2.16718e-05	0	0		miR-4801	2.22408e-05	2.8591e-05	4.06803e-05	9.64367e-06
miR-4802-5p	1.73097e-05	1.60343e-05		miR-4802-5p	8.73286e-06	0	9.35673e-06	0		miR-4802-5p	1.02118e-05	0	0	0		miR-4802-5p	1.06177e-05	2.8591e-05	0	9.64367e-06
miR-4802-3p	3.31789e-06	4.80248e-06		miR-4802-3p	2.78835e-05	0	3.00162e-05	0		miR-4802-3p	0	0	5.49127e-05	0		miR-4802-3p	1.11204e-05	0	3.28792e-05	2.02628e-05
miR-4803	1.48393e-06	2.02264e-06		miR-4803	0	0	0	0		miR-4803	0	0	0	0		miR-4803	1.06177e-05	7.33939e-05	1.66608e-05	0
miR-4804-5p	9.30648e-07	1.41357e-06		miR-4804-5p	0	3.29772e-05	9.35673e-06	0		miR-4804-5p	1.02118e-05	0	1.75522e-05	0		miR-4804-5p	0	0	0	9.64367e-06
miR-4804-3p	6.34341e-07	0		miR-4804-3p	3.66164e-05	6.59544e-05	4.67833e-05	2.3456e-05		miR-4804-3p	2.62359e-05	0	3.95354e-05	3.39547e-05		miR-4804-3p	1.43908e-05	0	2.61367e-05	9.64367e-06
miR-4999-5p	3.35636e-07	3.40786e-07		miR-4999-5p	0	0	0	3.39512e-05		miR-4999-5p	0	4.54597e-05	0	0		miR-4999-5p	0	7.33939e-05	7.8011e-06	0
miR-4999-3p	0	0		miR-4999-3p	0	0	0	0		miR-4999-3p	0	0	0	0		miR-4999-3p	0	0	0	0
miR-5000-5p	3.05132e-06	1.73964e-06		miR-5000-5p	2.26746e-05	0	3.8724e-05	0		miR-5000-5p	1.02118e-05	2.16718e-05	1.75522e-05	5.13357e-05		miR-5000-5p	1.06177e-05	0	1.56022e-05	1.01314e-05
miR-5000-3p	5.29237e-06	5.85005e-06		miR-5000-3p	8.93224e-06	0	7.23832e-05	2.3456e-05		miR-5000-3p	0	1.29059e-05	0	0		miR-5000-3p	0	0	0	2.64615e-05
miR-5001-5p	1.82436e-06	6.74213e-07		miR-5001-5p	0.000116608	0	9.92802e-05	2.81877e-05		miR-5001-5p	1.07666e-05	2.16718e-05	3.29295e-05	3.39547e-05		miR-5001-5p	3.18532e-05	0	2.44619e-05	0
miR-5001-3p	1.47096e-05	1.03149e-05		miR-5001-3p	0	0	1.3773e-05	0		miR-5001-3p	1.02118e-05	0	0	0		miR-5001-3p	0	0	4.17389e-05	1.01314e-05
miR-5002-5p	6.34341e-07	6.99425e-07		miR-5002-5p	8.93224e-06	0	1.3773e-05	1.40938e-05		miR-5002-5p	0	2.58118e-05	4.83162e-05	4.77697e-05		miR-5002-5p	1.11204e-05	0	9.47589e-06	3.65929e-05
miR-5002-3p	0	0		miR-5002-3p	0	3.29772e-05	2.62485e-05	0		miR-5002-3p	1.02118e-05	0	0	0		miR-5002-3p	1.11204e-05	0	0	0
miR-5003-5p	2.49084e-06	1.381e-06		miR-5003-5p	0	0	2.87187e-05	0		miR-5003-5p	4.28148e-05	0	7.68146e-05	0		miR-5003-5p	8.33781e-05	4.48029e-05	7.44444e-05	2.64615e-05
miR-5003-3p	0	0		miR-5003-3p	0	0	6.88648e-06	1.40938e-05		miR-5003-3p	1.60241e-05	0	0	0		miR-5003-3p	0	0	3.33217e-05	6.19867e-06
miR-5004-5p	2.96307e-07	0		miR-5004-5p	2.2874e-05	0	1.87135e-05	0		miR-5004-5p	0	0	0	0		miR-5004-5p	0	0	1.66608e-05	6.19867e-06
miR-5004-3p	0	0		miR-5004-3p	8.73286e-06	0	5.30212e-05	7.50997e-05		miR-5004-3p	1.02118e-05	0	1.53773e-05	0		miR-5004-3p	2.17381e-05	5.71821e-05	9.1279e-05	4.23038e-05
miR-548ao-5p	5.12787e-06	4.78777e-06		miR-548ao-5p	8.73286e-06	0	0	0		miR-548ao-5p	0	0	0	0		miR-548ao-5p	1.43908e-05	0	7.8011e-06	0
miR-548ao-3p	1.48633e-06	6.66855e-07		miR-548ao-3p	0	4.28119e-05	9.35673e-06	0		miR-548ao-3p	0	0	0	0		miR-548ao-3p	0	0	0	9.64367e-06
miR-5006-5p	0	0		miR-5006-5p	8.93224e-06	0	7.36807e-05	0		miR-5006-5p	0	1.29059e-05	3.07546e-05	0		miR-5006-5p	2.22408e-05	0	3.39378e-05	6.19867e-06
miR-5006-3p	2.96307e-07	3.40786e-07		miR-5006-3p	8.73286e-06	0	1.62432e-05	0		miR-5006-3p	2.04236e-05	0	0	0		miR-5006-3p	1.43908e-05	0	4.78652e-05	0
miR-5007-5p	0	0		miR-5007-5p	0	3.29772e-05	1.87135e-05	0		miR-5007-5p	0	0	0	0		miR-5007-5p	1.11204e-05	2.8591e-05	1.66608e-05	1.97751e-05
miR-5007-3p	0	0		miR-5007-3p	0	0	6.88648e-06	0		miR-5007-3p	0	0	0	0		miR-5007-3p	1.11204e-05	4.48029e-05	7.8011e-06	1.01314e-05
miR-548ap-5p	0	0		miR-548ap-5p	0	0	0	0		miR-548ap-5p	0	0	0	0		miR-548ap-5p	0	0	0	0
miR-548ap-3p	0	0		miR-548ap-3p	0	0	9.35673e-06	0		miR-548ap-3p	1.07666e-05	0	0	0		miR-548ap-3p	0	0	7.8011e-06	0
miR-5008-5p	3.64873e-06	1.38835e-06		miR-5008-5p	2.26746e-05	0	7.18593e-05	7.0368e-05		miR-5008-5p	0	1.29059e-05	6.3684e-05	0		miR-5008-5p	1.06177e-05	2.8591e-05	4.23551e-05	1.01314e-05
miR-5008-3p	0	6.74213e-07		miR-5008-3p	1.76651e-05	0	0.000113702	0		miR-5008-3p	0	0	6.58589e-05	0		miR-5008-3p	1.43908e-05	0	4.99825e-05	6.19867e-06
miR-5009-5p	4.39866e-06	1.6745e-06		miR-5009-5p	0	0	0	3.39512e-05		miR-5009-5p	1.02118e-05	2.27299e-05	1.53773e-05	3.47621e-05		miR-5009-5p	2.50085e-05	2.8591e-05	4.11228e-05	5.58802e-05
miR-5009-3p	9.67579e-07	6.99425e-07		miR-5009-3p	0	0	3.3135e-05	3.75498e-05		miR-5009-3p	2.04236e-05	3.56357e-05	5.70875e-05	3.39547e-05		miR-5009-3p	6.11374e-05	0	8.07444e-05	3.90624e-05
miR-5010-5p	2.98705e-07	6.99425e-07		miR-5010-5p	8.62871e-05	0	8.25131e-05	1.40938e-05		miR-5010-5p	4.19567e-05	2.16718e-05	4.17103e-05	6.79094e-05		miR-5010-5p	5.7867e-05	7.33939e-05	7.62929e-05	2.59737e-05
miR-5010-3p	8.34369e-06	2.35263e-05		miR-5010-3p	2.61986e-05	4.28119e-05	9.35673e-06	0		miR-5010-3p	1.07666e-05	2.16718e-05	0	0		miR-5010-3p	3.56262e-05	8.96057e-05	4.00641e-05	0
miR-5011-5p	0	0		miR-5011-5p	0	0	1.24755e-05	0		miR-5011-5p	0	0	0	3.03887e-05		miR-5011-5p	0	0.000101985	0	6.19867e-06
miR-5011-3p	0	0		miR-5011-3p	0	0	1.62432e-05	0		miR-5011-3p	6.40447e-05	2.16718e-05	0	0		miR-5011-3p	1.06177e-05	4.48029e-05	0	1.01314e-05
miR-5047	0	0		miR-5047	8.93224e-06	0	0	0		miR-5047	2.15332e-05	0	2.41581e-05	0		miR-5047	0	0	0	0
miR-5087	0	0		miR-5087	1.78645e-05	0	1.3773e-05	0		miR-5087	1.60241e-05	0	3.29295e-05	0		miR-5087	1.11204e-05	0	5.1831e-05	0
miR-5088-5p	5.95012e-07	0		miR-5088-5p	3.66164e-05	0	2.80702e-05	0		miR-5088-5p	1.02118e-05	2.58118e-05	0.000114185	0		miR-5088-5p	1.43908e-05	0	4.06803e-05	9.64367e-06
miR-5088-3p	9.67579e-07	3.14584e-06		miR-5088-3p	0.000193564	6.59544e-05	0.00017361	6.57375e-05		miR-5088-3p	3.70025e-05	5.62494e-05	0.000175703	0		miR-5088-3p	0.000101343	0.000220182	0.000224913	3.78833e-05
miR-5089-5p	0	0		miR-5089-5p	0	0	0	0		miR-5089-5p	2.09784e-05	0	0	1.7381e-05		miR-5089-5p	1.06177e-05	7.33939e-05	7.8011e-06	1.97751e-05
miR-5089-3p	6.31943e-07	0		miR-5089-3p	0	0	0	3.39512e-05		miR-5089-3p	0	3.56357e-05	0	0		miR-5089-3p	0	0	0	0
miR-5090	0	0		miR-5090	0	0	9.35673e-06	1.40938e-05		miR-5090	0	0	0	5.13357e-05		miR-5090	0	0	0	0
miR-5091	0	0		miR-5091	0	0	0	0		miR-5091	0	0	0	0		miR-5091	0	0	0	1.01314e-05
miR-5092	2.96307e-07	0		miR-5092	0	0	1.24755e-05	0		miR-5092	0	0	2.41581e-05	0		miR-5092	0	0	0	9.64367e-06
miR-5093	0	0		miR-5093	0	0	0.000165426	0		miR-5093	3.11902e-05	0	8.78421e-05	0		miR-5093	2.12355e-05	0	2.44619e-05	1.97751e-05
miR-5094	1.26628e-06	3.65998e-07		miR-5094	0	0	9.35673e-06	0		miR-5094	1.07666e-05	2.16718e-05	3.95354e-05	0		miR-5094	1.06177e-05	2.8591e-05	0	1.01314e-05
miR-5186	0	0		miR-5186	1.39418e-05	0	9.35673e-06	0		miR-5186	0	0	0	0		miR-5186	0	0	7.8011e-06	0
miR-5187-5p	1.22456e-06	3.40786e-07		miR-5187-5p	8.93224e-06	4.28119e-05	3.80755e-05	3.39512e-05		miR-5187-5p	3.06354e-05	2.16718e-05	1.53773e-05	0		miR-5187-5p	1.11204e-05	0	2.67529e-05	0
miR-5187-3p	5.9741e-07	3.33427e-07		miR-5187-3p	0	0	7.25079e-05	0		miR-5187-3p	1.02118e-05	0	6.80338e-05	1.7381e-05		miR-5187-3p	0	0	2.50781e-05	1.01314e-05
miR-5188	2.98705e-07	0		miR-5188	0	0	9.35673e-06	0		miR-5188	4.28148e-05	0	1.75522e-05	0		miR-5188	0	0	0	0
miR-5189-5p	2.96307e-07	3.65998e-07		miR-5189-5p	0.000152626	4.28119e-05	0.000244821	9.49571e-05		miR-5189-5p	2.09784e-05	1.29059e-05	0	3.39547e-05		miR-5189-5p	1.43908e-05	0	4.00641e-05	0
miR-5189-3p	9.67579e-07	1.04021e-06		miR-5189-3p	6.30143e-05	3.29772e-05	3.00162e-05	0		miR-5189-3p	1.02118e-05	0	0	0		miR-5189-3p	1.06177e-05	0	2.61367e-05	6.19867e-06
miR-5190	0	0		miR-5190	0	0	6.88648e-06	0		miR-5190	1.60241e-05	0	0	0		miR-5190	1.11204e-05	5.71821e-05	9.47589e-06	0
miR-5191	0	0		miR-5191	8.73286e-06	3.29772e-05	9.35673e-06	0		miR-5191	0	0	0	1.7381e-05		miR-5191	2.17381e-05	0	0	1.01314e-05
miR-5192	0	0		miR-5192	8.73286e-06	0	3.56052e-05	0		miR-5192	1.07666e-05	1.29059e-05	4.83067e-05	0		miR-5192	0	0	3.39378e-05	0
miR-5193	0	0		miR-5193	0	0	1.62432e-05	3.75498e-05		miR-5193	1.60241e-05	0	0	0		miR-5193	0	0	9.47589e-06	0
miR-5194	0	0		miR-5194	8.73286e-06	0	3.49567e-05	0		miR-5194	1.02118e-05	0	4.61318e-05	3.39547e-05		miR-5194	0	0	1.7277e-05	1.63301e-05
miR-5195-5p	0	0		miR-5195-5p	0	0	9.35673e-06	0		miR-5195-5p	0	0	0	0		miR-5195-5p	0	0	7.8011e-06	0
miR-5195-3p	0	0		miR-5195-3p	6.71364e-05	3.29772e-05	5.18484e-05	3.75498e-05		miR-5195-3p	5.16138e-05	0.00024002	8.12456e-05	6.51507e-05		miR-5195-3p	0.000111458	4.48029e-05	5.79573e-05	3.49261e-05
miR-5196-5p	0	0		miR-5196-5p	3.18062e-05	0	8.30374e-05	0		miR-5196-5p	0	2.16718e-05	9.0017e-05	0		miR-5196-5p	0	0	1.56022e-05	0
miR-5196-3p	0	0		miR-5196-3p	0.000112087	0.000197863	0.000417782	0.000138271		miR-5196-3p	3.75573e-05	0	9.21919e-05	3.47621e-05		miR-5196-3p	6.84847e-05	0	3.4554e-05	1.23973e-05
miR-5197-5p	0	0		miR-5197-5p	0	0	9.35673e-06	1.40938e-05		miR-5197-5p	0	0	2.41581e-05	0		miR-5197-5p	0	7.33939e-05	0	0
miR-5197-3p	0	0		miR-5197-3p	8.93224e-06	0	5.43187e-05	0		miR-5197-3p	1.60241e-05	0	7.02899e-05	0		miR-5197-3p	0	0	7.8011e-06	0
miR-4524b-5p	0	0		miR-4524b-5p	0	0	0	0		miR-4524b-5p	0	1.29059e-05	0	0		miR-4524b-5p	1.06177e-05	0	0	0
miR-4524b-3p	0	0		miR-4524b-3p	8.93224e-06	0	4.62594e-05	0		miR-4524b-3p	3.11902e-05	0	0.000136149	0		miR-4524b-3p	0	0	0	9.64367e-06
miR-5571-5p	0	0		miR-5571-5p	0	0	3.43078e-05	1.40938e-05		miR-5571-5p	0	0	0	4.77697e-05		miR-5571-5p	1.06177e-05	4.48029e-05	3.56126e-05	1.63301e-05
miR-5571-3p	0	0		miR-5571-3p	1.74657e-05	3.29772e-05	6.88648e-06	0		miR-5571-3p	0	1.29059e-05	0	3.39547e-05		miR-5571-3p	1.06177e-05	4.48029e-05	2.44619e-05	1.58423e-05
miR-5100	3.35636e-07	0		miR-5100	0.0024312	0.000724913	0.000947318	0.00123341		miR-5100	0.000293497	0.000263808	0.000974785	0.000146068		miR-5100	0.00111673	0.000440363	0.000349514	8.19653e-05
miR-5572	0	0		miR-5572	2.6398e-05	0	8.18646e-05	6.79025e-05		miR-5572	2.09784e-05	0.000146591	0	3.03887e-05		miR-5572	7.55282e-05	7.33939e-05	8.96042e-05	1.63301e-05
miR-548aq-5p	3.31911e-05	2.92162e-05		miR-548aq-5p	2.65973e-05	0	3.00162e-05	1.40938e-05		miR-548aq-5p	7.34502e-05	5.62494e-05	1.53773e-05	0		miR-548aq-5p	2.50085e-05	4.48029e-05	4.954e-05	2.25287e-05
miR-548aq-3p	0.000244922	0.00029002		miR-548aq-3p	0.000156748	0.000108766	0.000182842	8.55949e-05		miR-548aq-3p	7.31469e-05	1.29059e-05	9.66229e-05	8.52904e-05		miR-548aq-3p	0	4.48029e-05	5.35058e-05	5.42134e-05
miR-548ar-5p	1.70167e-05	2.66318e-05		miR-548ar-5p	8.93224e-06	0	0	0		miR-548ar-5p	2.09784e-05	0	3.07546e-05	0		miR-548ar-5p	0	0	0	0
miR-548ar-3p	3.10133e-05	3.98089e-05		miR-548ar-3p	0	0	0	0		miR-548ar-3p	0	0	3.51043e-05	0		miR-548ar-3p	0	0	0	6.19867e-06
miR-548as-5p	1.01633e-05	7.34661e-06		miR-548as-5p	4.94713e-05	0	0.000261712	2.3456e-05		miR-548as-5p	5.27233e-05	4.74835e-05	0.000105394	0		miR-548as-5p	2.22408e-05	8.57731e-05	7.4002e-05	3.03942e-05
miR-548as-3p	4.74504e-05	3.6683e-05		miR-548as-3p	0	3.29772e-05	9.35673e-06	0		miR-548as-3p	1.07666e-05	1.29059e-05	1.53773e-05	0		miR-548as-3p	0	0	9.47589e-06	2.59737e-05
miR-5579-5p	2.38005e-06	4.08834e-06		miR-5579-5p	2.26746e-05	3.29772e-05	2.18322e-05	0.000155963		miR-5579-5p	0	0	3.95354e-05	1.7381e-05		miR-5579-5p	2.50085e-05	4.48029e-05	0	1.63301e-05
miR-5579-3p	6.77151e-06	7.66532e-06		miR-5579-3p	0	0	4.74322e-05	3.39512e-05		miR-5579-3p	0.000100544	4.85416e-05	0	5.13357e-05		miR-5579-3p	0.000144013	4.48029e-05	6.13069e-05	4.96815e-05
miR-664b-5p	2.96307e-07	0		miR-664b-5p	8.73286e-06	0	1.62432e-05	2.3456e-05		miR-664b-5p	0	1.29059e-05	2.41581e-05	6.79094e-05		miR-664b-5p	0	0	2.44619e-05	0
miR-664b-3p	1.41308e-05	1.89637e-05		miR-664b-3p	2.6398e-05	3.29772e-05	5.43187e-05	8.19963e-05		miR-664b-3p	7.34502e-05	3.56357e-05	3.95354e-05	0		miR-664b-3p	1.06177e-05	0.000101985	9.47589e-06	3.88588e-05
miR-5580-5p	0	0		miR-5580-5p	0	0	0	0		miR-5580-5p	1.02118e-05	1.29059e-05	0	0		miR-5580-5p	2.17381e-05	2.8591e-05	1.56022e-05	0
miR-5580-3p	6.34341e-07	2.06257e-06		miR-5580-3p	0	0	2.87187e-05	4.80451e-05		miR-5580-3p	0	0	0	3.03887e-05		miR-5580-3p	0	0	0	9.64367e-06
miR-5581-5p	1.48633e-06	1.77221e-06		miR-5581-5p	8.93224e-06	0	6.87402e-05	2.3456e-05		miR-5581-5p	0	2.58118e-05	0	0		miR-5581-5p	2.17381e-05	7.33939e-05	1.56022e-05	2.59737e-05
miR-5581-3p	4.58755e-05	5.98391e-05		miR-5581-3p	3.53302e-05	0	3.1189e-05	3.75498e-05		miR-5581-3p	2.04236e-05	6.14475e-05	1.53773e-05	0		miR-5581-3p	4.39789e-05	5.71821e-05	2.50781e-05	1.01314e-05
miR-548at-5p	1.20591e-05	8.42989e-06		miR-548at-5p	0	0	1.24755e-05	0		miR-548at-5p	0	1.29059e-05	1.75522e-05	0		miR-548at-5p	0	0	3.2263e-05	1.63301e-05
miR-548at-3p	8.93717e-07	1.34843e-06		miR-548at-3p	8.93224e-06	0	0	0		miR-548at-3p	0	0	4.83162e-05	0		miR-548at-3p	0	0	0	0
miR-5582-5p	0	6.74213e-07		miR-5582-5p	0	0	0	0		miR-5582-5p	0	0	0	0		miR-5582-5p	0	0	0	6.19867e-06
miR-5582-3p	1.13485e-05	1.17862e-05		miR-5582-3p	0	0	6.88648e-06	1.40938e-05		miR-5582-3p	1.60241e-05	3.45776e-05	3.95354e-05	1.7381e-05		miR-5582-3p	1.43908e-05	0.000114364	0	1.58423e-05
miR-5583-5p	4.9139e-05	6.71678e-05		miR-5583-5p	1.78645e-05	0	0	0		miR-5583-5p	0	0	0	1.7381e-05		miR-5583-5p	1.11204e-05	0	9.47589e-06	1.63301e-05
miR-5583-3p	2.49084e-06	2.7872e-06		miR-5583-3p	0	3.29772e-05	0	0		miR-5583-3p	0	0	0	0		miR-5583-3p	0	0	0	1.63301e-05
miR-5584-5p	2.48844e-06	2.80192e-06		miR-5584-5p	3.16069e-05	0	3.3135e-05	0		miR-5584-5p	1.60241e-05	1.29059e-05	1.75522e-05	0		miR-5584-5p	2.22408e-05	0	0	0
miR-5584-3p	1.22695e-06	0		miR-5584-3p	0	0	3.43078e-05	0		miR-5584-3p	0	2.27299e-05	2.41581e-05	3.39547e-05		miR-5584-3p	5.05197e-05	8.96057e-05	5.73411e-05	5.86339e-05
miR-5585-5p	1.8613e-06	2.77985e-06		miR-5585-5p	1.76651e-05	3.29772e-05	5.49672e-05	0		miR-5585-5p	2.67907e-05	4.85416e-05	4.17103e-05	0		miR-5585-5p	5.0017e-05	7.33939e-05	6.95504e-05	1.63301e-05
miR-5585-3p	9.26235e-06	1.21743e-05		miR-5585-3p	0.000211428	0.000349441	0.000523949	0.000271911		miR-5585-3p	4.1402e-05	0.00107804	0.00029864	0.000276369		miR-5585-3p	7.93012e-05	0.000677638	0.000392442	0.000298108
miR-5586-5p	1.56019e-06	4.14613e-06		miR-5586-5p	1.39418e-05	0	6.88648e-06	0		miR-5586-5p	0	0	0	0		miR-5586-5p	0	2.8591e-05	0	0
miR-5586-3p	2.53257e-06	2.84499e-06		miR-5586-3p	0	0	0.000212858	0		miR-5586-3p	0	0	7.24648e-05	1.7381e-05		miR-5586-3p	9.82716e-05	0.000159167	7.46181e-05	1.23973e-05
miR-5587-5p	0	3.40786e-07		miR-5587-5p	8.93224e-06	0	6.61453e-05	0		miR-5587-5p	1.07666e-05	1.29059e-05	3.29295e-05	0		miR-5587-5p	2.12355e-05	0	1.89518e-05	1.63301e-05
miR-5587-3p	0	0		miR-5587-3p	2.6398e-05	0	1.87135e-05	0		miR-5587-3p	0	0	0	0		miR-5587-3p	0	0	1.66608e-05	9.64367e-06
miR-548au-5p	0	0		miR-548au-5p	0	0	0	0		miR-548au-5p	0	0	0	0		miR-548au-5p	0	0	0	0
miR-548au-3p	5.95012e-07	1.73964e-06		miR-548au-3p	0	0	0	0		miR-548au-3p	0	0	0	0		miR-548au-3p	0	0	0	1.01314e-05
miR-1295b-5p	0	0		miR-1295b-5p	0	0	6.88648e-06	0		miR-1295b-5p	0	0	0	0		miR-1295b-5p	1.11204e-05	0	7.8011e-06	9.64367e-06
miR-1295b-3p	0	0		miR-1295b-3p	8.73286e-06	0	2.87187e-05	0		miR-1295b-3p	1.07666e-05	1.29059e-05	2.41581e-05	0		miR-1295b-3p	0	0	4.89239e-05	1.63301e-05
miR-5588-5p	0	0		miR-5588-5p	0	6.59544e-05	5.8086e-05	0		miR-5588-5p	1.02118e-05	0	1.75522e-05	0		miR-5588-5p	0	0	7.8011e-06	1.01314e-05
miR-5588-3p	0	0		miR-5588-3p	0	0	9.35673e-06	0		miR-5588-3p	0	0	0	0		miR-5588-3p	0	0	0	0
miR-5589-5p	0	0		miR-5589-5p	8.73286e-06	4.28119e-05	0	0		miR-5589-5p	0	0	0	1.7381e-05		miR-5589-5p	0	0	0	0
miR-5589-3p	0	0		miR-5589-3p	0	0	6.88648e-06	0		miR-5589-3p	0	0	0	0		miR-5589-3p	1.43908e-05	0	0	0
miR-5590-5p	0	0		miR-5590-5p	0	0	6.88648e-06	3.39512e-05		miR-5590-5p	0	0	2.41581e-05	3.39547e-05		miR-5590-5p	1.43908e-05	2.8591e-05	0	0
miR-5590-3p	0	0		miR-5590-3p	0	0	0	1.40938e-05		miR-5590-3p	0	0	0	0		miR-5590-3p	0	0	0	0
miR-5591-5p	0	0		miR-5591-5p	0	0	0	0		miR-5591-5p	0	0	0	0		miR-5591-5p	0	2.8591e-05	7.8011e-06	6.19867e-06
miR-5591-3p	0	0		miR-5591-3p	0	0	0	0		miR-5591-3p	2.67907e-05	0	0	0		miR-5591-3p	0.000450705	2.8591e-05	0.000173698	2.02628e-05
miR-548av-5p	0	0		miR-548av-5p	1.39418e-05	0	9.35673e-06	0		miR-548av-5p	0	0	0	0		miR-548av-5p	0	0	1.66608e-05	0
miR-548av-3p	0	0		miR-548av-3p	0	0	0	0		miR-548av-3p	0	0	0	0		miR-548av-3p	0	0	0	0
miR-5680	0	0		miR-5680	0	0	1.9362e-05	0		miR-5680	0	0	0	0		miR-5680	0	0	7.8011e-06	6.19867e-06
miR-5681a	0	0		miR-5681a	1.39418e-05	3.29772e-05	3.24864e-05	0		miR-5681a	1.07666e-05	0	1.53773e-05	0		miR-5681a	0	2.8591e-05	1.66608e-05	0
miR-5682	4.87089e-06	4.15348e-06		miR-5682	0	4.28119e-05	1.24755e-05	1.40938e-05		miR-5682	1.07666e-05	0	0	0		miR-5682	2.55111e-05	0	1.66608e-05	0
miR-548aw	2.98705e-07	0		miR-548aw	0	0	0	0		miR-548aw	1.02118e-05	0	0	1.7381e-05		miR-548aw	1.11204e-05	0	0	0
miR-5683	5.77302e-05	4.74349e-05		miR-5683	0	0	6.88648e-06	0		miR-5683	1.60241e-05	0	0	0		miR-5683	0	0	3.2263e-05	6.19867e-06
miR-5684	0	0		miR-5684	5.42815e-05	4.28119e-05	0.000129296	1.40938e-05		miR-5684	1.02118e-05	1.29059e-05	3.51043e-05	0		miR-5684	0	2.8591e-05	3.39378e-05	2.59737e-05
miR-548ax	2.19693e-06	2.42856e-06		miR-548ax	1.39418e-05	0	0	0		miR-548ax	0	0	0	4.77697e-05		miR-548ax	0	0	0	0
miR-5685	0	0		miR-5685	0	0	2.06594e-05	2.81877e-05		miR-5685	0	0	1.53773e-05	0		miR-5685	1.43908e-05	0	2.44619e-05	0
[truncated: 658 more rows]
