# Supplementary material for: Integrative transcriptomic and proteomic profiling of the effects of cell confluency on gene expression
Source: Sci Data. 2024 Jun 12;11:617. doi: 10.1038/s41597-024-03465-z (PMC11169490; doi:10.1038/s41597-024-03465-z)
Supplement: Supplementary file 7 — Supplementary Table 7 [file 41597_2024_3465_MOESM7_ESM.xlsx]

## Sheet: Sheet1
				Table 8. FDR Values for Entire Proteomics Result
				FDR values for peptide-spectrum matches (PSM)
				- FDR: 0.008 (0.8%)
				- Target: 11,377
				- Decoys: 90
				FDR values for peptide Groups:
				- FDR: 0.010 (0.1%)
				- Target: 8191
				- Decoys: 79
				FDR values for proteins:
				- FDR: 0.031 (0.31%)
				- Target: 2849
				- Decoys: 89
				FDR values for protein groups:
				- FDR: 0. 032 (0.32%)
				- Target: 2443
				- Decoys: 78
