# Supplementary material for: Integrative transcriptomic and proteomic profiling of the effects of cell confluency on gene expression
Source: Sci Data. 2024 Jun 12;11:617. doi: 10.1038/s41597-024-03465-z (PMC11169490; doi:10.1038/s41597-024-03465-z)
Supplement: Supplementary file 8 — Supplementary Table 8 [file 41597_2024_3465_MOESM8_ESM.xlsx]

## Sheet: de_results_cytoplasm
protein	hgnc_symbol	description	logfc	mean_exp	p_val	adjusted_p_val
Q5JXB2	UBE2NL	ubiquitin conjugating enzyme E2 N like (gene/pseudogene) [Source:HGNC Symbol;Acc:HGNC:31710]	-0.00113588	6.23287	0.998387	0.998387
Q96TA2	YME1L1	YME1 like 1 ATPase [Source:HGNC Symbol;Acc:HGNC:12843]	-0.000696551	8.13999	0.998148	0.998387
P51665	PSMD7	proteasome 26S subunit, non-ATPase 7 [Source:HGNC Symbol;Acc:HGNC:9565]	-0.00164403	4.33882	0.99412	0.995367
Q9Y4W6	AFG3L2	AFG3 like matrix AAA peptidase subunit 2 [Source:HGNC Symbol;Acc:HGNC:315]	0.0025662	7.96212	0.992317	0.994186
Q9BW27	NUP85	nucleoporin 85 [Source:HGNC Symbol;Acc:HGNC:8734]	0.00346417	6.04457	0.989279	0.991765
Q9HDC9	APMAP	adipocyte plasma membrane associated protein [Source:HGNC Symbol;Acc:HGNC:13238]	-0.00308485	7.10621	0.989244	0.991765
P49821	NDUFV1	NADH:ubiquinone oxidoreductase core subunit V1 [Source:HGNC Symbol;Acc:HGNC:7716]	0.00370149	6.95493	0.988832	0.991765
Q99497	PARK7	Parkinsonism associated deglycase [Source:HGNC Symbol;Acc:HGNC:16369]	0.00741325	5.14183	0.986881	0.991228
P02545	LMNA	lamin A/C [Source:HGNC Symbol;Acc:HGNC:6636]	0.00879402	5.18652	0.986601	0.991228
P26639	TARS1	threonyl-tRNA synthetase 1 [Source:HGNC Symbol;Acc:HGNC:11572]	0.00566281	6.41116	0.986251	0.991228
P14678	SNRPB	small nuclear ribonucleoprotein polypeptides B and B1 [Source:HGNC Symbol;Acc:HGNC:11153]	0.0249459	5.91199	0.984859	0.991068
Q99598	TSNAX	translin associated factor X [Source:HGNC Symbol;Acc:HGNC:12380]	0.00713219	4.73641	0.983806	0.990633
O75390	CS	citrate synthase [Source:HGNC Symbol;Acc:HGNC:2422]	0.0270443	7.03713	0.977538	0.984944
P02538	KRT6A	keratin 6A [Source:HGNC Symbol;Acc:HGNC:6443]	0.0407605	5.75898	0.976718	0.984739
Q9Y2H1	STK38L	serine/threonine kinase 38 like [Source:HGNC Symbol;Acc:HGNC:17848]	0.0268995	6.27942	0.975756	0.984391
Q9Y2W1	THRAP3	thyroid hormone receptor associated protein 3 [Source:HGNC Symbol;Acc:HGNC:22964]	0.0502073	2.48571	0.975584	0.984391
O00165	HAX1	HCLS1 associated protein X-1 [Source:HGNC Symbol;Acc:HGNC:16915]	-0.00909781	6.71871	0.9754	0.984391
P49189	ALDH9A1	aldehyde dehydrogenase 9 family member A1 [Source:HGNC Symbol;Acc:HGNC:412]	0.00665054	5.02985	0.973783	0.984267
Q6NXE6	ARMC6	armadillo repeat containing 6 [Source:HGNC Symbol;Acc:HGNC:25049]	-0.00809922	8.4686	0.973039	0.984138
P40937	RFC5	replication factor C subunit 5 [Source:HGNC Symbol;Acc:HGNC:9973]	-0.00778163	6.82142	0.9714	0.983104
O60437	PPL	periplakin [Source:HGNC Symbol;Acc:HGNC:9273]	0.0183086	2.93119	0.971149	0.983104
Q9NWX6	THG1L	tRNA-histidine guanylyltransferase 1 like [Source:HGNC Symbol;Acc:HGNC:26053]	-0.0125617	4.61948	0.970778	0.983104
Q99536	VAT1	vesicle amine transport 1 [Source:HGNC Symbol;Acc:HGNC:16919]	0.00850448	4.65696	0.968274	0.981807
O15397	IPO8	importin 8 [Source:HGNC Symbol;Acc:HGNC:9853]	-0.00978852	7.59079	0.967291	0.981434
Q7L9L4	MOB1B	MOB kinase activator 1B [Source:HGNC Symbol;Acc:HGNC:29801]	-0.0252857	4.76291	0.965415	0.980154
P07195	LDHB	lactate dehydrogenase B [Source:HGNC Symbol;Acc:HGNC:6541]	-0.024554	9.61697	0.964248	0.979593
O75122	CLASP2	cytoplasmic linker associated protein 2 [Source:HGNC Symbol;Acc:HGNC:17078]	-0.0228586	5.20697	0.962753	0.978697
P16949	STMN1	stathmin 1 [Source:HGNC Symbol;Acc:HGNC:6510]	-0.0238856	7.55858	0.960244	0.976768
P36542	ATP5F1C	ATP synthase F1 subunit gamma [Source:HGNC Symbol;Acc:HGNC:833]	0.0144775	8.28797	0.959656	0.976768
P27797	CALR	calreticulin [Source:HGNC Symbol;Acc:HGNC:1455]	0.0294093	5.90444	0.958788	0.976532
P50395	GDI2	GDP dissociation inhibitor 2 [Source:HGNC Symbol;Acc:HGNC:4227]	0.0288941	7.3538	0.95867	0.976532
Q86YZ3	HRNR	hornerin [Source:HGNC Symbol;Acc:HGNC:20846]	-0.0347912	5.27044	0.956544	0.975491
P09936	UCHL1	ubiquitin C-terminal hydrolase L1 [Source:HGNC Symbol;Acc:HGNC:12513]	0.0422288	5.10392	0.94914	0.96856
P00558	PGK1	phosphoglycerate kinase 1 [Source:HGNC Symbol;Acc:HGNC:8896]	0.0414329	7.06536	0.943296	0.963212
P68371	TUBB4B	tubulin beta 4B class IVb [Source:HGNC Symbol;Acc:HGNC:20771]	0.0178948	8.64977	0.939361	0.959808
Q9HB71	CACYBP	calcyclin binding protein [Source:HGNC Symbol;Acc:HGNC:30423]	0.0449368	5.03985	0.937529	0.95855
P00492	HPRT1	hypoxanthine phosphoribosyltransferase 1 [Source:HGNC Symbol;Acc:HGNC:5157]	-0.0369609	6.81163	0.933757	0.955305
P11166	SLC2A1	solute carrier family 2 member 1 [Source:HGNC Symbol;Acc:HGNC:11005]	-0.0458408	4.6458	0.931811	0.953925
Q9Y285	FARSA	phenylalanyl-tRNA synthetase subunit alpha [Source:HGNC Symbol;Acc:HGNC:3592]	-0.0229713	7.39352	0.93032	0.953011
O75832	PSMD10	proteasome 26S subunit, non-ATPase 10 [Source:HGNC Symbol;Acc:HGNC:9555]	-0.0329306	5.32476	0.929824	0.953011
Q86XP3	DDX42	DEAD-box helicase 42 [Source:HGNC Symbol;Acc:HGNC:18676]	0.0689748	3.02023	0.92952	0.953011
P38117	ETFB	electron transfer flavoprotein subunit beta [Source:HGNC Symbol;Acc:HGNC:3482]	0.0356114	4.75499	0.928659	0.953011
P18031	PTPN1	protein tyrosine phosphatase non-receptor type 1 [Source:HGNC Symbol;Acc:HGNC:9642]	-0.0454338	6.41521	0.927924	0.953003
O75347	TBCA	tubulin folding cofactor A [Source:HGNC Symbol;Acc:HGNC:11579]	-0.045005	6.17931	0.92773	0.953003
P23258	TUBG1	tubulin gamma 1 [Source:HGNC Symbol;Acc:HGNC:12417]	0.0294064	6.7065	0.916159	0.942133
P55060	CSE1L	chromosome segregation 1 like [Source:HGNC Symbol;Acc:HGNC:2431]	-0.024093	10.2842	0.915739	0.942133
P07737	PFN1	profilin 1 [Source:HGNC Symbol;Acc:HGNC:8881]	0.0671665	7.69305	0.913646	0.940761
P33991	MCM4	minichromosome maintenance complex component 4 [Source:HGNC Symbol;Acc:HGNC:6947]	-0.0320547	8.22472	0.911969	0.93964
O75223	GGCT	gamma-glutamylcyclotransferase [Source:HGNC Symbol;Acc:HGNC:21705]	0.0749164	5.74543	0.910643	0.93888
P01036	CST4	cystatin S [Source:HGNC Symbol;Acc:HGNC:2476]	0.0524945	3.29927	0.909854	0.938673
Q7Z4W1	DCXR	dicarbonyl and L-xylulose reductase [Source:HGNC Symbol;Acc:HGNC:18985]	-0.0454116	6.14129	0.907709	0.937065
P17931	LGALS3	galectin 3 [Source:HGNC Symbol;Acc:HGNC:6563]	0.0231859	5.04965	0.904899	0.934769
P54619	PRKAG1	protein kinase AMP-activated non-catalytic subunit gamma 1 [Source:HGNC Symbol;Acc:HGNC:9385]	0.0370227	8.05582	0.900848	0.931188
Q9BSD7	NTPCR	nucleoside-triphosphatase, cancer-related [Source:HGNC Symbol;Acc:HGNC:28204]	-0.0625723	4.1737	0.900619	0.931188
O60313	OPA1	OPA1 mitochondrial dynamin like GTPase [Source:HGNC Symbol;Acc:HGNC:8140]	0.0443073	9.85617	0.900295	0.931188
Q9Y2S6	NA	NA	0.0307077	4.63217	0.899487	0.931188
P63151	PPP2R2A	protein phosphatase 2 regulatory subunit Balpha [Source:HGNC Symbol;Acc:HGNC:9304]	-0.0308575	8.23264	0.894723	0.927258
Q8N0X7	SPART	spartin [Source:HGNC Symbol;Acc:HGNC:18514]	0.0378535	7.60754	0.890533	0.923515
O94766	B3GAT3	beta-1,3-glucuronyltransferase 3 [Source:HGNC Symbol;Acc:HGNC:923]	-0.0623572	4.49714	0.889862	0.92342
Q9UPU5	USP24	ubiquitin specific peptidase 24 [Source:HGNC Symbol;Acc:HGNC:12623]	0.0529857	4.53537	0.887483	0.92155
P33993	MCM7	minichromosome maintenance complex component 7 [Source:HGNC Symbol;Acc:HGNC:6950]	0.0692517	7.13309	0.883425	0.917933
Q5VYK3	ECPAS	Ecm29 proteasome adaptor and scaffold [Source:HGNC Symbol;Acc:HGNC:29020]	0.0301709	8.41186	0.883289	0.917933
P31943	HNRNPH1	heterogeneous nuclear ribonucleoprotein H1 [Source:HGNC Symbol;Acc:HGNC:5041]	0.0559699	7.72678	0.882985	0.917933
Q9P2R3	ANKFY1	ankyrin repeat and FYVE domain containing 1 [Source:HGNC Symbol;Acc:HGNC:20763]	-0.09123	5.97392	0.882969	0.917933
Q9BZE9	ASPSCR1	ASPSCR1 tether for SLC2A4, UBX domain containing [Source:HGNC Symbol;Acc:HGNC:13825]	-0.0558115	5.60026	0.880958	0.917761
Q9UBF2	COPG2	COPI coat complex subunit gamma 2 [Source:HGNC Symbol;Acc:HGNC:2237]	-0.0344072	7.1484	0.880443	0.917761
Q9BTV4	TMEM43	transmembrane protein 43 [Source:HGNC Symbol;Acc:HGNC:28472]	0.0443524	5.09542	0.879584	0.917527
P84090	ERH	ERH mRNA splicing and mitosis factor [Source:HGNC Symbol;Acc:HGNC:3447]	-0.280721	3.06439	0.879079	0.917527
P55010	EIF5	eukaryotic translation initiation factor 5 [Source:HGNC Symbol;Acc:HGNC:3299]	0.0775982	3.96975	0.875731	0.914704
P17858	PFKL	phosphofructokinase, liver type [Source:HGNC Symbol;Acc:HGNC:8876]	-0.0353484	8.16586	0.875115	0.914659
Q04695	KRT17	keratin 17 [Source:HGNC Symbol;Acc:HGNC:6427]	-0.198663	7.94847	0.870919	0.910869
Q86SF2	GALNT7	polypeptide N-acetylgalactosaminyltransferase 7 [Source:HGNC Symbol;Acc:HGNC:4129]	-0.0539702	5.41957	0.868962	0.909419
P23381	WARS1	tryptophanyl-tRNA synthetase 1 [Source:HGNC Symbol;Acc:HGNC:12729]	0.113203	6.56776	0.868485	0.909419
P49321	NASP	nuclear autoantigenic sperm protein [Source:HGNC Symbol;Acc:HGNC:7644]	0.0528838	8.08187	0.867058	0.908617
P61619	SEC61A1	SEC61 translocon subunit alpha 1 [Source:HGNC Symbol;Acc:HGNC:18276]	-0.0360924	7.04643	0.864141	0.906155
P10619	CTSA	cathepsin A [Source:HGNC Symbol;Acc:HGNC:9251]	-0.0821812	7.31318	0.861274	0.903743
O43809	NUDT21	nudix hydrolase 21 [Source:HGNC Symbol;Acc:HGNC:13870]	0.0719589	5.46285	0.857083	0.899937
P11279	LAMP1	lysosomal associated membrane protein 1 [Source:HGNC Symbol;Acc:HGNC:6499]	-0.0643337	7.59213	0.85608	0.899476
Q9H4A3	WNK1	WNK lysine deficient protein kinase 1 [Source:HGNC Symbol;Acc:HGNC:14540]	0.068361	5.66125	0.855061	0.898997
P60891	PRPS1	phosphoribosyl pyrophosphate synthetase 1 [Source:HGNC Symbol;Acc:HGNC:9462]	0.0604221	5.70928	0.854843	0.898997
O76031	CLPX	caseinolytic mitochondrial matrix peptidase chaperone subunit X [Source:HGNC Symbol;Acc:HGNC:2088]	-0.0515365	6.9641	0.854584	0.898997
Q8NBN7	RDH13	retinol dehydrogenase 13 [Source:HGNC Symbol;Acc:HGNC:19978]	-0.0681532	5.70897	0.852077	0.897633
O60725	ICMT	isoprenylcysteine carboxyl methyltransferase [Source:HGNC Symbol;Acc:HGNC:5350]	0.0477974	6.76569	0.847542	0.893446
P0DOY2	IGLC2	immunoglobulin lambda constant 2 [Source:HGNC Symbol;Acc:HGNC:5856]	-0.0448808	5.44494	0.841124	0.887266
Q9NTK5	OLA1	Obg like ATPase 1 [Source:HGNC Symbol;Acc:HGNC:28833]	-0.0989984	5.49249	0.840275	0.886957
P29144	TPP2	tripeptidyl peptidase 2 [Source:HGNC Symbol;Acc:HGNC:12016]	0.0595196	4.19676	0.837677	0.884799
P22392	NME2	NME/NM23 nucleoside diphosphate kinase 2 [Source:HGNC Symbol;Acc:HGNC:7850]	-0.118337	6.79192	0.835679	0.883274
O00429	DNM1L	dynamin 1 like [Source:HGNC Symbol;Acc:HGNC:2973]	0.0645755	5.1349	0.832505	0.880502
P51858	HDGF	heparin binding growth factor [Source:HGNC Symbol;Acc:HGNC:4856]	-0.0888254	4.2903	0.830439	0.8789
Q92665	MRPS31	mitochondrial ribosomal protein S31 [Source:HGNC Symbol;Acc:HGNC:16632]	-0.114222	4.4121	0.828099	0.877004
P13646	KRT13	keratin 13 [Source:HGNC Symbol;Acc:HGNC:6415]	-0.0654981	7.35317	0.826795	0.876205
P61081	UBE2M	ubiquitin conjugating enzyme E2 M [Source:HGNC Symbol;Acc:HGNC:12491]	-0.0620163	4.05608	0.826453	0.876205
O00400	SLC33A1	solute carrier family 33 member 1 [Source:HGNC Symbol;Acc:HGNC:95]	0.0560169	6.87667	0.825575	0.876076
P20930	FLG	filaggrin [Source:HGNC Symbol;Acc:HGNC:3748]	-0.424094	2.44404	0.822344	0.873228
P04040	CAT	catalase [Source:HGNC Symbol;Acc:HGNC:1516]	-0.0910492	7.02935	0.822095	0.873228
Q8N6R0	METTL13	methyltransferase 13, eEF1A lysine and N-terminal methyltransferase [Source:HGNC Symbol;Acc:HGNC:24248]	0.113107	5.64392	0.818213	0.869998
Q99873	PRMT1	protein arginine methyltransferase 1 [Source:HGNC Symbol;Acc:HGNC:5187]	-0.0581202	5.69285	0.817822	0.869998
P02647	APOA1	apolipoprotein A1 [Source:HGNC Symbol;Acc:HGNC:600]	0.025869	5.47786	0.817475	0.869998
Q13885	TUBB2A	tubulin beta 2A class IIa [Source:HGNC Symbol;Acc:HGNC:12412]	0.0998265	4.95762	0.814318	0.867591
P67775	PPP2CA	protein phosphatase 2 catalytic subunit alpha [Source:HGNC Symbol;Acc:HGNC:9299]	0.080183	7.35401	0.807474	0.860875
Q02952	AKAP12	A-kinase anchoring protein 12 [Source:HGNC Symbol;Acc:HGNC:370]	0.0825239	6.71383	0.807431	0.860875
Q969V3	NCLN	nicalin [Source:HGNC Symbol;Acc:HGNC:26923]	-0.0584514	7.97993	0.807428	0.860875
Q9Y266	NUDC	nuclear distribution C, dynein complex regulator [Source:HGNC Symbol;Acc:HGNC:8045]	0.0706671	8.03759	0.806426	0.860875
P62979	RPS27A	ribosomal protein S27a [Source:HGNC Symbol;Acc:HGNC:10417]	0.0871853	7.57018	0.805652	0.860875
P07942	LAMB1	laminin subunit beta 1 [Source:HGNC Symbol;Acc:HGNC:6486]	-0.0530461	4.72547	0.801491	0.857359
P54105	CLNS1A	chloride nucleotide-sensitive channel 1A [Source:HGNC Symbol;Acc:HGNC:2080]	-0.233927	4.82159	0.801464	0.857359
Q99653	CHP1	calcineurin like EF-hand protein 1 [Source:HGNC Symbol;Acc:HGNC:17433]	-0.049055	6.84978	0.800847	0.857359
P52429	DGKE	diacylglycerol kinase epsilon [Source:HGNC Symbol;Acc:HGNC:2852]	-0.119482	4.06777	0.799976	0.857359
Q15181	PPA1	inorganic pyrophosphatase 1 [Source:HGNC Symbol;Acc:HGNC:9226]	0.177443	5.0861	0.797126	0.854982
Q8WZA1	POMGNT1	protein O-linked mannose N-acetylglucosaminyltransferase 1 (beta 1,2-) [Source:HGNC Symbol;Acc:HGNC:19139]	-0.0509397	6.0051	0.789097	0.84694
O43808	SLC25A17	solute carrier family 25 member 17 [Source:HGNC Symbol;Acc:HGNC:10987]	0.101511	4.5114	0.788372	0.84673
Q6P3X3	TTC27	tetratricopeptide repeat domain 27 [Source:HGNC Symbol;Acc:HGNC:25986]	0.0249542	4.89465	0.788188	0.84673
P19013	KRT4	keratin 4 [Source:HGNC Symbol;Acc:HGNC:6441]	0.120442	7.81885	0.785284	0.844551
Q6ZRQ5	MMS22L	MMS22 like, DNA repair protein [Source:HGNC Symbol;Acc:HGNC:21475]	0.0772008	4.84477	0.78483	0.844551
P38646	HSPA9	heat shock protein family A (Hsp70) member 9 [Source:HGNC Symbol;Acc:HGNC:5244]	0.0675522	12.1234	0.782786	0.843
Q9Y5U2	TSSC4	tumor suppressing subtransferable candidate 4 [Source:HGNC Symbol;Acc:HGNC:12386]	-0.116102	4.49689	0.779104	0.839601
Q6P4A7	SFXN4	sideroflexin 4 [Source:HGNC Symbol;Acc:HGNC:16088]	-0.0968492	4.46909	0.776731	0.83761
P60174	TPI1	triosephosphate isomerase 1 [Source:HGNC Symbol;Acc:HGNC:12009]	-0.174765	8.80743	0.776264	0.83761
Q06830	PRDX1	peroxiredoxin 1 [Source:HGNC Symbol;Acc:HGNC:9352]	-0.106755	10.4651	0.773496	0.83525
Q86VP6	CAND1	cullin associated and neddylation dissociated 1 [Source:HGNC Symbol;Acc:HGNC:30688]	-0.103479	10.1833	0.76969	0.831703
P15924	DSP	desmoplakin [Source:HGNC Symbol;Acc:HGNC:3052]	-0.160994	9.82047	0.768983	0.831502
P05109	S100A8	S100 calcium binding protein A8 [Source:HGNC Symbol;Acc:HGNC:10498]	-0.151322	4.44074	0.766617	0.829506
Q9Y679	AUP1	AUP1 lipid droplet regulating VLDL assembly factor [Source:HGNC Symbol;Acc:HGNC:891]	0.0686439	6.33376	0.766076	0.829482
P31151	S100A7	S100 calcium binding protein A7 [Source:HGNC Symbol;Acc:HGNC:10497]	-0.178032	6.18595	0.766016	0.829482
Q9NX08	COMMD8	COMM domain containing 8 [Source:HGNC Symbol;Acc:HGNC:26036]	0.0896423	5.66371	0.763972	0.828329
P43307	SSR1	signal sequence receptor subunit 1 [Source:HGNC Symbol;Acc:HGNC:11323]	-0.0974056	6.30257	0.762967	0.827801
P31944	CASP14	caspase 14 [Source:HGNC Symbol;Acc:HGNC:1502]	-0.149006	7.48497	0.759643	0.824756
P22061	PCMT1	protein-L-isoaspartate (D-aspartate) O-methyltransferase [Source:HGNC Symbol;Acc:HGNC:8728]	-0.0811046	7.76709	0.756194	0.82157
Q13464	ROCK1	Rho associated coiled-coil containing protein kinase 1 [Source:HGNC Symbol;Acc:HGNC:10251]	0.209233	7.17996	0.755399	0.821264
O15294	OGT	O-linked N-acetylglucosamine (GlcNAc) transferase [Source:HGNC Symbol;Acc:HGNC:8127]	0.138414	4.23629	0.753796	0.82008
P06454	PTMA	prothymosin alpha [Source:HGNC Symbol;Acc:HGNC:9623]	0.216008	6.20391	0.75314	0.819926
P81605	DCD	dermcidin [Source:HGNC Symbol;Acc:HGNC:14669]	0.091251	8.67941	0.75095	0.818099
P04264	KRT1	keratin 1 [Source:HGNC Symbol;Acc:HGNC:6412]	-0.185149	11.8985	0.741034	0.807848
P43686	PSMC4	proteasome 26S subunit, ATPase 4 [Source:HGNC Symbol;Acc:HGNC:9551]	0.0715909	8.53738	0.737987	0.805076
O14981	BTAF1	B-TFIID TATA-box binding protein associated factor 1 [Source:HGNC Symbol;Acc:HGNC:17307]	-0.0857093	5.14301	0.736734	0.80426
P24752	ACAT1	acetyl-CoA acetyltransferase 1 [Source:HGNC Symbol;Acc:HGNC:93]	0.130901	6.3584	0.73649	0.80426
Q86WA8	LONP2	lon peptidase 2, peroxisomal [Source:HGNC Symbol;Acc:HGNC:20598]	0.0578052	9.08265	0.735248	0.803737
P30740	SERPINB1	serpin family B member 1 [Source:HGNC Symbol;Acc:HGNC:3311]	0.159985	3.72382	0.73378	0.802682
Q15750	TAB1	TGF-beta activated kinase 1 (MAP3K7) binding protein 1 [Source:HGNC Symbol;Acc:HGNC:18157]	-0.222032	5.94091	0.729685	0.79875
Q08554	DSC1	desmocollin 1 [Source:HGNC Symbol;Acc:HGNC:3035]	-0.221428	7.46762	0.727964	0.797413
Q8NBS9	TXNDC5	thioredoxin domain containing 5 [Source:HGNC Symbol;Acc:HGNC:21073]	0.227255	6.97263	0.726461	0.796313
P31689	DNAJA1	DnaJ heat shock protein family (Hsp40) member A1 [Source:HGNC Symbol;Acc:HGNC:5229]	0.11221	9.36963	0.724867	0.795112
P40763	STAT3	signal transducer and activator of transcription 3 [Source:HGNC Symbol;Acc:HGNC:11364]	-0.0883378	6.21459	0.724737	0.795112
Q8IXI2	RHOT1	ras homolog family member T1 [Source:HGNC Symbol;Acc:HGNC:21168]	0.0692356	4.37809	0.724076	0.795112
Q9BT40	INPP5K	inositol polyphosphate-5-phosphatase K [Source:HGNC Symbol;Acc:HGNC:33882]	0.0550535	5.66527	0.724028	0.795112
Q08188	TGM3	transglutaminase 3 [Source:HGNC Symbol;Acc:HGNC:11779]	-0.197924	7.51868	0.723847	0.795112
P83369	LSM11	LSM11, U7 small nuclear RNA associated [Source:HGNC Symbol;Acc:HGNC:30860]	0.433287	1.16731	0.723131	0.795112
Q8NCW5	NAXE	NAD(P)HX epimerase [Source:HGNC Symbol;Acc:HGNC:18453]	-0.158432	5.01788	0.723042	0.795112
P15121	AKR1B1	aldo-keto reductase family 1 member B [Source:HGNC Symbol;Acc:HGNC:381]	0.227894	5.21161	0.722413	0.795112
P18859	ATP5PF	ATP synthase peripheral stalk subunit F6 [Source:HGNC Symbol;Acc:HGNC:847]	-0.151586	5.49226	0.722351	0.795112
P35527	KRT9	keratin 9 [Source:HGNC Symbol;Acc:HGNC:6447]	-0.187946	10.7869	0.721363	0.795112
Q8IUH5	ZDHHC17	zinc finger DHHC-type palmitoyltransferase 17 [Source:HGNC Symbol;Acc:HGNC:18412]	0.0965778	3.92926	0.720312	0.795112
P35908	KRT2	keratin 2 [Source:HGNC Symbol;Acc:HGNC:6439]	-0.267984	11.3122	0.718869	0.79454
Q68CQ7	GLT8D1	glycosyltransferase 8 domain containing 1 [Source:HGNC Symbol;Acc:HGNC:24870]	-0.108797	4.15437	0.717717	0.793816
P13639	EEF2	eukaryotic translation elongation factor 2 [Source:HGNC Symbol;Acc:HGNC:3214]	0.148467	8.98026	0.715882	0.792335
A8MWX3	NA	NA	0.185269	4.62635	0.715717	0.792335
P10398	ARAF	A-Raf proto-oncogene, serine/threonine kinase [Source:HGNC Symbol;Acc:HGNC:646]	0.110308	8.60713	0.708269	0.784998
Q96HC4	PDLIM5	PDZ and LIM domain 5 [Source:HGNC Symbol;Acc:HGNC:17468]	-0.121613	6.23472	0.706187	0.783234
P50579	METAP2	methionyl aminopeptidase 2 [Source:HGNC Symbol;Acc:HGNC:16672]	-0.0955429	6.04562	0.701214	0.77826
Q9Y3D6	FIS1	fission, mitochondrial 1 [Source:HGNC Symbol;Acc:HGNC:21689]	0.103879	5.82828	0.698778	0.776096
P49458	SRP9	signal recognition particle 9 [Source:HGNC Symbol;Acc:HGNC:11304]	-0.0931388	9.14875	0.692321	0.76946
P35998	PSMC2	proteasome 26S subunit, ATPase 2 [Source:HGNC Symbol;Acc:HGNC:9548]	0.0975321	9.32618	0.689636	0.76701
P00441	SOD1	superoxide dismutase 1 [Source:HGNC Symbol;Acc:HGNC:11179]	-0.219191	7.40821	0.68572	0.763186
P62195	PSMC5	proteasome 26S subunit, ATPase 5 [Source:HGNC Symbol;Acc:HGNC:9552]	0.105141	8.91388	0.685719	0.763186
O14744	PRMT5	protein arginine methyltransferase 5 [Source:HGNC Symbol;Acc:HGNC:10894]	0.37985	6.96144	0.679166	0.756947
Q01105	SET	SET nuclear proto-oncogene [Source:HGNC Symbol;Acc:HGNC:10760]	0.227767	9.10757	0.675828	0.753753
P60842	EIF4A1	eukaryotic translation initiation factor 4A1 [Source:HGNC Symbol;Acc:HGNC:3282]	0.263673	8.86079	0.671511	0.749463
P57740	NUP107	nucleoporin 107 [Source:HGNC Symbol;Acc:HGNC:29914]	0.129329	6.96774	0.670756	0.749144
P06744	GPI	glucose-6-phosphate isomerase [Source:HGNC Symbol;Acc:HGNC:4458]	0.202867	8.33598	0.668608	0.747267
Q5UCC4	EMC10	ER membrane protein complex subunit 10 [Source:HGNC Symbol;Acc:HGNC:27609]	0.19554	3.96856	0.667019	0.746014
Q13185	CBX3	chromobox 3 [Source:HGNC Symbol;Acc:HGNC:1553]	-0.135808	5.73235	0.665632	0.744985
Q7L0J3	SV2A	synaptic vesicle glycoprotein 2A [Source:HGNC Symbol;Acc:HGNC:20566]	0.148254	4.73178	0.665016	0.744818
Q15370	ELOB	elongin B [Source:HGNC Symbol;Acc:HGNC:11619]	-0.0952208	5.54641	0.66445	0.744706
P02533	KRT14	keratin 14 [Source:HGNC Symbol;Acc:HGNC:6416]	-0.290173	8.04311	0.663899	0.744612
O95299	NDUFA10	NADH:ubiquinone oxidoreductase subunit A10 [Source:HGNC Symbol;Acc:HGNC:7684]	-0.120832	6.19417	0.663671	0.744612
Q01546	KRT76	keratin 76 [Source:HGNC Symbol;Acc:HGNC:24430]	-0.354365	6.01361	0.661187	0.742614
Q6NUQ1	RINT1	RAD50 interactor 1 [Source:HGNC Symbol;Acc:HGNC:21876]	-0.139542	4.89954	0.660202	0.74203
P98175	RBM10	RNA binding motif protein 10 [Source:HGNC Symbol;Acc:HGNC:9896]	-0.347741	4.97832	0.65847	0.740605
P10599	TXN	thioredoxin [Source:HGNC Symbol;Acc:HGNC:12435]	0.16218	7.26367	0.657493	0.740028
P01040	CSTA	cystatin A [Source:HGNC Symbol;Acc:HGNC:2481]	-0.309364	7.19748	0.656845	0.73982
Q70IA6	MOB2	MOB kinase activator 2 [Source:HGNC Symbol;Acc:HGNC:24904]	-0.854174	3.31752	0.653874	0.736993
Q8WWM7	ATXN2L	ataxin 2 like [Source:HGNC Symbol;Acc:HGNC:31326]	0.13421	4.09508	0.653189	0.736742
P08579	SNRPB2	small nuclear ribonucleoprotein polypeptide B2 [Source:HGNC Symbol;Acc:HGNC:11155]	0.210579	3.02811	0.651823	0.735721
P49005	POLD2	DNA polymerase delta 2, accessory subunit [Source:HGNC Symbol;Acc:HGNC:9176]	0.110076	5.10208	0.651614	0.735721
P52292	KPNA2	karyopherin subunit alpha 2 [Source:HGNC Symbol;Acc:HGNC:6395]	0.179352	6.62572	0.648408	0.732903
P49591	SARS1	seryl-tRNA synthetase 1 [Source:HGNC Symbol;Acc:HGNC:10537]	0.119754	6.08582	0.648013	0.732903
O96013	PAK4	p21 (RAC1) activated kinase 4 [Source:HGNC Symbol;Acc:HGNC:16059]	0.217163	5.466	0.645145	0.730249
Q9BZX2	UCK2	uridine-cytidine kinase 2 [Source:HGNC Symbol;Acc:HGNC:12562]	0.156917	6.82948	0.641052	0.726131
O00461	GOLIM4	golgi integral membrane protein 4 [Source:HGNC Symbol;Acc:HGNC:15448]	0.189877	4.80686	0.633636	0.71824
Q92973	TNPO1	transportin 1 [Source:HGNC Symbol;Acc:HGNC:6401]	-0.150008	8.19449	0.632305	0.717241
P04075	ALDOA	aldolase, fructose-bisphosphate A [Source:HGNC Symbol;Acc:HGNC:414]	0.23026	9.6318	0.632114	0.717241
Q96ER3	SAAL1	serum amyloid A like 1 [Source:HGNC Symbol;Acc:HGNC:25158]	-0.147171	5.89986	0.630789	0.71654
Q07065	CKAP4	cytoskeleton associated protein 4 [Source:HGNC Symbol;Acc:HGNC:16991]	0.195619	6.33757	0.630224	0.716408
Q9NR28	DIABLO	diablo IAP-binding mitochondrial protein [Source:HGNC Symbol;Acc:HGNC:21528]	-0.364858	5.57212	0.630015	0.716408
P32119	PRDX2	peroxiredoxin 2 [Source:HGNC Symbol;Acc:HGNC:9353]	-0.229238	8.73477	0.628942	0.715971
P14618	PKM	pyruvate kinase M1/2 [Source:HGNC Symbol;Acc:HGNC:9021]	0.207002	9.37818	0.628723	0.715971
Q8N7H5	PAF1	PAF1 homolog, Paf1/RNA polymerase II complex component [Source:HGNC Symbol;Acc:HGNC:25459]	0.217109	4.4906	0.624389	0.711804
P49736	MCM2	minichromosome maintenance complex component 2 [Source:HGNC Symbol;Acc:HGNC:6944]	-0.178511	7.66704	0.623227	0.710986
Q9Y375	NDUFAF1	NADH:ubiquinone oxidoreductase complex assembly factor 1 [Source:HGNC Symbol;Acc:HGNC:18828]	-0.142156	6.11559	0.621468	0.709488
Q92621	NUP205	nucleoporin 205 [Source:HGNC Symbol;Acc:HGNC:18658]	0.158192	6.08721	0.621054	0.709488
P30086	PEBP1	phosphatidylethanolamine binding protein 1 [Source:HGNC Symbol;Acc:HGNC:8630]	0.326676	6.84746	0.618606	0.707231
P46379	BAG6	BAG cochaperone 6 [Source:HGNC Symbol;Acc:HGNC:13919]	0.110609	6.26725	0.616079	0.704847
P36551	CPOX	coproporphyrinogen oxidase [Source:HGNC Symbol;Acc:HGNC:2321]	-0.194688	4.6351	0.613498	0.702398
P30049	ATP5F1D	ATP synthase F1 subunit delta [Source:HGNC Symbol;Acc:HGNC:837]	-0.136828	8.58633	0.613284	0.702398
Q9NNW5	WDR6	WD repeat domain 6 [Source:HGNC Symbol;Acc:HGNC:12758]	-0.199715	4.23992	0.608935	0.698176
Q12874	SF3A3	splicing factor 3a subunit 3 [Source:HGNC Symbol;Acc:HGNC:10767]	0.170868	6.4441	0.608655	0.698176
P25311	AZGP1	alpha-2-glycoprotein 1, zinc-binding [Source:HGNC Symbol;Acc:HGNC:910]	-0.197617	6.09443	0.607071	0.697039
Q8WXX5	DNAJC9	DnaJ heat shock protein family (Hsp40) member C9 [Source:HGNC Symbol;Acc:HGNC:19123]	-0.152854	6.47575	0.602717	0.692539
Q9UBS4	DNAJB11	DnaJ heat shock protein family (Hsp40) member B11 [Source:HGNC Symbol;Acc:HGNC:14889]	-0.154801	7.17682	0.60247	0.692539
P07237	P4HB	prolyl 4-hydroxylase subunit beta [Source:HGNC Symbol;Acc:HGNC:8548]	0.226479	9.05552	0.60143	0.692056
Q13835	PKP1	plakophilin 1 [Source:HGNC Symbol;Acc:HGNC:9023]	0.340451	3.27153	0.599813	0.690693
P53396	ACLY	ATP citrate lyase [Source:HGNC Symbol;Acc:HGNC:115]	0.149764	9.98986	0.597155	0.688129
P13645	KRT10	keratin 10 [Source:HGNC Symbol;Acc:HGNC:6413]	-0.433845	10.7467	0.597132	0.688129
P30101	PDIA3	protein disulfide isomerase family A member 3 [Source:HGNC Symbol;Acc:HGNC:4606]	-0.302048	5.59226	0.594681	0.68627
Q14566	MCM6	minichromosome maintenance complex component 6 [Source:HGNC Symbol;Acc:HGNC:6949]	0.159485	8.15535	0.593841	0.685796
Q92945	KHSRP	KH-type splicing regulatory protein [Source:HGNC Symbol;Acc:HGNC:6316]	0.19664	7.94058	0.592903	0.685208
P22735	TGM1	transglutaminase 1 [Source:HGNC Symbol;Acc:HGNC:11777]	-0.341781	4.76625	0.591105	0.683626
P05089	ARG1	arginase 1 [Source:HGNC Symbol;Acc:HGNC:663]	-0.329138	7.32731	0.589816	0.68263
P57105	SYNJ2BP	synaptojanin 2 binding protein [Source:HGNC Symbol;Acc:HGNC:18955]	-0.118034	5.3712	0.589639	0.68263
Q7Z794	KRT77	keratin 77 [Source:HGNC Symbol;Acc:HGNC:20411]	-0.535787	4.27615	0.589356	0.68263
P31751	AKT2	AKT serine/threonine kinase 2 [Source:HGNC Symbol;Acc:HGNC:392]	-0.200356	3.85505	0.586622	0.680413
P29401	TKT	transketolase [Source:HGNC Symbol;Acc:HGNC:11834]	0.301559	7.28107	0.582213	0.675791
P16152	CBR1	carbonyl reductase 1 [Source:HGNC Symbol;Acc:HGNC:1548]	-0.172425	10.7957	0.580737	0.674567
Q9BQA1	WDR77	WD repeat domain 77 [Source:HGNC Symbol;Acc:HGNC:29652]	0.416066	5.66898	0.58035	0.674567
P54803	GALC	galactosylceramidase [Source:HGNC Symbol;Acc:HGNC:4115]	-0.0867453	5.35723	0.577763	0.672092
P40926	MDH2	malate dehydrogenase 2 [Source:HGNC Symbol;Acc:HGNC:6971]	0.343274	6.83298	0.577723	0.672092
P82979	SARNP	SAP domain containing ribonucleoprotein [Source:HGNC Symbol;Acc:HGNC:24432]	0.235913	4.39438	0.577552	0.672092
P53597	SUCLG1	succinate-CoA ligase GDP/ADP-forming subunit alpha [Source:HGNC Symbol;Acc:HGNC:11449]	0.259084	8.16619	0.576465	0.672052
P13797	PLS3	plastin 3 [Source:HGNC Symbol;Acc:HGNC:9091]	0.335447	6.75158	0.57413	0.669818
Q86WJ1	CHD1L	chromodomain helicase DNA binding protein 1 like [Source:HGNC Symbol;Acc:HGNC:1916]	0.453512	5.31665	0.573877	0.669818
Q9HCU5	PREB	prolactin regulatory element binding [Source:HGNC Symbol;Acc:HGNC:9356]	-0.138574	6.78136	0.573644	0.669818
P37837	TALDO1	transaldolase 1 [Source:HGNC Symbol;Acc:HGNC:11559]	0.419163	6.79541	0.572773	0.669704
P01834	NA	NA	-0.0560581	6.53294	0.571073	0.668205
P05141	SLC25A5	solute carrier family 25 member 5 [Source:HGNC Symbol;Acc:HGNC:10991]	0.144659	8.53578	0.570444	0.667959
P22830	FECH	ferrochelatase [Source:HGNC Symbol;Acc:HGNC:3647]	-0.128265	8.45404	0.570293	0.667959
P06733	ENO1	enolase 1 [Source:HGNC Symbol;Acc:HGNC:3350]	0.40338	9.28047	0.569051	0.667307
P13489	RNH1	ribonuclease/angiogenin inhibitor 1 [Source:HGNC Symbol;Acc:HGNC:10074]	-0.272889	6.12029	0.568051	0.666624
Q8NDV1	ST6GALNAC3	ST6 N-acetylgalactosaminide alpha-2,6-sialyltransferase 3 [Source:HGNC Symbol;Acc:HGNC:19343]	0.216161	4.06369	0.567085	0.66598
P50402	EMD	emerin [Source:HGNC Symbol;Acc:HGNC:3331]	0.321225	4.34593	0.567017	0.66598
Q8IVH2	FOXP4	forkhead box P4 [Source:HGNC Symbol;Acc:HGNC:20842]	0.178068	4.07546	0.566201	0.665922
P02679	FGG	fibrinogen gamma chain [Source:HGNC Symbol;Acc:HGNC:3694]	-0.205187	3.32722	0.565463	0.665545
Q5J8M3	EMC4	ER membrane protein complex subunit 4 [Source:HGNC Symbol;Acc:HGNC:28032]	0.213673	1.5295	0.563731	0.663996
P01024	C3	complement C3 [Source:HGNC Symbol;Acc:HGNC:1318]	-0.0950436	6.98145	0.558372	0.65817
P49368	CCT3	chaperonin containing TCP1 subunit 3 [Source:HGNC Symbol;Acc:HGNC:1616]	0.179531	10.0271	0.556716	0.656703
Q15084	PDIA6	protein disulfide isomerase family A member 6 [Source:HGNC Symbol;Acc:HGNC:30168]	0.374668	6.30945	0.550085	0.649361
Q9NZV5	SELENON	selenoprotein N [Source:HGNC Symbol;Acc:HGNC:15999]	-0.125369	4.17582	0.546666	0.645802
P11177	PDHB	pyruvate dehydrogenase E1 subunit beta [Source:HGNC Symbol;Acc:HGNC:8808]	-0.278529	5.69365	0.545376	0.644756
Q9NRK6	ABCB10	ATP binding cassette subfamily B member 10 [Source:HGNC Symbol;Acc:HGNC:41]	0.130638	4.80602	0.543403	0.6429
Q13619	CUL4A	cullin 4A [Source:HGNC Symbol;Acc:HGNC:2554]	0.207742	4.40306	0.539389	0.638624
Q9ULT8	HECTD1	HECT domain E3 ubiquitin protein ligase 1 [Source:HGNC Symbol;Acc:HGNC:20157]	-0.145591	5.90436	0.538513	0.638059
Q8IX12	CCAR1	cell division cycle and apoptosis regulator 1 [Source:HGNC Symbol;Acc:HGNC:24236]	-1.68672	5.0845	0.537439	0.637261
Q9NPJ3	ACOT13	acyl-CoA thioesterase 13 [Source:HGNC Symbol;Acc:HGNC:20999]	0.276741	5.64456	0.536508	0.636629
Q13148	TARDBP	TAR DNA binding protein [Source:HGNC Symbol;Acc:HGNC:11571]	0.274216	7.05581	0.530686	0.630189
Q99426	TBCB	tubulin folding cofactor B [Source:HGNC Symbol;Acc:HGNC:1989]	-0.323391	5.78716	0.529195	0.628888
Q9Y291	MRPS33	mitochondrial ribosomal protein S33 [Source:HGNC Symbol;Acc:HGNC:16634]	0.356475	5.58226	0.52721	0.626995
P30040	ERP29	endoplasmic reticulum protein 29 [Source:HGNC Symbol;Acc:HGNC:13799]	-0.409365	4.61353	0.526756	0.626922
Q8N1F7	NUP93	nucleoporin 93 [Source:HGNC Symbol;Acc:HGNC:28958]	-0.14701	9.46551	0.526593	0.626922
P22314	UBA1	ubiquitin like modifier activating enzyme 1 [Source:HGNC Symbol;Acc:HGNC:12469]	0.330122	8.99182	0.524393	0.625042
P08779	KRT16	keratin 16 [Source:HGNC Symbol;Acc:HGNC:6423]	0.463428	8.46544	0.523903	0.624925
O94927	HAUS5	HAUS augmin like complex subunit 5 [Source:HGNC Symbol;Acc:HGNC:29130]	-0.129432	7.2825	0.520884	0.621789
Q8NBJ4	GOLM1	golgi membrane protein 1 [Source:HGNC Symbol;Acc:HGNC:15451]	0.175264	5.70612	0.520464	0.621752
P25705	ATP5F1A	ATP synthase F1 subunit alpha [Source:HGNC Symbol;Acc:HGNC:823]	0.145618	10.8609	0.519295	0.62082
P49815	TSC2	TSC complex subunit 2 [Source:HGNC Symbol;Acc:HGNC:12363]	0.140726	5.5199	0.517629	0.619292
Q9BRX2	PELO	pelota mRNA surveillance and ribosome rescue factor [Source:HGNC Symbol;Acc:HGNC:8829]	-0.247922	5.99107	0.517408	0.619292
Q6P1A2	LPCAT3	lysophosphatidylcholine acyltransferase 3 [Source:HGNC Symbol;Acc:HGNC:30244]	0.475312	5.7405	0.51536	0.617504
P50213	IDH3A	isocitrate dehydrogenase (NAD(+)) 3 catalytic subunit alpha [Source:HGNC Symbol;Acc:HGNC:5384]	-0.063661	5.62022	0.511946	0.613873
Q15057	ACAP2	ArfGAP with coiled-coil, ankyrin repeat and PH domains 2 [Source:HGNC Symbol;Acc:HGNC:16469]	0.518612	7.03804	0.508413	0.610096
Q9NRG9	AAAS	aladin WD repeat nucleoporin [Source:HGNC Symbol;Acc:HGNC:13666]	-0.123684	7.3291	0.507658	0.609648
P35249	RFC4	replication factor C subunit 4 [Source:HGNC Symbol;Acc:HGNC:9972]	-0.198723	6.62128	0.506876	0.609167
P54577	YARS1	tyrosyl-tRNA synthetase 1 [Source:HGNC Symbol;Acc:HGNC:12840]	0.286508	6.20149	0.506417	0.609074
Q9BY89	KIAA1671	KIAA1671 [Source:HGNC Symbol;Acc:HGNC:29345]	0.330809	6.64878	0.505917	0.608932
Q9Y696	CLIC4	chloride intracellular channel 4 [Source:HGNC Symbol;Acc:HGNC:13518]	0.64234	4.36704	0.503585	0.606583
P12277	CKB	creatine kinase B [Source:HGNC Symbol;Acc:HGNC:1991]	0.535732	8.00564	0.501882	0.604988
Q9Y2S7	POLDIP2	DNA polymerase delta interacting protein 2 [Source:HGNC Symbol;Acc:HGNC:23781]	-0.125975	8.62752	0.500342	0.603587
Q9Y5Y2	NUBP2	NUBP iron-sulfur cluster assembly factor 2, cytosolic [Source:HGNC Symbol;Acc:HGNC:8042]	0.201991	5.59979	0.500121	0.603587
O95202	LETM1	leucine zipper and EF-hand containing transmembrane protein 1 [Source:HGNC Symbol;Acc:HGNC:6556]	0.216186	5.54449	0.498543	0.602327
Q15043	SLC39A14	solute carrier family 39 member 14 [Source:HGNC Symbol;Acc:HGNC:20858]	0.184557	7.20598	0.497412	0.601416
Q02413	DSG1	desmoglein 1 [Source:HGNC Symbol;Acc:HGNC:3048]	-0.368725	7.27227	0.49593	0.600079
Q5D862	FLG2	filaggrin 2 [Source:HGNC Symbol;Acc:HGNC:33276]	-0.518157	7.40705	0.495578	0.600079
Q08J23	NSUN2	NOP2/Sun RNA methyltransferase 2 [Source:HGNC Symbol;Acc:HGNC:25994]	-0.228321	8.44763	0.495037	0.599908
P52565	ARHGDIA	Rho GDP dissociation inhibitor alpha [Source:HGNC Symbol;Acc:HGNC:678]	-0.280754	5.6295	0.494733	0.599908
Q16881	TXNRD1	thioredoxin reductase 1 [Source:HGNC Symbol;Acc:HGNC:12437]	-0.165225	5.12521	0.49439	0.599908
Q9NVI7	ATAD3A	ATPase family AAA domain containing 3A [Source:HGNC Symbol;Acc:HGNC:25567]	0.727369	5.26753	0.492224	0.597862
P06702	S100A9	S100 calcium binding protein A9 [Source:HGNC Symbol;Acc:HGNC:10499]	-0.412082	6.64932	0.491606	0.597566
Q86WK6	AMIGO1	adhesion molecule with Ig like domain 1 [Source:HGNC Symbol;Acc:HGNC:20824]	0.206055	8.83565	0.490089	0.596175
P49327	FASN	fatty acid synthase [Source:HGNC Symbol;Acc:HGNC:3594]	0.182997	11.6355	0.488239	0.594378
P45973	CBX5	chromobox 5 [Source:HGNC Symbol;Acc:HGNC:1555]	0.338904	4.54671	0.484284	0.590013
Q9Y305	ACOT9	acyl-CoA thioesterase 9 [Source:HGNC Symbol;Acc:HGNC:17152]	0.180515	7.80854	0.481104	0.586587
O60216	RAD21	RAD21 cohesin complex component [Source:HGNC Symbol;Acc:HGNC:9811]	0.416115	3.78512	0.479395	0.58495
Q9H845	ACAD9	acyl-CoA dehydrogenase family member 9 [Source:HGNC Symbol;Acc:HGNC:21497]	0.140695	7.4299	0.479084	0.58495
Q15003	NCAPH	non-SMC condensin I complex subunit H [Source:HGNC Symbol;Acc:HGNC:1112]	0.248202	7.40302	0.476793	0.582666
P01591	JCHAIN	joining chain of multimeric IgA and IgM [Source:HGNC Symbol;Acc:HGNC:5713]	0.300686	3.77349	0.475625	0.581684
Q7Z4H8	POGLUT3	protein O-glucosyltransferase 3 [Source:HGNC Symbol;Acc:HGNC:28496]	-0.214326	4.35835	0.471673	0.577293
Q96P63	SERPINB12	serpin family B member 12 [Source:HGNC Symbol;Acc:HGNC:14220]	0.448112	3.6257	0.471129	0.57707
Q14344	GNA13	G protein subunit alpha 13 [Source:HGNC Symbol;Acc:HGNC:4381]	-0.342869	5.80753	0.470275	0.576466
O14880	MGST3	microsomal glutathione S-transferase 3 [Source:HGNC Symbol;Acc:HGNC:7064]	-0.692886	2.07231	0.469337	0.575759
Q5T160	RARS2	arginyl-tRNA synthetase 2, mitochondrial [Source:HGNC Symbol;Acc:HGNC:21406]	-0.178055	5.73894	0.468136	0.574727
Q6KB66	KRT80	keratin 80 [Source:HGNC Symbol;Acc:HGNC:27056]	-0.51074	4.09426	0.467425	0.574296
Q3YEC7	RABL6	RAB, member RAS oncogene family like 6 [Source:HGNC Symbol;Acc:HGNC:24703]	-0.182256	5.56399	0.46741	0.574296
P51148	RAB5C	RAB5C, member RAS oncogene family [Source:HGNC Symbol;Acc:HGNC:9785]	0.310543	7.47312	0.466879	0.574296
P30153	PPP2R1A	protein phosphatase 2 scaffold subunit Aalpha [Source:HGNC Symbol;Acc:HGNC:9302]	0.266072	8.03219	0.466029	0.573906
P17812	CTPS1	CTP synthase 1 [Source:HGNC Symbol;Acc:HGNC:2519]	-0.539433	7.60957	0.46337	0.571072
P08237	PFKM	phosphofructokinase, muscle [Source:HGNC Symbol;Acc:HGNC:8877]	-0.224283	6.38661	0.462965	0.571014
Q9UI26	IPO11	importin 11 [Source:HGNC Symbol;Acc:HGNC:20628]	0.210598	6.93175	0.462592	0.570995
Q9BVL2	NUP58	nucleoporin 58 [Source:HGNC Symbol;Acc:HGNC:20261]	0.172959	4.13308	0.460835	0.569266
Q9UJK0	TSR3	TSR3 ribosome maturation factor [Source:HGNC Symbol;Acc:HGNC:14175]	0.200511	2.98394	0.460313	0.569062
P27348	YWHAQ	tyrosine 3-monooxygenase/tryptophan 5-monooxygenase activation protein theta [Source:HGNC Symbol;Acc:HGNC:12854]	0.456322	4.36669	0.458887	0.56774
Q9BV10	ALG12	ALG12 alpha-1,6-mannosyltransferase [Source:HGNC Symbol;Acc:HGNC:19358]	-0.513464	1.55517	0.457623	0.566615
P13647	KRT5	keratin 5 [Source:HGNC Symbol;Acc:HGNC:6442]	-0.504882	9.3148	0.456979	0.566256
Q7Z401	DENND4A	DENN domain containing 4A [Source:HGNC Symbol;Acc:HGNC:24321]	0.383272	4.72762	0.456342	0.565907
P68036	UBE2L3	ubiquitin conjugating enzyme E2 L3 [Source:HGNC Symbol;Acc:HGNC:12488]	0.362464	5.63756	0.456058	0.565907
Q3ZCQ8	TIMM50	translocase of inner mitochondrial membrane 50 [Source:HGNC Symbol;Acc:HGNC:23656]	0.217847	9.99682	0.454646	0.564682
Q9Y383	LUC7L2	LUC7 like 2, pre-mRNA splicing factor [Source:HGNC Symbol;Acc:HGNC:21608]	0.34799	4.94411	0.452552	0.562518
Q96CU9	FOXRED1	FAD dependent oxidoreductase domain containing 1 [Source:HGNC Symbol;Acc:HGNC:26927]	-0.2505	4.21937	0.451866	0.562103
P42345	MTOR	mechanistic target of rapamycin kinase [Source:HGNC Symbol;Acc:HGNC:3942]	0.153001	6.48281	0.447501	0.557107
Q9H936	SLC25A22	solute carrier family 25 member 22 [Source:HGNC Symbol;Acc:HGNC:19954]	0.398654	5.43163	0.442575	0.551405
Q92990	GLMN	glomulin, FKBP associated protein [Source:HGNC Symbol;Acc:HGNC:14373]	-0.28602	4.89813	0.442112	0.551259
Q9HCY8	S100A14	S100 calcium binding protein A14 [Source:HGNC Symbol;Acc:HGNC:18901]	-0.577493	5.30904	0.440886	0.55016
P68400	CSNK2A1	casein kinase 2 alpha 1 [Source:HGNC Symbol;Acc:HGNC:2457]	0.235459	5.54742	0.440398	0.549981
Q9Y617	PSAT1	phosphoserine aminotransferase 1 [Source:HGNC Symbol;Acc:HGNC:19129]	0.479436	5.89021	0.438524	0.54807
Q9UII2	ATP5IF1	ATP synthase inhibitory factor subunit 1 [Source:HGNC Symbol;Acc:HGNC:871]	0.279809	7.70278	0.433901	0.542717
Q00325	SLC25A3	solute carrier family 25 member 3 [Source:HGNC Symbol;Acc:HGNC:10989]	-0.276971	7.91413	0.432192	0.541003
P43897	TSFM	Ts translation elongation factor, mitochondrial [Source:HGNC Symbol;Acc:HGNC:12367]	-0.387662	4.68348	0.430871	0.539772
Q9NVH1	DNAJC11	DnaJ heat shock protein family (Hsp40) member C11 [Source:HGNC Symbol;Acc:HGNC:25570]	-0.293338	3.34611	0.430865	0.539772
P20645	M6PR	mannose-6-phosphate receptor, cation dependent [Source:HGNC Symbol;Acc:HGNC:6752]	0.407759	5.57188	0.429738	0.539199
Q12907	LMAN2	lectin, mannose binding 2 [Source:HGNC Symbol;Acc:HGNC:16986]	-0.310071	6.12422	0.42656	0.535633
P18085	ARF4	ADP ribosylation factor 4 [Source:HGNC Symbol;Acc:HGNC:655]	0.248943	6.74347	0.426066	0.535434
O15355	PPM1G	protein phosphatase, Mg2+/Mn2+ dependent 1G [Source:HGNC Symbol;Acc:HGNC:9278]	0.221114	5.02468	0.424931	0.534429
Q15459	SF3A1	splicing factor 3a subunit 1 [Source:HGNC Symbol;Acc:HGNC:10765]	0.29135	5.28941	0.424335	0.534099
P04439	HLA-A	major histocompatibility complex, class I, A [Source:HGNC Symbol;Acc:HGNC:4931]	-0.318296	5.2898	0.423125	0.532997
O60271	SPAG9	sperm associated antigen 9 [Source:HGNC Symbol;Acc:HGNC:14524]	0.247197	7.74292	0.422837	0.532997
Q9Y6A5	TACC3	transforming acidic coiled-coil containing protein 3 [Source:HGNC Symbol;Acc:HGNC:11524]	-0.400932	5.44499	0.420597	0.53065
Q9NW81	DMAC2	distal membrane arm assembly component 2 [Source:HGNC Symbol;Acc:HGNC:25496]	-0.233771	4.322	0.419401	0.52956
O43318	MAP3K7	mitogen-activated protein kinase kinase kinase 7 [Source:HGNC Symbol;Acc:HGNC:6859]	0.529677	5.61001	0.418831	0.529258
Q9H2V7	SPNS1	SPNS lysolipid transporter 1, lysophospholipid [Source:HGNC Symbol;Acc:HGNC:30621]	0.209628	5.93686	0.418153	0.528821
P04259	KRT6B	keratin 6B [Source:HGNC Symbol;Acc:HGNC:6444]	0.772609	5.73485	0.417279	0.528134
P24928	NA	NA	0.338409	4.23659	0.415044	0.525722
Q9BZZ5	API5	apoptosis inhibitor 5 [Source:HGNC Symbol;Acc:HGNC:594]	0.45729	5.19453	0.408766	0.518181
Q8WWY3		pre-mRNA processing factor 31	0.439668	6.24664	0.406074	0.515178
Q93008	USP9X	ubiquitin specific peptidase 9 X-linked [Source:HGNC Symbol;Acc:HGNC:12632]	0.250329	8.20543	0.405818	0.515178
Q9Y2U8	LEMD3	LEM domain containing 3 [Source:HGNC Symbol;Acc:HGNC:28887]	-0.255054	5.62945	0.404325	0.513776
Q8N357	SLC35F6	solute carrier family 35 member F6 [Source:HGNC Symbol;Acc:HGNC:26055]	-0.242143	4.91485	0.404062	0.513776
P37802	TAGLN2	transgelin 2 [Source:HGNC Symbol;Acc:HGNC:11554]	-0.360079	6.41322	0.403732	0.513776
Q7L014	DDX46	DEAD-box helicase 46 [Source:HGNC Symbol;Acc:HGNC:18681]	0.22695	5.84975	0.400807	0.510525
Q9NSB8	HOMER2	homer scaffold protein 2 [Source:HGNC Symbol;Acc:HGNC:17513]	-0.356001	3.67262	0.399681	0.509497
Q6IAN0	DHRS7B	dehydrogenase/reductase 7B [Source:HGNC Symbol;Acc:HGNC:24547]	-0.188569	6.05186	0.398468	0.508357
Q9UBB6	NCDN	neurochondrin [Source:HGNC Symbol;Acc:HGNC:17597]	-0.217434	5.37153	0.397787	0.507895
Q6UB35	MTHFD1L	methylenetetrahydrofolate dehydrogenase (NADP+ dependent) 1 like [Source:HGNC Symbol;Acc:HGNC:21055]	-0.414116	7.73794	0.397146	0.507482
Q03519	TAP2	transporter 2, ATP binding cassette subfamily B member [Source:HGNC Symbol;Acc:HGNC:44]	0.248243	4.45839	0.396639	0.50724
O75396	SEC22B	SEC22 homolog B, vesicle trafficking protein [Source:HGNC Symbol;Acc:HGNC:10700]	-0.16443	8.27008	0.394273	0.504619
Q9UGL9	CRCT1	cysteine rich C-terminal 1 [Source:HGNC Symbol;Acc:HGNC:29875]	-1.43353	2.74975	0.39132	0.501241
P20020	ATP2B1	ATPase plasma membrane Ca2+ transporting 1 [Source:HGNC Symbol;Acc:HGNC:814]	0.188356	4.67654	0.390987	0.501217
P53384	NUBP1	NUBP iron-sulfur cluster assembly factor 1, cytosolic [Source:HGNC Symbol;Acc:HGNC:8041]	-0.0992658	5.89404	0.390772	0.501217
Q9NTX5	ECHDC1	ethylmalonyl-CoA decarboxylase 1 [Source:HGNC Symbol;Acc:HGNC:21489]	0.303631	6.92461	0.387645	0.497733
O15118	NPC1	NPC intracellular cholesterol transporter 1 [Source:HGNC Symbol;Acc:HGNC:7897]	0.247988	4.79969	0.384486	0.494074
P62318	SNRPD3	small nuclear ribonucleoprotein D3 polypeptide [Source:HGNC Symbol;Acc:HGNC:11160]	1.28842	4.61089	0.382619	0.492071
P43487	RANBP1	RAN binding protein 1 [Source:HGNC Symbol;Acc:HGNC:9847]	0.385583	7.00464	0.38228	0.492032
Q9NVJ2	ARL8B	ADP ribosylation factor like GTPase 8B [Source:HGNC Symbol;Acc:HGNC:25564]	-0.248874	7.41029	0.381546	0.491483
Q9NYF8	BCLAF1	BCL2 associated transcription factor 1 [Source:HGNC Symbol;Acc:HGNC:16863]	-1.90825	4.05514	0.380868	0.491006
P48735	IDH2	isocitrate dehydrogenase (NADP(+)) 2 [Source:HGNC Symbol;Acc:HGNC:5383]	0.641121	5.8429	0.380521	0.490955
Q96GX5	MASTL	microtubule associated serine/threonine kinase like [Source:HGNC Symbol;Acc:HGNC:19042]	-0.34586	4.70098	0.37664	0.486341
P04080	CSTB	cystatin B [Source:HGNC Symbol;Acc:HGNC:2482]	-0.363378	5.26232	0.376127	0.486072
Q5T4S7	UBR4	ubiquitin protein ligase E3 component n-recognin 4 [Source:HGNC Symbol;Acc:HGNC:30313]	0.250399	7.43093	0.375741	0.485966
P23526	AHCY	adenosylhomocysteinase [Source:HGNC Symbol;Acc:HGNC:343]	0.40594	7.28249	0.374602	0.484886
P61604	HSPE1	heat shock protein family E (Hsp10) member 1 [Source:HGNC Symbol;Acc:HGNC:5269]	-0.542498	5.17289	0.373418	0.483746
Q92541	RTF1	RTF1 homolog, Paf1/RNA polymerase II complex component [Source:HGNC Symbol;Acc:HGNC:28996]	-0.37905	3.65477	0.37173	0.48195
Q99615	DNAJC7	DnaJ heat shock protein family (Hsp40) member C7 [Source:HGNC Symbol;Acc:HGNC:12392]	0.149002	10.3307	0.370291	0.480475
Q6P179	ERAP2	endoplasmic reticulum aminopeptidase 2 [Source:HGNC Symbol;Acc:HGNC:29499]	0.855169	4.82433	0.36914	0.479371
Q9BTX1	NDC1	NDC1 transmembrane nucleoporin [Source:HGNC Symbol;Acc:HGNC:25525]	-0.172929	5.67203	0.365828	0.475457
Q96AE4	FUBP1	far upstream element binding protein 1 [Source:HGNC Symbol;Acc:HGNC:4004]	0.295106	5.18247	0.362284	0.471235
P00738	HP	haptoglobin [Source:HGNC Symbol;Acc:HGNC:5141]	0.0526123	7.65449	0.361211	0.470222
P22626	HNRNPA2B1	heterogeneous nuclear ribonucleoprotein A2/B1 [Source:HGNC Symbol;Acc:HGNC:5033]	0.494357	6.74699	0.357441	0.465694
Q9BVC6	TMEM109	transmembrane protein 109 [Source:HGNC Symbol;Acc:HGNC:28771]	-0.249162	4.81007	0.357267	0.465694
P09622	DLD	dihydrolipoamide dehydrogenase [Source:HGNC Symbol;Acc:HGNC:2898]	0.446897	6.60062	0.355439	0.463844
O00264	PGRMC1	progesterone receptor membrane component 1 [Source:HGNC Symbol;Acc:HGNC:16090]	0.358352	7.43118	0.354395	0.46286
P13674	P4HA1	prolyl 4-hydroxylase subunit alpha 1 [Source:HGNC Symbol;Acc:HGNC:8546]	0.35154	4.51983	0.353518	0.462092
P22102	GART	phosphoribosylglycinamide formyltransferase, phosphoribosylglycinamide synthetase, phosphoribosylaminoimidazole synthetase [Source:HGNC Symbol;Acc:HGNC:4163]	0.300107	8.42459	0.353185	0.462036
P12273	PIP	prolactin induced protein [Source:HGNC Symbol;Acc:HGNC:8993]	0.222275	7.05995	0.352647	0.46171
P00338	LDHA	lactate dehydrogenase A [Source:HGNC Symbol;Acc:HGNC:6535]	-0.806905	8.32066	0.351687	0.460832
Q8NEB9	PIK3C3	phosphatidylinositol 3-kinase catalytic subunit type 3 [Source:HGNC Symbol;Acc:HGNC:8974]	0.35632	5.86291	0.350136	0.459176
Q5T749	KPRP	keratinocyte proline rich protein [Source:HGNC Symbol;Acc:HGNC:31823]	-1.42009	3.55144	0.349843	0.459169
P55072	VCP	valosin containing protein [Source:HGNC Symbol;Acc:HGNC:12666]	0.249861	9.91376	0.348258	0.457465
Q92538	GBF1	golgi brefeldin A resistant guanine nucleotide exchange factor 1 [Source:HGNC Symbol;Acc:HGNC:4181]	0.234298	7.98587	0.346189	0.455122
P56545	CTBP2	C-terminal binding protein 2 [Source:HGNC Symbol;Acc:HGNC:2495]	0.381103	5.61486	0.343928	0.452522
P11586	MTHFD1	methylenetetrahydrofolate dehydrogenase, cyclohydrolase and formyltetrahydrofolate synthetase 1 [Source:HGNC Symbol;Acc:HGNC:7432]	0.329247	9.46858	0.343507	0.452341
O15067	PFAS	phosphoribosylformylglycinamidine synthase [Source:HGNC Symbol;Acc:HGNC:8863]	-0.338302	5.08108	0.343123	0.452209
Q99627	COPS8	COP9 signalosome subunit 8 [Source:HGNC Symbol;Acc:HGNC:24335]	0.293652	7.10299	0.342803	0.45216
P10809	HSPD1	heat shock protein family D (Hsp60) member 1 [Source:HGNC Symbol;Acc:HGNC:5261]	0.448741	10.069	0.341738	0.451129
Q8WVX9	FAR1	fatty acyl-CoA reductase 1 [Source:HGNC Symbol;Acc:HGNC:26222]	0.241118	4.51425	0.339878	0.449045
Q86Y56	DNAAF5	dynein axonemal assembly factor 5 [Source:HGNC Symbol;Acc:HGNC:26013]	0.347078	8.26264	0.334384	0.442151
Q9Y4E8	USP15	ubiquitin specific peptidase 15 [Source:HGNC Symbol;Acc:HGNC:12613]	-1.11459	5.19012	0.333783	0.441723
Q00796	SORD	sorbitol dehydrogenase [Source:HGNC Symbol;Acc:HGNC:11184]	0.507046	4.75878	0.333254	0.441388
Q9HB40	SCPEP1	serine carboxypeptidase 1 [Source:HGNC Symbol;Acc:HGNC:29507]	-0.368189	6.23678	0.331643	0.43962
P07954	FH	fumarate hydratase [Source:HGNC Symbol;Acc:HGNC:3700]	0.554451	5.87235	0.328444	0.435741
Q96HU1	SGSM3	small G protein signaling modulator 3 [Source:HGNC Symbol;Acc:HGNC:25228]	0.562087	2.82448	0.327667	0.435072
Q03252	LMNB2	lamin B2 [Source:HGNC Symbol;Acc:HGNC:6638]	0.388733	6.35322	0.326102	0.433355
Q96DA0	ZG16B	zymogen granule protein 16B [Source:HGNC Symbol;Acc:HGNC:30456]	-0.3306	3.51941	0.325859	0.433355
Q15386	UBE3C	ubiquitin protein ligase E3C [Source:HGNC Symbol;Acc:HGNC:16803]	0.236537	7.62013	0.324446	0.431873
Q9UPT5	EXOC7	exocyst complex component 7 [Source:HGNC Symbol;Acc:HGNC:23214]	0.261974	6.20588	0.322505	0.429647
P31939	ATIC	5-aminoimidazole-4-carboxamide ribonucleotide formyltransferase/IMP cyclohydrolase [Source:HGNC Symbol;Acc:HGNC:794]	0.503285	5.49463	0.322258	0.429647
Q2NKX8	ERCC6L	ERCC excision repair 6 like, spindle assembly checkpoint helicase [Source:HGNC Symbol;Acc:HGNC:20794]	-0.402136	6.0395	0.322151	0.429647
P31946	YWHAB	tyrosine 3-monooxygenase/tryptophan 5-monooxygenase activation protein beta [Source:HGNC Symbol;Acc:HGNC:12849]	0.635304	5.55469	0.321774	0.429647
Q6PJG6	BRAT1	BRCA1 associated ATM activator 1 [Source:HGNC Symbol;Acc:HGNC:21701]	0.307913	5.42002	0.321562	0.429647
Q7Z3C6	ATG9A	autophagy related 9A [Source:HGNC Symbol;Acc:HGNC:22408]	0.147295	4.86272	0.320033	0.428142
Q99523	SORT1	sortilin 1 [Source:HGNC Symbol;Acc:HGNC:11186]	-0.219103	8.17303	0.319383	0.427631
A6NKF1	NA	NA	-0.688753	3.06835	0.31772	0.425761
Q96EK2	PHF21B	PHD finger protein 21B [Source:HGNC Symbol;Acc:HGNC:25161]	0.379011	4.04349	0.31687	0.424978
P49257	LMAN1	lectin, mannose binding 1 [Source:HGNC Symbol;Acc:HGNC:6631]	0.349691	5.0652	0.315754	0.423838
Q53H96	PYCR3	pyrroline-5-carboxylate reductase 3 [Source:HGNC Symbol;Acc:HGNC:25846]	-0.311778	7.88645	0.31465	0.422712
Q02790	FKBP4	FKBP prolyl isomerase 4 [Source:HGNC Symbol;Acc:HGNC:3720]	0.70047	7.84887	0.311192	0.418418
Q5W0B1	OBI1	ORC ubiquitin ligase 1 [Source:HGNC Symbol;Acc:HGNC:20308]	0.87647	2.62045	0.310672	0.418071
P02765	AHSG	alpha 2-HS glycoprotein [Source:HGNC Symbol;Acc:HGNC:349]	-0.647426	6.49238	0.308843	0.415961
Q8NE01	CNNM3	cyclin and CBS domain divalent metal cation transport mediator 3 [Source:HGNC Symbol;Acc:HGNC:104]	0.341466	4.37067	0.308341	0.415635
Q7L5N1	COPS6	COP9 signalosome subunit 6 [Source:HGNC Symbol;Acc:HGNC:21749]	0.332565	6.88408	0.307877	0.415361
Q86UP2	KTN1	kinectin 1 [Source:HGNC Symbol;Acc:HGNC:6467]	0.384656	5.94811	0.306271	0.413544
Q9P2R7	SUCLA2	succinate-CoA ligase ADP-forming subunit beta [Source:HGNC Symbol;Acc:HGNC:11448]	0.723114	7.06551	0.306075	0.413544
Q92616	GCN1	GCN1 activator of EIF2AK4 [Source:HGNC Symbol;Acc:HGNC:4199]	0.467498	11.4686	0.305133	0.412705
Q9BV44	THUMPD3	THUMP domain containing 3 [Source:HGNC Symbol;Acc:HGNC:24493]	0.401753	5.44105	0.304749	0.412535
O43719	HTATSF1	HIV-1 Tat specific factor 1 [Source:HGNC Symbol;Acc:HGNC:5276]	0.730349	6.21263	0.304626	0.412535
O00268	TAF4	TATA-box binding protein associated factor 4 [Source:HGNC Symbol;Acc:HGNC:11537]	0.323802	7.73311	0.302111	0.409659
Q969M3	YIPF5	Yip1 domain family member 5 [Source:HGNC Symbol;Acc:HGNC:24877]	0.292839	6.23704	0.300877	0.408333
Q7L1Q6	BZW1	basic leucine zipper and W2 domains 1 [Source:HGNC Symbol;Acc:HGNC:18380]	-0.266125	6.10288	0.299336	0.406587
O75190	DNAJB6	DnaJ heat shock protein family (Hsp40) member B6 [Source:HGNC Symbol;Acc:HGNC:14888]	-0.275524	6.01641	0.29782	0.404873
Q9BUF5	TUBB6	tubulin beta 6 class V [Source:HGNC Symbol;Acc:HGNC:20776]	-0.320057	8.51897	0.296658	0.403637
Q8TB37	NUBPL	NUBP iron-sulfur cluster assembly factor, mitochondrial [Source:HGNC Symbol;Acc:HGNC:20278]	0.604433	6.00453	0.294167	0.40059
Q14435	GALNT3	polypeptide N-acetylgalactosaminyltransferase 3 [Source:HGNC Symbol;Acc:HGNC:4125]	-0.278801	5.32588	0.293708	0.400305
Q7KZN9	COX15	cytochrome c oxidase assembly homolog COX15 [Source:HGNC Symbol;Acc:HGNC:2263]	0.326719	5.48314	0.291735	0.397956
P02787	TF	transferrin [Source:HGNC Symbol;Acc:HGNC:11740]	-0.104328	7.33568	0.29059	0.396734
Q03393	PTS	6-pyruvoyltetrahydropterin synthase [Source:HGNC Symbol;Acc:HGNC:9689]	-1.92378	4.94565	0.286297	0.391208
Q9NZ01	TECR	trans-2,3-enoyl-CoA reductase [Source:HGNC Symbol;Acc:HGNC:4551]	0.393364	8.01822	0.285568	0.390545
P04843	RPN1	ribophorin I [Source:HGNC Symbol;Acc:HGNC:10381]	-0.33434	8.79297	0.284624	0.389589
Q9HAV7	GRPEL1	GrpE like 1, mitochondrial [Source:HGNC Symbol;Acc:HGNC:19696]	0.308378	9.74561	0.283965	0.38902
Q8ND56	LSM14A	LSM14A mRNA processing body assembly factor [Source:HGNC Symbol;Acc:HGNC:24489]	-0.551873	6.63013	0.281806	0.386393
Q8IZ69	TRMT2A	tRNA methyltransferase 2 homolog A [Source:HGNC Symbol;Acc:HGNC:24974]	0.689246	4.6104	0.2818	0.386393
Q9BVV7	TIMM21	translocase of inner mitochondrial membrane 21 [Source:HGNC Symbol;Acc:HGNC:25010]	-0.32134	5.6909	0.280507	0.385274
P27708	CAD	carbamoyl-phosphate synthetase 2, aspartate transcarbamylase, and dihydroorotase [Source:HGNC Symbol;Acc:HGNC:1424]	0.70053	10.5347	0.277503	0.381477
Q9C0E2	XPO4	exportin 4 [Source:HGNC Symbol;Acc:HGNC:17796]	0.277093	5.76127	0.276405	0.380295
Q15428	SF3A2	splicing factor 3a subunit 2 [Source:HGNC Symbol;Acc:HGNC:10766]	0.336919	4.21552	0.276144	0.380264
O00148	DDX39A	DExD-box helicase 39A [Source:HGNC Symbol;Acc:HGNC:17821]	0.392055	4.23514	0.275235	0.379339
P35613	BSG	basigin (Ok blood group) [Source:HGNC Symbol;Acc:HGNC:1116]	0.28373	7.07211	0.274283	0.378354
P13995	MTHFD2	methylenetetrahydrofolate dehydrogenase (NADP+ dependent) 2, methenyltetrahydrofolate cyclohydrolase [Source:HGNC Symbol;Acc:HGNC:7434]	-0.280657	5.03544	0.273386	0.377443
Q15345	LRRC41	leucine rich repeat containing 41 [Source:HGNC Symbol;Acc:HGNC:16917]	0.824866	2.36576	0.270595	0.373912
P01023	A2M	alpha-2-macroglobulin [Source:HGNC Symbol;Acc:HGNC:7]	0.174814	7.40894	0.270573	0.373912
P63279	UBE2I	ubiquitin conjugating enzyme E2 I [Source:HGNC Symbol;Acc:HGNC:12485]	0.559107	6.43316	0.270361	0.373912
Q6Y7W6	GIGYF2	GRB10 interacting GYF protein 2 [Source:HGNC Symbol;Acc:HGNC:11960]	0.620054	4.66454	0.26775	0.370945
P48594	SERPINB4	serpin family B member 4 [Source:HGNC Symbol;Acc:HGNC:10570]	0.354839	5.80541	0.26473	0.36708
Q13098	GPS1	G protein pathway suppressor 1 [Source:HGNC Symbol;Acc:HGNC:4549]	-0.282981	8.49878	0.262663	0.36453
P27824	CANX	calnexin [Source:HGNC Symbol;Acc:HGNC:1473]	0.476639	8.0368	0.261488	0.363215
P61978	HNRNPK	heterogeneous nuclear ribonucleoprotein K [Source:HGNC Symbol;Acc:HGNC:5044]	0.563242	8.96716	0.26145	0.363215
Q09028	RBBP4	RB binding protein 4, chromatin remodeling factor [Source:HGNC Symbol;Acc:HGNC:9887]	0.557936	4.43891	0.261195	0.363215
P50991	CCT4	chaperonin containing TCP1 subunit 4 [Source:HGNC Symbol;Acc:HGNC:1617]	0.415769	9.93787	0.260805	0.363215
O14733	MAP2K7	mitogen-activated protein kinase kinase 7 [Source:HGNC Symbol;Acc:HGNC:6847]	0.444771	5.80047	0.260137	0.362602
Q9NRL3	STRN4	striatin 4 [Source:HGNC Symbol;Acc:HGNC:15721]	0.669856	4.26323	0.258947	0.361258
Q9H974	QTRT2	queuine tRNA-ribosyltransferase accessory subunit 2 [Source:HGNC Symbol;Acc:HGNC:25771]	-0.328279	7.57086	0.258217	0.360556
Q09161	NCBP1	nuclear cap binding protein subunit 1 [Source:HGNC Symbol;Acc:HGNC:7658]	-0.230033	4.99444	0.256967	0.359124
P04217	A1BG	alpha-1-B glycoprotein [Source:HGNC Symbol;Acc:HGNC:5]	-0.198196	4.80422	0.256461	0.35873
Q9BVQ7	AFG2B	AFG2 AAA ATPase homolog B [Source:HGNC Symbol;Acc:HGNC:28762]	0.751125	5.86608	0.256181	0.358653
Q9UG56	PISD	phosphatidylserine decarboxylase [Source:HGNC Symbol;Acc:HGNC:8999]	-0.476308	7.41196	0.255556	0.358092
Q8NG31	KNL1	kinetochore scaffold 1 [Source:HGNC Symbol;Acc:HGNC:24054]	0.526025	5.46037	0.2547	0.357207
P06703	S100A6	S100 calcium binding protein A6 [Source:HGNC Symbol;Acc:HGNC:10496]	1.32351	2.37668	0.254607	0.357207
Q8IYS2	KIAA2013	KIAA2013 [Source:HGNC Symbol;Acc:HGNC:28513]	-0.477096	3.22748	0.253667	0.356385
P08243	ASNS	asparagine synthetase (glutamine-hydrolyzing) [Source:HGNC Symbol;Acc:HGNC:753]	0.561356	9.85415	0.25181	0.354087
Q9Y4R8	TELO2	telomere maintenance 2 [Source:HGNC Symbol;Acc:HGNC:29099]	-0.419665	6.25469	0.251165	0.353492
O94874	UFL1	UFM1 specific ligase 1 [Source:HGNC Symbol;Acc:HGNC:23039]	1.08047	4.0347	0.249645	0.351662
P30520	ADSS2	adenylosuccinate synthase 2 [Source:HGNC Symbol;Acc:HGNC:292]	-0.43636	5.617	0.246361	0.347343
O00483	NDUFA4	NDUFA4 mitochondrial complex associated [Source:HGNC Symbol;Acc:HGNC:7687]	-0.443216	6.03079	0.245677	0.346684
Q9Y289	SLC5A6	solute carrier family 5 member 6 [Source:HGNC Symbol;Acc:HGNC:11041]	0.12969	5.69642	0.244832	0.345798
Q9Y224	RTRAF	RNA transcription, translation and transport factor [Source:HGNC Symbol;Acc:HGNC:23169]	0.334746	3.99221	0.244809	0.345798
P06493	CDK1	cyclin dependent kinase 1 [Source:HGNC Symbol;Acc:HGNC:1722]	0.458875	9.45752	0.243229	0.344143
Q5VT25	CDC42BPA	CDC42 binding protein kinase alpha [Source:HGNC Symbol;Acc:HGNC:1737]	0.577408	5.05012	0.242694	0.343691
Q6P996	PDXDC1	pyridoxal dependent decarboxylase domain containing 1 [Source:HGNC Symbol;Acc:HGNC:28995]	0.466723	6.43221	0.241475	0.342269
P17987	TCP1	t-complex 1 [Source:HGNC Symbol;Acc:HGNC:11655]	0.409366	11.2714	0.241012	0.341916
P63104	YWHAZ	tyrosine 3-monooxygenase/tryptophan 5-monooxygenase activation protein zeta [Source:HGNC Symbol;Acc:HGNC:12855]	0.594772	6.97181	0.240942	0.341916
P19387	POLR2C	RNA polymerase II subunit C [Source:HGNC Symbol;Acc:HGNC:9189]	0.524373	4.56774	0.24016	0.341313
Q7Z7L1	SLFN11	schlafen family member 11 [Source:HGNC Symbol;Acc:HGNC:26633]	-0.477413	8.61024	0.239405	0.340544
Q15021	NCAPD2	non-SMC condensin I complex subunit D2 [Source:HGNC Symbol;Acc:HGNC:24305]	0.455258	7.68545	0.239364	0.340544
Q13162	PRDX4	peroxiredoxin 4 [Source:HGNC Symbol;Acc:HGNC:17169]	0.540667	5.20513	0.239362	0.340544
O00170	AIP	aryl hydrocarbon receptor interacting protein [Source:HGNC Symbol;Acc:HGNC:358]	-0.345311	6.66272	0.238876	0.340544
Q5SRE5	NUP188	nucleoporin 188 [Source:HGNC Symbol;Acc:HGNC:17859]	-0.345927	7.43438	0.238717	0.340544
P46060	RANGAP1	Ran GTPase activating protein 1 [Source:HGNC Symbol;Acc:HGNC:9854]	0.416048	6.34983	0.238641	0.340544
O60256	PRPSAP2	phosphoribosyl pyrophosphate synthetase associated protein 2 [Source:HGNC Symbol;Acc:HGNC:9467]	-0.295622	4.84032	0.236014	0.337526
P49902	NT5C2	5'-nucleotidase, cytosolic II [Source:HGNC Symbol;Acc:HGNC:8022]	0.721541	6.07332	0.235459	0.337033
P62304	SNRPE	small nuclear ribonucleoprotein polypeptide E [Source:HGNC Symbol;Acc:HGNC:11161]	-0.848962	5.65987	0.232816	0.33355
Q6ZXV5	TMTC3	transmembrane O-mannosyltransferase targeting cadherins 3 [Source:HGNC Symbol;Acc:HGNC:26899]	-0.556167	3.13051	0.232601	0.333541
P14923	JUP	junction plakoglobin [Source:HGNC Symbol;Acc:HGNC:6207]	0.817797	9.06096	0.231829	0.332733
Q15369	ELOC	elongin C [Source:HGNC Symbol;Acc:HGNC:11617]	0.306521	5.76595	0.23141	0.332431
P12004	PCNA	proliferating cell nuclear antigen [Source:HGNC Symbol;Acc:HGNC:8729]	-0.347212	8.1744	0.231152	0.332359
P11717	IGF2R	insulin like growth factor 2 receptor [Source:HGNC Symbol;Acc:HGNC:5467]	0.404938	6.24911	0.229896	0.330852
P02675	FGB	fibrinogen beta chain [Source:HGNC Symbol;Acc:HGNC:3662]	-0.866713	2.21202	0.229866	0.330852
Q86V81	NA	NA	0.793631	3.73152	0.229338	0.330645
Q96G23	CERS2	ceramide synthase 2 [Source:HGNC Symbol;Acc:HGNC:14076]	0.438153	5.19547	0.228279	0.329416
O15269	SPTLC1	serine palmitoyltransferase long chain base subunit 1 [Source:HGNC Symbol;Acc:HGNC:11277]	-0.341658	5.19801	0.228239	0.329416
P01876	IGHA1	immunoglobulin heavy constant alpha 1 [Source:HGNC Symbol;Acc:HGNC:5478]	-0.0995014	6.29613	0.227998	0.329416
Q9UN37	VPS4A	vacuolar protein sorting 4 homolog A [Source:HGNC Symbol;Acc:HGNC:13488]	0.398773	5.39399	0.227027	0.3285
Q99832	CCT7	chaperonin containing TCP1 subunit 7 [Source:HGNC Symbol;Acc:HGNC:1622]	0.351496	10.7539	0.226763	0.328416
Q9H7D7	WDR26	WD repeat domain 26 [Source:HGNC Symbol;Acc:HGNC:21208]	0.507519	5.51476	0.226551	0.328407
Q9Y490	TLN1	talin 1 [Source:HGNC Symbol;Acc:HGNC:11845]	0.378583	9.17931	0.225929	0.327803
Q9Y672	ALG6	ALG6 alpha-1,3-glucosyltransferase [Source:HGNC Symbol;Acc:HGNC:23157]	-0.438835	4.86009	0.224943	0.326669
Q9HCC0	MCCC2	methylcrotonyl-CoA carboxylase subunit 2 [Source:HGNC Symbol;Acc:HGNC:6937]	0.625004	7.64446	0.224433	0.326225
Q9Y3P9	RABGAP1	RAB GTPase activating protein 1 [Source:HGNC Symbol;Acc:HGNC:17155]	0.415487	5.22492	0.224026	0.32593
P33947	KDELR2	KDEL endoplasmic reticulum protein retention receptor 2 [Source:HGNC Symbol;Acc:HGNC:6305]	-0.26965	5.49958	0.222086	0.323403
P40616	ARL1	ADP ribosylation factor like GTPase 1 [Source:HGNC Symbol;Acc:HGNC:692]	0.260042	7.34363	0.221727	0.323175
P30876	POLR2B	RNA polymerase II subunit B [Source:HGNC Symbol;Acc:HGNC:9188]	0.653641	7.37143	0.221288	0.322829
O75688	PPM1B	protein phosphatase, Mg2+/Mn2+ dependent 1B [Source:HGNC Symbol;Acc:HGNC:9276]	0.545987	4.325	0.218943	0.3197
Q9UBX3	SLC25A10	solute carrier family 25 member 10 [Source:HGNC Symbol;Acc:HGNC:10980]	-0.390765	7.8996	0.218931	0.3197
P15531	NME1	NME/NM23 nucleoside diphosphate kinase 1 [Source:HGNC Symbol;Acc:HGNC:7849]	0.662424	4.82331	0.215809	0.315702
Q5QP82	DCAF10	DDB1 and CUL4 associated factor 10 [Source:HGNC Symbol;Acc:HGNC:23686]	-0.398962	4.39546	0.214346	0.313849
Q9Y678	COPG1	COPI coat complex subunit gamma 1 [Source:HGNC Symbol;Acc:HGNC:2236]	-0.27674	9.51926	0.21351	0.312913
P02766	TTR	transthyretin [Source:HGNC Symbol;Acc:HGNC:12405]	-0.140519	5.72546	0.213171	0.312703
P35658	NUP214	nucleoporin 214 [Source:HGNC Symbol;Acc:HGNC:8064]	0.377703	6.18761	0.209498	0.307597
P35609	ACTN2	actinin alpha 2 [Source:HGNC Symbol;Acc:HGNC:164]	0.505107	7.30268	0.209334	0.307597
P24539	ATP5PB	ATP synthase peripheral stalk-membrane subunit b [Source:HGNC Symbol;Acc:HGNC:840]	0.508262	9.41168	0.208611	0.306861
Q32MZ4	LRRFIP1	LRR binding FLII interacting protein 1 [Source:HGNC Symbol;Acc:HGNC:6702]	0.622799	5.11469	0.207404	0.305366
Q9Y4C2	TCAF1	TRPM8 channel associated factor 1 [Source:HGNC Symbol;Acc:HGNC:22201]	0.318837	9.5087	0.206675	0.304574
P04083	ANXA1	annexin A1 [Source:HGNC Symbol;Acc:HGNC:533]	0.643676	6.27521	0.206167	0.304106
O14925	TIMM23	translocase of inner mitochondrial membrane 23 [Source:HGNC Symbol;Acc:HGNC:17312]	-0.31702	7.58238	0.205129	0.302855
P46977	STT3A	STT3 oligosaccharyltransferase complex catalytic subunit A [Source:HGNC Symbol;Acc:HGNC:6172]	-0.386336	8.51674	0.204625	0.302391
Q9NXS2	QPCTL	glutaminyl-peptide cyclotransferase like [Source:HGNC Symbol;Acc:HGNC:25952]	-0.579287	4.36443	0.204588	0.302391
P61204	ARF3	ADP ribosylation factor 3 [Source:HGNC Symbol;Acc:HGNC:654]	0.732476	6.38423	0.204053	0.302105
Q12849	GRSF1	G-rich RNA sequence binding factor 1 [Source:HGNC Symbol;Acc:HGNC:4610]	0.751264	4.23189	0.203929	0.302105
Q8TDD5	MCOLN3	mucolipin TRP cation channel 3 [Source:HGNC Symbol;Acc:HGNC:13358]	-0.44471	4.33219	0.201067	0.298237
O95674	CDS2	CDP-diacylglycerol synthase 2 [Source:HGNC Symbol;Acc:HGNC:1801]	0.356886	5.20234	0.20061	0.297836
Q96ND0	FAM210A	family with sequence similarity 210 member A [Source:HGNC Symbol;Acc:HGNC:28346]	-0.42346	5.72081	0.200033	0.297256
Q969Z0	TBRG4	transforming growth factor beta regulator 4 [Source:HGNC Symbol;Acc:HGNC:17443]	-0.395074	4.70466	0.196795	0.292716
O43684	BUB3	BUB3 mitotic checkpoint protein [Source:HGNC Symbol;Acc:HGNC:1151]	0.562567	5.43969	0.196611	0.292715
Q9Y6Y0	IVNS1ABP	influenza virus NS1A binding protein [Source:HGNC Symbol;Acc:HGNC:16951]	-0.948629	2.68984	0.194189	0.289379
P11047	LAMC1	laminin subunit gamma 1 [Source:HGNC Symbol;Acc:HGNC:6492]	0.345624	4.61205	0.193842	0.289133
Q9H857	NT5DC2	5'-nucleotidase domain containing 2 [Source:HGNC Symbol;Acc:HGNC:25717]	0.511771	5.75404	0.193113	0.288314
O75880	SCO1	synthesis of cytochrome C oxidase 1 [Source:HGNC Symbol;Acc:HGNC:10603]	1.52424	3.21343	0.192303	0.287375
Q29RF7	PDS5A	PDS5 cohesin associated factor A [Source:HGNC Symbol;Acc:HGNC:29088]	0.341181	4.79771	0.192105	0.287348
Q9NVH2	INTS7	integrator complex subunit 7 [Source:HGNC Symbol;Acc:HGNC:24484]	-0.43748	5.46275	0.191509	0.286725
P15311	EZR	ezrin [Source:HGNC Symbol;Acc:HGNC:12691]	0.45544	5.97396	0.190959	0.28617
Q53GA4	PHLDA2	pleckstrin homology like domain family A member 2 [Source:HGNC Symbol;Acc:HGNC:12385]	-0.515947	4.71004	0.190944	0.28617
P02768	ALB	albumin [Source:HGNC Symbol;Acc:HGNC:399]	0.106093	10.959	0.190009	0.285281
Q9Y657	SPIN1	spindlin 1 [Source:HGNC Symbol;Acc:HGNC:11243]	0.955012	5.72554	0.189772	0.285194
O95071	UBR5	ubiquitin protein ligase E3 component n-recognin 5 [Source:HGNC Symbol;Acc:HGNC:16806]	0.861591	4.28559	0.188237	0.283154
Q9Y3B4	SF3B6	splicing factor 3b subunit 6 [Source:HGNC Symbol;Acc:HGNC:30096]	0.307059	4.66335	0.187456	0.282245
Q9UDX5	MTFP1	mitochondrial fission process 1 [Source:HGNC Symbol;Acc:HGNC:26945]	-0.414784	4.8702	0.187435	0.282245
Q13642	FHL1	four and a half LIM domains 1 [Source:HGNC Symbol;Acc:HGNC:3702]	0.853118	6.53389	0.186807	0.2818
Q86VR2	RETREG3	reticulophagy regulator family member 3 [Source:HGNC Symbol;Acc:HGNC:27258]	-0.382579	5.41231	0.186285	0.281278
O43390	HNRNPR	heterogeneous nuclear ribonucleoprotein R [Source:HGNC Symbol;Acc:HGNC:5047]	0.307671	7.31468	0.184406	0.278704
O75127	PTCD1	pentatricopeptide repeat domain 1 [Source:HGNC Symbol;Acc:HGNC:22198]	-0.493432	3.16442	0.183886	0.278182
P61201	COPS2	COP9 signalosome subunit 2 [Source:HGNC Symbol;Acc:HGNC:30747]	0.679156	4.90448	0.183706	0.278173
P07476	IVL	involucrin [Source:HGNC Symbol;Acc:HGNC:6187]	-0.598288	6.26978	0.183217	0.277696
P04406	GAPDH	glyceraldehyde-3-phosphate dehydrogenase [Source:HGNC Symbol;Acc:HGNC:4141]	-0.493496	9.58579	0.181872	0.27592
O95373	IPO7	importin 7 [Source:HGNC Symbol;Acc:HGNC:9852]	0.398556	9.69201	0.181567	0.27572
O95433	AHSA1	activator of HSP90 ATPase activity 1 [Source:HGNC Symbol;Acc:HGNC:1189]	0.556639	5.82983	0.180951	0.275046
P78347	GTF2I	general transcription factor IIi [Source:HGNC Symbol;Acc:HGNC:4659]	0.613603	8.60455	0.18079	0.275046
P46459	NSF	N-ethylmaleimide sensitive factor, vesicle fusing ATPase [Source:HGNC Symbol;Acc:HGNC:8016]	0.442828	7.74552	0.180731	0.275046
P00403	MT-CO2	mitochondrially encoded cytochrome c oxidase II [Source:HGNC Symbol;Acc:HGNC:7421]	-0.653599	3.48701	0.179565	0.273721
Q9BZK7	TBL1XR1	TBL1X/Y related 1 [Source:HGNC Symbol;Acc:HGNC:29529]	0.373686	5.96477	0.179549	0.273721
P20700	LMNB1	lamin B1 [Source:HGNC Symbol;Acc:HGNC:6637]	0.44125	6.62736	0.178898	0.273226
Q9UNS2	COPS3	COP9 signalosome subunit 3 [Source:HGNC Symbol;Acc:HGNC:2239]	0.408639	5.77101	0.177979	0.272083
P68366	TUBA4A	tubulin alpha 4a [Source:HGNC Symbol;Acc:HGNC:12407]	0.515276	8.74941	0.174971	0.26774
Q8N122	RPTOR	regulatory associated protein of MTOR complex 1 [Source:HGNC Symbol;Acc:HGNC:30287]	0.965754	4.83461	0.174944	0.26774
Q92598	HSPH1	heat shock protein family H (Hsp110) member 1 [Source:HGNC Symbol;Acc:HGNC:16969]	0.440101	9.14246	0.174702	0.26774
P34897	SHMT2	serine hydroxymethyltransferase 2 [Source:HGNC Symbol;Acc:HGNC:10852]	0.546176	8.65032	0.174183	0.267303
P28331	NDUFS1	NADH:ubiquinone oxidoreductase core subunit S1 [Source:HGNC Symbol;Acc:HGNC:7707]	0.712861	5.15677	0.173649	0.266741
Q9H5V9	STEEP1	STING1 ER exit protein 1 [Source:HGNC Symbol;Acc:HGNC:26239]	0.612777	3.10891	0.172993	0.265989
Q5VTU8	NA	NA	0.608527	5.94132	0.17278	0.265918
Q01518	CAP1	cyclase associated actin cytoskeleton regulatory protein 1 [Source:HGNC Symbol;Acc:HGNC:20040]	0.570265	8.78985	0.171943	0.264885
P49642	PRIM1	DNA primase subunit 1 [Source:HGNC Symbol;Acc:HGNC:9369]	0.472579	7.73009	0.171028	0.263731
P27695	APEX1	apurinic/apyrimidinic endodeoxyribonuclease 1 [Source:HGNC Symbol;Acc:HGNC:587]	-0.35246	4.05625	0.170997	0.263731
Q07021	C1QBP	complement C1q binding protein [Source:HGNC Symbol;Acc:HGNC:1243]	0.595581	5.72198	0.170248	0.263035
O14972	VPS26C	VPS26 endosomal protein sorting factor C [Source:HGNC Symbol;Acc:HGNC:3044]	-0.234419	5.45977	0.170123	0.263035
P82932	MRPS6	mitochondrial ribosomal protein S6 [Source:HGNC Symbol;Acc:HGNC:14051]	0.633075	4.11456	0.169924	0.263035
Q9H019	MTFR1L	mitochondrial fission regulator 1 like [Source:HGNC Symbol;Acc:HGNC:28836]	-0.513744	6.26437	0.169147	0.262096
O95163	ELP1	elongator acetyltransferase complex subunit 1 [Source:HGNC Symbol;Acc:HGNC:5959]	0.640597	7.99027	0.169006	0.262096
P21796	VDAC1	voltage dependent anion channel 1 [Source:HGNC Symbol;Acc:HGNC:12669]	-0.756411	3.47358	0.168406	0.261455
O43670	ZNF207	zinc finger protein 207 [Source:HGNC Symbol;Acc:HGNC:12998]	0.886824	4.00137	0.167748	0.260688
O15270	SPTLC2	serine palmitoyltransferase long chain base subunit 2 [Source:HGNC Symbol;Acc:HGNC:11278]	-0.495733	6.21487	0.16645	0.258923
Q86VX2	COMMD7	COMM domain containing 7 [Source:HGNC Symbol;Acc:HGNC:16223]	0.449648	4.61225	0.16572	0.258038
O43776	NARS1	asparaginyl-tRNA synthetase 1 [Source:HGNC Symbol;Acc:HGNC:7643]	0.619631	5.06855	0.165578	0.258038
Q9NQ29	LUC7L	LUC7 like [Source:HGNC Symbol;Acc:HGNC:6723]	0.626148	4.44936	0.165304	0.257894
Q9Y3D0	CIAO2B	cytosolic iron-sulfur assembly component 2B [Source:HGNC Symbol;Acc:HGNC:24261]	0.283818	9.86971	0.164902	0.257518
Q96GD4	AURKB	aurora kinase B [Source:HGNC Symbol;Acc:HGNC:11390]	-0.584407	7.22622	0.164303	0.256834
P55795	HNRNPH2	heterogeneous nuclear ribonucleoprotein H2 [Source:HGNC Symbol;Acc:HGNC:5042]	0.897913	2.92107	0.163405	0.255681
Q9Y2R9	MRPS7	mitochondrial ribosomal protein S7 [Source:HGNC Symbol;Acc:HGNC:14499]	0.570079	5.73349	0.163181	0.255581
Q9UNH7	SNX6	sorting nexin 6 [Source:HGNC Symbol;Acc:HGNC:14970]	0.837773	5.87951	0.162815	0.255258
P04181	OAT	ornithine aminotransferase [Source:HGNC Symbol;Acc:HGNC:8091]	-0.556538	9.11858	0.162614	0.255194
Q9H3K6	BOLA2B	bolA family member 2B [Source:HGNC Symbol;Acc:HGNC:32479]	-0.395041	5.14142	0.162058	0.254571
Q7Z3B4	NUP54	nucleoporin 54 [Source:HGNC Symbol;Acc:HGNC:17359]	0.626243	4.85507	0.15841	0.249086
Q9H0C8	ILKAP	ILK associated serine/threonine phosphatase [Source:HGNC Symbol;Acc:HGNC:15566]	0.890858	4.42608	0.157814	0.248393
P62191	PSMC1	proteasome 26S subunit, ATPase 1 [Source:HGNC Symbol;Acc:HGNC:9547]	0.38924	8.51613	0.154495	0.24341
P50502	ST13	ST13 Hsp70 interacting protein [Source:HGNC Symbol;Acc:HGNC:11343]	0.827149	7.25071	0.15449	0.24341
P62314	SNRPD1	small nuclear ribonucleoprotein D1 polypeptide [Source:HGNC Symbol;Acc:HGNC:11158]	0.991197	4.96549	0.154078	0.243233
Q9NQ92	COPRS	coordinator of PRMT5 and differentiation stimulator [Source:HGNC Symbol;Acc:HGNC:28848]	-1.74132	2.169	0.154004	0.243233
P62826	RAN	RAN, member RAS oncogene family [Source:HGNC Symbol;Acc:HGNC:9846]	0.781815	7.3408	0.153675	0.243078
Q9Y4L1	HYOU1	hypoxia up-regulated 1 [Source:HGNC Symbol;Acc:HGNC:16931]	-0.505917	5.96913	0.150171	0.237771
Q92797	SYMPK	symplekin scaffold protein [Source:HGNC Symbol;Acc:HGNC:22935]	-0.332355	3.51155	0.149805	0.237427
Q9H9A6	LRRC40	leucine rich repeat containing 40 [Source:HGNC Symbol;Acc:HGNC:26004]	-0.918908	7.84363	0.149541	0.237244
P07900	HSP90AA1	heat shock protein 90 alpha family class A member 1 [Source:HGNC Symbol;Acc:HGNC:5253]	0.657791	10.668	0.148946	0.236536
P62937	PPIA	peptidylprolyl isomerase A [Source:HGNC Symbol;Acc:HGNC:9253]	-0.784863	8.61837	0.148402	0.235906
P20618	PSMB1	proteasome 20S subunit beta 1 [Source:HGNC Symbol;Acc:HGNC:9537]	0.492371	6.50295	0.147915	0.235366
Q99707	MTR	5-methyltetrahydrofolate-homocysteine methyltransferase [Source:HGNC Symbol;Acc:HGNC:7468]	0.600438	4.90397	0.147502	0.234944
O94776	MTA2	metastasis associated 1 family member 2 [Source:HGNC Symbol;Acc:HGNC:7411]	-0.406824	4.69711	0.146552	0.233663
Q8TEM1	NUP210	nucleoporin 210 [Source:HGNC Symbol;Acc:HGNC:30052]	0.619243	5.26959	0.146399	0.233653
P62258	YWHAE	tyrosine 3-monooxygenase/tryptophan 5-monooxygenase activation protein epsilon [Source:HGNC Symbol;Acc:HGNC:12851]	0.772333	7.91068	0.145958	0.233183
Q7Z3U7	MON2	MON2 homolog, regulator of endosome-to-Golgi trafficking [Source:HGNC Symbol;Acc:HGNC:29177]	0.37168	6.12837	0.145171	0.232157
P62316	SNRPD2	small nuclear ribonucleoprotein D2 polypeptide [Source:HGNC Symbol;Acc:HGNC:11159]	0.834176	7.66989	0.144823	0.231833
O14980	XPO1	exportin 1 [Source:HGNC Symbol;Acc:HGNC:12825]	0.425947	9.53929	0.144608	0.231722
Q9NRF9	POLE3	DNA polymerase epsilon 3, accessory subunit [Source:HGNC Symbol;Acc:HGNC:13546]	0.62386	5.84733	0.143456	0.230106
Q3V6T2	CCDC88A	coiled-coil domain containing 88A [Source:HGNC Symbol;Acc:HGNC:25523]	1.45946	5.8686	0.14303	0.229653
P52597	HNRNPF	heterogeneous nuclear ribonucleoprotein F [Source:HGNC Symbol;Acc:HGNC:5039]	0.639238	8.48327	0.142864	0.229619
O43615	TIMM44	translocase of inner mitochondrial membrane 44 [Source:HGNC Symbol;Acc:HGNC:17316]	-0.269097	7.26263	0.142347	0.229017
P11310	ACADM	acyl-CoA dehydrogenase medium chain [Source:HGNC Symbol;Acc:HGNC:89]	-0.736361	7.4256	0.141972	0.228645
O15258	RER1	retention in endoplasmic reticulum sorting receptor 1 [Source:HGNC Symbol;Acc:HGNC:30309]	-0.451974	4.83638	0.141384	0.227929
P11142	HSPA8	heat shock protein family A (Hsp70) member 8 [Source:HGNC Symbol;Acc:HGNC:5241]	0.367976	11.4569	0.141305	0.227929
Q9UEU0	VTI1B	vesicle transport through interaction with t-SNAREs 1B [Source:HGNC Symbol;Acc:HGNC:17793]	0.461184	5.30249	0.14106	0.227866
P22234	PAICS	phosphoribosylaminoimidazole carboxylase and phosphoribosylaminoimidazolesuccinocarboxamide synthase [Source:HGNC Symbol;Acc:HGNC:8587]	0.681536	8.72012	0.140828	0.227722
O14787	TNPO2	transportin 2 [Source:HGNC Symbol;Acc:HGNC:19998]	0.28182	4.84393	0.140355	0.227187
P49411	TUFM	Tu translation elongation factor, mitochondrial [Source:HGNC Symbol;Acc:HGNC:12420]	1.24039	9.27116	0.139903	0.226686
P31025	LCN1	lipocalin 1 [Source:HGNC Symbol;Acc:HGNC:6525]	0.687275	5.8652	0.139418	0.226129
P35610	SOAT1	sterol O-acyltransferase 1 [Source:HGNC Symbol;Acc:HGNC:11177]	-0.595151	4.10137	0.137884	0.223869
Q9H300	PARL	presenilin associated rhomboid like [Source:HGNC Symbol;Acc:HGNC:18253]	0.273963	3.80537	0.13683	0.222383
Q9H0B6	KLC2	kinesin light chain 2 [Source:HGNC Symbol;Acc:HGNC:20716]	0.463975	6.57515	0.136662	0.222337
Q9UBB4	ATXN10	ataxin 10 [Source:HGNC Symbol;Acc:HGNC:10549]	0.417186	7.64389	0.135859	0.221256
Q9H4I3	NA	NA	-0.613327	6.38485	0.13528	0.220538
Q5JRA6	MIA3	MIA SH3 domain ER export factor 3 [Source:HGNC Symbol;Acc:HGNC:24008]	0.67521	4.54182	0.134471	0.219444
O95721	SNAP29	synaptosome associated protein 29 [Source:HGNC Symbol;Acc:HGNC:11133]	-0.389357	4.75875	0.134436	0.219444
Q69YN4	VIRMA	vir like m6A methyltransferase associated [Source:HGNC Symbol;Acc:HGNC:24500]	0.739006	2.71787	0.133639	0.218532
O95816	BAG2	BAG cochaperone 2 [Source:HGNC Symbol;Acc:HGNC:938]	0.987715	8.54764	0.130874	0.214231
P14314	PRKCSH	protein kinase C substrate 80K-H [Source:HGNC Symbol;Acc:HGNC:9411]	0.614453	5.70176	0.128822	0.211088
Q8TCT9	HM13	histocompatibility minor 13 [Source:HGNC Symbol;Acc:HGNC:16435]	-0.626009	6.51089	0.128455	0.210703
P40938	RFC3	replication factor C subunit 3 [Source:HGNC Symbol;Acc:HGNC:9971]	-0.305915	7.0954	0.127137	0.208756
P08238	HSP90AB1	heat shock protein 90 alpha family class B member 1 [Source:HGNC Symbol;Acc:HGNC:5258]	0.755179	9.9692	0.125682	0.206579
Q9NR31	SAR1A	secretion associated Ras related GTPase 1A [Source:HGNC Symbol;Acc:HGNC:10534]	0.521375	8.17646	0.124165	0.204296
P47929	LGALS7B	galectin 7B [Source:HGNC Symbol;Acc:HGNC:34447]	1.00611	4.66999	0.123786	0.203882
P12814	ACTN1	actinin alpha 1 [Source:HGNC Symbol;Acc:HGNC:163]	1.06701	4.4523	0.123691	0.203882
O60884	DNAJA2	DnaJ heat shock protein family (Hsp40) member A2 [Source:HGNC Symbol;Acc:HGNC:14884]	0.537171	8.04167	0.12361	0.203882
P24534	EEF1B2	eukaryotic translation elongation factor 1 beta 2 [Source:HGNC Symbol;Acc:HGNC:3208]	0.97412	5.49499	0.123475	0.203882
P31949	S100A11	S100 calcium binding protein A11 [Source:HGNC Symbol;Acc:HGNC:10488]	1.36298	4.6852	0.123374	0.203882
P01009	SERPINA1	serpin family A member 1 [Source:HGNC Symbol;Acc:HGNC:8941]	-0.0691862	9.61481	0.123364	0.203882
P49643	PRIM2	DNA primase subunit 2 [Source:HGNC Symbol;Acc:HGNC:9370]	0.3894	5.6219	0.123095	0.203882
O00410	IPO5	importin 5 [Source:HGNC Symbol;Acc:HGNC:6402]	0.465974	8.63651	0.122062	0.202506
Q96I24	FUBP3	far upstream element binding protein 3 [Source:HGNC Symbol;Acc:HGNC:4005]	1.16397	3.77272	0.121115	0.201145
O75153	CLUH	clustered mitochondria homolog [Source:HGNC Symbol;Acc:HGNC:29094]	1.01981	6.7353	0.120238	0.199896
P62495	ETF1	eukaryotic translation termination factor 1 [Source:HGNC Symbol;Acc:HGNC:3477]	1.0017	4.31401	0.118232	0.196765
Q9HBH5	RDH14	retinol dehydrogenase 14 [Source:HGNC Symbol;Acc:HGNC:19979]	-0.501881	4.09233	0.118099	0.196749
Q96A33	CCDC47	coiled-coil domain containing 47 [Source:HGNC Symbol;Acc:HGNC:24856]	-0.655051	3.89212	0.117871	0.196574
Q04637	EIF4G1	eukaryotic translation initiation factor 4 gamma 1 [Source:HGNC Symbol;Acc:HGNC:3296]	0.572176	8.09266	0.117843	0.196574
O43242	PSMD3	proteasome 26S subunit, non-ATPase 3 [Source:HGNC Symbol;Acc:HGNC:9560]	0.470334	9.89968	0.11723	0.195915
A6ZKI3	RTL8C	retrotransposon Gag like 8C [Source:HGNC Symbol;Acc:HGNC:2569]	0.294654	4.83894	0.117226	0.195915
P06576	ATP5F1B	ATP synthase F1 subunit beta [Source:HGNC Symbol;Acc:HGNC:830]	0.679273	10.4487	0.116634	0.195329
P05023	ATP1A1	ATPase Na+/K+ transporting subunit alpha 1 [Source:HGNC Symbol;Acc:HGNC:799]	0.61453	10.1749	0.116357	0.19507
Q9HD45	TM9SF3	transmembrane 9 superfamily member 3 [Source:HGNC Symbol;Acc:HGNC:21529]	-0.644162	5.60257	0.116257	0.19507
Q9UBG3	CRNN	cornulin [Source:HGNC Symbol;Acc:HGNC:1230]	-1.00742	4.72878	0.116197	0.19507
Q9Y3Z3	SAMHD1	SAM and HD domain containing deoxynucleoside triphosphate triphosphohydrolase 1 [Source:HGNC Symbol;Acc:HGNC:15925]	-0.459393	8.27159	0.115948	0.194998
Q6NUK1	SLC25A24	solute carrier family 25 member 24 [Source:HGNC Symbol;Acc:HGNC:20662]	-0.953577	6.14591	0.115392	0.194267
P51648	ALDH3A2	aldehyde dehydrogenase 3 family member A2 [Source:HGNC Symbol;Acc:HGNC:403]	0.561285	6.60585	0.114759	0.193406
P01011	SERPINA3	serpin family A member 3 [Source:HGNC Symbol;Acc:HGNC:16]	0.157446	5.74293	0.114444	0.193078
P25205	MCM3	minichromosome maintenance complex component 3 [Source:HGNC Symbol;Acc:HGNC:6945]	0.55794	8.16355	0.113481	0.191657
Q14697	GANAB	glucosidase II alpha subunit [Source:HGNC Symbol;Acc:HGNC:4138]	0.625415	8.76832	0.113365	0.191657
Q13616	CUL1	cullin 1 [Source:HGNC Symbol;Acc:HGNC:2551]	0.894336	5.93324	0.113173	0.191542
P63208	SKP1	S-phase kinase associated protein 1 [Source:HGNC Symbol;Acc:HGNC:10899]	0.505013	9.45297	0.11206	0.18986
P36543	ATP6V1E1	ATPase H+ transporting V1 subunit E1 [Source:HGNC Symbol;Acc:HGNC:857]	0.955515	5.64264	0.112038	0.18986
O75449	KATNA1	katanin catalytic subunit A1 [Source:HGNC Symbol;Acc:HGNC:6216]	-1.61944	2.63336	0.111388	0.189123
P04062	GBA1	glucosylceramidase beta 1 [Source:HGNC Symbol;Acc:HGNC:4177]	-0.806643	4.611	0.111082	0.188803
Q6ZRV2	FAM83H	family with sequence similarity 83 member H [Source:HGNC Symbol;Acc:HGNC:24797]	1.62605	3.86347	0.110996	0.188803
P30041	PRDX6	peroxiredoxin 6 [Source:HGNC Symbol;Acc:HGNC:16753]	-0.986027	7.57713	0.110748	0.188639
Q16891	IMMT	inner membrane mitochondrial protein [Source:HGNC Symbol;Acc:HGNC:6047]	-0.495273	6.25556	0.110698	0.188639
Q9UBQ5	EIF3K	eukaryotic translation initiation factor 3 subunit K [Source:HGNC Symbol;Acc:HGNC:24656]	0.658387	6.54269	0.110552	0.188639
Q14155	ARHGEF7	Rho guanine nucleotide exchange factor 7 [Source:HGNC Symbol;Acc:HGNC:15607]	0.6352	5.33492	0.110526	0.188639
Q9H0E3	SAP130	Sin3A associated protein 130 [Source:HGNC Symbol;Acc:HGNC:29813]	0.730572	2.90499	0.110241	0.188579
P05496	ATP5MC1	ATP synthase membrane subunit c locus 1 [Source:HGNC Symbol;Acc:HGNC:841]	0.601227	7.85064	0.109976	0.188328
P68871	HBB	hemoglobin subunit beta [Source:HGNC Symbol;Acc:HGNC:4827]	-0.392116	7.56375	0.109408	0.187556
P08195	SLC3A2	solute carrier family 3 member 2 [Source:HGNC Symbol;Acc:HGNC:11026]	0.609841	6.84537	0.108732	0.186598
O76071	CIAO1	cytosolic iron-sulfur assembly component 1 [Source:HGNC Symbol;Acc:HGNC:14280]	0.486019	9.33433	0.108418	0.18626
Q9Y3C6	PPIL1	peptidylprolyl isomerase like 1 [Source:HGNC Symbol;Acc:HGNC:9260]	1.20858	5.66152	0.108035	0.185801
P78318	IGBP1	immunoglobulin binding protein 1 [Source:HGNC Symbol;Acc:HGNC:5461]	0.350874	7.1039	0.106915	0.184074
P07437	TUBB	tubulin beta class I [Source:HGNC Symbol;Acc:HGNC:20778]	0.594023	9.75672	0.106552	0.183648
Q9NZR1	TMOD2	tropomodulin 2 [Source:HGNC Symbol;Acc:HGNC:11872]	-0.653855	6.44279	0.105741	0.182446
Q9BT22	ALG1	ALG1 chitobiosyldiphosphodolichol beta-mannosyltransferase [Source:HGNC Symbol;Acc:HGNC:18294]	-0.408846	7.32252	0.1054	0.182055
Q99747	NAPG	NSF attachment protein gamma [Source:HGNC Symbol;Acc:HGNC:7642]	0.587464	5.36178	0.105305	0.182055
Q7Z7H8	MRPL10	mitochondrial ribosomal protein L10 [Source:HGNC Symbol;Acc:HGNC:14055]	0.840226	6.27569	0.104527	0.180938
Q8WUK0	PTPMT1	protein tyrosine phosphatase mitochondrial 1 [Source:HGNC Symbol;Acc:HGNC:26965]	-0.503042	4.75655	0.104441	0.180938
O60678	PRMT3	protein arginine methyltransferase 3 [Source:HGNC Symbol;Acc:HGNC:30163]	0.858815	4.67277	0.10353	0.179602
P14625	HSP90B1	heat shock protein 90 beta family member 1 [Source:HGNC Symbol;Acc:HGNC:12028]	0.832034	10.686	0.103225	0.179267
Q15075	EEA1	early endosome antigen 1 [Source:HGNC Symbol;Acc:HGNC:3185]	0.855472	4.46762	0.10145	0.176378
P04792	HSPB1	heat shock protein family B (small) member 1 [Source:HGNC Symbol;Acc:HGNC:5246]	-0.281445	6.93436	0.101233	0.176191
Q9H9Q2	COPS7B	COP9 signalosome subunit 7B [Source:HGNC Symbol;Acc:HGNC:16760]	0.88522	4.78676	0.100468	0.175052
Q9UNE7	STUB1	STIP1 homology and U-box containing protein 1 [Source:HGNC Symbol;Acc:HGNC:11427]	0.316276	11.6788	0.100159	0.174704
Q10570	CPSF1	cleavage and polyadenylation specific factor 1 [Source:HGNC Symbol;Acc:HGNC:2324]	1.06591	4.02168	0.0990984	0.173043
P36969	GPX4	glutathione peroxidase 4 [Source:HGNC Symbol;Acc:HGNC:4556]	-0.48011	8.35631	0.0988029	0.172716
Q68CZ6	HAUS3	HAUS augmin like complex subunit 3 [Source:HGNC Symbol;Acc:HGNC:28719]	0.619919	5.70685	0.098746	0.172716
Q8WUM4	PDCD6IP	programmed cell death 6 interacting protein [Source:HGNC Symbol;Acc:HGNC:8766]	1.52235	4.19237	0.0987262	0.172716
Q15365	PCBP1	poly(rC) binding protein 1 [Source:HGNC Symbol;Acc:HGNC:8647]	0.792848	6.08209	0.0982688	0.172348
O00505	KPNA3	karyopherin subunit alpha 3 [Source:HGNC Symbol;Acc:HGNC:6396]	0.823316	5.45421	0.0976509	0.171453
P07910	HNRNPC	heterogeneous nuclear ribonucleoprotein C [Source:HGNC Symbol;Acc:HGNC:5035]	1.9469	6.35103	0.0970323	0.170555
O94952	FBXO21	F-box protein 21 [Source:HGNC Symbol;Acc:HGNC:13592]	0.488141	5.55832	0.0969907	0.170555
O95067	CCNB2	cyclin B2 [Source:HGNC Symbol;Acc:HGNC:1580]	-0.267621	5.83435	0.0966157	0.170197
P78346	RPP30	ribonuclease P/MRP subunit p30 [Source:HGNC Symbol;Acc:HGNC:17688]	0.504188	5.72295	0.0964527	0.170098
Q8NB49	ATP11C	ATPase phospholipid transporting 11C [Source:HGNC Symbol;Acc:HGNC:13554]	0.592853	4.24916	0.09626	0.169946
Q9P258	RCC2	regulator of chromosome condensation 2 [Source:HGNC Symbol;Acc:HGNC:30297]	0.55122	7.88742	0.095959	0.169602
Q8IXI1	RHOT2	ras homolog family member T2 [Source:HGNC Symbol;Acc:HGNC:21169]	-0.484327	6.83362	0.0954522	0.168893
P33992	MCM5	minichromosome maintenance complex component 5 [Source:HGNC Symbol;Acc:HGNC:6948]	0.919426	7.28218	0.0953505	0.168893
P05026	ATP1B1	ATPase Na+/K+ transporting subunit beta 1 [Source:HGNC Symbol;Acc:HGNC:804]	0.816665	7.66008	0.0949365	0.168354
P48047	ATP5PO	ATP synthase peripheral stalk subunit OSCP [Source:HGNC Symbol;Acc:HGNC:850]	0.628816	8.34405	0.0942092	0.16725
P51809	VAMP7	vesicle associated membrane protein 7 [Source:HGNC Symbol;Acc:HGNC:11486]	-0.633743	5.72001	0.0938582	0.166813
O75063	FAM20B	FAM20B glycosaminoglycan xylosylkinase [Source:HGNC Symbol;Acc:HGNC:23017]	-1.12144	4.2304	0.0936697	0.166663
Q14974	KPNB1	karyopherin subunit beta 1 [Source:HGNC Symbol;Acc:HGNC:6400]	0.677069	9.22195	0.0936684	0.166663
P30048	PRDX3	peroxiredoxin 3 [Source:HGNC Symbol;Acc:HGNC:9354]	0.987335	7.98988	0.0934382	0.166623
Q96NW4	ANKRD27	ankyrin repeat domain 27 [Source:HGNC Symbol;Acc:HGNC:25310]	0.930993	4.80782	0.0929518	0.165941
Q9NVI1	FANCI	FA complementation group I [Source:HGNC Symbol;Acc:HGNC:25568]	0.439845	6.99808	0.0928553	0.165941
Q14165	MLEC	malectin [Source:HGNC Symbol;Acc:HGNC:28973]	1.77828	5.67315	0.092655	0.165782
Q15393	SF3B3	splicing factor 3b subunit 3 [Source:HGNC Symbol;Acc:HGNC:10770]	0.644908	8.44659	0.0918078	0.16445
O60762	DPM1	dolichyl-phosphate mannosyltransferase subunit 1, catalytic [Source:HGNC Symbol;Acc:HGNC:3005]	-0.722659	9.49792	0.0912113	0.163565
O14965	AURKA	aurora kinase A [Source:HGNC Symbol;Acc:HGNC:11393]	0.503075	5.36451	0.091161	0.163565
P57088	TMEM33	transmembrane protein 33 [Source:HGNC Symbol;Acc:HGNC:25541]	-0.456861	7.27687	0.0911463	0.163565
Q8TCG1	CIP2A	cellular inhibitor of PP2A [Source:HGNC Symbol;Acc:HGNC:29302]	-0.380782	6.83247	0.0909795	0.163565
P55084	HADHB	hydroxyacyl-CoA dehydrogenase trifunctional multienzyme complex subunit beta [Source:HGNC Symbol;Acc:HGNC:4803]	0.491018	8.83471	0.0907454	0.163465
Q15437	SEC23B	SEC23 homolog B, COPII coat complex component [Source:HGNC Symbol;Acc:HGNC:10702]	1.00488	4.49949	0.0903963	0.16302
P54709	ATP1B3	ATPase Na+/K+ transporting subunit beta 3 [Source:HGNC Symbol;Acc:HGNC:806]	0.681298	7.42084	0.0900286	0.16254
O43399	TPD52L2	TPD52 like 2 [Source:HGNC Symbol;Acc:HGNC:12007]	-0.763686	6.17281	0.08996	0.16254
Q9UBQ0	VPS29	VPS29 retromer complex component [Source:HGNC Symbol;Acc:HGNC:14340]	0.772324	6.83056	0.0889043	0.160874
O14654	IRS4	insulin receptor substrate 4 [Source:HGNC Symbol;Acc:HGNC:6128]	1.52846	8.42043	0.0886682	0.160629
P35232	PHB1	prohibitin 1 [Source:HGNC Symbol;Acc:HGNC:8912]	-0.552909	9.1198	0.0883464	0.160228
Q14126	DSG2	desmoglein 2 [Source:HGNC Symbol;Acc:HGNC:3049]	0.399378	5.03607	0.0880702	0.159909
P78371	CCT2	chaperonin containing TCP1 subunit 2 [Source:HGNC Symbol;Acc:HGNC:1615]	0.691488	10.3926	0.0879375	0.15985
Q9BW92	TARS2	threonyl-tRNA synthetase 2, mitochondrial [Source:HGNC Symbol;Acc:HGNC:30740]	0.914437	7.6908	0.0876721	0.159549
Q9BSV6	TSEN34	tRNA splicing endonuclease subunit 34 [Source:HGNC Symbol;Acc:HGNC:15506]	0.400586	5.30522	0.0876629	0.159549
Q13200	PSMD2	proteasome 26S subunit ubiquitin receptor, non-ATPase 2 [Source:HGNC Symbol;Acc:HGNC:9559]	0.536259	9.14769	0.0875632	0.159549
P28288	ABCD3	ATP binding cassette subfamily D member 3 [Source:HGNC Symbol;Acc:HGNC:67]	0.758478	4.87691	0.087206	0.159246
Q9Y2L1	DIS3	DIS3 homolog, exosome endoribonuclease and 3'-5' exoribonuclease [Source:HGNC Symbol;Acc:HGNC:20604]	1.12561	7.29991	0.086944	0.158949
Q9UI95	MAD2L2	mitotic arrest deficient 2 like 2 [Source:HGNC Symbol;Acc:HGNC:6764]	0.493403	6.02249	0.0867903	0.15885
P23588	EIF4B	eukaryotic translation initiation factor 4B [Source:HGNC Symbol;Acc:HGNC:3285]	-0.70378	6.16758	0.0866941	0.15885
Q9UBM7	DHCR7	7-dehydrocholesterol reductase [Source:HGNC Symbol;Acc:HGNC:2860]	-0.560966	8.33894	0.0852496	0.156389
Q96AV8	E2F7	E2F transcription factor 7 [Source:HGNC Symbol;Acc:HGNC:23820]	0.726437	6.07029	0.0851776	0.156389
P61981	YWHAG	tyrosine 3-monooxygenase/tryptophan 5-monooxygenase activation protein gamma [Source:HGNC Symbol;Acc:HGNC:12852]	0.840891	8.08746	0.0850496	0.156382
Q15018	ABRAXAS2	abraxas 2, BRISC complex subunit [Source:HGNC Symbol;Acc:HGNC:28975]	0.715885	6.8326	0.0846637	0.155852
Q9BPX3	NCAPG	non-SMC condensin I complex subunit G [Source:HGNC Symbol;Acc:HGNC:24304]	0.600016	8.31888	0.084305	0.15537
Q8NBN3	TMEM87A	transmembrane protein 87A [Source:HGNC Symbol;Acc:HGNC:24522]	0.545244	6.17011	0.0842002	0.155357
Q16576	RBBP7	RB binding protein 7, chromatin remodeling factor [Source:HGNC Symbol;Acc:HGNC:9890]	0.71943	4.79991	0.0841465	0.155357
Q14318	FKBP8	FKBP prolyl isomerase 8 [Source:HGNC Symbol;Acc:HGNC:3724]	0.378198	5.92743	0.084097	0.155357
O76094	SRP72	signal recognition particle 72 [Source:HGNC Symbol;Acc:HGNC:11303]	0.72939	7.49327	0.0840746	0.155357
P48444	ARCN1	archain 1 [Source:HGNC Symbol;Acc:HGNC:649]	0.586323	7.67792	0.0839969	0.155357
Q96DM3	RMC1	regulator of MON1-CCZ1 [Source:HGNC Symbol;Acc:HGNC:24326]	0.569238	6.34858	0.0839096	0.155357
Q5UIP0	RIF1	replication timing regulatory factor 1 [Source:HGNC Symbol;Acc:HGNC:23207]	1.16107	4.70966	0.083769	0.155357
Q96RQ3	MCCC1	methylcrotonyl-CoA carboxylase subunit 1 [Source:HGNC Symbol;Acc:HGNC:6936]	1.74894	5.19871	0.0829444	0.154288
Q96S59	RANBP9	RAN binding protein 9 [Source:HGNC Symbol;Acc:HGNC:13727]	0.767929	4.41227	0.0826087	0.153843
O15212	PFDN6	prefoldin subunit 6 [Source:HGNC Symbol;Acc:HGNC:4926]	1.24693	6.11052	0.0825382	0.153843
P48643	CCT5	chaperonin containing TCP1 subunit 5 [Source:HGNC Symbol;Acc:HGNC:1618]	0.654207	10.5685	0.0825002	0.153843
P16615	ATP2A2	ATPase sarcoplasmic/endoplasmic reticulum Ca2+ transporting 2 [Source:HGNC Symbol;Acc:HGNC:812]	0.7031	8.19844	0.0820098	0.153264
P21912	SDHB	succinate dehydrogenase complex iron sulfur subunit B [Source:HGNC Symbol;Acc:HGNC:10681]	-0.80888	5.66101	0.0818097	0.153069
Q8NE86	MCU	mitochondrial calcium uniporter [Source:HGNC Symbol;Acc:HGNC:23526]	0.257114	3.50305	0.081543	0.15275
P53618	COPB1	COPI coat complex subunit beta 1 [Source:HGNC Symbol;Acc:HGNC:2231]	0.613938	9.42965	0.0813449	0.152558
Q9NRW1	RAB6B	RAB6B, member RAS oncogene family [Source:HGNC Symbol;Acc:HGNC:14902]	0.83151	6.39273	0.0812631	0.152558
Q12829	RAB40B	RAB40B, member RAS oncogene family [Source:HGNC Symbol;Acc:HGNC:18284]	-0.901972	4.19822	0.0806744	0.151657
Q08380	LGALS3BP	galectin 3 binding protein [Source:HGNC Symbol;Acc:HGNC:6564]	-0.507029	5.71628	0.0802126	0.150966
O00233	PSMD9	proteasome 26S subunit, non-ATPase 9 [Source:HGNC Symbol;Acc:HGNC:9567]	0.753608	5.10839	0.0798673	0.150494
Q00688	FKBP3	FKBP prolyl isomerase 3 [Source:HGNC Symbol;Acc:HGNC:3719]	0.816191	6.98488	0.0798634	0.150494
Q96P70	IPO9	importin 9 [Source:HGNC Symbol;Acc:HGNC:19425]	0.933932	5.24259	0.0797476	0.150494
P08574	CYC1	cytochrome c1 [Source:HGNC Symbol;Acc:HGNC:2579]	-0.733883	5.57086	0.0789519	0.149298
Q5JPE7	NOMO2	NODAL modulator 2 [Source:HGNC Symbol;Acc:HGNC:22652]	-0.73646	5.79794	0.0784722	0.148567
Q63HN8	RNF213	ring finger protein 213 [Source:HGNC Symbol;Acc:HGNC:14539]	1.85347	6.18729	0.0778399	0.147544
Q15758	SLC1A5	solute carrier family 1 member 5 [Source:HGNC Symbol;Acc:HGNC:10943]	0.837275	9.78747	0.0774874	0.147051
O95292	VAPB	VAMP associated protein B and C [Source:HGNC Symbol;Acc:HGNC:12649]	0.617211	4.22167	0.0773112	0.146891
Q15208	STK38	serine/threonine kinase 38 [Source:HGNC Symbol;Acc:HGNC:17847]	-2.71207	6.28505	0.0763299	0.1452
Q6PI48	DARS2	aspartyl-tRNA synthetase 2, mitochondrial [Source:HGNC Symbol;Acc:HGNC:25538]	0.618463	6.16118	0.0761069	0.144948
Q9GZZ8	LACRT	lacritin [Source:HGNC Symbol;Acc:HGNC:16430]	0.554939	5.2786	0.0757016	0.144349
Q8NBU5	ATAD1	ATPase family AAA domain containing 1 [Source:HGNC Symbol;Acc:HGNC:25903]	-0.634534	5.38472	0.0756739	0.144349
Q9H3S7	PTPN23	protein tyrosine phosphatase non-receptor type 23 [Source:HGNC Symbol;Acc:HGNC:14406]	1.26684	5.03251	0.0754291	0.144173
Q9Y2Z4	YARS2	tyrosyl-tRNA synthetase 2 [Source:HGNC Symbol;Acc:HGNC:24249]	1.27953	4.63501	0.0752488	0.144001
O60716	CTNND1	catenin delta 1 [Source:HGNC Symbol;Acc:HGNC:2515]	1.15202	4.65271	0.0749382	0.143579
P07858	CTSB	cathepsin B [Source:HGNC Symbol;Acc:HGNC:2527]	-1.21541	4.81842	0.0745736	0.143052
Q5VV42	CDKAL1	CDK5 regulatory subunit associated protein 1 like 1 [Source:HGNC Symbol;Acc:HGNC:21050]	0.693894	6.81163	0.0727897	0.139798
Q9H9G7	AGO3	argonaute RISC catalytic component 3 [Source:HGNC Symbol;Acc:HGNC:18421]	0.824884	7.43526	0.0727159	0.139798
Q96CW5	TUBGCP3	tubulin gamma complex associated protein 3 [Source:HGNC Symbol;Acc:HGNC:18598]	2.15662	3.64953	0.071792	0.138215
Q8NBM4	UBAC2	UBA domain containing 2 [Source:HGNC Symbol;Acc:HGNC:20486]	-0.661547	4.96373	0.0716266	0.138063
P55036	PSMD4	proteasome 26S subunit ubiquitin receptor, non-ATPase 4 [Source:HGNC Symbol;Acc:HGNC:9561]	1.46902	3.85797	0.0715658	0.138063
Q9P035	HACD3	3-hydroxyacyl-CoA dehydratase 3 [Source:HGNC Symbol;Acc:HGNC:24175]	0.698128	6.57449	0.0714899	0.138063
Q9NUQ2	AGPAT5	1-acylglycerol-3-phosphate O-acyltransferase 5 [Source:HGNC Symbol;Acc:HGNC:20886]	-0.509488	3.94406	0.0712762	0.137887
O15131	KPNA5	karyopherin subunit alpha 5 [Source:HGNC Symbol;Acc:HGNC:6398]	1.19122	5.09759	0.0708746	0.137276
Q96D53	COQ8B	coenzyme Q8B [Source:HGNC Symbol;Acc:HGNC:19041]	0.389186	5.71267	0.0708261	0.137276
Q969N2	PIGT	phosphatidylinositol glycan anchor biosynthesis class T [Source:HGNC Symbol;Acc:HGNC:14938]	-0.680712	5.69235	0.0707273	0.137276
P48739	PITPNB	phosphatidylinositol transfer protein beta [Source:HGNC Symbol;Acc:HGNC:9002]	0.962124	6.12716	0.0706271	0.137276
Q96JG6	VPS50	VPS50 subunit of EARP/GARPII complex [Source:HGNC Symbol;Acc:HGNC:25956]	1.24033	4.20391	0.0704327	0.137086
P25789	PSMA4	proteasome 20S subunit alpha 4 [Source:HGNC Symbol;Acc:HGNC:9533]	0.644591	7.45267	0.0703988	0.137086
Q9NRZ9	HELLS	helicase, lymphoid specific [Source:HGNC Symbol;Acc:HGNC:4861]	0.919196	6.39514	0.0703295	0.137086
Q9UNF1	MAGED2	MAGE family member D2 [Source:HGNC Symbol;Acc:HGNC:16353]	0.792301	8.78948	0.0700932	0.136926
P40227	CCT6A	chaperonin containing TCP1 subunit 6A [Source:HGNC Symbol;Acc:HGNC:1620]	0.670858	10.9989	0.0700034	0.136918
Q96F07	CYFIP2	cytoplasmic FMR1 interacting protein 2 [Source:HGNC Symbol;Acc:HGNC:13760]	1.22634	5.11998	0.0695695	0.136237
Q8N8S7	ENAH	ENAH actin regulator [Source:HGNC Symbol;Acc:HGNC:18271]	1.19	3.90313	0.0694512	0.136172
Q01813	PFKP	phosphofructokinase, platelet [Source:HGNC Symbol;Acc:HGNC:8878]	-0.740459	10.1757	0.0690621	0.135576
Q5JVF3	PCID2	PCI domain containing 2 [Source:HGNC Symbol;Acc:HGNC:25653]	-0.809884	6.95272	0.0688011	0.13523
P33176	KIF5B	kinesin family member 5B [Source:HGNC Symbol;Acc:HGNC:6324]	0.794398	8.68496	0.0683677	0.134544
Q9BU61	NDUFAF3	NADH:ubiquinone oxidoreductase complex assembly factor 3 [Source:HGNC Symbol;Acc:HGNC:29918]	-0.789689	6.25209	0.0681163	0.134214
P50990	CCT8	chaperonin containing TCP1 subunit 8 [Source:HGNC Symbol;Acc:HGNC:1623]	0.760636	11.4855	0.0677513	0.13366
Q00839	HNRNPU	heterogeneous nuclear ribonucleoprotein U [Source:HGNC Symbol;Acc:HGNC:5048]	1.18791	9.13574	0.0670628	0.132466
P31948	STIP1	stress induced phosphoprotein 1 [Source:HGNC Symbol;Acc:HGNC:11387]	1.54374	7.88603	0.066867	0.132242
O14656	TOR1A	torsin family 1 member A [Source:HGNC Symbol;Acc:HGNC:3098]	1.23584	4.6957	0.0668001	0.132242
Q9Y3F4	STRAP	serine/threonine kinase receptor associated protein [Source:HGNC Symbol;Acc:HGNC:30796]	1.06272	7.03316	0.0667978	0.132242
Q9H1K1	ISCU	iron-sulfur cluster assembly enzyme [Source:HGNC Symbol;Acc:HGNC:29882]	-0.605365	5.18205	0.0667282	0.132242
Q96AY4	TTC28	tetratricopeptide repeat domain 28 [Source:HGNC Symbol;Acc:HGNC:29179]	1.06855	5.82769	0.0665957	0.132242
Q8NF37	LPCAT1	lysophosphatidylcholine acyltransferase 1 [Source:HGNC Symbol;Acc:HGNC:25718]	0.516034	8.52931	0.0662504	0.13184
Q9BQE3	TUBA1C	tubulin alpha 1c [Source:HGNC Symbol;Acc:HGNC:20768]	0.741235	11.0842	0.0662456	0.13184
Q9H7Z7	PTGES2	prostaglandin E synthase 2 [Source:HGNC Symbol;Acc:HGNC:17822]	-0.386813	4.71525	0.0656381	0.130948
Q9BQ95	ECSIT	ECSIT signaling integrator [Source:HGNC Symbol;Acc:HGNC:29548]	-0.362333	5.25285	0.0647228	0.129284
P31942	HNRNPH3	heterogeneous nuclear ribonucleoprotein H3 [Source:HGNC Symbol;Acc:HGNC:5043]	-0.612142	6.70995	0.064516	0.129032
Q9Y399	MRPS2	mitochondrial ribosomal protein S2 [Source:HGNC Symbol;Acc:HGNC:14495]	0.621503	7.36604	0.0644948	0.129032
O43264	ZW10	zw10 kinetochore protein [Source:HGNC Symbol;Acc:HGNC:13194]	0.68168	6.81902	0.0641423	0.128607
Q16537	PPP2R5E	protein phosphatase 2 regulatory subunit B'epsilon [Source:HGNC Symbol;Acc:HGNC:9313]	0.603237	5.09883	0.0641166	0.128607
O95218	ZRANB2	zinc finger RANBP2-type containing 2 [Source:HGNC Symbol;Acc:HGNC:13058]	0.643938	4.36839	0.0640373	0.128607
Q99623	PHB2	prohibitin 2 [Source:HGNC Symbol;Acc:HGNC:30306]	-0.611919	8.31536	0.0639911	0.128607
Q9UIA9	XPO7	exportin 7 [Source:HGNC Symbol;Acc:HGNC:14108]	0.476429	8.86011	0.0636837	0.128332
O75146	HIP1R	huntingtin interacting protein 1 related [Source:HGNC Symbol;Acc:HGNC:18415]	0.758253	4.54915	0.0629074	0.126928
Q9HAD4	WDR41	WD repeat domain 41 [Source:HGNC Symbol;Acc:HGNC:25601]	0.873478	5.73992	0.0627111	0.126692
P43243	MATR3	matrin 3 [Source:HGNC Symbol;Acc:HGNC:6912]	1.69688	5.56189	0.0626037	0.126636
O43795	MYO1B	myosin IB [Source:HGNC Symbol;Acc:HGNC:7596]	1.81341	8.48572	0.0623656	0.126314
Q6Y1H2	HACD2	3-hydroxyacyl-CoA dehydratase 2 [Source:HGNC Symbol;Acc:HGNC:9640]	-0.685723	3.31327	0.0622101	0.126159
P50748	KNTC1	kinetochore associated 1 [Source:HGNC Symbol;Acc:HGNC:17255]	0.52082	7.66387	0.061862	0.125613
P04844	RPN2	ribophorin II [Source:HGNC Symbol;Acc:HGNC:10382]	-0.464901	8.3884	0.0617557	0.125557
Q9UQN3	CHMP2B	charged multivesicular body protein 2B [Source:HGNC Symbol;Acc:HGNC:24537]	1.05248	6.08554	0.0617406	0.125557
Q15645	TRIP13	thyroid hormone receptor interactor 13 [Source:HGNC Symbol;Acc:HGNC:12307]	0.511329	7.8154	0.0609619	0.12426
Q7L0Y3	TRMT10C	tRNA methyltransferase 10C, mitochondrial RNase P subunit [Source:HGNC Symbol;Acc:HGNC:26022]	1.00472	6.75857	0.0608447	0.124179
O00571	DDX3X	DEAD-box helicase 3 X-linked [Source:HGNC Symbol;Acc:HGNC:2745]	1.64699	7.32031	0.0607068	0.124056
Q9NZT2	OGFR	opioid growth factor receptor [Source:HGNC Symbol;Acc:HGNC:15768]	1.71263	4.40638	0.0599279	0.122622
P14635	CCNB1	cyclin B1 [Source:HGNC Symbol;Acc:HGNC:1579]	0.83325	4.20141	0.0598683	0.122622
P45880	VDAC2	voltage dependent anion channel 2 [Source:HGNC Symbol;Acc:HGNC:12672]	-1.26929	6.60654	0.0595946	0.122253
P25685	DNAJB1	DnaJ heat shock protein family (Hsp40) member B1 [Source:HGNC Symbol;Acc:HGNC:5270]	0.911518	5.65166	0.0593007	0.121807
Q15029	EFTUD2	elongation factor Tu GTP binding domain containing 2 [Source:HGNC Symbol;Acc:HGNC:30858]	0.921903	6.53594	0.0591254	0.121603
Q16186	ADRM1	ADRM1 26S proteasome ubiquitin receptor [Source:HGNC Symbol;Acc:HGNC:15759]	0.750489	7.42666	0.0590821	0.121603
P28066	PSMA5	proteasome 20S subunit alpha 5 [Source:HGNC Symbol;Acc:HGNC:9534]	1.15135	5.83239	0.0590221	0.121603
P21397	MAOA	monoamine oxidase A [Source:HGNC Symbol;Acc:HGNC:6833]	-0.852337	4.29688	0.0590161	0.121603
P34932	HSPA4	heat shock protein family A (Hsp70) member 4 [Source:HGNC Symbol;Acc:HGNC:5237]	0.798018	9.42732	0.0589258	0.121603
P38606	ATP6V1A	ATPase H+ transporting V1 subunit A [Source:HGNC Symbol;Acc:HGNC:851]	0.852397	6.60407	0.0589228	0.121603
P49770	EIF2B2	eukaryotic translation initiation factor 2B subunit beta [Source:HGNC Symbol;Acc:HGNC:3258]	1.31032	4.77606	0.058024	0.120268
Q9HD42	CHMP1A	charged multivesicular body protein 1A [Source:HGNC Symbol;Acc:HGNC:8740]	1.20998	6.83916	0.0577461	0.119848
Q15436	SEC23A	SEC23 homolog A, COPII coat complex component [Source:HGNC Symbol;Acc:HGNC:10701]	1.17718	5.59249	0.0574522	0.119393
Q9H2M9	RAB3GAP2	RAB3 GTPase activating non-catalytic protein subunit 2 [Source:HGNC Symbol;Acc:HGNC:17168]	0.550618	5.88338	0.0574099	0.119393
Q5T8D3	ACBD5	acyl-CoA binding domain containing 5 [Source:HGNC Symbol;Acc:HGNC:23338]	-2.05491	1.65819	0.0572945	0.119376
P42704	LRPPRC	leucine rich pentatricopeptide repeat containing [Source:HGNC Symbol;Acc:HGNC:15714]	1.02537	9.29324	0.056222	0.117295
P51572	BCAP31	B cell receptor associated protein 31 [Source:HGNC Symbol;Acc:HGNC:16695]	-0.344248	6.32451	0.0558289	0.116627
Q9UBL3	ASH2L	ASH2 like, histone lysine methyltransferase complex subunit [Source:HGNC Symbol;Acc:HGNC:744]	0.648747	4.7424	0.0556923	0.116494
Q6IS14	EIF5AL1	eukaryotic translation initiation factor 5A like 1 [Source:HGNC Symbol;Acc:HGNC:17419]	-0.87986	8.48141	0.0552417	0.115703
P61163	ACTR1A	actin related protein 1A [Source:HGNC Symbol;Acc:HGNC:167]	1.59888	4.62641	0.0552213	0.115703
P09669	COX6C	cytochrome c oxidase subunit 6C [Source:HGNC Symbol;Acc:HGNC:2285]	0.689639	4.78734	0.0549478	0.11539
Q9P289	STK26	serine/threonine kinase 26 [Source:HGNC Symbol;Acc:HGNC:18174]	0.655542	6.02235	0.054891	0.11539
P22415	USF1	upstream transcription factor 1 [Source:HGNC Symbol;Acc:HGNC:12593]	-1.16334	3.99853	0.0548647	0.11539
Q7Z4H7	HAUS6	HAUS augmin like complex subunit 6 [Source:HGNC Symbol;Acc:HGNC:25948]	1.31258	4.35543	0.0547965	0.11539
Q16531	DDB1	damage specific DNA binding protein 1 [Source:HGNC Symbol;Acc:HGNC:2717]	0.66192	9.69927	0.0545713	0.115206
O95168	NDUFB4	NADH:ubiquinone oxidoreductase subunit B4 [Source:HGNC Symbol;Acc:HGNC:7699]	-2.04471	2.68782	0.0545426	0.115206
Q15042	RAB3GAP1	RAB3 GTPase activating protein catalytic subunit 1 [Source:HGNC Symbol;Acc:HGNC:17063]	0.821179	6.21321	0.0543884	0.115124
O75419	CDC45	cell division cycle 45 [Source:HGNC Symbol;Acc:HGNC:1739]	-0.516834	4.87693	0.0542662	0.115018
Q9HAV4	XPO5	exportin 5 [Source:HGNC Symbol;Acc:HGNC:17675]	0.595115	7.6627	0.054258	0.115018
Q9NZT1	CALML5	calmodulin like 5 [Source:HGNC Symbol;Acc:HGNC:18180]	1.831	3.72599	0.0537949	0.114323
Q14839	CHD4	chromodomain helicase DNA binding protein 4 [Source:HGNC Symbol;Acc:HGNC:1919]	1.4271	3.75778	0.0532336	0.113281
B9A064	IGLL5	immunoglobulin lambda like polypeptide 5 [Source:HGNC Symbol;Acc:HGNC:38476]	-0.328037	4.47221	0.0531576	0.11327
Q9BSJ2	TUBGCP2	tubulin gamma complex associated protein 2 [Source:HGNC Symbol;Acc:HGNC:18599]	1.72964	7.22489	0.0529252	0.112926
Q8NB90	AFG2A	AFG2 AAA ATPase homolog A [Source:HGNC Symbol;Acc:HGNC:18119]	1.67281	4.64466	0.0526503	0.11249
Q9P0L0	VAPA	VAMP associated protein A [Source:HGNC Symbol;Acc:HGNC:12648]	1.27892	6.33956	0.0523175	0.111929
Q9NTJ3	SMC4	structural maintenance of chromosomes 4 [Source:HGNC Symbol;Acc:HGNC:14013]	0.99576	9.0733	0.0514241	0.110165
P50570	DNM2	dynamin 2 [Source:HGNC Symbol;Acc:HGNC:2974]	1.20921	5.20788	0.0505714	0.108484
Q86UK7	NA	NA	0.692824	6.55926	0.0504046	0.108272
Q9UBN7	HDAC6	histone deacetylase 6 [Source:HGNC Symbol;Acc:HGNC:14064]	1.35762	6.41417	0.05017	0.107913
P11441	UBL4A	ubiquitin like 4A [Source:HGNC Symbol;Acc:HGNC:12505]	0.435126	7.06485	0.0501042	0.107913
P24941	CDK2	cyclin dependent kinase 2 [Source:HGNC Symbol;Acc:HGNC:1771]	-0.416252	7.06997	0.0499348	0.107697
Q9Y6C9	MTCH2	mitochondrial carrier 2 [Source:HGNC Symbol;Acc:HGNC:17587]	-1.86707	5.32472	0.0497374	0.107417
Q9NR09	BIRC6	baculoviral IAP repeat containing 6 [Source:HGNC Symbol;Acc:HGNC:13516]	1.06031	4.33804	0.0489045	0.105761
O43747	AP1G1	adaptor related protein complex 1 subunit gamma 1 [Source:HGNC Symbol;Acc:HGNC:555]	0.958715	7.16662	0.0484523	0.104925
P82914	MRPS15	mitochondrial ribosomal protein S15 [Source:HGNC Symbol;Acc:HGNC:14504]	0.967679	4.21058	0.0480762	0.104252
Q99729	HNRNPAB	heterogeneous nuclear ribonucleoprotein A/B [Source:HGNC Symbol;Acc:HGNC:5034]	2.28796	5.72647	0.0473392	0.102794
Q8IYB3	SRRM1	serine and arginine repetitive matrix 1 [Source:HGNC Symbol;Acc:HGNC:16638]	2.32144	2.85155	0.0472672	0.102777
Q9BVA1	TUBB2B	tubulin beta 2B class IIb [Source:HGNC Symbol;Acc:HGNC:30829]	0.635764	7.19913	0.0471634	0.102691
O60763	USO1	USO1 vesicle transport factor [Source:HGNC Symbol;Acc:HGNC:30904]	0.993761	6.38112	0.0468689	0.102189
Q9BXJ9	NAA15	N-alpha-acetyltransferase 15, NatA auxiliary subunit [Source:HGNC Symbol;Acc:HGNC:30782]	1.08014	4.29149	0.0468417	0.102189
Q96T76	MMS19	MMS19 homolog, cytosolic iron-sulfur assembly component [Source:HGNC Symbol;Acc:HGNC:13824]	0.652401	11.5287	0.0468034	0.102189
P10909	CLU	clusterin [Source:HGNC Symbol;Acc:HGNC:2095]	0.82445	5.60759	0.0467865	0.102189
Q15185	PTGES3	prostaglandin E synthase 3 [Source:HGNC Symbol;Acc:HGNC:16049]	-1.2549	6.96804	0.0464848	0.101909
P51659	HSD17B4	hydroxysteroid 17-beta dehydrogenase 4 [Source:HGNC Symbol;Acc:HGNC:5213]	-0.455501	7.56428	0.0464299	0.101909
Q9Y3A3	MOB4	MOB family member 4, phocein [Source:HGNC Symbol;Acc:HGNC:17261]	0.713071	4.36398	0.0460309	0.101192
Q9UKF6	CPSF3	cleavage and polyadenylation specific factor 3 [Source:HGNC Symbol;Acc:HGNC:2326]	0.89161	3.94813	0.0459905	0.101192
Q96ER9	CCDC51	coiled-coil domain containing 51 [Source:HGNC Symbol;Acc:HGNC:25714]	0.853757	4.867	0.0458653	0.101106
P62820	RAB1A	RAB1A, member RAS oncogene family [Source:HGNC Symbol;Acc:HGNC:9758]	0.979199	6.99494	0.0455637	0.10058
O00232	PSMD12	proteasome 26S subunit, non-ATPase 12 [Source:HGNC Symbol;Acc:HGNC:9557]	0.752804	7.49542	0.0454525	0.100474
Q8N5D0	WDTC1	WD and tetratricopeptide repeats 1 [Source:HGNC Symbol;Acc:HGNC:29175]	1.25217	5.56329	0.0454018	0.100474
Q8N5C8	TAB3	TGF-beta activated kinase 1 (MAP3K7) binding protein 3 [Source:HGNC Symbol;Acc:HGNC:30681]	1.22799	3.47082	0.0453888	0.100474
P58107	EPPK1	epiplakin 1 [Source:HGNC Symbol;Acc:HGNC:15577]	-1.09193	7.55961	0.0453005	0.100474
P60468	SEC61B	SEC61 translocon subunit beta [Source:HGNC Symbol;Acc:HGNC:16993]	-0.624928	6.04119	0.0452029	0.100474
P61224	RAP1B	RAP1B, member of RAS oncogene family [Source:HGNC Symbol;Acc:HGNC:9857]	1.24893	7.42126	0.0446852	0.0994666
P28074	PSMB5	proteasome 20S subunit beta 5 [Source:HGNC Symbol;Acc:HGNC:9542]	1.1222	7.06572	0.0444992	0.099191
P51991	HNRNPA3	heterogeneous nuclear ribonucleoprotein A3 [Source:HGNC Symbol;Acc:HGNC:24941]	2.25771	3.24291	0.0442998	0.0988845
P37268	FDFT1	farnesyl-diphosphate farnesyltransferase 1 [Source:HGNC Symbol;Acc:HGNC:3629]	-0.487412	6.03218	0.0442915	0.0988845
P11021	HSPA5	heat shock protein family A (Hsp70) member 5 [Source:HGNC Symbol;Acc:HGNC:5238]	-0.69206	12.2945	0.0442864	0.0988845
P08133	ANXA6	annexin A6 [Source:HGNC Symbol;Acc:HGNC:544]	2.92138	3.67984	0.0437406	0.0980478
Q9UDR5	AASS	aminoadipate-semialdehyde synthase [Source:HGNC Symbol;Acc:HGNC:17366]	0.804083	6.54291	0.0436254	0.097927
P12236	SLC25A6	solute carrier family 25 member 6 [Source:HGNC Symbol;Acc:HGNC:10992]	-0.978109	5.97709	0.0435225	0.0978337
Q96CS3	FAF2	Fas associated factor family member 2 [Source:HGNC Symbol;Acc:HGNC:24666]	0.764341	6.35717	0.043045	0.0968969
P42167	TMPO	thymopoietin [Source:HGNC Symbol;Acc:HGNC:11875]	-0.619321	4.49498	0.0427767	0.0964288
Q9Y485	DMXL1	Dmx like 1 [Source:HGNC Symbol;Acc:HGNC:2937]	1.33083	5.6304	0.0427376	0.0964288
Q8TCJ2	STT3B	STT3 oligosaccharyltransferase complex catalytic subunit B [Source:HGNC Symbol;Acc:HGNC:30611]	1.19393	5.98778	0.0425798	0.0962569
P46976	GYG1	glycogenin 1 [Source:HGNC Symbol;Acc:HGNC:4699]	0.560925	6.16749	0.0423696	0.0959177
Q9Y2A7	NCKAP1	NCK associated protein 1 [Source:HGNC Symbol;Acc:HGNC:7666]	0.286098	5.62232	0.0422824	0.0958562
O60566	BUB1B	BUB1 mitotic checkpoint serine/threonine kinase B [Source:HGNC Symbol;Acc:HGNC:1149]	1.86174	4.32495	0.0421353	0.0956586
P61326	MAGOH	mago homolog, exon junction complex subunit [Source:HGNC Symbol;Acc:HGNC:6815]	1.55123	5.51398	0.0419312	0.0953307
P30566	ADSL	adenylosuccinate lyase [Source:HGNC Symbol;Acc:HGNC:291]	-1.72588	6.30914	0.0415008	0.0944868
O94826	TOMM70	translocase of outer mitochondrial membrane 70 [Source:HGNC Symbol;Acc:HGNC:11985]	-0.706339	6.2774	0.0413667	0.0943162
P01857	IGHG1	immunoglobulin heavy constant gamma 1 (G1m marker) [Source:HGNC Symbol;Acc:HGNC:5525]	-0.158042	8.74795	0.041011	0.0936388
P25787	PSMA2	proteasome 20S subunit alpha 2 [Source:HGNC Symbol;Acc:HGNC:9531]	0.852301	7.14019	0.0407832	0.093252
Q9H267	VPS33B	VPS33B late endosome and lysosome associated [Source:HGNC Symbol;Acc:HGNC:12712]	1.23809	4.93124	0.0407452	0.093252
Q9HC21	SLC25A19	solute carrier family 25 member 19 [Source:HGNC Symbol;Acc:HGNC:14409]	-0.794032	5.40601	0.0406286	0.0931655
Q9UKD2	MRTO4	MRT4 homolog, ribosome maturation factor [Source:HGNC Symbol;Acc:HGNC:18477]	1.3168	4.54533	0.0405847	0.0931655
P62829	RPL23	ribosomal protein L23 [Source:HGNC Symbol;Acc:HGNC:10316]	2.41482	9.4838	0.040289	0.0926531
Q86SE5	RALYL	RALY RNA binding protein like [Source:HGNC Symbol;Acc:HGNC:27036]	2.54794	3.64608	0.0402747	0.0926531
P61019	RAB2A	RAB2A, member RAS oncogene family [Source:HGNC Symbol;Acc:HGNC:9763]	0.91931	7.05605	0.040231	0.0926531
Q9ULE6	PALD1	phosphatase domain containing paladin 1 [Source:HGNC Symbol;Acc:HGNC:23530]	0.602648	4.54281	0.0401605	0.0926531
Q9C0B7	TANGO6	transport and golgi organization 6 homolog [Source:HGNC Symbol;Acc:HGNC:25749]	0.780512	4.93443	0.0399495	0.0924049
Q9NVA2	SEPTIN11	septin 11 [Source:HGNC Symbol;Acc:HGNC:25589]	0.930208	5.99778	0.0398417	0.0922892
P07355	ANXA2	annexin A2 [Source:HGNC Symbol;Acc:HGNC:537]	2.53972	8.27826	0.0395369	0.0917164
P06400	RB1	RB transcriptional corepressor 1 [Source:HGNC Symbol;Acc:HGNC:9884]	-0.738491	6.66536	0.039523	0.0917164
Q15717	ELAVL1	ELAV like RNA binding protein 1 [Source:HGNC Symbol;Acc:HGNC:3312]	2.97243	4.17212	0.0394618	0.0917164
Q9BU23	LMF2	lipase maturation factor 2 [Source:HGNC Symbol;Acc:HGNC:25096]	0.590063	5.51109	0.0392923	0.0915482
A0FGR8	ESYT2	extended synaptotagmin 2 [Source:HGNC Symbol;Acc:HGNC:22211]	0.821422	6.021	0.0389278	0.0908315
Q9UBC9	SPRR3	small proline rich protein 3 [Source:HGNC Symbol;Acc:HGNC:11268]	1.75326	4.67039	0.0388925	0.0908315
Q9H5X1	CIAO2A	cytosolic iron-sulfur assembly component 2A [Source:HGNC Symbol;Acc:HGNC:26235]	-0.69353	6.66218	0.0383515	0.0897493
Q13123	IK	IK cytokine [Source:HGNC Symbol;Acc:HGNC:5958]	1.59484	2.90164	0.0383097	0.0897493
Q92974	ARHGEF2	Rho/Rac guanine nucleotide exchange factor 2 [Source:HGNC Symbol;Acc:HGNC:682]	1.50928	5.22354	0.0381479	0.0895354
P42166	TMPO	thymopoietin [Source:HGNC Symbol;Acc:HGNC:11875]	1.29363	3.33008	0.0380659	0.0894744
P07919	UQCRH	ubiquinol-cytochrome c reductase hinge protein [Source:HGNC Symbol;Acc:HGNC:12590]	-0.796409	6.47833	0.0372442	0.0876722
P06737	PYGL	glycogen phosphorylase L [Source:HGNC Symbol;Acc:HGNC:9725]	0.494774	5.81275	0.0372329	0.0876722
P49721	PSMB2	proteasome 20S subunit beta 2 [Source:HGNC Symbol;Acc:HGNC:9539]	0.774116	7.71922	0.0372287	0.0876722
Q99733	NAP1L4	nucleosome assembly protein 1 like 4 [Source:HGNC Symbol;Acc:HGNC:7640]	0.74914	6.87254	0.03716	0.0876722
Q9BXP5	SRRT	serrate, RNA effector molecule [Source:HGNC Symbol;Acc:HGNC:24101]	1.15372	2.03339	0.0370601	0.0876722
O75911	DHRS3	dehydrogenase/reductase 3 [Source:HGNC Symbol;Acc:HGNC:17693]	0.705127	4.78411	0.0370535	0.0876722
Q7Z406	MYH14	myosin heavy chain 14 [Source:HGNC Symbol;Acc:HGNC:23212]	3.17665	8.54119	0.0366317	0.0870004
Q9UMS4	PRPF19	pre-mRNA processing factor 19 [Source:HGNC Symbol;Acc:HGNC:17896]	1.80285	5.87318	0.0359481	0.0855039
Q9UJ68	MSRA	methionine sulfoxide reductase A [Source:HGNC Symbol;Acc:HGNC:7377]	-0.418965	4.70425	0.0359389	0.0855039
O95831	AIFM1	apoptosis inducing factor mitochondria associated 1 [Source:HGNC Symbol;Acc:HGNC:8768]	0.964199	8.81218	0.0357643	0.0853211
P40939	HADHA	hydroxyacyl-CoA dehydrogenase trifunctional multienzyme complex subunit alpha [Source:HGNC Symbol;Acc:HGNC:4801]	0.846166	7.74184	0.0356948	0.0852827
Q16181	SEPTIN7	septin 7 [Source:HGNC Symbol;Acc:HGNC:1717]	1.15226	4.12261	0.0355719	0.0851166
Q99460	PSMD1	proteasome 26S subunit, non-ATPase 1 [Source:HGNC Symbol;Acc:HGNC:9554]	0.767304	8.92866	0.0355685	0.0851166
P52701	MSH6	mutS homolog 6 [Source:HGNC Symbol;Acc:HGNC:7329]	2.34889	9.65868	0.0355163	0.0851166
Q9BYE9	CDHR2	cadherin related family member 2 [Source:HGNC Symbol;Acc:HGNC:18231]	-0.590772	9.84969	0.0354535	0.0851166
P61026	RAB10	RAB10, member RAS oncogene family [Source:HGNC Symbol;Acc:HGNC:9759]	0.806976	5.18447	0.035356	0.0851104
O94905	ERLIN2	ER lipid raft associated 2 [Source:HGNC Symbol;Acc:HGNC:1356]	1.48641	4.88387	0.0352763	0.0850468
Q9H3G5	CPVL	carboxypeptidase vitellogenic like [Source:HGNC Symbol;Acc:HGNC:14399]	1.5463	8.41582	0.0352372	0.0850468
P49593	PPM1F	protein phosphatase, Mg2+/Mn2+ dependent 1F [Source:HGNC Symbol;Acc:HGNC:19388]	-1.15665	4.54343	0.0351537	0.0850079
Q7Z7E8	UBE2Q1	ubiquitin conjugating enzyme E2 Q1 [Source:HGNC Symbol;Acc:HGNC:15698]	0.778412	5.71722	0.0345166	0.0835942
A0MZ66	SHTN1	shootin 1 [Source:HGNC Symbol;Acc:HGNC:29319]	1.04521	4.88817	0.0342797	0.0831464
Q5JTV8	TOR1AIP1	torsin 1A interacting protein 1 [Source:HGNC Symbol;Acc:HGNC:29456]	-0.46826	5.86235	0.0341467	0.0829499
Q9UGP8	SEC63	SEC63 homolog, protein translocation regulator [Source:HGNC Symbol;Acc:HGNC:21082]	1.34627	6.19361	0.0341195	0.0829499
O95864	FADS2	fatty acid desaturase 2 [Source:HGNC Symbol;Acc:HGNC:3575]	-0.84412	5.89151	0.0341082	0.0829499
Q9Y3I0	RTCB	RNA 2',3'-cyclic phosphate and 5'-OH ligase [Source:HGNC Symbol;Acc:HGNC:26935]	1.33978	6.68145	0.0339835	0.0829323
O00231	PSMD11	proteasome 26S subunit, non-ATPase 11 [Source:HGNC Symbol;Acc:HGNC:9556]	1.01818	8.88449	0.0339176	0.0828982
P23284	PPIB	peptidylprolyl isomerase B [Source:HGNC Symbol;Acc:HGNC:9255]	-0.586877	9.8282	0.0336206	0.0822983
O95347	SMC2	structural maintenance of chromosomes 2 [Source:HGNC Symbol;Acc:HGNC:14011]	1.1436	9.51277	0.0333337	0.0817213
Q15233	NONO	non-POU domain containing octamer binding [Source:HGNC Symbol;Acc:HGNC:7871]	2.48332	4.30279	0.0328704	0.0807096
Q9UL18	AGO1	argonaute RISC component 1 [Source:HGNC Symbol;Acc:HGNC:3262]	0.545075	9.48765	0.0328203	0.0807096
Q86X55	CARM1	coactivator associated arginine methyltransferase 1 [Source:HGNC Symbol;Acc:HGNC:23393]	1.03148	6.84085	0.0326672	0.0804581
Q99567	NUP88	nucleoporin 88 [Source:HGNC Symbol;Acc:HGNC:8067]	0.922607	6.57941	0.0326139	0.0804509
P38919	EIF4A3	eukaryotic translation initiation factor 4A3 [Source:HGNC Symbol;Acc:HGNC:18683]	1.69301	5.67926	0.0325311	0.0803709
Q6IA86	ELP2	elongator acetyltransferase complex subunit 2 [Source:HGNC Symbol;Acc:HGNC:18248]	0.720372	5.07875	0.0322379	0.0797701
Q96C36	PYCR2	pyrroline-5-carboxylate reductase 2 [Source:HGNC Symbol;Acc:HGNC:30262]	1.08325	6.92323	0.0314751	0.0780035
Q9UBD5	ORC3	origin recognition complex subunit 3 [Source:HGNC Symbol;Acc:HGNC:8489]	0.743542	5.03854	0.0314571	0.0780035
P00367	GLUD1	glutamate dehydrogenase 1 [Source:HGNC Symbol;Acc:HGNC:4335]	1.01916	7.58043	0.0314339	0.0780035
P23246	SFPQ	splicing factor proline and glutamine rich [Source:HGNC Symbol;Acc:HGNC:10774]	2.84965	4.92956	0.0311972	0.0776766
P54886	ALDH18A1	aldehyde dehydrogenase 18 family member A1 [Source:HGNC Symbol;Acc:HGNC:9722]	1.2984	7.82001	0.031189	0.0776766
Q07955	SRSF1	serine and arginine rich splicing factor 1 [Source:HGNC Symbol;Acc:HGNC:10780]	1.46838	4.33925	0.031102	0.0776766
O14737	PDCD5	programmed cell death 5 [Source:HGNC Symbol;Acc:HGNC:8764]	-0.747458	5.60045	0.0310502	0.0776741
P42574	CASP3	caspase 3 [Source:HGNC Symbol;Acc:HGNC:1504]	0.945858	5.13729	0.0310269	0.0776741
Q7KZF4	SND1	staphylococcal nuclease and tudor domain containing 1 [Source:HGNC Symbol;Acc:HGNC:30646]	1.55324	7.82777	0.0309684	0.0776741
Q16851	UGP2	UDP-glucose pyrophosphorylase 2 [Source:HGNC Symbol;Acc:HGNC:12527]	1.11849	6.25068	0.0309369	0.0776741
Q9Y2T2	AP3M1	adaptor related protein complex 3 subunit mu 1 [Source:HGNC Symbol;Acc:HGNC:569]	0.941089	6.69221	0.0308513	0.0776636
P11802	CDK4	cyclin dependent kinase 4 [Source:HGNC Symbol;Acc:HGNC:1773]	-0.99756	6.14501	0.0308045	0.0776636
Q15366	PCBP2	poly(rC) binding protein 2 [Source:HGNC Symbol;Acc:HGNC:8648]	0.933716	6.62749	0.0305383	0.0771188
Q96EY1	DNAJA3	DnaJ heat shock protein family (Hsp40) member A3 [Source:HGNC Symbol;Acc:HGNC:11808]	1.89087	5.40032	0.0304147	0.0769285
Q14157	UBAP2L	ubiquitin associated protein 2 like [Source:HGNC Symbol;Acc:HGNC:29877]	1.58956	4.76147	0.0301521	0.0763854
P78527	PRKDC	protein kinase, DNA-activated, catalytic subunit [Source:HGNC Symbol;Acc:HGNC:9413]	1.87653	10.0122	0.0301481	0.0763854
Q13617	CUL2	cullin 2 [Source:HGNC Symbol;Acc:HGNC:2552]	-0.659379	6.86802	0.0300391	0.0763414
Q8WUM0	NUP133	nucleoporin 133 [Source:HGNC Symbol;Acc:HGNC:18016]	-0.70131	4.88483	0.0298272	0.0759237
Q96KA5	CLPTM1L	CLPTM1 like [Source:HGNC Symbol;Acc:HGNC:24308]	-0.795819	5.96184	0.0298165	0.0759237
Q13765	NACA	nascent polypeptide associated complex subunit alpha [Source:HGNC Symbol;Acc:HGNC:7629]	1.2706	6.63197	0.0297909	0.0759237
Q9UHB9	SRP68	signal recognition particle 68 [Source:HGNC Symbol;Acc:HGNC:11302]	1.17585	5.13747	0.0297539	0.0759237
Q53HC9	EIPR1	EARP complex and GARP complex interacting protein 1 [Source:HGNC Symbol;Acc:HGNC:12383]	1.21009	4.66828	0.0296746	0.0759237
Q9UNL2	SSR3	signal sequence receptor subunit 3 [Source:HGNC Symbol;Acc:HGNC:11325]	-0.666262	6.85179	0.0296699	0.0759237
Q08170	SRSF4	serine and arginine rich splicing factor 4 [Source:HGNC Symbol;Acc:HGNC:10786]	3.28207	4.92628	0.0295044	0.0758279
P63165	SUMO1	small ubiquitin like modifier 1 [Source:HGNC Symbol;Acc:HGNC:12502]	0.798596	5.7104	0.0291831	0.075123
P86790	CCZ1B	CCZ1 homolog B, vacuolar protein trafficking and biogenesis associated [Source:HGNC Symbol;Acc:HGNC:21717]	-0.728111	5.40485	0.0290976	0.0750239
Q10567	AP1B1	adaptor related protein complex 1 subunit beta 1 [Source:HGNC Symbol;Acc:HGNC:554]	1.39632	5.80544	0.029077	0.0750239
Q16637	SMN2	survival of motor neuron 2, centromeric [Source:HGNC Symbol;Acc:HGNC:11118]	3.16401	5.4613	0.0290618	0.0750239
Q8N4H5	TOMM5	translocase of outer mitochondrial membrane 5 [Source:HGNC Symbol;Acc:HGNC:31369]	0.364787	4.90199	0.0290565	0.0750239
P0DMV9	HSPA1B	heat shock protein family A (Hsp70) member 1B [Source:HGNC Symbol;Acc:HGNC:5233]	1.17206	12.875	0.0289989	0.0750239
Q7L2J0	MEPCE	methylphosphate capping enzyme [Source:HGNC Symbol;Acc:HGNC:20247]	-1.26509	4.60218	0.0289752	0.0750239
P47755	CAPZA2	capping actin protein of muscle Z-line subunit alpha 2 [Source:HGNC Symbol;Acc:HGNC:1490]	2.59753	6.2866	0.0288067	0.0750007
P29966	MARCKS	myristoylated alanine rich protein kinase C substrate [Source:HGNC Symbol;Acc:HGNC:6759]	-0.88538	8.01893	0.0287784	0.0750007
Q9Y5L0	TNPO3	transportin 3 [Source:HGNC Symbol;Acc:HGNC:17103]	0.847914	8.10118	0.0287751	0.0750007
Q13347	EIF3I	eukaryotic translation initiation factor 3 subunit I [Source:HGNC Symbol;Acc:HGNC:3272]	1.47379	7.09408	0.0287332	0.0750007
Q99436	PSMB7	proteasome 20S subunit beta 7 [Source:HGNC Symbol;Acc:HGNC:9544]	1.22146	7.51794	0.0286645	0.0750007
P22528	SPRR1B	small proline rich protein 1B [Source:HGNC Symbol;Acc:HGNC:11260]	1.15836	4.31356	0.0286037	0.0750007
P52732	KIF11	kinesin family member 11 [Source:HGNC Symbol;Acc:HGNC:6388]	0.943841	6.46744	0.0285327	0.0750007
P53007	SLC25A1	solute carrier family 25 member 1 [Source:HGNC Symbol;Acc:HGNC:10979]	-0.776269	7.54348	0.0284403	0.0749022
Q96EI5	TCEAL4	transcription elongation factor A like 4 [Source:HGNC Symbol;Acc:HGNC:26121]	0.736654	5.65321	0.0283624	0.0748205
O43491	EPB41L2	erythrocyte membrane protein band 4.1 like 2 [Source:HGNC Symbol;Acc:HGNC:3379]	0.846464	6.8359	0.028352	0.0748205
P61221	ABCE1	ATP binding cassette subfamily E member 1 [Source:HGNC Symbol;Acc:HGNC:69]	1.83113	6.02722	0.0281446	0.0744921
Q04917	YWHAH	tyrosine 3-monooxygenase/tryptophan 5-monooxygenase activation protein eta [Source:HGNC Symbol;Acc:HGNC:12853]	1.19357	6.09954	0.028095	0.0744844
O60610	DIAPH1	diaphanous related formin 1 [Source:HGNC Symbol;Acc:HGNC:2876]	1.11522	7.99493	0.0280763	0.0744844
O43301	HSPA12A	heat shock protein family A (Hsp70) member 12A [Source:HGNC Symbol;Acc:HGNC:19022]	1.70468	5.88467	0.028067	0.0744844
Q9H1E3	NUCKS1	nuclear casein kinase and cyclin dependent kinase substrate 1 [Source:HGNC Symbol;Acc:HGNC:29923]	-1.0588	6.33014	0.0277863	0.074035
O75489	NDUFS3	NADH:ubiquinone oxidoreductase core subunit S3 [Source:HGNC Symbol;Acc:HGNC:7710]	-0.602044	8.16684	0.0276866	0.0738927
O14818	PSMA7	proteasome 20S subunit alpha 7 [Source:HGNC Symbol;Acc:HGNC:9536]	1.18462	8.59136	0.0276625	0.0738927
Q9H6Y2	WDR55	WD repeat domain 55 [Source:HGNC Symbol;Acc:HGNC:25971]	0.821018	4.47749	0.0276009	0.0738927
Q8N9B5	JMY	junction mediating and regulatory protein, p53 cofactor [Source:HGNC Symbol;Acc:HGNC:28916]	2.32128	5.4058	0.02755	0.0738927
Q8NCM8	DYNC2H1	dynein cytoplasmic 2 heavy chain 1 [Source:HGNC Symbol;Acc:HGNC:2962]	2.40451	6.06391	0.0273366	0.0734499
Q8N1G4	LRRC47	leucine rich repeat containing 47 [Source:HGNC Symbol;Acc:HGNC:29207]	1.29386	6.77221	0.0272522	0.0733465
P0DUB6	AMY1A	amylase alpha 1A [Source:HGNC Symbol;Acc:HGNC:474]	-1.01761	4.2102	0.0265138	0.0714798
Q8WUH6	TMEM263	transmembrane protein 263 [Source:HGNC Symbol;Acc:HGNC:28281]	-0.704081	7.97469	0.0263928	0.0712741
Q9Y5Y5	PEX16	peroxisomal biogenesis factor 16 [Source:HGNC Symbol;Acc:HGNC:8857]	-2.02329	3.81452	0.0262874	0.0711097
Q9Y6N5	SQOR	sulfide quinone oxidoreductase [Source:HGNC Symbol;Acc:HGNC:20390]	1.04773	6.18083	0.0262456	0.0711097
Q9UG63	ABCF2	ATP binding cassette subfamily F member 2 [Source:HGNC Symbol;Acc:HGNC:71]	2.22139	5.9437	0.0260714	0.0707652
P53985	SLC16A1	solute carrier family 16 member 1 [Source:HGNC Symbol;Acc:HGNC:10922]	0.803632	6.90202	0.0260032	0.0707004
Q15008	PSMD6	proteasome 26S subunit, non-ATPase 6 [Source:HGNC Symbol;Acc:HGNC:9564]	0.820875	8.7166	0.0260016	0.0707004
Q16795	NDUFA9	NADH:ubiquinone oxidoreductase subunit A9 [Source:HGNC Symbol;Acc:HGNC:7693]	-0.913406	5.65663	0.0259153	0.0707004
Q9Y2R5	MRPS17	mitochondrial ribosomal protein S17 [Source:HGNC Symbol;Acc:HGNC:14047]	1.53934	5.3215	0.0258732	0.0707004
Q9Y2P8	RCL1	RNA terminal phosphate cyclase like 1 [Source:HGNC Symbol;Acc:HGNC:17687]	1.44203	4.02616	0.0254688	0.0697225
O43592	XPOT	exportin for tRNA [Source:HGNC Symbol;Acc:HGNC:12826]	1.12823	8.22979	0.0254318	0.0697225
Q13112	CHAF1B	chromatin assembly factor 1 subunit B [Source:HGNC Symbol;Acc:HGNC:1911]	-0.461761	5.60587	0.0253153	0.0695408
Q8WUA2	PPIL4	peptidylprolyl isomerase like 4 [Source:HGNC Symbol;Acc:HGNC:15702]	2.81859	4.17045	0.0252348	0.0694392
P17980	PSMC3	proteasome 26S subunit, ATPase 3 [Source:HGNC Symbol;Acc:HGNC:9549]	1.12674	7.01343	0.0252322	0.0694392
P39656	DDOST	dolichyl-diphosphooligosaccharide--protein glycosyltransferase non-catalytic subunit [Source:HGNC Symbol;Acc:HGNC:2728]	-0.801545	8.74396	0.0252308	0.0694392
P28072	PSMB6	proteasome 20S subunit beta 6 [Source:HGNC Symbol;Acc:HGNC:9543]	0.953543	6.93965	0.025158	0.0694392
O75251	NDUFS7	NADH:ubiquinone oxidoreductase core subunit S7 [Source:HGNC Symbol;Acc:HGNC:7714]	-0.641094	7.81843	0.0248862	0.0689556
Q13557	CAMK2D	calcium/calmodulin dependent protein kinase II delta [Source:HGNC Symbol;Acc:HGNC:1462]	1.33947	6.69962	0.024849	0.0689556
O95757	HSPA4L	heat shock protein family A (Hsp70) member 4 like [Source:HGNC Symbol;Acc:HGNC:17041]	1.02386	8.78908	0.0246525	0.068546
P51970	NDUFA8	NADH:ubiquinone oxidoreductase subunit A8 [Source:HGNC Symbol;Acc:HGNC:7692]	-1.37383	5.12565	0.0244955	0.0682282
Q8WXF1	PSPC1	paraspeckle component 1 [Source:HGNC Symbol;Acc:HGNC:20320]	2.4033	4.58176	0.0244118	0.0681139
P56556	NDUFA6	NADH:ubiquinone oxidoreductase subunit A6 [Source:HGNC Symbol;Acc:HGNC:7690]	-0.87613	5.57682	0.0243792	0.0681139
O75533	SF3B1	splicing factor 3b subunit 1 [Source:HGNC Symbol;Acc:HGNC:10768]	1.08877	5.02863	0.0243038	0.0680505
Q14C86	GAPVD1	GTPase activating protein and VPS9 domains 1 [Source:HGNC Symbol;Acc:HGNC:23375]	0.783797	8.04403	0.0241127	0.0676342
Q13547	HDAC1	histone deacetylase 1 [Source:HGNC Symbol;Acc:HGNC:4852]	0.74259	6.93149	0.0240518	0.0675823
Q13895	BYSL	bystin like [Source:HGNC Symbol;Acc:HGNC:1157]	0.921239	5.07572	0.0240454	0.0675823
Q07864	POLE	DNA polymerase epsilon, catalytic subunit [Source:HGNC Symbol;Acc:HGNC:9177]	1.53653	4.74826	0.0239277	0.0674709
Q6P2Q9	PRPF8	pre-mRNA processing factor 8 [Source:HGNC Symbol;Acc:HGNC:17340]	1.26809	6.83752	0.0235388	0.066492
P02786	TFRC	transferrin receptor [Source:HGNC Symbol;Acc:HGNC:11763]	1.20944	5.09042	0.0233984	0.0662126
P57678	GEMIN4	gem nuclear organelle associated protein 4 [Source:HGNC Symbol;Acc:HGNC:15717]	3.42957	3.40812	0.023291	0.0660258
Q14247	CTTN	cortactin [Source:HGNC Symbol;Acc:HGNC:3338]	1.47221	7.36095	0.0232402	0.065999
P17707	AMD1	adenosylmethionine decarboxylase 1 [Source:HGNC Symbol;Acc:HGNC:457]	0.683798	7.20068	0.0232005	0.065999
Q9Y6M1	IGF2BP2	insulin like growth factor 2 mRNA binding protein 2 [Source:HGNC Symbol;Acc:HGNC:28867]	4.63511	5.03997	0.023074	0.065761
Q07666	KHDRBS1	KH RNA binding domain containing, signal transduction associated 1 [Source:HGNC Symbol;Acc:HGNC:18116]	2.44418	5.69861	0.0229866	0.0656291
P07814	EPRS1	glutamyl-prolyl-tRNA synthetase 1 [Source:HGNC Symbol;Acc:HGNC:3418]	1.2502	6.18574	0.0228575	0.0653775
Q96RQ1	ERGIC2	ERGIC and golgi 2 [Source:HGNC Symbol;Acc:HGNC:30208]	0.657148	7.04179	0.0225993	0.0647549
P05455	SSB	small RNA binding exonuclease protection factor La [Source:HGNC Symbol;Acc:HGNC:11316]	1.74081	7.28204	0.022484	0.0645405
A1L0T0	ILVBL	ilvB acetolactate synthase like [Source:HGNC Symbol;Acc:HGNC:6041]	-0.855411	6.24952	0.0224351	0.0645162
Q13263	TRIM28	tripartite motif containing 28 [Source:HGNC Symbol;Acc:HGNC:16384]	1.06717	9.74755	0.0222639	0.0641392
O95486	SEC24A	SEC24 homolog A, COPII coat complex component [Source:HGNC Symbol;Acc:HGNC:10703]	1.22867	4.95814	0.0222219	0.0641342
Q15276	RABEP1	rabaptin, RAB GTPase binding effector protein 1 [Source:HGNC Symbol;Acc:HGNC:17677]	1.05569	5.23366	0.0221156	0.0639429
P26196	DDX6	DEAD-box helicase 6 [Source:HGNC Symbol;Acc:HGNC:2747]	1.82728	4.73283	0.0220963	0.0639429
P16989	YBX3	Y-box binding protein 3 [Source:HGNC Symbol;Acc:HGNC:2428]	1.8539	6.66103	0.0219755	0.063769
Q9BY43	CHMP4A	charged multivesicular body protein 4A [Source:HGNC Symbol;Acc:HGNC:20274]	3.44581	4.024	0.0218214	0.0634369
Q12931	TRAP1	TNF receptor associated protein 1 [Source:HGNC Symbol;Acc:HGNC:16264]	1.90518	8.3883	0.0216786	0.0631371
Q8TC07	TBC1D15	TBC1 domain family member 15 [Source:HGNC Symbol;Acc:HGNC:25694]	0.942963	6.66373	0.021459	0.0626116
A0A0B4J2D5	NA	NA	1.97715	7.16441	0.0213806	0.0624971
O43143	DHX15	DEAH-box helicase 15 [Source:HGNC Symbol;Acc:HGNC:2738]	1.31014	7.63094	0.021208	0.0621062
P42771	CDKN2A	cyclin dependent kinase inhibitor 2A [Source:HGNC Symbol;Acc:HGNC:1787]	-1.09512	5.89276	0.0211071	0.0619244
Q9UJX3	ANAPC7	anaphase promoting complex subunit 7 [Source:HGNC Symbol;Acc:HGNC:17380]	1.01614	6.02346	0.0210576	0.0618932
O95167	NDUFA3	NADH:ubiquinone oxidoreductase subunit A3 [Source:HGNC Symbol;Acc:HGNC:7686]	-2.45275	2.46368	0.0206429	0.0607862
P12694	BCKDHA	branched chain keto acid dehydrogenase E1 subunit alpha [Source:HGNC Symbol;Acc:HGNC:986]	-0.881147	5.19599	0.0205815	0.0607172
O43813	LANCL1	LanC like glutathione S-transferase 1 [Source:HGNC Symbol;Acc:HGNC:6508]	2.06741	4.90783	0.0204802	0.0605305
O43379	WDR62	WD repeat domain 62 [Source:HGNC Symbol;Acc:HGNC:24502]	1.75433	4.59397	0.0200827	0.0594657
P09525	ANXA4	annexin A4 [Source:HGNC Symbol;Acc:HGNC:542]	3.53998	4.62193	0.0200032	0.0593403
O43837	IDH3B	isocitrate dehydrogenase (NAD(+)) 3 non-catalytic subunit beta [Source:HGNC Symbol;Acc:HGNC:5385]	-0.698088	5.46569	0.0199201	0.0592039
Q5TAQ9	DCAF8	DDB1 and CUL4 associated factor 8 [Source:HGNC Symbol;Acc:HGNC:24891]	0.630636	5.35318	0.0199172	0.0592039
P09429	HMGB1	high mobility group box 1 [Source:HGNC Symbol;Acc:HGNC:4983]	-0.945697	5.84039	0.0198864	0.0592039
Q93009	USP7	ubiquitin specific peptidase 7 [Source:HGNC Symbol;Acc:HGNC:12630]	1.24877	5.45404	0.0198818	0.0592039
P35244	RPA3	replication protein A3 [Source:HGNC Symbol;Acc:HGNC:10291]	1.52956	6.92351	0.0196693	0.0588973
Q9NWK9	ZNHIT6	zinc finger HIT-type containing 6 [Source:HGNC Symbol;Acc:HGNC:26089]	-1.30943	4.44195	0.0195062	0.0585187
Q10469	MGAT2	alpha-1,6-mannosyl-glycoprotein 2-beta-N-acetylglucosaminyltransferase [Source:HGNC Symbol;Acc:HGNC:7045]	-0.734867	4.8205	0.0193548	0.0581739
Q9UHD8	SEPTIN9	septin 9 [Source:HGNC Symbol;Acc:HGNC:7323]	1.00581	7.39481	0.0192966	0.0581082
Q9NR50	EIF2B3	eukaryotic translation initiation factor 2B subunit gamma [Source:HGNC Symbol;Acc:HGNC:3259]	1.40862	4.55014	0.0192694	0.0581082
Q5H9R7	PPP6R3	protein phosphatase 6 regulatory subunit 3 [Source:HGNC Symbol;Acc:HGNC:1173]	1.27508	5.6166	0.0192121	0.0580729
Q13610	PWP1	PWP1 homolog, endonuclein [Source:HGNC Symbol;Acc:HGNC:17015]	2.00164	3.27914	0.0191905	0.0580729
Q5VIR6	VPS53	VPS53 subunit of GARP complex [Source:HGNC Symbol;Acc:HGNC:25608]	1.20712	6.61822	0.0191582	0.0580729
P60900	PSMA6	proteasome 20S subunit alpha 6 [Source:HGNC Symbol;Acc:HGNC:9535]	1.23008	8.45132	0.0191195	0.0580729
P25786	PSMA1	proteasome 20S subunit alpha 1 [Source:HGNC Symbol;Acc:HGNC:9530]	0.775106	8.17575	0.0190997	0.0580729
P62070	RRAS2	RAS related 2 [Source:HGNC Symbol;Acc:HGNC:17271]	2.38391	6.60142	0.0190746	0.0580729
P25788	PSMA3	proteasome 20S subunit alpha 3 [Source:HGNC Symbol;Acc:HGNC:9532]	1.18451	7.39943	0.0189845	0.0580447
P14649	MYL6B	myosin light chain 6B [Source:HGNC Symbol;Acc:HGNC:29823]	5.15438	3.59836	0.0188918	0.057872
Q92878	RAD50	RAD50 double strand break repair protein [Source:HGNC Symbol;Acc:HGNC:9816]	2.18447	5.56594	0.0188918	0.057872
O00471	EXOC5	exocyst complex component 5 [Source:HGNC Symbol;Acc:HGNC:10696]	1.3435	5.75529	0.0186926	0.0574825
P09651	HNRNPA1	heterogeneous nuclear ribonucleoprotein A1 [Source:HGNC Symbol;Acc:HGNC:5031]	1.35969	7.62641	0.0185916	0.0572822
P50851	LRBA	LPS responsive beige-like anchor protein [Source:HGNC Symbol;Acc:HGNC:1742]	1.57546	4.71023	0.0184225	0.056871
P45954	ACADSB	acyl-CoA dehydrogenase short/branched chain [Source:HGNC Symbol;Acc:HGNC:91]	0.67222	6.36603	0.0183982	0.056871
Q8N2K0	ABHD12	abhydrolase domain containing 12, lysophospholipase [Source:HGNC Symbol;Acc:HGNC:15868]	-1.15619	6.53339	0.018353	0.056871
O00303	EIF3F	eukaryotic translation initiation factor 3 subunit F [Source:HGNC Symbol;Acc:HGNC:3275]	2.7342	6.79572	0.0183485	0.056871
Q86YM7	HOMER1	homer scaffold protein 1 [Source:HGNC Symbol;Acc:HGNC:17512]	1.8446	3.97009	0.0180783	0.0562437
Q9NTJ5	SACM1L	SAC1 like phosphatidylinositide phosphatase [Source:HGNC Symbol;Acc:HGNC:17059]	1.03397	9.04098	0.018004	0.0561219
Q96A65	EXOC4	exocyst complex component 4 [Source:HGNC Symbol;Acc:HGNC:30389]	1.28817	5.47329	0.0179901	0.0561219
P04637	TP53	tumor protein p53 [Source:HGNC Symbol;Acc:HGNC:11998]	1.88088	4.67022	0.0179563	0.0561219
P29992	GNA11	G protein subunit alpha 11 [Source:HGNC Symbol;Acc:HGNC:4379]	1.12967	7.39162	0.0178221	0.0558821
Q9H6D7	HAUS4	HAUS augmin like complex subunit 4 [Source:HGNC Symbol;Acc:HGNC:20163]	0.996142	6.15687	0.0177953	0.0558821
Q9ULV0	MYO5B	myosin VB [Source:HGNC Symbol;Acc:HGNC:7603]	3.0305	5.52721	0.017733	0.0558221
Q96DG6	CMBL	carboxymethylenebutenolidase homolog [Source:HGNC Symbol;Acc:HGNC:25090]	-0.889566	10.3088	0.0176422	0.0556462
P55769	SNU13	small nuclear ribonucleoprotein 13 [Source:HGNC Symbol;Acc:HGNC:7819]	1.37009	5.11604	0.0174606	0.0551823
Q6IC98	GRAMD4	GRAM domain containing 4 [Source:HGNC Symbol;Acc:HGNC:29113]	0.619244	3.51327	0.017373	0.0550146
O00203	AP3B1	adaptor related protein complex 3 subunit beta 1 [Source:HGNC Symbol;Acc:HGNC:566]	1.7903	8.81301	0.0172548	0.0547489
P11171	EPB41	erythrocyte membrane protein band 4.1 [Source:HGNC Symbol;Acc:HGNC:3377]	1.40785	5.2713	0.017226	0.0547489
Q7Z6Z7	HUWE1	HECT, UBA and WWE domain containing E3 ubiquitin protein ligase 1 [Source:HGNC Symbol;Acc:HGNC:30892]	1.00811	9.33315	0.0170793	0.0544083
Q15349	RPS6KA2	ribosomal protein S6 kinase A2 [Source:HGNC Symbol;Acc:HGNC:10431]	2.16719	4.52516	0.0169854	0.0542174
Q96AG4	LRRC59	leucine rich repeat containing 59 [Source:HGNC Symbol;Acc:HGNC:28817]	1.63169	7.2074	0.0168839	0.0540015
Q9H6T3	RPAP3	RNA polymerase II associated protein 3 [Source:HGNC Symbol;Acc:HGNC:26151]	1.5063	5.9387	0.0168825	0.0540015
P82930	MRPS34	mitochondrial ribosomal protein S34 [Source:HGNC Symbol;Acc:HGNC:16618]	-1.21834	7.06796	0.0168618	0.0540015
P35580	MYH10	myosin heavy chain 10 [Source:HGNC Symbol;Acc:HGNC:7568]	4.92445	11.5351	0.016808	0.0540015
P06748	NPM1	nucleophosmin 1 [Source:HGNC Symbol;Acc:HGNC:7910]	2.77823	7.75766	0.0167898	0.0540015
Q07020	RPL18	ribosomal protein L18 [Source:HGNC Symbol;Acc:HGNC:10310]	1.71968	9.45349	0.0167885	0.0540015
Q9H098	NA	NA	-1.82762	4.30375	0.016773	0.0540015
P62136	PPP1CA	protein phosphatase 1 catalytic subunit alpha [Source:HGNC Symbol;Acc:HGNC:9281]	1.30132	5.0471	0.0167536	0.0540015
P48556	PSMD8	proteasome 26S subunit, non-ATPase 8 [Source:HGNC Symbol;Acc:HGNC:9566]	0.956474	7.81106	0.0167241	0.0540015
P21359	NF1	neurofibromin 1 [Source:HGNC Symbol;Acc:HGNC:7765]	1.13809	6.62965	0.01658	0.0540015
P13591	NCAM1	neural cell adhesion molecule 1 [Source:HGNC Symbol;Acc:HGNC:7656]	1.54208	4.65688	0.0165138	0.0538979
P08727	KRT19	keratin 19 [Source:HGNC Symbol;Acc:HGNC:6436]	1.86074	5.50048	0.0164264	0.0537223
Q14739	LBR	lamin B receptor [Source:HGNC Symbol;Acc:HGNC:6518]	-1.82357	6.95366	0.0164217	0.0537223
Q13576	IQGAP2	IQ motif containing GTPase activating protein 2 [Source:HGNC Symbol;Acc:HGNC:6111]	2.14768	7.67131	0.0162003	0.0532009
P42285	MTREX	Mtr4 exosome RNA helicase [Source:HGNC Symbol;Acc:HGNC:18734]	2.55313	4.6191	0.0161797	0.0532009
P55209	NAP1L1	nucleosome assembly protein 1 like 1 [Source:HGNC Symbol;Acc:HGNC:7637]	1.12351	7.82712	0.016137	0.0532009
Q14258	TRIM25	tripartite motif containing 25 [Source:HGNC Symbol;Acc:HGNC:12932]	3.0828	6.28956	0.0161256	0.0532009
P69905	HBA2	hemoglobin subunit alpha 2 [Source:HGNC Symbol;Acc:HGNC:4824]	-0.662139	4.00815	0.0161231	0.0532009
Q13242	SRSF9	serine and arginine rich splicing factor 9 [Source:HGNC Symbol;Acc:HGNC:10791]	1.36036	4.79852	0.0160453	0.0532009
Q8TEX9	IPO4	importin 4 [Source:HGNC Symbol;Acc:HGNC:19426]	1.01221	6.33827	0.0160065	0.0532009
P35221	CTNNA1	catenin alpha 1 [Source:HGNC Symbol;Acc:HGNC:2509]	1.62853	6.80559	0.0159011	0.0529814
O75381	PEX14	peroxisomal biogenesis factor 14 [Source:HGNC Symbol;Acc:HGNC:8856]	1.80133	5.72962	0.0156952	0.052405
P29692	EEF1D	eukaryotic translation elongation factor 1 delta [Source:HGNC Symbol;Acc:HGNC:3211]	1.05946	7.79281	0.015301	0.0511957
Q8NI60	COQ8A	coenzyme Q8A [Source:HGNC Symbol;Acc:HGNC:16812]	-0.977502	7.95834	0.0152508	0.0511352
Q14008	CKAP5	cytoskeleton associated protein 5 [Source:HGNC Symbol;Acc:HGNC:28959]	1.87899	6.82647	0.015208	0.051099
P18074	ERCC2	ERCC excision repair 2, TFIIH core complex helicase subunit [Source:HGNC Symbol;Acc:HGNC:3434]	1.64563	6.16961	0.0151949	0.051099
Q5JTH9	RRP12	ribosomal RNA processing 12 homolog [Source:HGNC Symbol;Acc:HGNC:29100]	2.08418	4.27046	0.0151781	0.051099
P35579	MYH9	myosin heavy chain 9 [Source:HGNC Symbol;Acc:HGNC:7579]	4.91949	11.4921	0.0151517	0.051099
Q53EZ4	CEP55	centrosomal protein 55 [Source:HGNC Symbol;Acc:HGNC:1161]	3.47873	5.76081	0.0151458	0.051099
P20290	BTF3	basic transcription factor 3 [Source:HGNC Symbol;Acc:HGNC:1125]	1.196	5.58904	0.0146417	0.0497196
O75643	SNRNP200	small nuclear ribonucleoprotein U5 subunit 200 [Source:HGNC Symbol;Acc:HGNC:30859]	1.67078	6.76764	0.0146211	0.0497196
P42858	HTT	huntingtin [Source:HGNC Symbol;Acc:HGNC:4851]	1.03151	6.29099	0.0146147	0.0497196
Q9BRS2	RIOK1	RIO kinase 1 [Source:HGNC Symbol;Acc:HGNC:18656]	-1.17649	3.98404	0.0145939	0.0497196
O75964	ATP5MG	ATP synthase membrane subunit g [Source:HGNC Symbol;Acc:HGNC:14247]	-1.24903	7.49594	0.0145287	0.0497196
P43490	NAMPT	nicotinamide phosphoribosyltransferase [Source:HGNC Symbol;Acc:HGNC:30092]	2.14294	9.44862	0.0144371	0.0495518
Q01484	ANK2	ankyrin 2 [Source:HGNC Symbol;Acc:HGNC:493]	1.75841	4.624	0.0143833	0.0494734
Q9P260	RELCH	RAB11 binding and LisH domain, coiled-coil and HEAT repeat containing [Source:HGNC Symbol;Acc:HGNC:29289]	0.537152	5.97749	0.0143475	0.0494569
P08865	RPSA	ribosomal protein SA [Source:HGNC Symbol;Acc:HGNC:6502]	2.19629	8.2997	0.014257	0.0492515
O15164	TRIM24	tripartite motif containing 24 [Source:HGNC Symbol;Acc:HGNC:11812]	2.112	5.66254	0.014195	0.0491436
Q9Y281	CFL2	cofilin 2 [Source:HGNC Symbol;Acc:HGNC:1875]	5.34375	5.78208	0.0141002	0.0489214
P23528	CFL1	cofilin 1 [Source:HGNC Symbol;Acc:HGNC:1874]	2.57253	7.13839	0.0140546	0.0488696
P61513	RPL37A	ribosomal protein L37a [Source:HGNC Symbol;Acc:HGNC:10348]	2.81626	7.27298	0.0140364	0.0488696
Q8IY67	NA	NA	-1.33623	4.85127	0.0140161	0.0488696
Q66K14	TBC1D9B	TBC1 domain family member 9B [Source:HGNC Symbol;Acc:HGNC:29097]	1.3037	7.23758	0.0139723	0.0488696
P19367	HK1	hexokinase 1 [Source:HGNC Symbol;Acc:HGNC:4922]	1.16269	6.02043	0.0139597	0.0488696
Q9Y6G9	DYNC1LI1	dynein cytoplasmic 1 light intermediate chain 1 [Source:HGNC Symbol;Acc:HGNC:18745]	2.01979	5.30945	0.0138984	0.0488589
P05783	KRT18	keratin 18 [Source:HGNC Symbol;Acc:HGNC:6430]	1.76349	7.54746	0.0138677	0.0488585
Q9UKV8	AGO2	argonaute RISC catalytic component 2 [Source:HGNC Symbol;Acc:HGNC:3263]	0.861791	10.2751	0.0138422	0.0488585
P52948	NUP98	nucleoporin 98 and 96 precursor [Source:HGNC Symbol;Acc:HGNC:8068]	1.2673	5.63227	0.0138134	0.0488585
Q01085	TIAL1	TIA1 cytotoxic granule associated RNA binding protein like 1 [Source:HGNC Symbol;Acc:HGNC:11804]	1.44088	4.3748	0.0136679	0.0484754
Q99959	PKP2	plakophilin 2 [Source:HGNC Symbol;Acc:HGNC:9024]	3.22796	4.72724	0.0136594	0.0484754
Q5BJF2	TMEM97	transmembrane protein 97 [Source:HGNC Symbol;Acc:HGNC:28106]	-0.794359	7.18576	0.0135921	0.0484219
Q9BQ67	GRWD1	glutamate rich WD repeat containing 1 [Source:HGNC Symbol;Acc:HGNC:21270]	2.59831	5.3998	0.0135463	0.0483668
P42677	RPS27	ribosomal protein S27 [Source:HGNC Symbol;Acc:HGNC:10416]	4.19268	5.53752	0.0134853	0.048257
Q9ULE4	NA	NA	6.90215	4.58822	0.0133766	0.0479755
P60520	GABARAPL2	GABA type A receptor associated protein like 2 [Source:HGNC Symbol;Acc:HGNC:13291]	-1.94991	7.65974	0.0133408	0.0479546
O15371	EIF3D	eukaryotic translation initiation factor 3 subunit D [Source:HGNC Symbol;Acc:HGNC:3278]	1.49635	4.79251	0.0132534	0.0477481
Q9Y2X3	NOP58	NOP58 ribonucleoprotein [Source:HGNC Symbol;Acc:HGNC:29926]	2.46561	5.47311	0.0131494	0.0474806
Q05682	CALD1	caldesmon 1 [Source:HGNC Symbol;Acc:HGNC:1441]	4.434	4.20873	0.0130397	0.0471911
P52815	MRPL12	mitochondrial ribosomal protein L12 [Source:HGNC Symbol;Acc:HGNC:10378]	1.72868	6.67221	0.0130165	0.0471911
O95573	ACSL3	acyl-CoA synthetase long chain family member 3 [Source:HGNC Symbol;Acc:HGNC:3570]	-1.06111	5.86466	0.0128879	0.0468545
Q9BVG9	PTDSS2	phosphatidylserine synthase 2 [Source:HGNC Symbol;Acc:HGNC:15463]	-1.64035	3.95469	0.0128511	0.0468275
Q8IXB1	DNAJC10	DnaJ heat shock protein family (Hsp40) member C10 [Source:HGNC Symbol;Acc:HGNC:24637]	1.23488	4.7548	0.0128172	0.0468107
Q8N3U4	STAG2	STAG2 cohesin complex component [Source:HGNC Symbol;Acc:HGNC:11355]	0.91453	4.53327	0.012816	0.0468107
O60231	DHX16	DEAH-box helicase 16 [Source:HGNC Symbol;Acc:HGNC:2739]	1.25084	3.31913	0.0125819	0.0461626
Q15149	PLEC	plectin [Source:HGNC Symbol;Acc:HGNC:9069]	2.38582	6.05476	0.0125644	0.0461626
P62847	RPS24	ribosomal protein S24 [Source:HGNC Symbol;Acc:HGNC:10411]	3.41979	4.33335	0.0125566	0.0461626
Q9Y277	VDAC3	voltage dependent anion channel 3 [Source:HGNC Symbol;Acc:HGNC:12674]	-1.24257	6.0959	0.0125124	0.0461626
Q6P1J9	CDC73	cell division cycle 73 [Source:HGNC Symbol;Acc:HGNC:16783]	1.58595	4.95017	0.0125027	0.0461626
Q8N684	CPSF7	cleavage and polyadenylation specific factor 7 [Source:HGNC Symbol;Acc:HGNC:30098]	1.48313	6.13439	0.0124382	0.0461626
Q14204	DYNC1H1	dynein cytoplasmic 1 heavy chain 1 [Source:HGNC Symbol;Acc:HGNC:2961]	2.58655	11.1153	0.0124292	0.0461626
Q7L576	CYFIP1	cytoplasmic FMR1 interacting protein 1 [Source:HGNC Symbol;Acc:HGNC:13759]	1.46073	6.96294	0.0123285	0.0459727
P22695	UQCRC2	ubiquinol-cytochrome c reductase core protein 2 [Source:HGNC Symbol;Acc:HGNC:12586]	-0.94822	7.39605	0.0123061	0.0459727
Q16555	DPYSL2	dihydropyrimidinase like 2 [Source:HGNC Symbol;Acc:HGNC:3014]	1.02909	6.42611	0.0122919	0.0459727
P08758	ANXA5	annexin A5 [Source:HGNC Symbol;Acc:HGNC:543]	3.79251	6.75009	0.0122743	0.0459727
O15372	EIF3H	eukaryotic translation initiation factor 3 subunit H [Source:HGNC Symbol;Acc:HGNC:3273]	3.08981	4.16144	0.0120517	0.0453644
Q8N3C0	ASCC3	activating signal cointegrator 1 complex subunit 3 [Source:HGNC Symbol;Acc:HGNC:18697]	3.08478	4.67863	0.0120247	0.0453644
P67812	SEC11A	SEC11 homolog A, signal peptidase complex subunit [Source:HGNC Symbol;Acc:HGNC:17718]	-1.4353	4.30856	0.0119827	0.0453184
Q9UBI6	GNG12	G protein subunit gamma 12 [Source:HGNC Symbol;Acc:HGNC:19663]	1.71091	7.24178	0.0119347	0.0452441
P53680	AP2S1	adaptor related protein complex 2 subunit sigma 1 [Source:HGNC Symbol;Acc:HGNC:565]	0.891615	6.29531	0.0119295	0.0452441
Q9UNM6	PSMD13	proteasome 26S subunit, non-ATPase 13 [Source:HGNC Symbol;Acc:HGNC:9558]	1.30505	9.12887	0.0118243	0.0450397
Q9NXF1	TEX10	testis expressed 10 [Source:HGNC Symbol;Acc:HGNC:25988]	1.78129	4.59362	0.0117418	0.0448322
P11172	UMPS	uridine monophosphate synthetase [Source:HGNC Symbol;Acc:HGNC:12563]	-1.22414	6.5239	0.0116821	0.0447115
Q8N8E3	CEP112	centrosomal protein 112 [Source:HGNC Symbol;Acc:HGNC:28514]	6.06743	5.26879	0.0116392	0.0446543
P78344	EIF4G2	eukaryotic translation initiation factor 4 gamma 2 [Source:HGNC Symbol;Acc:HGNC:3297]	2.75735	3.25881	0.0116141	0.0446543
O94993	SOX30	SRY-box transcription factor 30 [Source:HGNC Symbol;Acc:HGNC:30635]	4.69352	3.95941	0.0116072	0.0446543
P46777	RPL5	ribosomal protein L5 [Source:HGNC Symbol;Acc:HGNC:10360]	5.13588	6.87959	0.0115705	0.0446543
O43167	ZBTB24	zinc finger and BTB domain containing 24 [Source:HGNC Symbol;Acc:HGNC:21143]	-1.1547	5.9674	0.0115487	0.0446543
Q93100	PHKB	phosphorylase kinase regulatory subunit beta [Source:HGNC Symbol;Acc:HGNC:8927]	1.95302	4.01352	0.0115227	0.0446543
Q9UKN8	GTF3C4	general transcription factor IIIC subunit 4 [Source:HGNC Symbol;Acc:HGNC:4667]	1.94534	5.91644	0.0115117	0.0446543
O43707	ACTN4	actinin alpha 4 [Source:HGNC Symbol;Acc:HGNC:166]	2.08986	8.70155	0.011378	0.0443991
P50542	PEX5	peroxisomal biogenesis factor 5 [Source:HGNC Symbol;Acc:HGNC:9719]	1.68367	4.26325	0.0113388	0.0443546
Q9UQE7	SMC3	structural maintenance of chromosomes 3 [Source:HGNC Symbol;Acc:HGNC:2468]	3.22916	6.12629	0.0111734	0.0438151
P30419	NMT1	N-myristoyltransferase 1 [Source:HGNC Symbol;Acc:HGNC:7857]	2.11683	5.29046	0.0111616	0.0438151
Q13042	CDC16	cell division cycle 16 [Source:HGNC Symbol;Acc:HGNC:1720]	1.90301	5.324	0.0110916	0.0437092
P67809	YBX1	Y-box binding protein 1 [Source:HGNC Symbol;Acc:HGNC:8014]	2.08522	6.26162	0.0110719	0.0437092
Q92947	GCDH	glutaryl-CoA dehydrogenase [Source:HGNC Symbol;Acc:HGNC:4189]	-1.14134	4.6773	0.0110627	0.0437092
Q8WW12	PCNP	PEST proteolytic signal containing nuclear protein [Source:HGNC Symbol;Acc:HGNC:30023]	-1.37898	6.74567	0.0110297	0.0437092
P42566	EPS15	epidermal growth factor receptor pathway substrate 15 [Source:HGNC Symbol;Acc:HGNC:3419]	1.19401	5.73216	0.010919	0.0434581
Q9Y5Q9	GTF3C3	general transcription factor IIIC subunit 3 [Source:HGNC Symbol;Acc:HGNC:4666]	0.978886	3.84394	0.0109189	0.0434581
O00159	MYO1C	myosin IC [Source:HGNC Symbol;Acc:HGNC:7597]	4.00556	8.94785	0.010818	0.0432719
P63244	RACK1	receptor for activated C kinase 1 [Source:HGNC Symbol;Acc:HGNC:4399]	1.41592	8.30913	0.010815	0.0432719
Q8N163	CCAR2	cell cycle and apoptosis regulator 2 [Source:HGNC Symbol;Acc:HGNC:23360]	1.47592	8.75921	0.0108069	0.0432719
O75746	SLC25A12	solute carrier family 25 member 12 [Source:HGNC Symbol;Acc:HGNC:10982]	-1.52727	6.98055	0.0107728	0.0432719
P17844	DDX5	DEAD-box helicase 5 [Source:HGNC Symbol;Acc:HGNC:2746]	3.36802	4.14747	0.0107365	0.0432719
P56537	EIF6	eukaryotic translation initiation factor 6 [Source:HGNC Symbol;Acc:HGNC:6159]	2.06572	5.5949	0.0107146	0.0432719
O00178	GTPBP1	GTP binding protein 1 [Source:HGNC Symbol;Acc:HGNC:4669]	1.65601	4.61734	0.0105499	0.042844
P26641	EEF1G	eukaryotic translation elongation factor 1 gamma [Source:HGNC Symbol;Acc:HGNC:3213]	1.00852	8.23752	0.0105199	0.042831
Q8TB61	SLC35B2	solute carrier family 35 member B2 [Source:HGNC Symbol;Acc:HGNC:16872]	-1.20595	3.76725	0.0105004	0.042831
Q14103	HNRNPD	heterogeneous nuclear ribonucleoprotein D [Source:HGNC Symbol;Acc:HGNC:5036]	2.8899	7.39417	0.0104151	0.0426216
Q9Y265	RUVBL1	RuvB like AAA ATPase 1 [Source:HGNC Symbol;Acc:HGNC:10474]	0.842226	10.7112	0.0103524	0.042474
P49792	RANBP2	RAN binding protein 2 [Source:HGNC Symbol;Acc:HGNC:9848]	1.02743	7.25973	0.0103266	0.042474
Q03001	DST	dystonin [Source:HGNC Symbol;Acc:HGNC:1090]	4.05718	5.07519	0.0102322	0.0421979
Q9H0A8	COMMD4	COMM domain containing 4 [Source:HGNC Symbol;Acc:HGNC:26027]	-1.06117	5.62158	0.0102251	0.0421979
Q9HAS0	C17orf75	chromosome 17 open reading frame 75 [Source:HGNC Symbol;Acc:HGNC:30173]	1.47788	6.17566	0.0101717	0.0421662
Q6P2C8	MED27	mediator complex subunit 27 [Source:HGNC Symbol;Acc:HGNC:2377]	-1.33426	4.70279	0.0101112	0.0420248
Q8TEQ6	GEMIN5	gem nuclear organelle associated protein 5 [Source:HGNC Symbol;Acc:HGNC:20043]	1.95206	7.26104	0.0099984	0.0416644
O75534	CSDE1	cold shock domain containing E1 [Source:HGNC Symbol;Acc:HGNC:29905]	1.4154	5.51193	0.00998063	0.0416644
Q14203	DCTN1	dynactin subunit 1 [Source:HGNC Symbol;Acc:HGNC:2711]	1.33966	8.01229	0.00997445	0.0416644
Q9BSF4	TIMM29	translocase of inner mitochondrial membrane 29 [Source:HGNC Symbol;Acc:HGNC:25152]	-0.905213	6.1535	0.00993085	0.0416644
Q86YQ8	CPNE8	copine 8 [Source:HGNC Symbol;Acc:HGNC:23498]	1.85074	3.79969	0.00987053	0.0415656
O94832	MYO1D	myosin ID [Source:HGNC Symbol;Acc:HGNC:7598]	3.99863	6.88164	0.00984892	0.0415656
Q16527	CSRP2	cysteine and glycine rich protein 2 [Source:HGNC Symbol;Acc:HGNC:2470]	2.13733	5.66097	0.00982238	0.0415656
P18077	RPL35A	ribosomal protein L35a [Source:HGNC Symbol;Acc:HGNC:10345]	3.63404	5.84512	0.0098034	0.0415656
P56385	ATP5ME	ATP synthase membrane subunit e [Source:HGNC Symbol;Acc:HGNC:846]	-1.57431	5.80284	0.00977928	0.0415656
O95232	LUC7L3	LUC7 like 3 pre-mRNA splicing factor [Source:HGNC Symbol;Acc:HGNC:24309]	1.78505	3.79074	0.00974352	0.0415656
P28340	POLD1	DNA polymerase delta 1, catalytic subunit [Source:HGNC Symbol;Acc:HGNC:9175]	1.01454	8.32204	0.00965203	0.0412993
Q9UL15	BAG5	BAG cochaperone 5 [Source:HGNC Symbol;Acc:HGNC:941]	1.22524	6.43626	0.00962943	0.0412993
Q9BV38	WDR18	WD repeat domain 18 [Source:HGNC Symbol;Acc:HGNC:17956]	1.44915	4.78161	0.00955374	0.0410991
P63173	RPL38	ribosomal protein L38 [Source:HGNC Symbol;Acc:HGNC:10349]	2.74648	8.43673	0.00955322	0.0410991
P53999	SUB1	SUB1 regulator of transcription [Source:HGNC Symbol;Acc:HGNC:19985]	1.2371	8.46542	0.00941455	0.0407199
Q8TAQ2	SMARCC2	SWI/SNF related, matrix associated, actin dependent regulator of chromatin subfamily c member 2 [Source:HGNC Symbol;Acc:HGNC:11105]	1.75271	5.33712	0.00939611	0.0407199
Q9Y3D9	MRPS23	mitochondrial ribosomal protein S23 [Source:HGNC Symbol;Acc:HGNC:14509]	1.29922	5.922	0.00934175	0.0406252
O60506	SYNCRIP	synaptotagmin binding cytoplasmic RNA interacting protein [Source:HGNC Symbol;Acc:HGNC:16918]	2.54109	3.43141	0.00928619	0.0404939
P20073	ANXA7	annexin A7 [Source:HGNC Symbol;Acc:HGNC:545]	2.96593	7.25046	0.0092737	0.0404939
Q9Y230	RUVBL2	RuvB like AAA ATPase 2 [Source:HGNC Symbol;Acc:HGNC:10475]	0.988899	9.86823	0.00925352	0.0404939
P08670	VIM	vimentin [Source:HGNC Symbol;Acc:HGNC:12692]	3.28109	8.80839	0.00920696	0.0404802
Q9UHD2	TBK1	TANK binding kinase 1 [Source:HGNC Symbol;Acc:HGNC:11584]	1.77773	4.60473	0.00911139	0.0401707
Q16718	NDUFA5	NADH:ubiquinone oxidoreductase subunit A5 [Source:HGNC Symbol;Acc:HGNC:7688]	-1.49665	3.98907	0.00891903	0.0394315
P15927	RPA2	replication protein A2 [Source:HGNC Symbol;Acc:HGNC:10290]	1.88113	6.28243	0.0088978	0.0394315
P21964	COMT	catechol-O-methyltransferase [Source:HGNC Symbol;Acc:HGNC:2228]	2.13142	7.09343	0.00885214	0.0393538
Q93050	ATP6V0A1	ATPase H+ transporting V0 subunit a1 [Source:HGNC Symbol;Acc:HGNC:865]	1.75226	4.92668	0.00882568	0.0393458
O75044	SRGAP2	SLIT-ROBO Rho GTPase activating protein 2 [Source:HGNC Symbol;Acc:HGNC:19751]	2.34316	5.56731	0.0087996	0.0393394
P49207	RPL34	ribosomal protein L34 [Source:HGNC Symbol;Acc:HGNC:10340]	6.00314	5.43293	0.00874264	0.0391945
O75306	NDUFS2	NADH:ubiquinone oxidoreductase core subunit S2 [Source:HGNC Symbol;Acc:HGNC:7708]	-0.742159	8.39225	0.0087327	0.0391945
P25398	RPS12	ribosomal protein S12 [Source:HGNC Symbol;Acc:HGNC:10385]	3.99433	3.8044	0.00866786	0.0390788
P49585	PCYT1A	phosphate cytidylyltransferase 1A, choline [Source:HGNC Symbol;Acc:HGNC:8754]	-1.63771	7.77946	0.00866164	0.0390788
P98170	XIAP	X-linked inhibitor of apoptosis [Source:HGNC Symbol;Acc:HGNC:592]	2.67383	3.00238	0.00854487	0.0387432
O75935	DCTN3	dynactin subunit 3 [Source:HGNC Symbol;Acc:HGNC:2713]	1.79136	5.58758	0.00854403	0.0387432
Q9BW61	DDA1	DET1 and DDB1 associated 1 [Source:HGNC Symbol;Acc:HGNC:28360]	-1.16123	4.0832	0.0085392	0.0387432
Q9UI12	ATP6V1H	ATPase H+ transporting V1 subunit H [Source:HGNC Symbol;Acc:HGNC:18303]	0.873545	6.29445	0.00851107	0.0387432
Q9NR77	PXMP2	peroxisomal membrane protein 2 [Source:HGNC Symbol;Acc:HGNC:9716]	-1.48153	5.47442	0.00844523	0.0387316
Q9Y6M4	CSNK1G3	casein kinase 1 gamma 3 [Source:HGNC Symbol;Acc:HGNC:2456]	1.90442	5.52431	0.00830849	0.0382143
Q99714	HSD17B10	hydroxysteroid 17-beta dehydrogenase 10 [Source:HGNC Symbol;Acc:HGNC:4800]	1.32493	6.49304	0.00814441	0.0375678
Q9UHR4	BAIAP2L1	BAR/IMD domain containing adaptor protein 2 like 1 [Source:HGNC Symbol;Acc:HGNC:21649]	1.58467	5.50471	0.00809836	0.0374637
Q8TDI0	CHD5	chromodomain helicase DNA binding protein 5 [Source:HGNC Symbol;Acc:HGNC:16816]	-0.537378	6.38635	0.00787498	0.0365363
Q13045	FLII	FLII actin remodeling protein [Source:HGNC Symbol;Acc:HGNC:3750]	2.08739	7.23415	0.0078637	0.0365363
Q9BQG0	MYBBP1A	MYB binding protein 1a [Source:HGNC Symbol;Acc:HGNC:7546]	2.4868	6.19179	0.00784482	0.0365363
O43819	SCO2	synthesis of cytochrome C oxidase 2 [Source:HGNC Symbol;Acc:HGNC:10604]	-1.03774	8.38905	0.00783404	0.0365363
Q8TDY2	RB1CC1	RB1 inducible coiled-coil 1 [Source:HGNC Symbol;Acc:HGNC:15574]	1.62102	7.25032	0.0078279	0.0365363
P28070	PSMB4	proteasome 20S subunit beta 4 [Source:HGNC Symbol;Acc:HGNC:9541]	1.09114	5.66069	0.00781829	0.0365363
Q9UGI8	TES	testin LIM domain protein [Source:HGNC Symbol;Acc:HGNC:14620]	2.38548	6.19554	0.00778193	0.0365363
P26599	PTBP1	polypyrimidine tract binding protein 1 [Source:HGNC Symbol;Acc:HGNC:9583]	3.99745	6.47149	0.00775944	0.0365363
Q9NSD9	FARSB	phenylalanyl-tRNA synthetase subunit beta [Source:HGNC Symbol;Acc:HGNC:17800]	2.32937	5.27084	0.00768563	0.0365067
Q14699	RFTN1	raftlin, lipid raft linker 1 [Source:HGNC Symbol;Acc:HGNC:30278]	3.05991	4.50186	0.00765589	0.036474
P26640	VARS1	valyl-tRNA synthetase 1 [Source:HGNC Symbol;Acc:HGNC:12651]	1.52426	7.64253	0.00761353	0.0363808
Q9UIV1	CNOT7	CCR4-NOT transcription complex subunit 7 [Source:HGNC Symbol;Acc:HGNC:14101]	2.19347	4.34222	0.00754587	0.0361658
Q9NQG1	MANBAL	mannosidase beta like [Source:HGNC Symbol;Acc:HGNC:15799]	-0.92346	3.72678	0.00751981	0.0361494
P27694	RPA1	replication protein A1 [Source:HGNC Symbol;Acc:HGNC:10289]	1.6761	7.77462	0.00747424	0.0360389
O60942	RNGTT	RNA guanylyltransferase and 5'-phosphatase [Source:HGNC Symbol;Acc:HGNC:10073]	1.62044	2.36486	0.00747296	0.0360389
P08174	CD55	CD55 molecule (Cromer blood group) [Source:HGNC Symbol;Acc:HGNC:2665]	4.5484	4.20286	0.00744791	0.0360389
P62333	PSMC6	proteasome 26S subunit, ATPase 6 [Source:HGNC Symbol;Acc:HGNC:9553]	1.11527	5.40722	0.00738797	0.0359488
P61927	RPL37	ribosomal protein L37 [Source:HGNC Symbol;Acc:HGNC:10347]	4.6174	3.25937	0.00737838	0.0359488
Q969Z3	MTARC2	mitochondrial amidoxime reducing component 2 [Source:HGNC Symbol;Acc:HGNC:26064]	-1.18422	5.18436	0.00730178	0.0357474
Q9Y2R0	COA3	cytochrome c oxidase assembly factor 3 [Source:HGNC Symbol;Acc:HGNC:24990]	-1.34679	7.58717	0.00729874	0.0357474
P56192	MARS1	methionyl-tRNA synthetase 1 [Source:HGNC Symbol;Acc:HGNC:6898]	1.3773	9.24353	0.00724323	0.0356796
Q92614	MYO18A	myosin XVIIIA [Source:HGNC Symbol;Acc:HGNC:31104]	4.17709	5.03886	0.00719571	0.0355552
P35240	NF2	NF2, moesin-ezrin-radixin like (MERLIN) tumor suppressor [Source:HGNC Symbol;Acc:HGNC:7773]	3.2287	3.49001	0.00718811	0.0355552
Q13561	DCTN2	dynactin subunit 2 [Source:HGNC Symbol;Acc:HGNC:2712]	1.67721	8.09352	0.00716784	0.0355552
Q8N1B4	VPS52	VPS52 subunit of GARP complex [Source:HGNC Symbol;Acc:HGNC:10518]	1.95656	4.6594	0.00714088	0.0355552
Q9Y2Q3	GSTK1	glutathione S-transferase kappa 1 [Source:HGNC Symbol;Acc:HGNC:16906]	1.53315	5.23085	0.00707457	0.035395
Q9P032	NDUFAF4	NADH:ubiquinone oxidoreductase complex assembly factor 4 [Source:HGNC Symbol;Acc:HGNC:21034]	-0.861427	9.20729	0.00701209	0.0351928
Q9Y262	EIF3L	eukaryotic translation initiation factor 3 subunit L [Source:HGNC Symbol;Acc:HGNC:18138]	2.17003	7.57025	0.00695046	0.0349935
P60981	DSTN	destrin, actin depolymerizing factor [Source:HGNC Symbol;Acc:HGNC:15750]	2.92044	5.90594	0.00691126	0.0349062
Q13618	CUL3	cullin 3 [Source:HGNC Symbol;Acc:HGNC:2553]	1.35292	4.37432	0.00682663	0.0345883
P46783	RPS10	ribosomal protein S10 [Source:HGNC Symbol;Acc:HGNC:10383]	1.81484	6.4255	0.00682256	0.0345883
P60660	MYL6	myosin light chain 6 [Source:HGNC Symbol;Acc:HGNC:7587]	4.99111	6.99748	0.00674819	0.0344093
P12532	CKMT1B	creatine kinase, mitochondrial 1B [Source:HGNC Symbol;Acc:HGNC:1995]	3.06265	8.40901	0.00667132	0.0341264
P67936	TPM4	tropomyosin 4 [Source:HGNC Symbol;Acc:HGNC:12013]	6.61863	6.80093	0.00665315	0.0341264
Q15019	SEPTIN2	septin 2 [Source:HGNC Symbol;Acc:HGNC:7729]	1.54374	5.68259	0.0066263	0.0341148
Q9NX14	NDUFB11	NADH:ubiquinone oxidoreductase subunit B11 [Source:HGNC Symbol;Acc:HGNC:20372]	-2.04296	9.10157	0.00662334	0.0341148
Q16777	H2AC20	H2A clustered histone 20 [Source:HGNC Symbol;Acc:HGNC:4738]	3.41795	6.48631	0.00660071	0.0341148
P12956	XRCC6	X-ray repair cross complementing 6 [Source:HGNC Symbol;Acc:HGNC:4055]	1.96229	9.212	0.0064013	0.0332784
O15511	ARPC5	actin related protein 2/3 complex subunit 5 [Source:HGNC Symbol;Acc:HGNC:708]	3.06261	4.2239	0.00639702	0.0332784
Q9NVA1	UQCC1	ubiquinol-cytochrome c reductase complex assembly factor 1 [Source:HGNC Symbol;Acc:HGNC:15891]	-1.32062	8.30882	0.00638123	0.0332784
Q9UDW1	UQCR10	ubiquinol-cytochrome c reductase, complex III subunit X [Source:HGNC Symbol;Acc:HGNC:30863]	-1.43338	4.87487	0.00635998	0.0332784
P62269	RPS18	ribosomal protein S18 [Source:HGNC Symbol;Acc:HGNC:10401]	3.51835	8.07161	0.00630646	0.0332182
P55884	EIF3B	eukaryotic translation initiation factor 3 subunit B [Source:HGNC Symbol;Acc:HGNC:3280]	2.10525	7.1853	0.00624598	0.0330085
P32969	RPL9	ribosomal protein L9 [Source:HGNC Symbol;Acc:HGNC:10369]	4.02283	7.57849	0.00623211	0.0330085
A2RRP1	NBAS	NBAS subunit of NRZ tethering complex [Source:HGNC Symbol;Acc:HGNC:15625]	-1.17074	6.39489	0.00620432	0.033007
O43617	TRAPPC3	trafficking protein particle complex subunit 3 [Source:HGNC Symbol;Acc:HGNC:19942]	1.10228	5.98789	0.00619951	0.033007
Q16514	TAF12	TATA-box binding protein associated factor 12 [Source:HGNC Symbol;Acc:HGNC:11545]	2.39387	2.61674	0.00611735	0.0327627
Q12906	ILF3	interleukin enhancer binding factor 3 [Source:HGNC Symbol;Acc:HGNC:6038]	3.1084	6.57595	0.00605393	0.0325322
Q9NUQ3	TXLNG	taxilin gamma [Source:HGNC Symbol;Acc:HGNC:18578]	2.17142	7.57051	0.00604247	0.0325322
P08621	SNRNP70	small nuclear ribonucleoprotein U1 subunit 70 [Source:HGNC Symbol;Acc:HGNC:11150]	3.30572	4.87273	0.00603218	0.0325322
O14617	AP3D1	adaptor related protein complex 3 subunit delta 1 [Source:HGNC Symbol;Acc:HGNC:568]	1.96542	7.03344	0.00601005	0.0325322
Q9NW13	RBM28	RNA binding motif protein 28 [Source:HGNC Symbol;Acc:HGNC:21863]	4.9721	3.43672	0.00600799	0.0325322
O60547	GMDS	GDP-mannose 4,6-dehydratase [Source:HGNC Symbol;Acc:HGNC:4369]	-2.32618	5.09381	0.00598176	0.0325322
O75027	ABCB7	ATP binding cassette subfamily B member 7 [Source:HGNC Symbol;Acc:HGNC:48]	-2.0218	8.6625	0.00593338	0.0325322
P05787	KRT8	keratin 8 [Source:HGNC Symbol;Acc:HGNC:6446]	2.25436	7.84724	0.00592991	0.0325322
O00487	PSMD14	proteasome 26S subunit, non-ATPase 14 [Source:HGNC Symbol;Acc:HGNC:16889]	1.3054	7.44382	0.00591657	0.0325322
P0C221	NA	NA	-1.36002	6.58732	0.00589798	0.0325322
P32322	PYCR1	pyrroline-5-carboxylate reductase 1 [Source:HGNC Symbol;Acc:HGNC:9721]	2.26521	6.32974	0.00579558	0.0322291
Q8TER0	SNED1	sushi, nidogen and EGF like domains 1 [Source:HGNC Symbol;Acc:HGNC:24696]	-1.09005	5.53566	0.00566618	0.0316196
Q9H444	CHMP4B	charged multivesicular body protein 4B [Source:HGNC Symbol;Acc:HGNC:16171]	3.59936	6.20239	0.00564145	0.0315921
Q7Z4V5	HDGFL2	HDGF like 2 [Source:HGNC Symbol;Acc:HGNC:14680]	1.78455	4.25363	0.00555142	0.0311974
P52272	HNRNPM	heterogeneous nuclear ribonucleoprotein M [Source:HGNC Symbol;Acc:HGNC:5046]	2.64022	8.83886	0.00553611	0.0311974
Q8NC51	SERBP1	SERPINE1 mRNA binding protein 1 [Source:HGNC Symbol;Acc:HGNC:17860]	2.11942	6.72221	0.00539068	0.0305089
Q71UM5	RPS27L	ribosomal protein S27 like [Source:HGNC Symbol;Acc:HGNC:18476]	5.06286	5.60388	0.00533707	0.030313
Q09666	AHNAK	AHNAK nucleoprotein [Source:HGNC Symbol;Acc:HGNC:347]	2.46588	6.73261	0.00529945	0.0302069
Q6SZW1	SARM1	sterile alpha and TIR motif containing 1 [Source:HGNC Symbol;Acc:HGNC:17074]	1.38347	5.49367	0.00526854	0.0301383
Q53H12	AGK	acylglycerol kinase [Source:HGNC Symbol;Acc:HGNC:21869]	-1.52327	8.1977	0.00524653	0.0301204
P01859	IGHG2	immunoglobulin heavy constant gamma 2 (G2m marker) [Source:HGNC Symbol;Acc:HGNC:5526]	0.766448	6.50047	0.0051976	0.0299472
Q9NXW2	DNAJB12	DnaJ heat shock protein family (Hsp40) member B12 [Source:HGNC Symbol;Acc:HGNC:14891]	-1.15944	4.03999	0.00516679	0.0298775
P50995	ANXA11	annexin A11 [Source:HGNC Symbol;Acc:HGNC:535]	4.24174	6.52322	0.00503473	0.0292197
Q9Y5S2	CDC42BPB	CDC42 binding protein kinase beta [Source:HGNC Symbol;Acc:HGNC:1738]	3.76714	3.63504	0.00500896	0.0291763
Q9BRJ6	C7orf50	chromosome 7 open reading frame 50 [Source:HGNC Symbol;Acc:HGNC:22421]	2.40726	4.31379	0.00499697	0.0291763
Q96CW1	AP2M1	adaptor related protein complex 2 subunit mu 1 [Source:HGNC Symbol;Acc:HGNC:564]	2.35084	6.96772	0.00498686	0.0291763
Q9NZ32	ACTR10	actin related protein 10 [Source:HGNC Symbol;Acc:HGNC:17372]	1.75166	4.64192	0.00498003	0.0291763
P19338	NCL	nucleolin [Source:HGNC Symbol;Acc:HGNC:7667]	3.73514	8.74717	0.00496214	0.0291763
Q96DA6	DNAJC19	DnaJ heat shock protein family (Hsp40) member C19 [Source:HGNC Symbol;Acc:HGNC:30528]	-1.23697	4.7192	0.00495089	0.0291763
Q16778	H2BC21	H2B clustered histone 21 [Source:HGNC Symbol;Acc:HGNC:4760]	3.53527	7.6817	0.00494633	0.0291763
P18621	RPL17	ribosomal protein L17 [Source:HGNC Symbol;Acc:HGNC:10307]	2.98363	8.44322	0.00492139	0.0291763
P61254	RPL26	ribosomal protein L26 [Source:HGNC Symbol;Acc:HGNC:10327]	2.91427	7.77966	0.00490179	0.0291763
P40222	TXLNA	taxilin alpha [Source:HGNC Symbol;Acc:HGNC:30685]	2.0332	7.63374	0.00481992	0.0290286
Q96PN7	TRERF1	transcriptional regulating factor 1 [Source:HGNC Symbol;Acc:HGNC:18273]	-0.731787	7.07675	0.00480567	0.0290286
Q9UHX1	PUF60	poly(U) binding splicing factor 60 [Source:HGNC Symbol;Acc:HGNC:17042]	-1.01021	6.88108	0.00475576	0.0288601
Q02543	RPL18A	ribosomal protein L18a [Source:HGNC Symbol;Acc:HGNC:10311]	4.59498	5.22445	0.00468183	0.0285199
Q15046	KARS1	lysyl-tRNA synthetase 1 [Source:HGNC Symbol;Acc:HGNC:6215]	2.20416	5.56401	0.00466812	0.0285199
Q92841	DDX17	DEAD-box helicase 17 [Source:HGNC Symbol;Acc:HGNC:2740]	3.95647	5.73916	0.00464612	0.0285199
P62263	RPS14	ribosomal protein S14 [Source:HGNC Symbol;Acc:HGNC:10387]	4.83591	3.58667	0.00462251	0.0284847
O60841	EIF5B	eukaryotic translation initiation factor 5B [Source:HGNC Symbol;Acc:HGNC:30793]	2.572	6.28777	0.00461037	0.0284847
Q5RKV6	EXOSC6	exosome component 6 [Source:HGNC Symbol;Acc:HGNC:19055]	-1.13912	6.61415	0.00460632	0.0284847
Q12860	CNTN1	contactin 1 [Source:HGNC Symbol;Acc:HGNC:2171]	3.22632	3.71782	0.00451755	0.0281641
O60341	KDM1A	lysine demethylase 1A [Source:HGNC Symbol;Acc:HGNC:29079]	1.62316	5.43384	0.00448007	0.02804
Q15041	ARL6IP1	ADP ribosylation factor like GTPase 6 interacting protein 1 [Source:HGNC Symbol;Acc:HGNC:697]	-1.03045	7.10721	0.00444677	0.0279412
P46776	RPL27A	ribosomal protein L27a [Source:HGNC Symbol;Acc:HGNC:10329]	4.00876	6.54818	0.0044286	0.0279369
Q9NXE4	SMPD4	sphingomyelin phosphodiesterase 4 [Source:HGNC Symbol;Acc:HGNC:32949]	-1.17459	3.90141	0.00442096	0.0279369
Q13085	ACACA	acetyl-CoA carboxylase alpha [Source:HGNC Symbol;Acc:HGNC:84]	1.38423	8.02342	0.00439722	0.0279369
O75695	RP2	RP2 activator of ARL3 GTPase [Source:HGNC Symbol;Acc:HGNC:10274]	3.15378	5.02518	0.0043628	0.0278521
P62805	H4C1	H4 clustered histone 1 [Source:HGNC Symbol;Acc:HGNC:4781]	3.18959	4.15808	0.0043067	0.0276044
Q9NWR8	MCUB	mitochondrial calcium uniporter dominant negative subunit beta [Source:HGNC Symbol;Acc:HGNC:26076]	-0.83803	5.17471	0.00429184	0.0276044
Q13330	MTA1	metastasis associated 1 [Source:HGNC Symbol;Acc:HGNC:7410]	1.12664	6.34112	0.00426657	0.0275686
O75937	DNAJC8	DnaJ heat shock protein family (Hsp40) member C8 [Source:HGNC Symbol;Acc:HGNC:15470]	-2.06457	6.0099	0.00423059	0.0274472
P04350	TUBB4A	tubulin beta 4A class IVa [Source:HGNC Symbol;Acc:HGNC:20774]	1.38962	7.42408	0.00419362	0.0273184
O95295	SNAPIN	SNAP associated protein [Source:HGNC Symbol;Acc:HGNC:17145]	-0.930564	4.52341	0.00412986	0.0270134
A6NHR9	SMCHD1	structural maintenance of chromosomes flexible hinge domain containing 1 [Source:HGNC Symbol;Acc:HGNC:29090]	2.47559	2.65377	0.00412761	0.0270134
P62241	RPS8	ribosomal protein S8 [Source:HGNC Symbol;Acc:HGNC:10441]	4.4447	7.43528	0.00404471	0.026675
Q9UPY3	DICER1	dicer 1, ribonuclease III [Source:HGNC Symbol;Acc:HGNC:17098]	2.33821	7.97708	0.00404091	0.026675
P62873	GNB1	G protein subunit beta 1 [Source:HGNC Symbol;Acc:HGNC:4396]	2.13784	4.35369	0.0040217	0.026675
O14949	UQCRQ	ubiquinol-cytochrome c reductase complex III subunit VII [Source:HGNC Symbol;Acc:HGNC:29594]	-2.15026	3.92303	0.00401268	0.026675
P61247	RPS3A	ribosomal protein S3A [Source:HGNC Symbol;Acc:HGNC:10421]	5.01959	7.37251	0.00397881	0.026675
Q8WXE9	STON2	stonin 2 [Source:HGNC Symbol;Acc:HGNC:30652]	3.92425	5.01394	0.00397465	0.026675
Q9ULA0	DNPEP	aspartyl aminopeptidase [Source:HGNC Symbol;Acc:HGNC:2981]	1.83188	5.30585	0.00384505	0.026003
Q04837	SSBP1	single stranded DNA binding protein 1 [Source:HGNC Symbol;Acc:HGNC:11317]	1.94199	8.81788	0.00384433	0.026003
P52789	HK2	hexokinase 2 [Source:HGNC Symbol;Acc:HGNC:4923]	-1.37287	6.50945	0.00378806	0.0258365
P12270	TPR	translocated promoter region, nuclear basket protein [Source:HGNC Symbol;Acc:HGNC:12017]	2.00682	5.50041	0.00377998	0.0258365
Q92890	UFD1	ubiquitin recognition factor in ER associated degradation 1 [Source:HGNC Symbol;Acc:HGNC:12520]	-1.75244	4.50892	0.00377277	0.0258365
Q96IJ6	GMPPA	GDP-mannose pyrophosphorylase A [Source:HGNC Symbol;Acc:HGNC:22923]	-1.51982	6.36866	0.00375339	0.0258365
P51948	MNAT1	MNAT1 component of CDK activating kinase [Source:HGNC Symbol;Acc:HGNC:7181]	1.77514	3.87414	0.00370094	0.0256813
Q9H1A4	ANAPC1	anaphase promoting complex subunit 1 [Source:HGNC Symbol;Acc:HGNC:19988]	2.67419	4.87946	0.00367788	0.0256327
P62861	FAU	FAU ubiquitin like and ribosomal protein S30 fusion [Source:HGNC Symbol;Acc:HGNC:3597]	4.06683	6.60746	0.00367469	0.0256327
Q99848	EBNA1BP2	EBNA1 binding protein 2 [Source:HGNC Symbol;Acc:HGNC:15531]	3.57612	4.93819	0.00367385	0.0256327
Q9NX58	LYAR	Ly1 antibody reactive [Source:HGNC Symbol;Acc:HGNC:26021]	3.06448	5.35388	0.00366708	0.0256327
Q9NVE7	PANK4	pantothenate kinase 4 (inactive) [Source:HGNC Symbol;Acc:HGNC:19366]	1.19878	8.90942	0.00365606	0.0256327
P54136	RARS1	arginyl-tRNA synthetase 1 [Source:HGNC Symbol;Acc:HGNC:9870]	2.02058	8.07042	0.00361333	0.0256327
O14828	SCAMP3	secretory carrier membrane protein 3 [Source:HGNC Symbol;Acc:HGNC:10565]	-1.1878	5.02097	0.00359121	0.0256327
P10586	PTPRF	protein tyrosine phosphatase receptor type F [Source:HGNC Symbol;Acc:HGNC:9670]	2.43525	4.15389	0.0035723	0.0256327
O43237	DYNC1LI2	dynein cytoplasmic 1 light intermediate chain 2 [Source:HGNC Symbol;Acc:HGNC:2966]	2.28551	5.49561	0.00351918	0.0254145
Q9NZN5	ARHGEF12	Rho guanine nucleotide exchange factor 12 [Source:HGNC Symbol;Acc:HGNC:14193]	1.99055	4.71026	0.00347135	0.025183
P27635	RPL10	ribosomal protein L10 [Source:HGNC Symbol;Acc:HGNC:10298]	5.06485	7.37239	0.00346157	0.025183
P37108	SRP14	signal recognition particle 14 [Source:HGNC Symbol;Acc:HGNC:11299]	1.86873	6.5271	0.00343919	0.0251786
P13010	XRCC5	X-ray repair cross complementing 5 [Source:HGNC Symbol;Acc:HGNC:12833]	2.00143	9.38567	0.00342724	0.0251786
Q96HU8	DIRAS2	DIRAS family GTPase 2 [Source:HGNC Symbol;Acc:HGNC:19323]	-0.863439	6.33042	0.00341737	0.0251786
Q9UQ80	PA2G4	proliferation-associated 2G4 [Source:HGNC Symbol;Acc:HGNC:8550]	3.30354	9.16739	0.003405	0.0251786
Q14683	SMC1A	structural maintenance of chromosomes 1A [Source:HGNC Symbol;Acc:HGNC:11111]	4.12202	6.75011	0.00340416	0.0251786
Q9NYL9	TMOD3	tropomodulin 3 [Source:HGNC Symbol;Acc:HGNC:11873]	2.06604	6.88878	0.00339013	0.0251786
Q14152	EIF3A	eukaryotic translation initiation factor 3 subunit A [Source:HGNC Symbol;Acc:HGNC:3271]	3.33843	7.12765	0.00338313	0.0251786
Q96HS1	PGAM5	PGAM family member 5, mitochondrial serine/threonine protein phosphatase [Source:HGNC Symbol;Acc:HGNC:28763]	4.34725	5.38614	0.00334131	0.0251786
A5YKK6	CNOT1	CCR4-NOT transcription complex subunit 1 [Source:HGNC Symbol;Acc:HGNC:7877]	1.89327	7.89217	0.00327682	0.0249038
Q9UJS0	SLC25A13	solute carrier family 25 member 13 [Source:HGNC Symbol;Acc:HGNC:10983]	-1.43571	6.72005	0.00320912	0.024506
Q9Y2L9	LRCH1	leucine rich repeats and calponin homology domain containing 1 [Source:HGNC Symbol;Acc:HGNC:20309]	3.94724	4.13241	0.00320186	0.024506
Q15154	PCM1	pericentriolar material 1 [Source:HGNC Symbol;Acc:HGNC:8727]	4.60473	4.10618	0.00316281	0.0243857
Q9Y5A9	YTHDF2	YTH N6-methyladenosine RNA binding protein F2 [Source:HGNC Symbol;Acc:HGNC:31675]	2.77428	3.67489	0.00312212	0.0241888
Q13442	PDAP1	PDGFA associated protein 1 [Source:HGNC Symbol;Acc:HGNC:14634]	-1.63019	5.85819	0.00311101	0.0241888
P62753	RPS6	ribosomal protein S6 [Source:HGNC Symbol;Acc:HGNC:10429]	4.30537	7.75932	0.00307228	0.024036
P47756	CAPZB	capping actin protein of muscle Z-line subunit beta [Source:HGNC Symbol;Acc:HGNC:1491]	2.186	8.04079	0.00305892	0.024036
P83731	RPL24	ribosomal protein L24 [Source:HGNC Symbol;Acc:HGNC:10325]	4.8319	5.4758	0.00303325	0.0239657
Q13075	NAIP	NLR family apoptosis inhibitory protein [Source:HGNC Symbol;Acc:HGNC:7634]	-1.0811	4.83247	0.00303234	0.0239657
Q8IW92	GLB1L2	galactosidase beta 1 like 2 [Source:HGNC Symbol;Acc:HGNC:25129]	-1.24953	5.38304	0.00297182	0.0237151
P49959	MRE11	MRE11 homolog, double strand break repair nuclease [Source:HGNC Symbol;Acc:HGNC:7230]	2.50414	5.79589	0.00297125	0.0237151
O94973	AP2A2	adaptor related protein complex 2 subunit alpha 2 [Source:HGNC Symbol;Acc:HGNC:562]	3.40362	6.66088	0.00296556	0.0237151
Q02878	RPL6	ribosomal protein L6 [Source:HGNC Symbol;Acc:HGNC:10362]	4.32461	8.15962	0.00294535	0.0237151
P11940	PABPC1	poly(A) binding protein cytoplasmic 1 [Source:HGNC Symbol;Acc:HGNC:8554]	3.52274	8.16287	0.00294185	0.0237151
Q9NZI8	IGF2BP1	insulin like growth factor 2 mRNA binding protein 1 [Source:HGNC Symbol;Acc:HGNC:28866]	4.41398	7.99873	0.00288962	0.0236504
P15880	RPS2	ribosomal protein S2 [Source:HGNC Symbol;Acc:HGNC:10404]	3.88462	8.99767	0.0027961	0.023003
Q02978	SLC25A11	solute carrier family 25 member 11 [Source:HGNC Symbol;Acc:HGNC:10981]	-0.967397	8.12363	0.00276542	0.0228684
P56378	ATP5MJ	ATP synthase membrane subunit j [Source:HGNC Symbol;Acc:HGNC:1188]	-1.24808	7.79295	0.00271906	0.0226022
P26368	U2AF2	U2 small nuclear RNA auxiliary factor 2 [Source:HGNC Symbol;Acc:HGNC:23156]	1.99957	6.15191	0.0027084	0.0226022
P47914	RPL29	ribosomal protein L29 [Source:HGNC Symbol;Acc:HGNC:10331]	3.69344	7.0554	0.0026795	0.0225078
Q9H7S9	ZNF703	zinc finger protein 703 [Source:HGNC Symbol;Acc:HGNC:25883]	-1.15545	5.86754	0.0026514	0.0223896
P18124	RPL7	ribosomal protein L7 [Source:HGNC Symbol;Acc:HGNC:10363]	3.53291	8.9692	0.00264626	0.0223896
Q15477	SKIC2	SKI2 subunit of superkiller complex [Source:HGNC Symbol;Acc:HGNC:10898]	1.67401	6.74462	0.00263623	0.0223896
Q9BQI0	AIF1L	allograft inflammatory factor 1 like [Source:HGNC Symbol;Acc:HGNC:28904]	4.47714	3.4719	0.00263147	0.0223896
Q14677	CLINT1	clathrin interactor 1 [Source:HGNC Symbol;Acc:HGNC:23186]	2.53223	4.681	0.00262486	0.0223896
Q15633	TARBP2	TARBP2 subunit of RISC loading complex [Source:HGNC Symbol;Acc:HGNC:11569]	2.19608	5.60833	0.0026018	0.0223896
Q8IZL8	PELP1	proline, glutamate and leucine rich protein 1 [Source:HGNC Symbol;Acc:HGNC:30134]	2.01666	3.81428	0.00255969	0.0223239
P46821	MAP1B	microtubule associated protein 1B [Source:HGNC Symbol;Acc:HGNC:6836]	2.22932	5.28864	0.00255338	0.0223239
Q9NZZ3	CHMP5	charged multivesicular body protein 5 [Source:HGNC Symbol;Acc:HGNC:26942]	2.59078	6.25404	0.00253484	0.0223239
Q12955	ANK3	ankyrin 3 [Source:HGNC Symbol;Acc:HGNC:494]	1.98406	5.46887	0.00249332	0.0221075
P36957	DLST	dihydrolipoamide S-succinyltransferase [Source:HGNC Symbol;Acc:HGNC:2911]	2.53557	6.51466	0.00246415	0.0219708
Q05639	EEF1A2	eukaryotic translation elongation factor 1 alpha 2 [Source:HGNC Symbol;Acc:HGNC:3192]	2.54468	3.2401	0.00245376	0.0219708
P43246	MSH2	mutS homolog 2 [Source:HGNC Symbol;Acc:HGNC:7325]	2.0483	5.91232	0.0024372	0.0219708
P07947	YES1	YES proto-oncogene 1, Src family tyrosine kinase [Source:HGNC Symbol;Acc:HGNC:12841]	3.21978	3.65857	0.00242174	0.0219607
Q00577	PURA	purine rich element binding protein A [Source:HGNC Symbol;Acc:HGNC:9701]	2.2141	5.76348	0.00242095	0.0219607
Q53GT1	KLHL22	kelch like family member 22 [Source:HGNC Symbol;Acc:HGNC:25888]	0.957691	5.96855	0.00240685	0.0219607
P21266	GSTM3	glutathione S-transferase mu 3 [Source:HGNC Symbol;Acc:HGNC:4635]	2.73746	4.29548	0.00239916	0.0219607
Q9Y484	WDR45	WD repeat domain 45 [Source:HGNC Symbol;Acc:HGNC:28912]	0.959442	5.71551	0.00230206	0.021361
Q92552	MRPS27	mitochondrial ribosomal protein S27 [Source:HGNC Symbol;Acc:HGNC:14512]	-1.09459	8.84125	0.00229053	0.021361
Q8N5G0	SMIM20	small integral membrane protein 20 [Source:HGNC Symbol;Acc:HGNC:37260]	-1.1034	5.97941	0.00228897	0.021361
Q14696	MESD	mesoderm development LRP chaperone [Source:HGNC Symbol;Acc:HGNC:13520]	-1.96	4.50567	0.00228874	0.021361
Q8N9N8	EIF1AD	eukaryotic translation initiation factor 1A domain containing [Source:HGNC Symbol;Acc:HGNC:28147]	-1.52264	5.39569	0.00226458	0.021361
P68104	EEF1A1	eukaryotic translation elongation factor 1 alpha 1 [Source:HGNC Symbol;Acc:HGNC:3189]	-1.23021	10.2082	0.00221008	0.0211215
P62857	RPS28	ribosomal protein S28 [Source:HGNC Symbol;Acc:HGNC:10418]	3.20555	6.75338	0.00219584	0.0211118
P61964	WDR5	WD repeat domain 5 [Source:HGNC Symbol;Acc:HGNC:12757]	2.26097	6.87203	0.00219529	0.0211118
P46779	RPL28	ribosomal protein L28 [Source:HGNC Symbol;Acc:HGNC:10330]	5.13335	7.22803	0.002193	0.0211118
Q6PGP7	SKIC3	SKI3 subunit of superkiller complex [Source:HGNC Symbol;Acc:HGNC:23639]	1.88465	5.77668	0.00217836	0.0211118
Q9Y608	LRRFIP2	LRR binding FLII interacting protein 2 [Source:HGNC Symbol;Acc:HGNC:6703]	5.07783	5.02369	0.00214021	0.021085
P62249	RPS16	ribosomal protein S16 [Source:HGNC Symbol;Acc:HGNC:10396]	4.30176	7.32862	0.00212848	0.021085
P41252	IARS1	isoleucyl-tRNA synthetase 1 [Source:HGNC Symbol;Acc:HGNC:5330]	2.14684	8.20963	0.00212106	0.021085
Q66PJ3	ARL6IP4	ADP ribosylation factor like GTPase 6 interacting protein 4 [Source:HGNC Symbol;Acc:HGNC:18076]	4.0542	4.42801	0.00211498	0.021085
Q00403	GTF2B	general transcription factor IIB [Source:HGNC Symbol;Acc:HGNC:4648]	-2.2429	5.16453	0.00207747	0.0209851
O75592	MYCBP2	MYC binding protein 2 [Source:HGNC Symbol;Acc:HGNC:23386]	3.77245	6.81075	0.00205786	0.0209194
P46940	IQGAP1	IQ motif containing GTPase activating protein 1 [Source:HGNC Symbol;Acc:HGNC:6110]	1.57236	7.89569	0.00204363	0.0209079
Q6PKG0	LARP1	La ribonucleoprotein 1, translational regulator [Source:HGNC Symbol;Acc:HGNC:29531]	3.14118	7.03598	0.00202259	0.0208261
Q9UEY8	ADD3	adducin 3 [Source:HGNC Symbol;Acc:HGNC:245]	3.08422	5.40557	0.00202202	0.0208261
Q13428	TCOF1	treacle ribosome biogenesis factor 1 [Source:HGNC Symbol;Acc:HGNC:11654]	3.13902	4.67125	0.00198868	0.0207447
P62851	RPS25	ribosomal protein S25 [Source:HGNC Symbol;Acc:HGNC:10413]	5.03199	8.38411	0.0019591	0.0205706
Q8NHP8	PLBD2	phospholipase B domain containing 2 [Source:HGNC Symbol;Acc:HGNC:27283]	1.59618	4.78924	0.00194416	0.0205488
P53990	IST1	IST1 factor associated with ESCRT-III [Source:HGNC Symbol;Acc:HGNC:28977]	3.08284	7.86416	0.0019016	0.0202331
P41091	EIF2S3	eukaryotic translation initiation factor 2 subunit gamma [Source:HGNC Symbol;Acc:HGNC:3267]	3.05522	7.85779	0.00187626	0.0200974
P31146	CORO1A	coronin 1A [Source:HGNC Symbol;Acc:HGNC:2252]	3.39927	6.63802	0.00180521	0.019467
Q9BZH6	WDR11	WD repeat domain 11 [Source:HGNC Symbol;Acc:HGNC:13831]	2.28036	4.09903	0.00177966	0.019322
P04899	GNAI2	G protein subunit alpha i2 [Source:HGNC Symbol;Acc:HGNC:4385]	3.10328	5.0459	0.00177779	0.019322
P62266	RPS23	ribosomal protein S23 [Source:HGNC Symbol;Acc:HGNC:10410]	4.84222	7.11641	0.00175069	0.0192696
P19474	TRIM21	tripartite motif containing 21 [Source:HGNC Symbol;Acc:HGNC:11312]	1.48835	10.2104	0.00174753	0.0192696
Q8TF09	DYNLRB2	dynein light chain roadblock-type 2 [Source:HGNC Symbol;Acc:HGNC:15467]	1.72456	6.94912	0.00174551	0.0192696
Q13310	PABPC4	poly(A) binding protein cytoplasmic 4 [Source:HGNC Symbol;Acc:HGNC:8557]	3.3627	7.12143	0.00173407	0.0192696
O00442	RTCA	RNA 3'-terminal phosphate cyclase [Source:HGNC Symbol;Acc:HGNC:17981]	1.98077	4.94699	0.00172397	0.0192696
Q6P2E9	EDC4	enhancer of mRNA decapping 4 [Source:HGNC Symbol;Acc:HGNC:17157]	2.71097	6.50912	0.00172061	0.0192696
O96000	NDUFB10	NADH:ubiquinone oxidoreductase subunit B10 [Source:HGNC Symbol;Acc:HGNC:7696]	-1.88694	7.66843	0.00171614	0.0192696
P13987	CD59	CD59 molecule (CD59 blood group) [Source:HGNC Symbol;Acc:HGNC:1689]	4.57384	3.94738	0.00170026	0.0192696
P62280	RPS11	ribosomal protein S11 [Source:HGNC Symbol;Acc:HGNC:10384]	4.99767	7.9053	0.00169231	0.0192696
P14868	DARS1	aspartyl-tRNA synthetase 1 [Source:HGNC Symbol;Acc:HGNC:2678]	2.29498	8.2978	0.0016794	0.0192696
Q08211	DHX9	DExH-box helicase 9 [Source:HGNC Symbol;Acc:HGNC:2750]	3.5191	7.10468	0.00167687	0.0192696
P63010	AP2B1	adaptor related protein complex 2 subunit beta 1 [Source:HGNC Symbol;Acc:HGNC:563]	2.26971	7.68331	0.00167358	0.0192696
O43175	PHGDH	phosphoglycerate dehydrogenase [Source:HGNC Symbol;Acc:HGNC:8923]	1.49263	11.0446	0.0016704	0.0192696
P35606	COPB2	COPI coat complex subunit beta 2 [Source:HGNC Symbol;Acc:HGNC:2232]	3.42146	9.06145	0.0016373	0.0192696
P55061	TMBIM6	transmembrane BAX inhibitor motif containing 6 [Source:HGNC Symbol;Acc:HGNC:11723]	-0.872256	4.96248	0.00162858	0.0192696
Q92896	GLG1	golgi glycoprotein 1 [Source:HGNC Symbol;Acc:HGNC:4316]	2.80811	4.07977	0.00162115	0.0192696
Q9P2E9	RRBP1	ribosome binding protein 1 [Source:HGNC Symbol;Acc:HGNC:10448]	2.46484	4.54677	0.00161492	0.0192696
P47897	QARS1	glutaminyl-tRNA synthetase 1 [Source:HGNC Symbol;Acc:HGNC:9751]	1.7258	7.55268	0.00161379	0.0192696
Q9Y6U3	SCIN	scinderin [Source:HGNC Symbol;Acc:HGNC:21695]	5.3975	7.27848	0.00160674	0.0192696
O75083	WDR1	WD repeat domain 1 [Source:HGNC Symbol;Acc:HGNC:12754]	3.29726	8.11257	0.0015748	0.0192696
O95249	GOSR1	golgi SNAP receptor complex member 1 [Source:HGNC Symbol;Acc:HGNC:4430]	-2.80252	5.03515	0.00157216	0.0192696
P47813	EIF1AX	eukaryotic translation initiation factor 1A X-linked [Source:HGNC Symbol;Acc:HGNC:3250]	-0.470827	7.04177	0.0015683	0.0192696
O14556	GAPDHS	glyceraldehyde-3-phosphate dehydrogenase, spermatogenic [Source:HGNC Symbol;Acc:HGNC:24864]	-0.885117	8.21245	0.00151525	0.0192696
Q9Y3D7	PAM16	presequence translocase associated motor 16 [Source:HGNC Symbol;Acc:HGNC:29679]	-1.40531	4.23056	0.00149953	0.0192696
Q01082	SPTBN1	spectrin beta, non-erythrocytic 1 [Source:HGNC Symbol;Acc:HGNC:11275]	3.84282	10.0077	0.00148481	0.0192696
P61353	RPL27	ribosomal protein L27 [Source:HGNC Symbol;Acc:HGNC:10328]	4.00663	7.09947	0.0014832	0.0192696
Q96SB4	SRPK1	SRSF protein kinase 1 [Source:HGNC Symbol;Acc:HGNC:11305]	4.21026	6.07705	0.00147356	0.0192696
Q96PK6	RBM14	RNA binding motif protein 14 [Source:HGNC Symbol;Acc:HGNC:14219]	3.18593	4.56695	0.00146199	0.0192696
Q9P0J0	NDUFA13	NADH:ubiquinone oxidoreductase subunit A13 [Source:HGNC Symbol;Acc:HGNC:17194]	-1.03779	5.94031	0.00146121	0.0192696
Q9BQ61	TRIR	telomerase RNA component interacting RNase [Source:HGNC Symbol;Acc:HGNC:28424]	-2.55205	4.29388	0.00145178	0.0192696
P61160	ACTR2	actin related protein 2 [Source:HGNC Symbol;Acc:HGNC:169]	2.99423	6.78003	0.00143306	0.0192696
O15144	ARPC2	actin related protein 2/3 complex subunit 2 [Source:HGNC Symbol;Acc:HGNC:705]	3.72379	8.87385	0.00143281	0.0192696
P20042	EIF2S2	eukaryotic translation initiation factor 2 subunit beta [Source:HGNC Symbol;Acc:HGNC:3266]	3.28809	5.44103	0.00143108	0.0192696
P62879	GNB2	G protein subunit beta 2 [Source:HGNC Symbol;Acc:HGNC:4398]	2.75121	6.17474	0.00143094	0.0192696
P62910	RPL32	ribosomal protein L32 [Source:HGNC Symbol;Acc:HGNC:10336]	5.17323	6.386	0.00142693	0.0192696
Q7L2E3	DHX30	DExH-box helicase 30 [Source:HGNC Symbol;Acc:HGNC:16716]	3.29758	6.87929	0.00141903	0.0192696
Q9P2M7	CGN	cingulin [Source:HGNC Symbol;Acc:HGNC:17429]	3.27503	5.49928	0.00134537	0.0192696
Q9UPQ9	TNRC6B	trinucleotide repeat containing adaptor 6B [Source:HGNC Symbol;Acc:HGNC:29190]	-1.16459	12.4243	0.00134312	0.0192696
O15020	SPTBN2	spectrin beta, non-erythrocytic 2 [Source:HGNC Symbol;Acc:HGNC:11276]	3.42334	7.34325	0.00134175	0.0192696
P10412	H1-4	H1.4 linker histone, cluster member [Source:HGNC Symbol;Acc:HGNC:4718]	4.65322	5.32587	0.00133969	0.0192696
Q9Y4F1	FARP1	FERM, ARH/RhoGEF and pleckstrin domain protein 1 [Source:HGNC Symbol;Acc:HGNC:3591]	3.43297	2.92233	0.00133397	0.0192696
O95793	STAU1	staufen double-stranded RNA binding protein 1 [Source:HGNC Symbol;Acc:HGNC:11370]	4.4942	6.59667	0.00132639	0.0192696
P46782	RPS5	ribosomal protein S5 [Source:HGNC Symbol;Acc:HGNC:10426]	3.37782	5.41346	0.00132438	0.0192696
Q96N67	DOCK7	dedicator of cytokinesis 7 [Source:HGNC Symbol;Acc:HGNC:19190]	2.67229	7.38128	0.0013206	0.0192696
P39023	RPL3	ribosomal protein L3 [Source:HGNC Symbol;Acc:HGNC:10332]	4.61369	8.23154	0.0013157	0.0192696
P62277	RPS13	ribosomal protein S13 [Source:HGNC Symbol;Acc:HGNC:10386]	4.41972	7.1187	0.00128449	0.0192696
O00443	PIK3C2A	phosphatidylinositol-4-phosphate 3-kinase catalytic subunit type 2 alpha [Source:HGNC Symbol;Acc:HGNC:8971]	4.32514	4.70556	0.00128163	0.0192696
P46781	RPS9	ribosomal protein S9 [Source:HGNC Symbol;Acc:HGNC:10442]	4.55314	7.43092	0.00128117	0.0192696
Q9Y3U8	RPL36	ribosomal protein L36 [Source:HGNC Symbol;Acc:HGNC:13631]	5.16533	4.66482	0.00125953	0.0192696
P09874	PARP1	poly(ADP-ribose) polymerase 1 [Source:HGNC Symbol;Acc:HGNC:270]	4.21942	5.25944	0.00124062	0.0192696
P52907	CAPZA1	capping actin protein of muscle Z-line subunit alpha 1 [Source:HGNC Symbol;Acc:HGNC:1488]	2.7517	7.65123	0.00120848	0.0192696
P62750	RPL23A	ribosomal protein L23a [Source:HGNC Symbol;Acc:HGNC:10317]	4.50754	7.79198	0.00120353	0.0192696
P36578	RPL4	ribosomal protein L4 [Source:HGNC Symbol;Acc:HGNC:10353]	5.15271	7.70181	0.00118448	0.0192696
P51116	FXR2	FMR1 autosomal homolog 2 [Source:HGNC Symbol;Acc:HGNC:4024]	3.25303	4.85274	0.00117708	0.0192696
O14579	COPE	COPI coat complex subunit epsilon [Source:HGNC Symbol;Acc:HGNC:2234]	3.77147	5.39173	0.00116471	0.0192696
Q7Z7H5	TMED4	transmembrane p24 trafficking protein 4 [Source:HGNC Symbol;Acc:HGNC:22301]	-0.798003	5.9582	0.00115945	0.0192696
Q9P0K7	RAI14	retinoic acid induced 14 [Source:HGNC Symbol;Acc:HGNC:14873]	3.30867	6.06664	0.00115443	0.0192696
P63096	GNAI1	G protein subunit alpha i1 [Source:HGNC Symbol;Acc:HGNC:4384]	3.51397	5.83575	0.00114792	0.0192696
O43324	EEF1E1	eukaryotic translation elongation factor 1 epsilon 1 [Source:HGNC Symbol;Acc:HGNC:3212]	2.36462	7.39421	0.00113345	0.0192696
Q5JWF2	GNAS	GNAS complex locus [Source:HGNC Symbol;Acc:HGNC:4392]	2.36167	6.74661	0.00112025	0.0192696
P05387	RPLP2	ribosomal protein lateral stalk subunit P2 [Source:HGNC Symbol;Acc:HGNC:10377]	4.54679	8.07423	0.00111755	0.0192696
P53621	COPA	COPI coat complex subunit alpha [Source:HGNC Symbol;Acc:HGNC:2230]	3.66105	9.8421	0.00109989	0.0192696
Q9UQB3	CTNND2	catenin delta 2 [Source:HGNC Symbol;Acc:HGNC:2516]	3.68728	4.65166	0.00108677	0.0192696
Q9NR30	DDX21	DExD-box helicase 21 [Source:HGNC Symbol;Acc:HGNC:2744]	5.00462	6.19897	0.00107853	0.0192696
P09543	CNP	2',3'-cyclic nucleotide 3' phosphodiesterase [Source:HGNC Symbol;Acc:HGNC:2158]	1.88349	7.3656	0.00107196	0.0192696
O95394	PGM3	phosphoglucomutase 3 [Source:HGNC Symbol;Acc:HGNC:8907]	-1.94205	6.20058	0.00106169	0.0192696
B5ME19	EIF3CL	eukaryotic translation initiation factor 3 subunit C like [Source:HGNC Symbol;Acc:HGNC:26347]	2.4056	5.73345	0.0010606	0.0192696
P05198	EIF2S1	eukaryotic translation initiation factor 2 subunit alpha [Source:HGNC Symbol;Acc:HGNC:3265]	3.01826	6.77695	0.00105449	0.0192696
Q8NCH0	CHST14	carbohydrate sulfotransferase 14 [Source:HGNC Symbol;Acc:HGNC:24464]	-1.21753	6.01189	0.00102874	0.0192696
P09496	CLTA	clathrin light chain A [Source:HGNC Symbol;Acc:HGNC:2090]	5.51117	4.39698	0.00102461	0.0192696
P23396	RPS3	ribosomal protein S3 [Source:HGNC Symbol;Acc:HGNC:10420]	3.64638	8.39009	0.00101696	0.0192696
P62424	RPL7A	ribosomal protein L7a [Source:HGNC Symbol;Acc:HGNC:10364]	5.00149	9.36886	0.00100563	0.0192696
Q13813	SPTAN1	spectrin alpha, non-erythrocytic 1 [Source:HGNC Symbol;Acc:HGNC:11273]	3.99223	10.4735	0.000987799	0.0192696
Q9P2J5	LARS1	leucyl-tRNA synthetase 1 [Source:HGNC Symbol;Acc:HGNC:6512]	1.93462	7.34416	0.000977463	0.0192696
P06396	GSN	gelsolin [Source:HGNC Symbol;Acc:HGNC:4620]	3.21128	7.27268	0.000966451	0.0192696
P50914	RPL14	ribosomal protein L14 [Source:HGNC Symbol;Acc:HGNC:10305]	6.04672	5.43606	0.000942494	0.0192696
Q53GQ0	HSD17B12	hydroxysteroid 17-beta dehydrogenase 12 [Source:HGNC Symbol;Acc:HGNC:18646]	-2.02343	5.60453	0.000937494	0.0192696
P62244	RPS15A	ribosomal protein S15a [Source:HGNC Symbol;Acc:HGNC:10389]	4.34594	7.21761	0.000930513	0.0192696
P62701	RPS4X	ribosomal protein S4 X-linked [Source:HGNC Symbol;Acc:HGNC:10424]	4.29911	8.36677	0.000875202	0.0192696
Q9Y320	TMX2	thioredoxin related transmembrane protein 2 [Source:HGNC Symbol;Acc:HGNC:30739]	-2.0365	7.13712	0.000869102	0.0192696
P42766	RPL35	ribosomal protein L35 [Source:HGNC Symbol;Acc:HGNC:10344]	5.48407	7.14419	0.000857527	0.0192696
Q0IIM8	TBC1D8B	TBC1 domain family member 8B [Source:HGNC Symbol;Acc:HGNC:24715]	2.99995	5.74465	0.000846197	0.0192696
Q66K74	MAP1S	microtubule associated protein 1S [Source:HGNC Symbol;Acc:HGNC:15715]	2.03118	6.3685	0.000842819	0.0192696
Q13151	HNRNPA0	heterogeneous nuclear ribonucleoprotein A0 [Source:HGNC Symbol;Acc:HGNC:5030]	2.89355	6.27023	0.000822571	0.0192696
Q99805	TM9SF2	transmembrane 9 superfamily member 2 [Source:HGNC Symbol;Acc:HGNC:11865]	-2.27057	7.0817	0.000815076	0.0192696
Q5VT66	MTARC1	mitochondrial amidoxime reducing component 1 [Source:HGNC Symbol;Acc:HGNC:26189]	-2.07549	6.82254	0.000811393	0.0192696
P62081	RPS7	ribosomal protein S7 [Source:HGNC Symbol;Acc:HGNC:10440]	3.07828	6.42988	0.000808376	0.0192696
Q9UJC5	SH3BGRL2	SH3 domain binding glutamate rich protein like 2 [Source:HGNC Symbol;Acc:HGNC:15567]	2.84685	5.8291	0.000791195	0.0192696
P98179	RBM3	RNA binding motif protein 3 [Source:HGNC Symbol;Acc:HGNC:9900]	-2.69277	2.84002	0.000779186	0.0192696
Q6WCQ1	MPRIP	myosin phosphatase Rho interacting protein [Source:HGNC Symbol;Acc:HGNC:30321]	4.09622	3.52093	0.000736778	0.0192696
P62899	RPL31	ribosomal protein L31 [Source:HGNC Symbol;Acc:HGNC:10334]	6.38928	5.93674	0.000736601	0.0192696
Q92747	ARPC1A	actin related protein 2/3 complex subunit 1A [Source:HGNC Symbol;Acc:HGNC:703]	2.32973	5.88725	0.000714969	0.0192696
Q14444	CAPRIN1	cell cycle associated protein 1 [Source:HGNC Symbol;Acc:HGNC:6743]	2.71713	5.30123	0.000674175	0.0192696
P55854	SUMO3	small ubiquitin like modifier 3 [Source:HGNC Symbol;Acc:HGNC:11124]	-2.21784	7.9512	0.000661768	0.0192696
O00217	NDUFS8	NADH:ubiquinone oxidoreductase core subunit S8 [Source:HGNC Symbol;Acc:HGNC:7715]	-1.0365	5.73916	0.000661057	0.0192696
Q8N5W9	RFLNB	refilin B [Source:HGNC Symbol;Acc:HGNC:28705]	5.45446	5.31348	0.000638699	0.0192696
P30050	RPL12	ribosomal protein L12 [Source:HGNC Symbol;Acc:HGNC:10302]	5.63893	7.81025	0.000614774	0.0192696
Q9UM54	MYO6	myosin VI [Source:HGNC Symbol;Acc:HGNC:7605]	4.6939	9.6074	0.000608273	0.0192696
O00425	IGF2BP3	insulin like growth factor 2 mRNA binding protein 3 [Source:HGNC Symbol;Acc:HGNC:28868]	3.58642	7.32986	0.000605811	0.0192696
P08754	GNAI3	G protein subunit alpha i3 [Source:HGNC Symbol;Acc:HGNC:4387]	4.01068	4.86216	0.000596277	0.0192696
P40429	RPL13A	ribosomal protein L13a [Source:HGNC Symbol;Acc:HGNC:10304]	5.70029	7.23563	0.000592539	0.0192696
P61313	RPL15	ribosomal protein L15 [Source:HGNC Symbol;Acc:HGNC:10306]	5.62203	4.06902	0.000589349	0.0192696
Q12792	TWF1	twinfilin actin binding protein 1 [Source:HGNC Symbol;Acc:HGNC:9620]	3.57641	7.63393	0.000569994	0.0192696
O14950	MYL12B	myosin light chain 12B [Source:HGNC Symbol;Acc:HGNC:29827]	6.02608	7.24277	0.000557086	0.0192696
P63172	DYNLT1	dynein light chain Tctex-type 1 [Source:HGNC Symbol;Acc:HGNC:11697]	2.68086	3.98981	0.000538254	0.0192696
Q9BR76	CORO1B	coronin 1B [Source:HGNC Symbol;Acc:HGNC:2253]	3.26004	7.37546	0.000514926	0.0192696
P80723	BASP1	brain abundant membrane attached signal protein 1 [Source:HGNC Symbol;Acc:HGNC:957]	3.24125	6.24352	0.000463757	0.0189784
P62906	RPL10A	ribosomal protein L10a [Source:HGNC Symbol;Acc:HGNC:10299]	4.65884	7.8421	0.000446599	0.0187571
P63167	DYNLL1	dynein light chain LC8-type 1 [Source:HGNC Symbol;Acc:HGNC:15476]	1.90643	6.54537	0.000440328	0.0187571
Q14254	FLOT2	flotillin 2 [Source:HGNC Symbol;Acc:HGNC:3758]	2.7636	8.33686	0.000429969	0.0187571
P84098	RPL19	ribosomal protein L19 [Source:HGNC Symbol;Acc:HGNC:10312]	4.94524	7.26222	0.000423737	0.0187571
O75955	FLOT1	flotillin 1 [Source:HGNC Symbol;Acc:HGNC:3757]	3.11789	7.70296	0.000408857	0.0187571
P17568	NDUFB7	NADH:ubiquinone oxidoreductase subunit B7 [Source:HGNC Symbol;Acc:HGNC:7702]	-1.8942	6.28818	0.000398775	0.0187571
P46778	RPL21	ribosomal protein L21 [Source:HGNC Symbol;Acc:HGNC:10313]	6.04859	5.25481	0.000390342	0.0187571
P26373	RPL13	ribosomal protein L13 [Source:HGNC Symbol;Acc:HGNC:10303]	5.78332	7.88304	0.000384791	0.0187571
P62888	RPL30	ribosomal protein L30 [Source:HGNC Symbol;Acc:HGNC:10333]	3.60494	7.32723	0.00037675	0.0187571
O75165	DNAJC13	DnaJ heat shock protein family (Hsp40) member C13 [Source:HGNC Symbol;Acc:HGNC:30343]	5.01004	3.99896	0.000369369	0.0187571
Q13283	G3BP1	G3BP stress granule assembly factor 1 [Source:HGNC Symbol;Acc:HGNC:30292]	3.77964	6.16335	0.000353323	0.0187571
P05388	RPLP0	ribosomal protein lateral stalk subunit P0 [Source:HGNC Symbol;Acc:HGNC:10371]	3.54104	9.65544	0.000333459	0.0187571
P59998	ARPC4	actin related protein 2/3 complex subunit 4 [Source:HGNC Symbol;Acc:HGNC:707]	3.11924	7.40339	0.000308089	0.0187571
P06753	TPM3	tropomyosin 3 [Source:HGNC Symbol;Acc:HGNC:12012]	6.546	4.91229	0.000284619	0.0181701
P09493	TPM1	tropomyosin 1 [Source:HGNC Symbol;Acc:HGNC:12010]	4.60801	8.39673	0.000282605	0.0181701
O75369	FLNB	filamin B [Source:HGNC Symbol;Acc:HGNC:3755]	4.02734	10.6762	0.000273456	0.0181701
O15143	ARPC1B	actin related protein 2/3 complex subunit 1B [Source:HGNC Symbol;Acc:HGNC:704]	3.53697	5.8451	0.000269745	0.0181701
P35268	RPL22	ribosomal protein L22 [Source:HGNC Symbol;Acc:HGNC:10315]	3.62731	8.18225	0.000268571	0.0181701
P61158	ACTR3	actin related protein 3 [Source:HGNC Symbol;Acc:HGNC:170]	3.46486	7.92585	0.000255924	0.0181701
Q5W0U4	BSPRY	B-box and SPRY domain containing [Source:HGNC Symbol;Acc:HGNC:18232]	2.6166	6.86888	0.000221619	0.0181701
Q13409	DYNC1I2	dynein cytoplasmic 1 intermediate chain 2 [Source:HGNC Symbol;Acc:HGNC:2964]	4.20455	5.35556	0.000194987	0.0172888
Q9UPN3	MACF1	microtubule actin crosslinking factor 1 [Source:HGNC Symbol;Acc:HGNC:13664]	3.55965	7.16728	0.000190894	0.0172888
Q27J81	INF2	inverted formin 2 [Source:HGNC Symbol;Acc:HGNC:23791]	2.71221	3.91884	0.0001852	0.0172888
P62913	RPL11	ribosomal protein L11 [Source:HGNC Symbol;Acc:HGNC:10301]	4.45479	8.03392	0.000169364	0.0172888
P50454	SERPINH1	serpin family H member 1 [Source:HGNC Symbol;Acc:HGNC:1546]	2.60624	9.73812	0.000166129	0.0172888
Q9Y295	DRG1	developmentally regulated GTP binding protein 1 [Source:HGNC Symbol;Acc:HGNC:3029]	3.62115	4.63754	0.000161325	0.0172888
P39019	RPS19	ribosomal protein S19 [Source:HGNC Symbol;Acc:HGNC:10402]	6.09353	7.53283	0.000156257	0.0172888
P68133	ACTA1	actin alpha 1, skeletal muscle [Source:HGNC Symbol;Acc:HGNC:129]	5.22669	7.37176	0.000152337	0.0172888
Q8WVQ1	CANT1	calcium activated nucleotidase 1 [Source:HGNC Symbol;Acc:HGNC:19721]	-2.64222	4.99446	0.00014833	0.0172888
P60709	ACTB	actin beta [Source:HGNC Symbol;Acc:HGNC:132]	4.9937	8.68033	0.000133843	0.0172888
Q9UKA9	PTBP2	polypyrimidine tract binding protein 2 [Source:HGNC Symbol;Acc:HGNC:17662]	4.46329	3.34412	0.000124406	0.0172888
Q00610	CLTC	clathrin heavy chain [Source:HGNC Symbol;Acc:HGNC:2092]	4.42073	9.6463	0.00011955	0.0172888
P21333	FLNA	filamin A [Source:HGNC Symbol;Acc:HGNC:3754]	3.72349	11.1962	9.39214e-05	0.0172888
P09497	CLTB	clathrin light chain B [Source:HGNC Symbol;Acc:HGNC:2091]	4.10844	5.868	9.14026e-05	0.0172888
Q9ULV4	CORO1C	coronin 1C [Source:HGNC Symbol;Acc:HGNC:2254]	5.54825	8.74793	7.82374e-05	0.0172888
Q9UHB6	LIMA1	LIM domain and actin binding 1 [Source:HGNC Symbol;Acc:HGNC:24636]	5.39855	9.42862	7.49596e-05	0.0172888
Q69YL0	NCBP2AS2	NCBP2 antisense 2 (head to head) [Source:HGNC Symbol;Acc:HGNC:25121]	-2.59489	5.13611	7.30569e-05	0.0172888
Q16643	DBN1	drebrin 1 [Source:HGNC Symbol;Acc:HGNC:2695]	5.61567	9.00045	5.43135e-05	0.0172888
