# Supplementary material for: Integrative transcriptomic and proteomic profiling of the effects of cell confluency on gene expression
Source: Sci Data. 2024 Jun 12;11:617. doi: 10.1038/s41597-024-03465-z (PMC11169490; doi:10.1038/s41597-024-03465-z)
Supplement: Supplementary file 9 — Supplementary Table 9 [file 41597_2024_3465_MOESM9_ESM.xlsx]

## Sheet: de_results_nucleus
protein	hgnc_symbol	description	logfc	mean_exp	p_val	adjusted_p_val
Q8TEM1	NUP210	nucleoporin 210 [Source:HGNC Symbol;Acc:HGNC:30052]	3.95324	3.51836	0.000172146	0.0239154
A6NHR9	SMCHD1	structural maintenance of chromosomes flexible hinge domain containing 1 [Source:HGNC Symbol;Acc:HGNC:29090]	3.87553	3.85931	0.0247453	0.133101
Q8N9B5	JMY	junction mediating and regulatory protein, p53 cofactor [Source:HGNC Symbol;Acc:HGNC:28916]	3.85799	3.23646	0.00382157	0.0617351
P08237	PFKM	phosphofructokinase, muscle [Source:HGNC Symbol;Acc:HGNC:8877]	3.71979	6.55648	0.0066259	0.0761299
Q86UK7	NA	NA	3.68736	5.24936	8.48419e-05	0.0239154
Q92797	SYMPK	symplekin scaffold protein [Source:HGNC Symbol;Acc:HGNC:22935]	3.68233	3.76675	0.00588863	0.0728547
Q10570	CPSF1	cleavage and polyadenylation specific factor 1 [Source:HGNC Symbol;Acc:HGNC:2324]	3.65302	3.44025	0.00212337	0.0511811
Q9BQG0	MYBBP1A	MYB binding protein 1a [Source:HGNC Symbol;Acc:HGNC:7546]	3.62773	6.00991	0.000842096	0.0408605
Q66PJ3	ARL6IP4	ADP ribosylation factor like GTPase 6 interacting protein 4 [Source:HGNC Symbol;Acc:HGNC:18076]	3.50197	4.48797	0.00453118	0.0645694
Q8WUM0	NUP133	nucleoporin 133 [Source:HGNC Symbol;Acc:HGNC:18016]	3.48053	3.45777	0.0139887	0.0987873
P30740	SERPINB1	serpin family B member 1 [Source:HGNC Symbol;Acc:HGNC:3311]	3.4754	2.25088	0.321596	0.578004
P34897	SHMT2	serine hydroxymethyltransferase 2 [Source:HGNC Symbol;Acc:HGNC:10852]	3.45274	5.94377	0.00437327	0.0642507
Q8IYB3	SRRM1	serine and arginine repetitive matrix 1 [Source:HGNC Symbol;Acc:HGNC:16638]	3.4347	2.23052	0.00234423	0.051252
O94905	ERLIN2	ER lipid raft associated 2 [Source:HGNC Symbol;Acc:HGNC:1356]	3.38349	5.71587	2.83028e-05	0.0239154
Q5T8D3	ACBD5	acyl-CoA binding domain containing 5 [Source:HGNC Symbol;Acc:HGNC:23338]	3.37405	3.88194	0.0081397	0.0774487
P04083	ANXA1	annexin A1 [Source:HGNC Symbol;Acc:HGNC:533]	3.28331	6.73956	0.267643	0.517767
P52948	NUP98	nucleoporin 98 and 96 precursor [Source:HGNC Symbol;Acc:HGNC:8068]	3.25862	6.6826	0.00417352	0.062839
Q9UL18	AGO1	argonaute RISC component 1 [Source:HGNC Symbol;Acc:HGNC:3262]	3.10172	8.5327	0.00169636	0.0495072
P23246	SFPQ	splicing factor proline and glutamine rich [Source:HGNC Symbol;Acc:HGNC:10774]	3.08764	5.4963	0.00385143	0.0617351
P19013	KRT4	keratin 4 [Source:HGNC Symbol;Acc:HGNC:6441]	3.05311	8.52101	0.317508	0.574537
Q15645	TRIP13	thyroid hormone receptor interactor 13 [Source:HGNC Symbol;Acc:HGNC:12307]	3.02957	4.93564	0.000921666	0.0408605
Q6ZRQ5	MMS22L	MMS22 like, DNA repair protein [Source:HGNC Symbol;Acc:HGNC:21475]	3.01498	2.02067	0.00261071	0.0534192
P58107	EPPK1	epiplakin 1 [Source:HGNC Symbol;Acc:HGNC:15577]	2.96381	7.84139	0.00503014	0.0685318
P45973	CBX5	chromobox 5 [Source:HGNC Symbol;Acc:HGNC:1555]	2.9621	5.14712	0.00469243	0.065694
P21359	NF1	neurofibromin 1 [Source:HGNC Symbol;Acc:HGNC:7765]	2.95854	5.7563	0.00249977	0.0524952
O60341	KDM1A	lysine demethylase 1A [Source:HGNC Symbol;Acc:HGNC:29079]	2.94737	3.49349	0.0073663	0.0774487
Q9BV38	WDR18	WD repeat domain 18 [Source:HGNC Symbol;Acc:HGNC:17956]	2.94215	2.31759	0.0236516	0.131223
P06702	S100A9	S100 calcium binding protein A9 [Source:HGNC Symbol;Acc:HGNC:10499]	2.91727	7.15618	0.332841	0.588586
P06703	S100A6	S100 calcium binding protein A6 [Source:HGNC Symbol;Acc:HGNC:10496]	2.91523	1.97079	0.341754	0.592224
Q86WA8	LONP2	lon peptidase 2, peroxisomal [Source:HGNC Symbol;Acc:HGNC:20598]	2.90189	8.73624	0.0151537	0.101219
Q92614	MYO18A	myosin XVIIIA [Source:HGNC Symbol;Acc:HGNC:31104]	2.89543	3.65645	0.0172431	0.106667
P49815	TSC2	TSC complex subunit 2 [Source:HGNC Symbol;Acc:HGNC:12363]	2.86111	1.94373	0.00811707	0.0774487
Q9UNE7	STUB1	STIP1 homology and U-box containing protein 1 [Source:HGNC Symbol;Acc:HGNC:11427]	2.82312	9.95534	0.00154779	0.0484367
P02545	LMNA	lamin A/C [Source:HGNC Symbol;Acc:HGNC:6636]	2.78892	7.15506	0.0261499	0.134197
O60216	RAD21	RAD21 cohesin complex component [Source:HGNC Symbol;Acc:HGNC:9811]	2.78442	5.62086	0.0529226	0.192262
O15164	TRIM24	tripartite motif containing 24 [Source:HGNC Symbol;Acc:HGNC:11812]	2.78018	6.30417	6.44112e-05	0.0239154
P10586	PTPRF	protein tyrosine phosphatase receptor type F [Source:HGNC Symbol;Acc:HGNC:9670]	2.75532	1.89084	0.00357892	0.0617351
Q99567	NUP88	nucleoporin 88 [Source:HGNC Symbol;Acc:HGNC:8067]	2.75209	4.46033	0.00751564	0.0774487
P07910	HNRNPC	heterogeneous nuclear ribonucleoprotein C [Source:HGNC Symbol;Acc:HGNC:5035]	2.7498	5.74945	0.0080305	0.0774487
Q16851	UGP2	UDP-glucose pyrophosphorylase 2 [Source:HGNC Symbol;Acc:HGNC:12527]	2.72811	3.94782	0.00832497	0.0776997
P53396	ACLY	ATP citrate lyase [Source:HGNC Symbol;Acc:HGNC:115]	2.72411	8.48951	0.00386367	0.0617351
Q9BW27	NUP85	nucleoporin 85 [Source:HGNC Symbol;Acc:HGNC:8734]	2.72354	4.38866	0.000179815	0.0239154
P30048	PRDX3	peroxiredoxin 3 [Source:HGNC Symbol;Acc:HGNC:9354]	2.72299	6.12741	0.000911914	0.0408605
P25685	DNAJB1	DnaJ heat shock protein family (Hsp40) member B1 [Source:HGNC Symbol;Acc:HGNC:5270]	2.69771	2.48686	0.0557117	0.196716
O14965	AURKA	aurora kinase A [Source:HGNC Symbol;Acc:HGNC:11393]	2.6831	5.61039	0.00984863	0.0845076
Q92878	RAD50	RAD50 double strand break repair protein [Source:HGNC Symbol;Acc:HGNC:9816]	2.67983	5.74353	0.017191	0.106667
Q9UGI8	TES	testin LIM domain protein [Source:HGNC Symbol;Acc:HGNC:14620]	2.65173	3.50496	0.0318261	0.152288
Q9NXE4	SMPD4	sphingomyelin phosphodiesterase 4 [Source:HGNC Symbol;Acc:HGNC:32949]	2.63296	4.80256	0.0232226	0.130504
O43301	HSPA12A	heat shock protein family A (Hsp70) member 12A [Source:HGNC Symbol;Acc:HGNC:19022]	2.63153	3.68287	0.00477315	0.066243
Q92621	NUP205	nucleoporin 205 [Source:HGNC Symbol;Acc:HGNC:18658]	2.60235	5.24067	0.00554789	0.0708355
Q86SE5	RALYL	RALY RNA binding protein like [Source:HGNC Symbol;Acc:HGNC:27036]	2.5867	2.65866	0.0257978	0.134197
P05109	S100A8	S100 calcium binding protein A8 [Source:HGNC Symbol;Acc:HGNC:10498]	2.58164	5.06155	0.38398	0.630723
Q03519	TAP2	transporter 2, ATP binding cassette subfamily B member [Source:HGNC Symbol;Acc:HGNC:44]	2.55437	4.69326	0.0134435	0.0962142
Q9H0E3	SAP130	Sin3A associated protein 130 [Source:HGNC Symbol;Acc:HGNC:29813]	2.55371	6.09819	0.00233525	0.051252
P12270	TPR	translocated promoter region, nuclear basket protein [Source:HGNC Symbol;Acc:HGNC:12017]	2.54845	5.42433	0.000145782	0.0239154
O75165	DNAJC13	DnaJ heat shock protein family (Hsp40) member C13 [Source:HGNC Symbol;Acc:HGNC:30343]	2.54762	2.00946	0.016802	0.105828
O60437	PPL	periplakin [Source:HGNC Symbol;Acc:HGNC:9273]	2.54612	3.72202	0.313968	0.570722
Q8N3U4	STAG2	STAG2 cohesin complex component [Source:HGNC Symbol;Acc:HGNC:11355]	2.54334	5.09438	0.0304458	0.148526
Q9NZV5	SELENON	selenoprotein N [Source:HGNC Symbol;Acc:HGNC:15999]	2.52104	3.02472	0.113953	0.30514
Q9H857	NT5DC2	5'-nucleotidase domain containing 2 [Source:HGNC Symbol;Acc:HGNC:25717]	2.51751	3.96543	0.0027557	0.054171
O00471	EXOC5	exocyst complex component 5 [Source:HGNC Symbol;Acc:HGNC:10696]	2.5024	3.96826	0.0161822	0.103857
P22528	SPRR1B	small proline rich protein 1B [Source:HGNC Symbol;Acc:HGNC:11260]	2.49879	4.12759	0.332221	0.588586
Q16576	RBBP7	RB binding protein 7, chromatin remodeling factor [Source:HGNC Symbol;Acc:HGNC:9890]	2.47416	2.22896	0.0470043	0.1839
Q9UKV8	AGO2	argonaute RISC catalytic component 2 [Source:HGNC Symbol;Acc:HGNC:3263]	2.47255	8.98227	0.00152339	0.0484367
P49959	MRE11	MRE11 homolog, double strand break repair nuclease [Source:HGNC Symbol;Acc:HGNC:7230]	2.46168	6.36446	0.000897775	0.0408605
Q8IZL8	PELP1	proline, glutamate and leucine rich protein 1 [Source:HGNC Symbol;Acc:HGNC:30134]	2.45713	2.88181	0.00187432	0.0495072
Q6P2C8	MED27	mediator complex subunit 27 [Source:HGNC Symbol;Acc:HGNC:2377]	2.44219	1.73427	0.00672291	0.0763461
Q96RQ3	MCCC1	methylcrotonyl-CoA carboxylase subunit 1 [Source:HGNC Symbol;Acc:HGNC:6936]	2.44072	1.73354	0.00594046	0.0729306
Q86Y56	DNAAF5	dynein axonemal assembly factor 5 [Source:HGNC Symbol;Acc:HGNC:26013]	2.43174	2.5386	0.082079	0.247166
P48735	IDH2	isocitrate dehydrogenase (NADP(+)) 2 [Source:HGNC Symbol;Acc:HGNC:5383]	2.43108	4.88348	0.0897719	0.262899
Q08211	DHX9	DExH-box helicase 9 [Source:HGNC Symbol;Acc:HGNC:2750]	2.40149	5.76129	0.00847655	0.0786545
Q03252	LMNB2	lamin B2 [Source:HGNC Symbol;Acc:HGNC:6638]	2.3997	7.94171	5.20172e-05	0.0239154
Q8TB37	NUBPL	NUBP iron-sulfur cluster assembly factor, mitochondrial [Source:HGNC Symbol;Acc:HGNC:20278]	2.39685	2.38566	0.0663122	0.217766
P02675	FGB	fibrinogen beta chain [Source:HGNC Symbol;Acc:HGNC:3662]	2.37194	2.86228	0.334702	0.588586
Q16777	H2AC20	H2A clustered histone 20 [Source:HGNC Symbol;Acc:HGNC:4738]	2.36748	4.88118	0.086585	0.256541
P49458	SRP9	signal recognition particle 9 [Source:HGNC Symbol;Acc:HGNC:11304]	2.36421	7.22677	0.034613	0.160123
Q13557	CAMK2D	calcium/calmodulin dependent protein kinase II delta [Source:HGNC Symbol;Acc:HGNC:1462]	2.34428	5.31707	0.00174913	0.0495072
P13646	KRT13	keratin 13 [Source:HGNC Symbol;Acc:HGNC:6415]	2.33282	8.08069	0.376496	0.62491
Q9H9G7	AGO3	argonaute RISC catalytic component 3 [Source:HGNC Symbol;Acc:HGNC:18421]	2.32945	6.11289	0.00814471	0.0774487
P01036	CST4	cystatin S [Source:HGNC Symbol;Acc:HGNC:2476]	2.32648	4.34892	0.384497	0.630723
Q9NR30	DDX21	DExD-box helicase 21 [Source:HGNC Symbol;Acc:HGNC:2744]	2.32361	2.82659	0.0490878	0.18565
Q6P2E9	EDC4	enhancer of mRNA decapping 4 [Source:HGNC Symbol;Acc:HGNC:17157]	2.31507	5.07015	0.000151914	0.0239154
Q5JTH9	RRP12	ribosomal RNA processing 12 homolog [Source:HGNC Symbol;Acc:HGNC:29100]	2.30247	2.11009	0.0939748	0.272203
Q8N1F7	NUP93	nucleoporin 93 [Source:HGNC Symbol;Acc:HGNC:28958]	2.283	8.12533	0.00126314	0.0468358
Q9NXF1	TEX10	testis expressed 10 [Source:HGNC Symbol;Acc:HGNC:25988]	2.27669	3.89437	0.0052732	0.0685318
Q8N684	CPSF7	cleavage and polyadenylation specific factor 7 [Source:HGNC Symbol;Acc:HGNC:30098]	2.27024	6.54534	0.00030524	0.0327738
P57740	NUP107	nucleoporin 107 [Source:HGNC Symbol;Acc:HGNC:29914]	2.26422	5.901	0.000432203	0.0330127
Q9UBC9	SPRR3	small proline rich protein 3 [Source:HGNC Symbol;Acc:HGNC:11268]	2.25235	3.91144	0.333631	0.588586
Q15021	NCAPD2	non-SMC condensin I complex subunit D2 [Source:HGNC Symbol;Acc:HGNC:24305]	2.25168	4.93792	0.0052695	0.0685318
Q5J8M3	EMC4	ER membrane protein complex subunit 4 [Source:HGNC Symbol;Acc:HGNC:28032]	2.24944	4.48574	0.00407872	0.0625927
Q8TAQ2	SMARCC2	SWI/SNF related, matrix associated, actin dependent regulator of chromatin subfamily c member 2 [Source:HGNC Symbol;Acc:HGNC:11105]	2.24828	5.05163	0.000481406	0.0338746
Q86UP2	KTN1	kinectin 1 [Source:HGNC Symbol;Acc:HGNC:6467]	2.24634	5.72583	0.0223233	0.12634
O75533	SF3B1	splicing factor 3b subunit 1 [Source:HGNC Symbol;Acc:HGNC:10768]	2.22895	4.89525	0.000433341	0.0330127
Q12906	ILF3	interleukin enhancer binding factor 3 [Source:HGNC Symbol;Acc:HGNC:6038]	2.21362	4.69709	0.0181099	0.107876
Q9UNH7	SNX6	sorting nexin 6 [Source:HGNC Symbol;Acc:HGNC:14970]	2.20965	2.41289	0.0393904	0.168619
P57678	GEMIN4	gem nuclear organelle associated protein 4 [Source:HGNC Symbol;Acc:HGNC:15717]	2.19796	1.61216	0.00787367	0.0774487
Q96A65	EXOC4	exocyst complex component 4 [Source:HGNC Symbol;Acc:HGNC:30389]	2.19119	3.50343	0.00573868	0.0715542
Q9P0K7	RAI14	retinoic acid induced 14 [Source:HGNC Symbol;Acc:HGNC:14873]	2.19041	5.50877	0.00274789	0.054171
Q13547	HDAC1	histone deacetylase 1 [Source:HGNC Symbol;Acc:HGNC:4852]	2.18683	5.54683	0.000676652	0.0381676
Q7Z3B4	NUP54	nucleoporin 54 [Source:HGNC Symbol;Acc:HGNC:17359]	2.17558	3.14789	0.00183107	0.0495072
Q9UBN7	HDAC6	histone deacetylase 6 [Source:HGNC Symbol;Acc:HGNC:14064]	2.17355	2.34477	0.00111549	0.045737
P49411	TUFM	Tu translation elongation factor, mitochondrial [Source:HGNC Symbol;Acc:HGNC:12420]	2.15911	6.88861	0.0018381	0.0495072
P21796	VDAC1	voltage dependent anion channel 1 [Source:HGNC Symbol;Acc:HGNC:12669]	2.15649	3.41323	0.00802792	0.0774487
Q9HD45	TM9SF3	transmembrane 9 superfamily member 3 [Source:HGNC Symbol;Acc:HGNC:21529]	2.15014	5.07478	0.0068355	0.0763461
Q9UIV1	CNOT7	CCR4-NOT transcription complex subunit 7 [Source:HGNC Symbol;Acc:HGNC:14101]	2.14822	3.00475	0.0605929	0.206637
P13010	XRCC5	X-ray repair cross complementing 5 [Source:HGNC Symbol;Acc:HGNC:12833]	2.1451	7.67217	0.00054936	0.0338746
Q9Y230	RUVBL2	RuvB like AAA ATPase 2 [Source:HGNC Symbol;Acc:HGNC:10475]	2.14259	7.5381	0.00208464	0.0511811
Q99805	TM9SF2	transmembrane 9 superfamily member 2 [Source:HGNC Symbol;Acc:HGNC:11865]	2.13938	5.0823	0.00407845	0.0625927
O75381	PEX14	peroxisomal biogenesis factor 14 [Source:HGNC Symbol;Acc:HGNC:8856]	2.13882	3.89956	0.0453753	0.180596
Q9UBG3	CRNN	cornulin [Source:HGNC Symbol;Acc:HGNC:1230]	2.13174	5.91598	0.449687	0.676438
Q9Y2L9	LRCH1	leucine rich repeats and calponin homology domain containing 1 [Source:HGNC Symbol;Acc:HGNC:20309]	2.10872	1.56754	0.0239261	0.131676
Q53GT1	KLHL22	kelch like family member 22 [Source:HGNC Symbol;Acc:HGNC:25888]	2.08983	2.48939	0.122078	0.320275
P00367	GLUD1	glutamate dehydrogenase 1 [Source:HGNC Symbol;Acc:HGNC:4335]	2.08387	5.56949	0.0067972	0.0763461
P19338	NCL	nucleolin [Source:HGNC Symbol;Acc:HGNC:7667]	2.08079	7.44681	0.000752691	0.0387515
Q7L576	CYFIP1	cytoplasmic FMR1 interacting protein 1 [Source:HGNC Symbol;Acc:HGNC:13759]	2.07867	4.98251	0.0111573	0.0881541
Q53H12	AGK	acylglycerol kinase [Source:HGNC Symbol;Acc:HGNC:21869]	2.0757	9.48807	0.0209137	0.119857
Q15149	PLEC	plectin [Source:HGNC Symbol;Acc:HGNC:9069]	2.07533	5.60119	0.0604595	0.206624
O75643	SNRNP200	small nuclear ribonucleoprotein U5 subunit 200 [Source:HGNC Symbol;Acc:HGNC:30859]	2.07173	5.21848	0.00174969	0.0495072
A0MZ66	SHTN1	shootin 1 [Source:HGNC Symbol;Acc:HGNC:29319]	2.06311	2.03604	0.144182	0.353478
P32322	PYCR1	pyrroline-5-carboxylate reductase 1 [Source:HGNC Symbol;Acc:HGNC:9721]	2.05866	5.10987	0.17877	0.401291
Q12874	SF3A3	splicing factor 3a subunit 3 [Source:HGNC Symbol;Acc:HGNC:10767]	2.0527	5.58751	0.00283768	0.054171
Q14435	GALNT3	polypeptide N-acetylgalactosaminyltransferase 3 [Source:HGNC Symbol;Acc:HGNC:4125]	2.04712	5.44241	0.000157194	0.0239154
Q14699	RFTN1	raftlin, lipid raft linker 1 [Source:HGNC Symbol;Acc:HGNC:30278]	2.04192	3.4181	0.0105278	0.0870593
Q9NZT1	CALML5	calmodulin like 5 [Source:HGNC Symbol;Acc:HGNC:18180]	2.03194	3.69414	0.482683	0.70565
P84090	ERH	ERH mRNA splicing and mitosis factor [Source:HGNC Symbol;Acc:HGNC:3447]	2.02829	2.92251	0.156667	0.372084
P20700	LMNB1	lamin B1 [Source:HGNC Symbol;Acc:HGNC:6637]	2.01615	9.36274	0.00178153	0.0495072
Q9Y4F1	FARP1	FERM, ARH/RhoGEF and pleckstrin domain protein 1 [Source:HGNC Symbol;Acc:HGNC:3591]	2.01386	2.00915	0.0922119	0.26807
Q8TDD5	MCOLN3	mucolipin TRP cation channel 3 [Source:HGNC Symbol;Acc:HGNC:13358]	2.01289	2.1848	0.0958981	0.275091
Q15428	SF3A2	splicing factor 3a subunit 2 [Source:HGNC Symbol;Acc:HGNC:10766]	2.00669	3.51506	0.00608094	0.0735241
P04080	CSTB	cystatin B [Source:HGNC Symbol;Acc:HGNC:2482]	1.99867	4.60712	0.487691	0.706665
P10412	H1-4	H1.4 linker histone, cluster member [Source:HGNC Symbol;Acc:HGNC:4718]	1.9952	2.96968	0.248291	0.494105
Q9HAS0	C17orf75	chromosome 17 open reading frame 75 [Source:HGNC Symbol;Acc:HGNC:30173]	1.99443	4.72989	0.0855615	0.254294
P61163	ACTR1A	actin related protein 1A [Source:HGNC Symbol;Acc:HGNC:167]	1.98583	2.26586	0.000376417	0.0330127
Q16778	H2BC21	H2B clustered histone 21 [Source:HGNC Symbol;Acc:HGNC:4760]	1.98336	5.45739	0.221278	0.462856
Q13042	CDC16	cell division cycle 16 [Source:HGNC Symbol;Acc:HGNC:1720]	1.96774	2.6694	0.0256823	0.134197
Q9Y2Z4	YARS2	tyrosyl-tRNA synthetase 2 [Source:HGNC Symbol;Acc:HGNC:24249]	1.96754	5.75016	0.0149134	0.100855
P63167	DYNLL1	dynein light chain LC8-type 1 [Source:HGNC Symbol;Acc:HGNC:15476]	1.95826	4.90051	0.0300568	0.148058
O14981	BTAF1	B-TFIID TATA-box binding protein associated factor 1 [Source:HGNC Symbol;Acc:HGNC:17307]	1.95697	3.50841	0.0165706	0.105365
Q01484	ANK2	ankyrin 2 [Source:HGNC Symbol;Acc:HGNC:493]	1.95692	4.0574	0.00756609	0.0774487
P22415	USF1	upstream transcription factor 1 [Source:HGNC Symbol;Acc:HGNC:12593]	1.95165	5.60214	0.00218068	0.0511817
Q5JVF3	PCID2	PCI domain containing 2 [Source:HGNC Symbol;Acc:HGNC:25653]	1.95014	6.01646	0.000218673	0.0268463
Q07065	CKAP4	cytoskeleton associated protein 4 [Source:HGNC Symbol;Acc:HGNC:16991]	1.93476	7.21887	0.010872	0.0876264
Q9HCY8	S100A14	S100 calcium binding protein A14 [Source:HGNC Symbol;Acc:HGNC:18901]	1.92862	5.10573	0.417014	0.654429
O43264	ZW10	zw10 kinetochore protein [Source:HGNC Symbol;Acc:HGNC:13194]	1.92027	3.66409	0.0014667	0.0484367
Q99729	HNRNPAB	heterogeneous nuclear ribonucleoprotein A/B [Source:HGNC Symbol;Acc:HGNC:5034]	1.9148	4.92548	0.0103051	0.0861095
Q15717	ELAVL1	ELAV like RNA binding protein 1 [Source:HGNC Symbol;Acc:HGNC:3312]	1.90241	3.77757	0.00303405	0.0569688
Q5SRE5	NUP188	nucleoporin 188 [Source:HGNC Symbol;Acc:HGNC:17859]	1.88972	5.2651	0.00708828	0.0765891
P52429	DGKE	diacylglycerol kinase epsilon [Source:HGNC Symbol;Acc:HGNC:2852]	1.88181	4.02599	0.0106692	0.0876264
Q5JPE7	NOMO2	NODAL modulator 2 [Source:HGNC Symbol;Acc:HGNC:22652]	1.87921	5.02621	0.0119125	0.0904773
P27694	RPA1	replication protein A1 [Source:HGNC Symbol;Acc:HGNC:10289]	1.87159	5.05519	0.0137422	0.0974779
Q9H845	ACAD9	acyl-CoA dehydrogenase family member 9 [Source:HGNC Symbol;Acc:HGNC:21497]	1.86953	8.90122	0.0585178	0.202152
P21397	MAOA	monoamine oxidase A [Source:HGNC Symbol;Acc:HGNC:6833]	1.85807	5.74498	0.0352711	0.161488
Q9Y265	RUVBL1	RuvB like AAA ATPase 1 [Source:HGNC Symbol;Acc:HGNC:10474]	1.8438	8.67739	0.00121954	0.0468358
O14579	COPE	COPI coat complex subunit epsilon [Source:HGNC Symbol;Acc:HGNC:2234]	1.84283	2.30849	0.160037	0.376199
Q9UMS4	PRPF19	pre-mRNA processing factor 19 [Source:HGNC Symbol;Acc:HGNC:17896]	1.84137	4.90994	0.00285111	0.054171
Q9Y305	ACOT9	acyl-CoA thioesterase 9 [Source:HGNC Symbol;Acc:HGNC:17152]	1.83932	7.3475	0.000359109	0.0330127
Q9H3G5	CPVL	carboxypeptidase vitellogenic like [Source:HGNC Symbol;Acc:HGNC:14399]	1.83625	5.7754	0.00202478	0.0511811
Q15349	RPS6KA2	ribosomal protein S6 kinase A2 [Source:HGNC Symbol;Acc:HGNC:10431]	1.83016	1.55225	0.0752728	0.232903
P08727	KRT19	keratin 19 [Source:HGNC Symbol;Acc:HGNC:6436]	1.82487	5.41585	0.0402191	0.168904
Q9UBL3	ASH2L	ASH2 like, histone lysine methyltransferase complex subunit [Source:HGNC Symbol;Acc:HGNC:744]	1.80998	3.77809	0.0252218	0.133734
O15131	KPNA5	karyopherin subunit alpha 5 [Source:HGNC Symbol;Acc:HGNC:6398]	1.80964	3.92914	0.0069362	0.0763461
P57105	SYNJ2BP	synaptojanin 2 binding protein [Source:HGNC Symbol;Acc:HGNC:18955]	1.80856	1.73643	0.0610247	0.207224
P47929	LGALS7B	galectin 7B [Source:HGNC Symbol;Acc:HGNC:34447]	1.80788	4.21867	0.391227	0.635843
Q15437	SEC23B	SEC23 homolog B, COPII coat complex component [Source:HGNC Symbol;Acc:HGNC:10702]	1.7993	2.28842	0.019094	0.111651
P35221	CTNNA1	catenin alpha 1 [Source:HGNC Symbol;Acc:HGNC:2509]	1.79779	5.30935	0.0655301	0.216205
Q14254	FLOT2	flotillin 2 [Source:HGNC Symbol;Acc:HGNC:3758]	1.79493	6.77194	0.00326539	0.0592058
Q8WUM4	PDCD6IP	programmed cell death 6 interacting protein [Source:HGNC Symbol;Acc:HGNC:8766]	1.78296	1.40466	0.307441	0.567911
Q07666	KHDRBS1	KH RNA binding domain containing, signal transduction associated 1 [Source:HGNC Symbol;Acc:HGNC:18116]	1.77912	4.79953	0.00982467	0.0845076
Q9Y5Q9	GTF3C3	general transcription factor IIIC subunit 3 [Source:HGNC Symbol;Acc:HGNC:4666]	1.77885	1.69151	0.0639243	0.213438
P78318	IGBP1	immunoglobulin binding protein 1 [Source:HGNC Symbol;Acc:HGNC:5461]	1.77804	5.48907	0.0443545	0.177418
Q9BVG9	PTDSS2	phosphatidylserine synthase 2 [Source:HGNC Symbol;Acc:HGNC:15463]	1.77629	4.88406	0.0267431	0.136364
P46977	STT3A	STT3 oligosaccharyltransferase complex catalytic subunit A [Source:HGNC Symbol;Acc:HGNC:6172]	1.76519	9.31622	0.0151575	0.101219
Q9UEY8	ADD3	adducin 3 [Source:HGNC Symbol;Acc:HGNC:245]	1.76191	3.99448	0.00227075	0.051252
Q9UQE7	SMC3	structural maintenance of chromosomes 3 [Source:HGNC Symbol;Acc:HGNC:2468]	1.76191	6.05465	0.0127983	0.0942437
P63104	YWHAZ	tyrosine 3-monooxygenase/tryptophan 5-monooxygenase activation protein zeta [Source:HGNC Symbol;Acc:HGNC:12855]	1.75861	4.98144	0.355224	0.60827
Q8NE86	MCU	mitochondrial calcium uniporter [Source:HGNC Symbol;Acc:HGNC:23526]	1.75791	5.43972	0.0190981	0.111651
O95347	SMC2	structural maintenance of chromosomes 2 [Source:HGNC Symbol;Acc:HGNC:14011]	1.75275	7.88778	0.000419087	0.0330127
P55084	HADHB	hydroxyacyl-CoA dehydrogenase trifunctional multienzyme complex subunit beta [Source:HGNC Symbol;Acc:HGNC:4803]	1.74633	7.93184	0.0601483	0.206248
Q9BTV4	TMEM43	transmembrane protein 43 [Source:HGNC Symbol;Acc:HGNC:28472]	1.74336	5.63943	0.0128729	0.0942437
Q14839	CHD4	chromodomain helicase DNA binding protein 4 [Source:HGNC Symbol;Acc:HGNC:1919]	1.73599	4.09418	0.0338228	0.157741
Q15393	SF3B3	splicing factor 3b subunit 3 [Source:HGNC Symbol;Acc:HGNC:10770]	1.73381	8.33987	0.00642316	0.0760967
P13987	CD59	CD59 molecule (CD59 blood group) [Source:HGNC Symbol;Acc:HGNC:1689]	1.7333	1.37982	0.223009	0.46407
O14654	IRS4	insulin receptor substrate 4 [Source:HGNC Symbol;Acc:HGNC:6128]	1.73127	5.33605	0.00663036	0.0761299
P28288	ABCD3	ATP binding cassette subfamily D member 3 [Source:HGNC Symbol;Acc:HGNC:67]	1.72905	5.28862	0.0457537	0.181649
P02538	KRT6A	keratin 6A [Source:HGNC Symbol;Acc:HGNC:6443]	1.72896	6.83023	0.422156	0.656048
Q9H4I3	NA	NA	1.72864	5.03889	0.0130996	0.0950318
Q8IXI2	RHOT1	ras homolog family member T1 [Source:HGNC Symbol;Acc:HGNC:21168]	1.72639	4.28509	0.0126712	0.0942437
Q9Y2S7	POLDIP2	DNA polymerase delta interacting protein 2 [Source:HGNC Symbol;Acc:HGNC:23781]	1.71369	7.25786	0.00138483	0.0470253
P18074	ERCC2	ERCC excision repair 2, TFIIH core complex helicase subunit [Source:HGNC Symbol;Acc:HGNC:3434]	1.70817	4.4963	0.00330157	0.0592058
A5YKK6	CNOT1	CCR4-NOT transcription complex subunit 1 [Source:HGNC Symbol;Acc:HGNC:7877]	1.70711	6.74878	0.00339487	0.0602023
P62879	GNB2	G protein subunit beta 2 [Source:HGNC Symbol;Acc:HGNC:4398]	1.70524	4.16099	0.0221421	0.125761
P30876	POLR2B	RNA polymerase II subunit B [Source:HGNC Symbol;Acc:HGNC:9188]	1.69955	5.33995	0.000717436	0.0381676
Q00839	HNRNPU	heterogeneous nuclear ribonucleoprotein U [Source:HGNC Symbol;Acc:HGNC:5048]	1.69732	8.56273	0.0125369	0.0939388
P16615	ATP2A2	ATPase sarcoplasmic/endoplasmic reticulum Ca2+ transporting 2 [Source:HGNC Symbol;Acc:HGNC:812]	1.69698	6.46975	0.0101343	0.0855022
Q9H3S7	PTPN23	protein tyrosine phosphatase non-receptor type 23 [Source:HGNC Symbol;Acc:HGNC:14406]	1.69556	2.39945	0.0401969	0.168904
Q969Z3	MTARC2	mitochondrial amidoxime reducing component 2 [Source:HGNC Symbol;Acc:HGNC:26064]	1.68864	7.70019	0.0176326	0.107411
P08779	KRT16	keratin 16 [Source:HGNC Symbol;Acc:HGNC:6423]	1.68687	9.57915	0.386418	0.631041
Q9UBD5	ORC3	origin recognition complex subunit 3 [Source:HGNC Symbol;Acc:HGNC:8489]	1.68301	6.31274	0.00380435	0.0617351
Q6P1A2	LPCAT3	lysophosphatidylcholine acyltransferase 3 [Source:HGNC Symbol;Acc:HGNC:30244]	1.6787	3.79277	0.0431927	0.175299
Q9Y5U2	TSSC4	tumor suppressing subtransferable candidate 4 [Source:HGNC Symbol;Acc:HGNC:12386]	1.6728	2.70705	0.0236793	0.131223
Q9Y375	NDUFAF1	NADH:ubiquinone oxidoreductase complex assembly factor 1 [Source:HGNC Symbol;Acc:HGNC:18828]	1.66257	7.29947	0.054779	0.195587
Q8TEQ6	GEMIN5	gem nuclear organelle associated protein 5 [Source:HGNC Symbol;Acc:HGNC:20043]	1.65591	6.66834	0.0224712	0.126728
P49792	RANBP2	RAN binding protein 2 [Source:HGNC Symbol;Acc:HGNC:9848]	1.6556	6.72019	0.000127416	0.0239154
Q6IC98	GRAMD4	GRAM domain containing 4 [Source:HGNC Symbol;Acc:HGNC:29113]	1.65281	3.94714	0.00662799	0.0761299
Q9Y3D0	CIAO2B	cytosolic iron-sulfur assembly component 2B [Source:HGNC Symbol;Acc:HGNC:24261]	1.64994	4.47633	0.0168156	0.105828
Q69YN4	VIRMA	vir like m6A methyltransferase associated [Source:HGNC Symbol;Acc:HGNC:24500]	1.64987	3.11809	0.048526	0.185402
O75955	FLOT1	flotillin 1 [Source:HGNC Symbol;Acc:HGNC:3757]	1.64909	6.99999	0.00214858	0.0511811
P62805	H4C1	H4 clustered histone 1 [Source:HGNC Symbol;Acc:HGNC:4781]	1.64539	2.86962	0.184702	0.410227
P08579	SNRPB2	small nuclear ribonucleoprotein polypeptide B2 [Source:HGNC Symbol;Acc:HGNC:11155]	1.62599	2.98582	0.000434378	0.0330127
P50851	LRBA	LPS responsive beige-like anchor protein [Source:HGNC Symbol;Acc:HGNC:1742]	1.61808	1.32222	0.357326	0.609287
Q5T749	KPRP	keratinocyte proline rich protein [Source:HGNC Symbol;Acc:HGNC:31823]	1.61807	3.46786	0.278547	0.530895
Q15029	EFTUD2	elongation factor Tu GTP binding domain containing 2 [Source:HGNC Symbol;Acc:HGNC:30858]	1.61655	4.04834	0.00763876	0.0774487
Q9UN37	VPS4A	vacuolar protein sorting 4 homolog A [Source:HGNC Symbol;Acc:HGNC:13488]	1.61413	3.38481	0.00715023	0.0765891
Q15154	PCM1	pericentriolar material 1 [Source:HGNC Symbol;Acc:HGNC:8727]	1.60816	1.31726	0.160285	0.376199
Q9Y5S2	CDC42BPB	CDC42 binding protein kinase beta [Source:HGNC Symbol;Acc:HGNC:1738]	1.60696	1.62084	0.0744767	0.232158
O75935	DCTN3	dynactin subunit 3 [Source:HGNC Symbol;Acc:HGNC:2713]	1.60615	2.56576	0.04745	0.184258
O43747	AP1G1	adaptor related protein complex 1 subunit gamma 1 [Source:HGNC Symbol;Acc:HGNC:555]	1.60506	5.4585	0.00603176	0.0734862
Q10469	MGAT2	alpha-1,6-mannosyl-glycoprotein 2-beta-N-acetylglucosaminyltransferase [Source:HGNC Symbol;Acc:HGNC:7045]	1.60348	5.74084	0.12221	0.320275
Q29RF7	PDS5A	PDS5 cohesin associated factor A [Source:HGNC Symbol;Acc:HGNC:29088]	1.60195	5.75624	0.00944437	0.0828199
Q8IXB1	DNAJC10	DnaJ heat shock protein family (Hsp40) member C10 [Source:HGNC Symbol;Acc:HGNC:24637]	1.59506	2.14321	0.0110523	0.0877586
Q9UKF6	CPSF3	cleavage and polyadenylation specific factor 3 [Source:HGNC Symbol;Acc:HGNC:2326]	1.59348	2.81136	0.0323209	0.153982
O60725	ICMT	isoprenylcysteine carboxyl methyltransferase [Source:HGNC Symbol;Acc:HGNC:5350]	1.57929	5.46993	0.0876411	0.258549
Q8IUH5	ZDHHC17	zinc finger DHHC-type palmitoyltransferase 17 [Source:HGNC Symbol;Acc:HGNC:18412]	1.57709	3.50808	0.0640636	0.213456
Q15003	NCAPH	non-SMC condensin I complex subunit H [Source:HGNC Symbol;Acc:HGNC:1112]	1.57451	5.36819	0.00230354	0.051252
Q9BQ95	ECSIT	ECSIT signaling integrator [Source:HGNC Symbol;Acc:HGNC:29548]	1.56931	6.77937	0.0608267	0.206992
Q9NTJ3	SMC4	structural maintenance of chromosomes 4 [Source:HGNC Symbol;Acc:HGNC:14013]	1.56588	7.36661	0.0013499	0.0468358
Q07955	SRSF1	serine and arginine rich splicing factor 1 [Source:HGNC Symbol;Acc:HGNC:10780]	1.56504	4.39277	0.0484226	0.185402
Q14683	SMC1A	structural maintenance of chromosomes 1A [Source:HGNC Symbol;Acc:HGNC:11111]	1.56473	6.8139	0.0304772	0.148526
Q9P2E9	RRBP1	ribosome binding protein 1 [Source:HGNC Symbol;Acc:HGNC:10448]	1.56457	5.10929	0.00816807	0.0774487
P08621	SNRNP70	small nuclear ribonucleoprotein U1 subunit 70 [Source:HGNC Symbol;Acc:HGNC:11150]	1.56065	4.27032	0.00567085	0.0712652
Q9Y2W1	THRAP3	thyroid hormone receptor associated protein 3 [Source:HGNC Symbol;Acc:HGNC:22964]	1.55994	3.74096	0.0503698	0.187051
Q9UBF2	COPG2	COPI coat complex subunit gamma 2 [Source:HGNC Symbol;Acc:HGNC:2237]	1.55256	6.64905	0.0376573	0.166129
P07476	IVL	involucrin [Source:HGNC Symbol;Acc:HGNC:6187]	1.54882	6.67254	0.46982	0.693048
Q969N2	PIGT	phosphatidylinositol glycan anchor biosynthesis class T [Source:HGNC Symbol;Acc:HGNC:14938]	1.54729	6.11007	0.0144928	0.100567
A0A0B4J2D5	NA	NA	1.54433	3.93345	0.00510905	0.0685318
P20930	FLG	filaggrin [Source:HGNC Symbol;Acc:HGNC:3748]	1.54386	3.14911	0.595217	0.783226
Q15459	SF3A1	splicing factor 3a subunit 1 [Source:HGNC Symbol;Acc:HGNC:10765]	1.54242	4.52516	0.00129138	0.0468358
Q9Y679	AUP1	AUP1 lipid droplet regulating VLDL assembly factor [Source:HGNC Symbol;Acc:HGNC:891]	1.53863	5.3116	0.0244546	0.133101
P78527	PRKDC	protein kinase, DNA-activated, catalytic subunit [Source:HGNC Symbol;Acc:HGNC:9413]	1.5333	10.8952	0.0160609	0.103857
Q86WJ1	CHD1L	chromodomain helicase DNA binding protein 1 like [Source:HGNC Symbol;Acc:HGNC:1916]	1.53292	4.54689	0.312915	0.570163
P30041	PRDX6	peroxiredoxin 6 [Source:HGNC Symbol;Acc:HGNC:16753]	1.52838	4.07322	0.390537	0.635843
Q99848	EBNA1BP2	EBNA1 binding protein 2 [Source:HGNC Symbol;Acc:HGNC:15531]	1.51542	2.72607	0.0306067	0.148526
P61981	YWHAG	tyrosine 3-monooxygenase/tryptophan 5-monooxygenase activation protein gamma [Source:HGNC Symbol;Acc:HGNC:12852]	1.5134	5.388	0.145573	0.355252
P04843	RPN1	ribophorin I [Source:HGNC Symbol;Acc:HGNC:10381]	1.50993	9.27322	0.0133788	0.0961828
P61026	RAB10	RAB10, member RAS oncogene family [Source:HGNC Symbol;Acc:HGNC:9759]	1.5034	2.30539	0.516489	0.734186
P42166	TMPO	thymopoietin [Source:HGNC Symbol;Acc:HGNC:11875]	1.50228	3.74414	0.0151039	0.101219
O60313	OPA1	OPA1 mitochondrial dynamin like GTPase [Source:HGNC Symbol;Acc:HGNC:8140]	1.49673	7.0987	0.011312	0.0887865
Q09666	AHNAK	AHNAK nucleoprotein [Source:HGNC Symbol;Acc:HGNC:347]	1.49123	6.21615	0.432497	0.66743
Q9H1A4	ANAPC1	anaphase promoting complex subunit 1 [Source:HGNC Symbol;Acc:HGNC:19988]	1.49044	2.36521	0.0537906	0.193403
O95831	AIFM1	apoptosis inducing factor mitochondria associated 1 [Source:HGNC Symbol;Acc:HGNC:8768]	1.48516	7.68252	0.00559925	0.0709239
O75449	KATNA1	katanin catalytic subunit A1 [Source:HGNC Symbol;Acc:HGNC:6216]	1.48488	1.72543	0.129734	0.330333
P04259	KRT6B	keratin 6B [Source:HGNC Symbol;Acc:HGNC:6444]	1.48479	6.79802	0.412365	0.651619
P68366	TUBA4A	tubulin alpha 4a [Source:HGNC Symbol;Acc:HGNC:12407]	1.48349	4.4332	0.345069	0.596029
P51948	MNAT1	MNAT1 component of CDK activating kinase [Source:HGNC Symbol;Acc:HGNC:7181]	1.48273	2.49945	0.0472043	0.184201
P35232	PHB1	prohibitin 1 [Source:HGNC Symbol;Acc:HGNC:8912]	1.47859	10.849	0.0354139	0.161488
P61964	WDR5	WD repeat domain 5 [Source:HGNC Symbol;Acc:HGNC:12757]	1.47828	5.41384	0.00919253	0.081567
P11940	PABPC1	poly(A) binding protein cytoplasmic 1 [Source:HGNC Symbol;Acc:HGNC:8554]	1.47469	5.89639	0.0248522	0.133101
P53618	COPB1	COPI coat complex subunit beta 1 [Source:HGNC Symbol;Acc:HGNC:2231]	1.47468	8.44278	0.0148789	0.100855
Q13561	DCTN2	dynactin subunit 2 [Source:HGNC Symbol;Acc:HGNC:2712]	1.47358	5.49614	0.0276859	0.13939
P35658	NUP214	nucleoporin 214 [Source:HGNC Symbol;Acc:HGNC:8064]	1.46716	4.86844	0.00416611	0.062839
Q6NUK1	SLC25A24	solute carrier family 25 member 24 [Source:HGNC Symbol;Acc:HGNC:20662]	1.45854	6.04186	0.0673422	0.218451
P25398	RPS12	ribosomal protein S12 [Source:HGNC Symbol;Acc:HGNC:10385]	1.4542	2.04033	0.192326	0.4228
Q9HCC0	MCCC2	methylcrotonyl-CoA carboxylase subunit 2 [Source:HGNC Symbol;Acc:HGNC:6937]	1.44727	4.60039	0.000175394	0.0239154
Q04837	SSBP1	single stranded DNA binding protein 1 [Source:HGNC Symbol;Acc:HGNC:11317]	1.44561	7.65947	0.00532453	0.0685318
Q99615	DNAJC7	DnaJ heat shock protein family (Hsp40) member C7 [Source:HGNC Symbol;Acc:HGNC:12392]	1.44324	8.22034	0.00198923	0.0511811
Q9Y6U3	SCIN	scinderin [Source:HGNC Symbol;Acc:HGNC:21695]	1.43963	3.51696	0.169522	0.389291
Q8TC07	TBC1D15	TBC1 domain family member 15 [Source:HGNC Symbol;Acc:HGNC:25694]	1.43887	2.24579	0.0520059	0.190204
Q8N2K0	ABHD12	abhydrolase domain containing 12, lysophospholipase [Source:HGNC Symbol;Acc:HGNC:15868]	1.43652	6.40538	0.0261247	0.134197
Q9H974	QTRT2	queuine tRNA-ribosyltransferase accessory subunit 2 [Source:HGNC Symbol;Acc:HGNC:25771]	1.43637	1.75117	0.196941	0.429395
Q13310	PABPC4	poly(A) binding protein cytoplasmic 4 [Source:HGNC Symbol;Acc:HGNC:8557]	1.43509	4.5013	0.0114138	0.0887865
P27824	CANX	calnexin [Source:HGNC Symbol;Acc:HGNC:1473]	1.43368	4.05464	0.0655376	0.216205
Q9NQG1	MANBAL	mannosidase beta like [Source:HGNC Symbol;Acc:HGNC:15799]	1.43306	4.33503	0.00487317	0.067048
P31939	ATIC	5-aminoimidazole-4-carboxamide ribonucleotide formyltransferase/IMP cyclohydrolase [Source:HGNC Symbol;Acc:HGNC:794]	1.43283	2.49422	0.159647	0.376199
P06396	GSN	gelsolin [Source:HGNC Symbol;Acc:HGNC:4620]	1.43179	5.05516	0.2474	0.493563
Q9H5X1	CIAO2A	cytosolic iron-sulfur assembly component 2A [Source:HGNC Symbol;Acc:HGNC:26235]	1.4285	3.15112	0.151259	0.365218
Q9UKA9	PTBP2	polypyrimidine tract binding protein 2 [Source:HGNC Symbol;Acc:HGNC:17662]	1.42407	1.83169	0.243772	0.489384
Q5BJF2	TMEM97	transmembrane protein 97 [Source:HGNC Symbol;Acc:HGNC:28106]	1.42126	6.64336	0.00708229	0.0765891
O95486	SEC24A	SEC24 homolog A, COPII coat complex component [Source:HGNC Symbol;Acc:HGNC:10703]	1.41935	3.024	0.0328429	0.155541
O14617	AP3D1	adaptor related protein complex 3 subunit delta 1 [Source:HGNC Symbol;Acc:HGNC:568]	1.41921	4.98498	0.00451146	0.0645694
Q9UI95	MAD2L2	mitotic arrest deficient 2 like 2 [Source:HGNC Symbol;Acc:HGNC:6764]	1.41732	4.62166	0.00345663	0.0606241
O14787	TNPO2	transportin 2 [Source:HGNC Symbol;Acc:HGNC:19998]	1.41416	1.65009	0.0238926	0.131676
Q5UCC4	EMC10	ER membrane protein complex subunit 10 [Source:HGNC Symbol;Acc:HGNC:27609]	1.40749	5.21509	0.00366701	0.0617351
Q9UNL2	SSR3	signal sequence receptor subunit 3 [Source:HGNC Symbol;Acc:HGNC:11325]	1.40685	7.70332	0.0201641	0.11618
Q12955	ANK3	ankyrin 3 [Source:HGNC Symbol;Acc:HGNC:494]	1.4068	4.09464	0.00210807	0.0511811
Q9NRG9	AAAS	aladin WD repeat nucleoporin [Source:HGNC Symbol;Acc:HGNC:13666]	1.40643	5.5994	0.0477813	0.184944
P61619	SEC61A1	SEC61 translocon subunit alpha 1 [Source:HGNC Symbol;Acc:HGNC:18276]	1.39754	7.28481	0.0318352	0.152288
O76071	CIAO1	cytosolic iron-sulfur assembly component 1 [Source:HGNC Symbol;Acc:HGNC:14280]	1.39497	4.49824	0.107435	0.297438
P10599	TXN	thioredoxin [Source:HGNC Symbol;Acc:HGNC:12435]	1.39001	5.98247	0.364537	0.616969
Q9Y2Q3	GSTK1	glutathione S-transferase kappa 1 [Source:HGNC Symbol;Acc:HGNC:16906]	1.384	1.804	0.337901	0.590679
Q9UHB6	LIMA1	LIM domain and actin binding 1 [Source:HGNC Symbol;Acc:HGNC:24636]	1.37943	8.03437	0.00105807	0.0456399
Q9UG56	PISD	phosphatidylserine decarboxylase [Source:HGNC Symbol;Acc:HGNC:8999]	1.37423	6.53115	0.00386811	0.0617351
P09874	PARP1	poly(ADP-ribose) polymerase 1 [Source:HGNC Symbol;Acc:HGNC:270]	1.37413	2.40651	0.0839521	0.251657
Q09028	RBBP4	RB binding protein 4, chromatin remodeling factor [Source:HGNC Symbol;Acc:HGNC:9887]	1.37122	2.69525	0.0886314	0.260907
P04792	HSPB1	heat shock protein family B (small) member 1 [Source:HGNC Symbol;Acc:HGNC:5246]	1.36617	7.1616	0.527292	0.742114
Q8N357	SLC35F6	solute carrier family 35 member F6 [Source:HGNC Symbol;Acc:HGNC:26055]	1.36308	2.85376	0.160177	0.376199
O15020	SPTBN2	spectrin beta, non-erythrocytic 2 [Source:HGNC Symbol;Acc:HGNC:11276]	1.36012	5.64814	0.113276	0.30514
P31949	S100A11	S100 calcium binding protein A11 [Source:HGNC Symbol;Acc:HGNC:10488]	1.35632	3.25804	0.49509	0.711771
P63096	GNAI1	G protein subunit alpha i1 [Source:HGNC Symbol;Acc:HGNC:4384]	1.35309	4.34763	0.00911965	0.081567
O14880	MGST3	microsomal glutathione S-transferase 3 [Source:HGNC Symbol;Acc:HGNC:7064]	1.34883	6.55919	0.0490435	0.18565
Q9Y2X3	NOP58	NOP58 ribonucleoprotein [Source:HGNC Symbol;Acc:HGNC:29926]	1.34446	3.66626	0.02743	0.138539
P63173	RPL38	ribosomal protein L38 [Source:HGNC Symbol;Acc:HGNC:10349]	1.34054	4.95418	0.140113	0.347093
P62820	RAB1A	RAB1A, member RAS oncogene family [Source:HGNC Symbol;Acc:HGNC:9758]	1.34025	4.41821	0.524911	0.741379
Q6IAN0	DHRS7B	dehydrogenase/reductase 7B [Source:HGNC Symbol;Acc:HGNC:24547]	1.33879	7.28307	0.0494886	0.185844
Q9Y2U8	LEMD3	LEM domain containing 3 [Source:HGNC Symbol;Acc:HGNC:28887]	1.33285	6.92432	0.0183734	0.109011
Q96DM3	RMC1	regulator of MON1-CCZ1 [Source:HGNC Symbol;Acc:HGNC:24326]	1.33127	5.01114	0.00971742	0.0843237
Q63HN8	RNF213	ring finger protein 213 [Source:HGNC Symbol;Acc:HGNC:14539]	1.32873	4.81257	0.00529342	0.0685318
Q9UBM7	DHCR7	7-dehydrocholesterol reductase [Source:HGNC Symbol;Acc:HGNC:2860]	1.32639	7.90188	0.0257392	0.134197
P08670	VIM	vimentin [Source:HGNC Symbol;Acc:HGNC:12692]	1.31902	7.44467	0.0949137	0.272941
P15924	DSP	desmoplakin [Source:HGNC Symbol;Acc:HGNC:3052]	1.31889	9.694	0.389412	0.634833
Q8NDV1	ST6GALNAC3	ST6 N-acetylgalactosaminide alpha-2,6-sialyltransferase 3 [Source:HGNC Symbol;Acc:HGNC:19343]	1.31501	3.65063	0.00529282	0.0685318
Q86YM7	HOMER1	homer scaffold protein 1 [Source:HGNC Symbol;Acc:HGNC:17512]	1.31496	2.23027	0.0355415	0.161607
Q96C36	PYCR2	pyrroline-5-carboxylate reductase 2 [Source:HGNC Symbol;Acc:HGNC:30262]	1.31383	5.50741	0.00772879	0.0774487
P22735	TGM1	transglutaminase 1 [Source:HGNC Symbol;Acc:HGNC:11777]	1.30933	4.43444	0.334619	0.588586
O00461	GOLIM4	golgi integral membrane protein 4 [Source:HGNC Symbol;Acc:HGNC:15448]	1.30913	4.45051	0.0039436	0.0621779
Q8NE01	CNNM3	cyclin and CBS domain divalent metal cation transport mediator 3 [Source:HGNC Symbol;Acc:HGNC:104]	1.3036	2.53355	0.00383322	0.0617351
Q9UGL9	CRCT1	cysteine rich C-terminal 1 [Source:HGNC Symbol;Acc:HGNC:29875]	1.30203	2.65806	0.538344	0.749539
P49643	PRIM2	DNA primase subunit 2 [Source:HGNC Symbol;Acc:HGNC:9370]	1.29804	5.0525	0.00177379	0.0495072
Q14258	TRIM25	tripartite motif containing 25 [Source:HGNC Symbol;Acc:HGNC:12932]	1.2963	5.31834	0.00779234	0.0774487
P12956	XRCC6	X-ray repair cross complementing 6 [Source:HGNC Symbol;Acc:HGNC:4055]	1.29444	7.26239	0.00972153	0.0843237
O15511	ARPC5	actin related protein 2/3 complex subunit 5 [Source:HGNC Symbol;Acc:HGNC:708]	1.29103	2.46565	0.241262	0.486635
Q9NZI8	IGF2BP1	insulin like growth factor 2 mRNA binding protein 1 [Source:HGNC Symbol;Acc:HGNC:28866]	1.28312	5.34266	0.0162033	0.103857
Q9Y3Z3	SAMHD1	SAM and HD domain containing deoxynucleoside triphosphate triphosphohydrolase 1 [Source:HGNC Symbol;Acc:HGNC:15925]	1.28289	6.39635	0.00424444	0.0633096
P36969	GPX4	glutathione peroxidase 4 [Source:HGNC Symbol;Acc:HGNC:4556]	1.27964	2.73901	0.385952	0.631041
Q86SF2	GALNT7	polypeptide N-acetylgalactosaminyltransferase 7 [Source:HGNC Symbol;Acc:HGNC:4129]	1.27559	3.26917	0.00618561	0.0742273
Q15084	PDIA6	protein disulfide isomerase family A member 6 [Source:HGNC Symbol;Acc:HGNC:30168]	1.27532	2.91928	0.328055	0.585656
P09525	ANXA4	annexin A4 [Source:HGNC Symbol;Acc:HGNC:542]	1.27325	2.63553	0.405349	0.645261
P0DMV9	HSPA1B	heat shock protein family A (Hsp70) member 1B [Source:HGNC Symbol;Acc:HGNC:5233]	1.26951	9.8632	0.0141073	0.099186
P06748	NPM1	nucleophosmin 1 [Source:HGNC Symbol;Acc:HGNC:7910]	1.26656	7.70434	0.0115599	0.0891283
Q99959	PKP2	plakophilin 2 [Source:HGNC Symbol;Acc:HGNC:9024]	1.2654	3.21128	0.029249	0.144973
Q9Y277	VDAC3	voltage dependent anion channel 3 [Source:HGNC Symbol;Acc:HGNC:12674]	1.26056	8.22968	0.0282829	0.141948
O43719	HTATSF1	HIV-1 Tat specific factor 1 [Source:HGNC Symbol;Acc:HGNC:5276]	1.2586	5.62591	0.0757328	0.233339
Q13835	PKP1	plakophilin 1 [Source:HGNC Symbol;Acc:HGNC:9023]	1.25534	3.46183	0.34125	0.592224
Q92841	DDX17	DEAD-box helicase 17 [Source:HGNC Symbol;Acc:HGNC:2740]	1.25521	4.34262	0.040427	0.168904
O15118	NPC1	NPC intracellular cholesterol transporter 1 [Source:HGNC Symbol;Acc:HGNC:7897]	1.25105	1.78561	0.193047	0.4238
Q6NUQ1	RINT1	RAD50 interactor 1 [Source:HGNC Symbol;Acc:HGNC:21876]	1.24972	3.34145	0.0412792	0.171121
Q7Z4H7	HAUS6	HAUS augmin like complex subunit 6 [Source:HGNC Symbol;Acc:HGNC:25948]	1.24698	1.66499	0.249151	0.494584
Q7KZF4	SND1	staphylococcal nuclease and tudor domain containing 1 [Source:HGNC Symbol;Acc:HGNC:30646]	1.2426	7.9558	0.00922133	0.081567
Q9UGP8	SEC63	SEC63 homolog, protein translocation regulator [Source:HGNC Symbol;Acc:HGNC:21082]	1.24256	5.73234	0.155637	0.371296
P04844	RPN2	ribophorin II [Source:HGNC Symbol;Acc:HGNC:10382]	1.24151	9.02527	0.017425	0.106963
Q8WXF1	PSPC1	paraspeckle component 1 [Source:HGNC Symbol;Acc:HGNC:20320]	1.23881	5.03654	0.0114599	0.0887865
Q9UQB3	CTNND2	catenin delta 2 [Source:HGNC Symbol;Acc:HGNC:2516]	1.23315	2.11133	0.188848	0.416662
Q96P70	IPO9	importin 9 [Source:HGNC Symbol;Acc:HGNC:19425]	1.23226	1.93077	0.0425473	0.174564
O95864	FADS2	fatty acid desaturase 2 [Source:HGNC Symbol;Acc:HGNC:3575]	1.22931	2.96519	0.0393346	0.168619
P14923	JUP	junction plakoglobin [Source:HGNC Symbol;Acc:HGNC:6207]	1.22835	8.42155	0.423155	0.65657
Q96ER9	CCDC51	coiled-coil domain containing 51 [Source:HGNC Symbol;Acc:HGNC:25714]	1.22723	2.29617	0.0424245	0.174564
Q7KZN9	COX15	cytochrome c oxidase assembly homolog COX15 [Source:HGNC Symbol;Acc:HGNC:2263]	1.22527	6.77581	0.0553047	0.196584
Q9UPY3	DICER1	dicer 1, ribonuclease III [Source:HGNC Symbol;Acc:HGNC:17098]	1.22255	5.49546	0.00711142	0.0765891
Q969V3	NCLN	nicalin [Source:HGNC Symbol;Acc:HGNC:26923]	1.22222	8.36416	0.00123519	0.0468358
Q9H444	CHMP4B	charged multivesicular body protein 4B [Source:HGNC Symbol;Acc:HGNC:16171]	1.22012	2.5909	0.162099	0.378785
O76031	CLPX	caseinolytic mitochondrial matrix peptidase chaperone subunit X [Source:HGNC Symbol;Acc:HGNC:2088]	1.21775	7.02507	0.000658463	0.0381676
Q9HCU5	PREB	prolactin regulatory element binding [Source:HGNC Symbol;Acc:HGNC:9356]	1.21231	7.47784	0.0108509	0.0876264
P00403	MT-CO2	mitochondrially encoded cytochrome c oxidase II [Source:HGNC Symbol;Acc:HGNC:7421]	1.20683	4.45984	0.0404003	0.168904
O60841	EIF5B	eukaryotic translation initiation factor 5B [Source:HGNC Symbol;Acc:HGNC:30793]	1.20105	4.95909	0.210709	0.449017
Q6PKG0	LARP1	La ribonucleoprotein 1, translational regulator [Source:HGNC Symbol;Acc:HGNC:29531]	1.19952	4.26167	0.0467378	0.1839
Q8IXI1	RHOT2	ras homolog family member T2 [Source:HGNC Symbol;Acc:HGNC:21169]	1.19919	4.94925	0.0109285	0.0876264
Q15046	KARS1	lysyl-tRNA synthetase 1 [Source:HGNC Symbol;Acc:HGNC:6215]	1.19775	2.80769	0.12138	0.319673
P39656	DDOST	dolichyl-diphosphooligosaccharide--protein glycosyltransferase non-catalytic subunit [Source:HGNC Symbol;Acc:HGNC:2728]	1.19172	9.16475	0.0119616	0.0904773
Q04695	KRT17	keratin 17 [Source:HGNC Symbol;Acc:HGNC:6427]	1.17604	8.39923	0.467641	0.692995
Q9NWR8	MCUB	mitochondrial calcium uniporter dominant negative subunit beta [Source:HGNC Symbol;Acc:HGNC:26076]	1.17469	6.65708	0.0482213	0.185402
O00410	IPO5	importin 5 [Source:HGNC Symbol;Acc:HGNC:6402]	1.17306	4.12208	0.0380271	0.166129
Q8N5W9	RFLNB	refilin B [Source:HGNC Symbol;Acc:HGNC:28705]	1.17169	4.48587	0.00832297	0.0776997
Q9H9Q2	COPS7B	COP9 signalosome subunit 7B [Source:HGNC Symbol;Acc:HGNC:16760]	1.16973	1.1762	0.106589	0.296513
P18031	PTPN1	protein tyrosine phosphatase non-receptor type 1 [Source:HGNC Symbol;Acc:HGNC:9642]	1.16855	5.22365	0.0100107	0.0854385
Q9NVH2	INTS7	integrator complex subunit 7 [Source:HGNC Symbol;Acc:HGNC:24484]	1.1653	4.99043	0.0171313	0.106667
P04637	TP53	tumor protein p53 [Source:HGNC Symbol;Acc:HGNC:11998]	1.15886	4.87428	0.00461654	0.0652036
P31946	YWHAB	tyrosine 3-monooxygenase/tryptophan 5-monooxygenase activation protein beta [Source:HGNC Symbol;Acc:HGNC:12849]	1.15751	2.313	0.462842	0.687553
Q16891	IMMT	inner membrane mitochondrial protein [Source:HGNC Symbol;Acc:HGNC:6047]	1.1572	7.07965	0.0363043	0.164141
Q96GD4	AURKB	aurora kinase B [Source:HGNC Symbol;Acc:HGNC:11390]	1.15354	7.691	0.0626918	0.211535
Q13409	DYNC1I2	dynein cytoplasmic 1 intermediate chain 2 [Source:HGNC Symbol;Acc:HGNC:2964]	1.15198	2.77146	0.241488	0.486635
P51648	ALDH3A2	aldehyde dehydrogenase 3 family member A2 [Source:HGNC Symbol;Acc:HGNC:403]	1.14802	4.81179	0.0665952	0.218246
Q96P63	SERPINB12	serpin family B member 12 [Source:HGNC Symbol;Acc:HGNC:14220]	1.14758	3.32142	0.37706	0.62491
P54136	RARS1	arginyl-tRNA synthetase 1 [Source:HGNC Symbol;Acc:HGNC:9870]	1.14712	6.58783	0.0637779	0.213438
P26639	TARS1	threonyl-tRNA synthetase 1 [Source:HGNC Symbol;Acc:HGNC:11572]	1.14455	3.28176	0.341435	0.592224
Q7Z7H5	TMED4	transmembrane p24 trafficking protein 4 [Source:HGNC Symbol;Acc:HGNC:22301]	1.14277	5.90931	0.000511616	0.0338746
Q9Y672	ALG6	ALG6 alpha-1,3-glucosyltransferase [Source:HGNC Symbol;Acc:HGNC:23157]	1.14268	6.98166	0.0545682	0.195271
Q9NVJ2	ARL8B	ADP ribosylation factor like GTPase 8B [Source:HGNC Symbol;Acc:HGNC:25564]	1.14156	3.03984	0.386204	0.631041
P63244	RACK1	receptor for activated C kinase 1 [Source:HGNC Symbol;Acc:HGNC:4399]	1.139	5.68348	0.165973	0.383903
P05783	KRT18	keratin 18 [Source:HGNC Symbol;Acc:HGNC:6430]	1.1379	7.3192	0.065566	0.216205
P47897	QARS1	glutaminyl-tRNA synthetase 1 [Source:HGNC Symbol;Acc:HGNC:9751]	1.13067	5.69294	0.035189	0.161488
Q7L2J0	MEPCE	methylphosphate capping enzyme [Source:HGNC Symbol;Acc:HGNC:20247]	1.13061	2.26394	0.0944447	0.272941
P51148	RAB5C	RAB5C, member RAS oncogene family [Source:HGNC Symbol;Acc:HGNC:9785]	1.12744	4.98096	0.204417	0.439586
Q96SB4	SRPK1	SRSF protein kinase 1 [Source:HGNC Symbol;Acc:HGNC:11305]	1.12657	3.51394	0.0180027	0.107876
Q9Y3B4	SF3B6	splicing factor 3b subunit 6 [Source:HGNC Symbol;Acc:HGNC:30096]	1.12656	4.7934	0.0233562	0.130795
Q9BSF4	TIMM29	translocase of inner mitochondrial membrane 29 [Source:HGNC Symbol;Acc:HGNC:25152]	1.12514	6.78003	0.0184884	0.109287
Q15633	TARBP2	TARBP2 subunit of RISC loading complex [Source:HGNC Symbol;Acc:HGNC:11569]	1.12253	1.6692	0.0334759	0.157603
P22830	FECH	ferrochelatase [Source:HGNC Symbol;Acc:HGNC:3647]	1.12025	7.5338	0.0177245	0.10756
O43237	DYNC1LI2	dynein cytoplasmic 1 light intermediate chain 2 [Source:HGNC Symbol;Acc:HGNC:2966]	1.11758	5.31138	0.0373084	0.165401
Q9NYF8	BCLAF1	BCL2 associated transcription factor 1 [Source:HGNC Symbol;Acc:HGNC:16863]	1.11514	5.00003	0.0101788	0.0855022
Q14318	FKBP8	FKBP prolyl isomerase 8 [Source:HGNC Symbol;Acc:HGNC:3724]	1.11161	5.31157	0.0160286	0.103857
P50502	ST13	ST13 Hsp70 interacting protein [Source:HGNC Symbol;Acc:HGNC:11343]	1.10748	2.77758	0.425829	0.65855
Q14566	MCM6	minichromosome maintenance complex component 6 [Source:HGNC Symbol;Acc:HGNC:6949]	1.1071	5.977	0.049442	0.185844
Q6P2Q9	PRPF8	pre-mRNA processing factor 8 [Source:HGNC Symbol;Acc:HGNC:17340]	1.10593	5.46196	0.0490113	0.18565
P56556	NDUFA6	NADH:ubiquinone oxidoreductase subunit A6 [Source:HGNC Symbol;Acc:HGNC:7690]	1.10402	6.62601	0.0430958	0.175299
P24928	NA	NA	1.10326	3.42342	0.00260279	0.0534192
P12694	BCKDHA	branched chain keto acid dehydrogenase E1 subunit alpha [Source:HGNC Symbol;Acc:HGNC:986]	1.10269	4.35755	0.0567287	0.197855
O00487	PSMD14	proteasome 26S subunit, non-ATPase 14 [Source:HGNC Symbol;Acc:HGNC:16889]	1.10261	3.09215	0.369804	0.619119
Q92665	MRPS31	mitochondrial ribosomal protein S31 [Source:HGNC Symbol;Acc:HGNC:16632]	1.10248	3.65409	0.365577	0.617419
O43707	ACTN4	actinin alpha 4 [Source:HGNC Symbol;Acc:HGNC:166]	1.10156	7.17463	0.132419	0.33546
Q9NXS2	QPCTL	glutaminyl-peptide cyclotransferase like [Source:HGNC Symbol;Acc:HGNC:25952]	1.10053	4.77527	0.0678668	0.219707
Q9NR50	EIF2B3	eukaryotic translation initiation factor 2B subunit gamma [Source:HGNC Symbol;Acc:HGNC:3259]	1.09953	1.6711	0.239286	0.485261
Q3YEC7	RABL6	RAB, member RAS oncogene family like 6 [Source:HGNC Symbol;Acc:HGNC:24703]	1.09793	1.81425	0.109127	0.29977
O43809	NUDT21	nudix hydrolase 21 [Source:HGNC Symbol;Acc:HGNC:13870]	1.09622	5.85755	0.0306171	0.148526
Q96DA0	ZG16B	zymogen granule protein 16B [Source:HGNC Symbol;Acc:HGNC:30456]	1.09487	3.87412	0.61833	0.792301
O75419	CDC45	cell division cycle 45 [Source:HGNC Symbol;Acc:HGNC:1739]	1.09254	2.74976	0.0384095	0.166129
P08754	GNAI3	G protein subunit alpha i3 [Source:HGNC Symbol;Acc:HGNC:4387]	1.09163	3.5458	0.085202	0.253698
Q13330	MTA1	metastasis associated 1 [Source:HGNC Symbol;Acc:HGNC:7410]	1.088	5.87951	0.0143107	0.0997373
O75390	CS	citrate synthase [Source:HGNC Symbol;Acc:HGNC:2422]	1.0873	4.15782	0.366615	0.617865
Q13813	SPTAN1	spectrin alpha, non-erythrocytic 1 [Source:HGNC Symbol;Acc:HGNC:11273]	1.08639	8.42158	0.0551978	0.196584
Q8TCT9	HM13	histocompatibility minor 13 [Source:HGNC Symbol;Acc:HGNC:16435]	1.08635	4.7547	0.00764902	0.0774487
Q15436	SEC23A	SEC23 homolog A, COPII coat complex component [Source:HGNC Symbol;Acc:HGNC:10701]	1.08282	3.38214	0.0670864	0.218451
O00203	AP3B1	adaptor related protein complex 3 subunit beta 1 [Source:HGNC Symbol;Acc:HGNC:566]	1.08175	7.38271	0.229951	0.472332
Q13263	TRIM28	tripartite motif containing 28 [Source:HGNC Symbol;Acc:HGNC:16384]	1.07969	7.64504	0.025198	0.133734
P23526	AHCY	adenosylhomocysteinase [Source:HGNC Symbol;Acc:HGNC:343]	1.07545	5.79429	0.0188363	0.110933
P63172	DYNLT1	dynein light chain Tctex-type 1 [Source:HGNC Symbol;Acc:HGNC:11697]	1.07533	1.29081	0.150189	0.363736
Q05639	EEF1A2	eukaryotic translation elongation factor 1 alpha 2 [Source:HGNC Symbol;Acc:HGNC:3192]	1.07492	2.71516	0.184073	0.409735
Q9UBB4	ATXN10	ataxin 10 [Source:HGNC Symbol;Acc:HGNC:10549]	1.06959	3.92756	0.0504848	0.187051
Q969M3	YIPF5	Yip1 domain family member 5 [Source:HGNC Symbol;Acc:HGNC:24877]	1.06461	4.72757	0.0371548	0.165401
Q9NRW1	RAB6B	RAB6B, member RAS oncogene family [Source:HGNC Symbol;Acc:HGNC:14902]	1.06298	3.95101	0.155503	0.371296
P37837	TALDO1	transaldolase 1 [Source:HGNC Symbol;Acc:HGNC:11559]	1.05825	4.08461	0.559531	0.761306
Q6Y1H2	HACD2	3-hydroxyacyl-CoA dehydratase 2 [Source:HGNC Symbol;Acc:HGNC:9640]	1.05582	4.57577	0.0441068	0.176871
P50454	SERPINH1	serpin family H member 1 [Source:HGNC Symbol;Acc:HGNC:1546]	1.05495	6.48408	0.0017752	0.0495072
P26599	PTBP1	polypyrimidine tract binding protein 1 [Source:HGNC Symbol;Acc:HGNC:9583]	1.05275	4.74272	0.167377	0.385475
P62314	SNRPD1	small nuclear ribonucleoprotein D1 polypeptide [Source:HGNC Symbol;Acc:HGNC:11158]	1.0526	4.30292	0.0887673	0.260907
P06493	CDK1	cyclin dependent kinase 1 [Source:HGNC Symbol;Acc:HGNC:1722]	1.05045	7.92652	0.0383997	0.166129
Q9NRF9	POLE3	DNA polymerase epsilon 3, accessory subunit [Source:HGNC Symbol;Acc:HGNC:13546]	1.05018	4.82067	0.00440976	0.0642507
P62258	YWHAE	tyrosine 3-monooxygenase/tryptophan 5-monooxygenase activation protein epsilon [Source:HGNC Symbol;Acc:HGNC:12851]	1.0493	5.00262	0.132736	0.335732
Q9BZH6	WDR11	WD repeat domain 11 [Source:HGNC Symbol;Acc:HGNC:13831]	1.04924	2.47926	0.113141	0.30514
Q14152	EIF3A	eukaryotic translation initiation factor 3 subunit A [Source:HGNC Symbol;Acc:HGNC:3271]	1.04748	6.17355	0.0528689	0.192262
Q00796	SORD	sorbitol dehydrogenase [Source:HGNC Symbol;Acc:HGNC:11184]	1.04074	1.03355	0.400877	0.641081
P07237	P4HB	prolyl 4-hydroxylase subunit beta [Source:HGNC Symbol;Acc:HGNC:8548]	1.0404	6.87421	0.439394	0.669153
A1L0T0	ILVBL	ilvB acetolactate synthase like [Source:HGNC Symbol;Acc:HGNC:6041]	1.03963	4.21709	0.014618	0.100691
Q96A33	CCDC47	coiled-coil domain containing 47 [Source:HGNC Symbol;Acc:HGNC:24856]	1.03699	4.80163	0.023602	0.131223
O95816	BAG2	BAG cochaperone 2 [Source:HGNC Symbol;Acc:HGNC:938]	1.03685	5.91978	0.00248117	0.0524952
Q15233	NONO	non-POU domain containing octamer binding [Source:HGNC Symbol;Acc:HGNC:7871]	1.03672	5.51768	0.0433963	0.175343
O95292	VAPB	VAMP associated protein B and C [Source:HGNC Symbol;Acc:HGNC:12649]	1.03312	4.34492	0.00687713	0.0763461
P60891	PRPS1	phosphoribosyl pyrophosphate synthetase 1 [Source:HGNC Symbol;Acc:HGNC:9462]	1.02729	5.64126	0.000714681	0.0381676
P68400	CSNK2A1	casein kinase 2 alpha 1 [Source:HGNC Symbol;Acc:HGNC:2457]	1.02592	4.12269	0.0960062	0.275091
Q93050	ATP6V0A1	ATPase H+ transporting V0 subunit a1 [Source:HGNC Symbol;Acc:HGNC:865]	1.02376	4.00897	0.0210276	0.119857
Q9NX08	COMMD8	COMM domain containing 8 [Source:HGNC Symbol;Acc:HGNC:26036]	1.0213	3.96532	0.0313581	0.151201
P50395	GDI2	GDP dissociation inhibitor 2 [Source:HGNC Symbol;Acc:HGNC:4227]	1.01696	4.23066	0.519361	0.734841
Q13151	HNRNPA0	heterogeneous nuclear ribonucleoprotein A0 [Source:HGNC Symbol;Acc:HGNC:5030]	1.01662	4.01371	0.0378535	0.166129
O94973	AP2A2	adaptor related protein complex 2 subunit alpha 2 [Source:HGNC Symbol;Acc:HGNC:562]	1.01649	5.03813	0.0249395	0.133122
Q8TF09	DYNLRB2	dynein light chain roadblock-type 2 [Source:HGNC Symbol;Acc:HGNC:15467]	1.00924	4.23583	0.00805607	0.0774487
O60566	BUB1B	BUB1 mitotic checkpoint serine/threonine kinase B [Source:HGNC Symbol;Acc:HGNC:1149]	1.0079	4.40616	0.0149115	0.100855
Q96S59	RANBP9	RAN binding protein 9 [Source:HGNC Symbol;Acc:HGNC:13727]	1.00345	1.56789	0.258566	0.506608
P48444	ARCN1	archain 1 [Source:HGNC Symbol;Acc:HGNC:649]	1.00082	6.29966	0.0074504	0.0774487
P04899	GNAI2	G protein subunit alpha i2 [Source:HGNC Symbol;Acc:HGNC:4385]	1.00079	3.23832	0.0173737	0.106963
Q5JXB2	UBE2NL	ubiquitin conjugating enzyme E2 N like (gene/pseudogene) [Source:HGNC Symbol;Acc:HGNC:31710]	0.999424	2.52621	0.55053	0.757977
A8MWX3	NA	NA	0.992373	4.45479	0.113605	0.30514
P27797	CALR	calreticulin [Source:HGNC Symbol;Acc:HGNC:1455]	0.991223	3.54281	0.457165	0.681266
Q5VYK3	ECPAS	Ecm29 proteasome adaptor and scaffold [Source:HGNC Symbol;Acc:HGNC:29020]	0.981763	5.67657	0.00117087	0.0467178
P17844	DDX5	DEAD-box helicase 5 [Source:HGNC Symbol;Acc:HGNC:2746]	0.979787	1.99061	0.129812	0.330333
O00425	IGF2BP3	insulin like growth factor 2 mRNA binding protein 3 [Source:HGNC Symbol;Acc:HGNC:28868]	0.979775	4.28838	0.025483	0.134197
Q16718	NDUFA5	NADH:ubiquinone oxidoreductase subunit A5 [Source:HGNC Symbol;Acc:HGNC:7688]	0.979378	4.23947	0.0797576	0.242002
P49821	NDUFV1	NADH:ubiquinone oxidoreductase core subunit V1 [Source:HGNC Symbol;Acc:HGNC:7716]	0.977234	8.88496	0.0435717	0.175607
Q8NBU5	ATAD1	ATPase family AAA domain containing 1 [Source:HGNC Symbol;Acc:HGNC:25903]	0.975459	7.38048	0.0164667	0.105124
O95757	HSPA4L	heat shock protein family A (Hsp70) member 4 like [Source:HGNC Symbol;Acc:HGNC:17041]	0.972238	5.01251	0.048806	0.18565
P83731	RPL24	ribosomal protein L24 [Source:HGNC Symbol;Acc:HGNC:10325]	0.971704	1.98548	0.449211	0.676438
Q66K14	TBC1D9B	TBC1 domain family member 9B [Source:HGNC Symbol;Acc:HGNC:29097]	0.969852	4.28364	0.00307135	0.0569985
O00483	NDUFA4	NDUFA4 mitochondrial complex associated [Source:HGNC Symbol;Acc:HGNC:7687]	0.968997	5.09654	0.039496	0.168619
P35609	ACTN2	actinin alpha 2 [Source:HGNC Symbol;Acc:HGNC:164]	0.968874	3.46685	0.0636151	0.213438
P07355	ANXA2	annexin A2 [Source:HGNC Symbol;Acc:HGNC:537]	0.96477	7.17615	0.582728	0.775302
P54577	YARS1	tyrosyl-tRNA synthetase 1 [Source:HGNC Symbol;Acc:HGNC:12840]	0.963785	4.8257	0.311521	0.569516
P36957	DLST	dihydrolipoamide S-succinyltransferase [Source:HGNC Symbol;Acc:HGNC:2911]	0.96372	3.63659	0.265425	0.514631
P13647	KRT5	keratin 5 [Source:HGNC Symbol;Acc:HGNC:6442]	0.962872	9.41595	0.491619	0.708144
O43813	LANCL1	LanC like glutathione S-transferase 1 [Source:HGNC Symbol;Acc:HGNC:6508]	0.962334	0.994344	0.400006	0.64033
P05787	KRT8	keratin 8 [Source:HGNC Symbol;Acc:HGNC:6446]	0.96082	7.8653	0.017552	0.107329
P14635	CCNB1	cyclin B1 [Source:HGNC Symbol;Acc:HGNC:1579]	0.957811	4.27751	0.0367302	0.164662
Q6KB66	KRT80	keratin 80 [Source:HGNC Symbol;Acc:HGNC:27056]	0.957319	3.58751	0.358391	0.61045
P51991	HNRNPA3	heterogeneous nuclear ribonucleoprotein A3 [Source:HGNC Symbol;Acc:HGNC:24941]	0.957319	3.07157	0.0135728	0.0967059
P08174	CD55	CD55 molecule (Cromer blood group) [Source:HGNC Symbol;Acc:HGNC:2665]	0.957298	0.991826	0.399955	0.64033
Q9P0L0	VAPA	VAMP associated protein A [Source:HGNC Symbol;Acc:HGNC:12648]	0.956123	6.69487	0.0565565	0.197855
Q9BPX3	NCAPG	non-SMC condensin I complex subunit G [Source:HGNC Symbol;Acc:HGNC:24304]	0.955718	5.73029	0.00782284	0.0774487
Q6P996	PDXDC1	pyridoxal dependent decarboxylase domain containing 1 [Source:HGNC Symbol;Acc:HGNC:28995]	0.954509	3.37199	0.271609	0.522833
P41252	IARS1	isoleucyl-tRNA synthetase 1 [Source:HGNC Symbol;Acc:HGNC:5330]	0.95205	6.23818	0.0326116	0.154905
P62333	PSMC6	proteasome 26S subunit, ATPase 6 [Source:HGNC Symbol;Acc:HGNC:9553]	0.951985	1.14001	0.309701	0.569093
Q08170	SRSF4	serine and arginine rich splicing factor 4 [Source:HGNC Symbol;Acc:HGNC:10786]	0.949236	4.5007	0.264083	0.51337
Q6ZRV2	FAM83H	family with sequence similarity 83 member H [Source:HGNC Symbol;Acc:HGNC:24797]	0.94743	2.03119	0.437128	0.668381
Q01082	SPTBN1	spectrin beta, non-erythrocytic 1 [Source:HGNC Symbol;Acc:HGNC:11275]	0.945464	8.16101	0.0209796	0.119857
Q14697	GANAB	glucosidase II alpha subunit [Source:HGNC Symbol;Acc:HGNC:4138]	0.945263	4.44033	0.261821	0.510273
O43324	EEF1E1	eukaryotic translation elongation factor 1 epsilon 1 [Source:HGNC Symbol;Acc:HGNC:3212]	0.944844	5.54839	0.0248123	0.133101
O95721	SNAP29	synaptosome associated protein 29 [Source:HGNC Symbol;Acc:HGNC:11133]	0.94241	3.26756	0.0127509	0.0942437
O14972	VPS26C	VPS26 endosomal protein sorting factor C [Source:HGNC Symbol;Acc:HGNC:3044]	0.941136	5.63887	0.0105253	0.0870593
P35606	COPB2	COPI coat complex subunit beta 2 [Source:HGNC Symbol;Acc:HGNC:2232]	0.937712	6.54597	0.0130816	0.0950318
P02533	KRT14	keratin 14 [Source:HGNC Symbol;Acc:HGNC:6416]	0.937001	8.18353	0.483906	0.70586
P15927	RPA2	replication protein A2 [Source:HGNC Symbol;Acc:HGNC:10290]	0.935223	2.53976	0.136267	0.341513
P60468	SEC61B	SEC61 translocon subunit beta [Source:HGNC Symbol;Acc:HGNC:16993]	0.933104	7.19269	0.0840432	0.251657
Q13148	TARDBP	TAR DNA binding protein [Source:HGNC Symbol;Acc:HGNC:11571]	0.93253	6.31989	0.0712003	0.225468
P35527	KRT9	keratin 9 [Source:HGNC Symbol;Acc:HGNC:6447]	0.930825	10.5221	0.312519	0.570163
P53680	AP2S1	adaptor related protein complex 2 subunit sigma 1 [Source:HGNC Symbol;Acc:HGNC:565]	0.929612	2.80114	0.00643675	0.0760967
P28331	NDUFS1	NADH:ubiquinone oxidoreductase core subunit S1 [Source:HGNC Symbol;Acc:HGNC:7707]	0.929255	5.78494	0.067122	0.218451
Q15181	PPA1	inorganic pyrophosphatase 1 [Source:HGNC Symbol;Acc:HGNC:9226]	0.927946	1.91294	0.408517	0.646818
Q9C0E2	XPO4	exportin 4 [Source:HGNC Symbol;Acc:HGNC:17796]	0.927845	1.60043	0.14161	0.348243
P55884	EIF3B	eukaryotic translation initiation factor 3 subunit B [Source:HGNC Symbol;Acc:HGNC:3280]	0.925599	5.01132	0.0758821	0.233348
Q32MZ4	LRRFIP1	LRR binding FLII interacting protein 1 [Source:HGNC Symbol;Acc:HGNC:6702]	0.920829	1.61277	0.12858	0.329396
O14980	XPO1	exportin 1 [Source:HGNC Symbol;Acc:HGNC:12825]	0.918414	7.16263	0.0169756	0.106247
Q5JWF2	GNAS	GNAS complex locus [Source:HGNC Symbol;Acc:HGNC:4392]	0.916006	7.35992	0.0109808	0.0876264
Q86V81	NA	NA	0.91338	3.0224	0.165653	0.383718
O00443	PIK3C2A	phosphatidylinositol-4-phosphate 3-kinase catalytic subunit type 2 alpha [Source:HGNC Symbol;Acc:HGNC:8971]	0.909162	2.9261	0.232913	0.475357
Q8IYS2	KIAA2013	KIAA2013 [Source:HGNC Symbol;Acc:HGNC:28513]	0.906584	5.11503	0.0432757	0.175299
P04264	KRT1	keratin 1 [Source:HGNC Symbol;Acc:HGNC:6412]	0.900494	11.6777	0.399357	0.64033
Q8NBN7	RDH13	retinol dehydrogenase 13 [Source:HGNC Symbol;Acc:HGNC:19978]	0.900031	4.68762	0.0579274	0.200983
Q08188	TGM3	transglutaminase 3 [Source:HGNC Symbol;Acc:HGNC:11779]	0.896244	7.17892	0.413893	0.652741
P55209	NAP1L1	nucleosome assembly protein 1 like 1 [Source:HGNC Symbol;Acc:HGNC:7637]	0.894948	2.83733	0.310993	0.569516
Q9UKN8	GTF3C4	general transcription factor IIIC subunit 4 [Source:HGNC Symbol;Acc:HGNC:4667]	0.894111	3.76587	0.00111763	0.045737
Q8NBN3	TMEM87A	transmembrane protein 87A [Source:HGNC Symbol;Acc:HGNC:24522]	0.893142	1.85283	0.0730306	0.229895
P54803	GALC	galactosylceramidase [Source:HGNC Symbol;Acc:HGNC:4115]	0.891817	1.21592	0.211776	0.450659
P25788	PSMA3	proteasome 20S subunit alpha 3 [Source:HGNC Symbol;Acc:HGNC:9532]	0.889925	3.39867	0.310006	0.569093
Q07021	C1QBP	complement C1q binding protein [Source:HGNC Symbol;Acc:HGNC:1243]	0.888988	3.4632	0.0395135	0.168619
Q9UJX3	ANAPC7	anaphase promoting complex subunit 7 [Source:HGNC Symbol;Acc:HGNC:17380]	0.887901	5.52894	0.0124948	0.0939388
O43617	TRAPPC3	trafficking protein particle complex subunit 3 [Source:HGNC Symbol;Acc:HGNC:19942]	0.886949	3.59031	0.0240614	0.131966
P13797	PLS3	plastin 3 [Source:HGNC Symbol;Acc:HGNC:9091]	0.881562	2.91655	0.720886	0.854145
O60506	SYNCRIP	synaptotagmin binding cytoplasmic RNA interacting protein [Source:HGNC Symbol;Acc:HGNC:16918]	0.876962	2.59978	0.0437912	0.176047
P42285	MTREX	Mtr4 exosome RNA helicase [Source:HGNC Symbol;Acc:HGNC:18734]	0.876893	3.14614	0.0365307	0.164234
Q9BZK7	TBL1XR1	TBL1X/Y related 1 [Source:HGNC Symbol;Acc:HGNC:29529]	0.874998	3.79422	0.140273	0.347093
Q9NVA1	UQCC1	ubiquinol-cytochrome c reductase complex assembly factor 1 [Source:HGNC Symbol;Acc:HGNC:15891]	0.874206	7.04385	0.0159895	0.103857
Q53GQ0	HSD17B12	hydroxysteroid 17-beta dehydrogenase 12 [Source:HGNC Symbol;Acc:HGNC:18646]	0.873434	2.30269	0.300374	0.55939
Q68CZ6	HAUS3	HAUS augmin like complex subunit 3 [Source:HGNC Symbol;Acc:HGNC:28719]	0.873048	3.56363	0.109526	0.300348
Q9HBH5	RDH14	retinol dehydrogenase 14 [Source:HGNC Symbol;Acc:HGNC:19979]	0.868537	4.46837	0.0246145	0.133101
P40937	RFC5	replication factor C subunit 5 [Source:HGNC Symbol;Acc:HGNC:9973]	0.866597	7.05858	0.0362662	0.164141
Q6ZXV5	TMTC3	transmembrane O-mannosyltransferase targeting cadherins 3 [Source:HGNC Symbol;Acc:HGNC:26899]	0.866558	4.7846	0.116279	0.309817
Q53EZ4	CEP55	centrosomal protein 55 [Source:HGNC Symbol;Acc:HGNC:1161]	0.866473	4.08457	0.156216	0.372084
Q96PK6	RBM14	RNA binding motif protein 14 [Source:HGNC Symbol;Acc:HGNC:14219]	0.862928	2.14383	0.202844	0.437486
Q96KA5	CLPTM1L	CLPTM1 like [Source:HGNC Symbol;Acc:HGNC:24308]	0.861196	4.49318	0.0733439	0.230232
Q6SZW1	SARM1	sterile alpha and TIR motif containing 1 [Source:HGNC Symbol;Acc:HGNC:17074]	0.860058	2.77896	0.214487	0.453913
Q16514	TAF12	TATA-box binding protein associated factor 12 [Source:HGNC Symbol;Acc:HGNC:11545]	0.858341	1.39356	0.329865	0.587921
Q9NTJ5	SACM1L	SAC1 like phosphatidylinositide phosphatase [Source:HGNC Symbol;Acc:HGNC:17059]	0.857033	6.92584	0.00276086	0.054171
P19387	POLR2C	RNA polymerase II subunit C [Source:HGNC Symbol;Acc:HGNC:9189]	0.856781	2.87444	0.0339005	0.157741
O75153	CLUH	clustered mitochondria homolog [Source:HGNC Symbol;Acc:HGNC:29094]	0.855643	3.15413	0.153343	0.368022
Q9UBQ5	EIF3K	eukaryotic translation initiation factor 3 subunit K [Source:HGNC Symbol;Acc:HGNC:24656]	0.854422	3.42457	0.0291965	0.144973
Q96CS3	FAF2	Fas associated factor family member 2 [Source:HGNC Symbol;Acc:HGNC:24666]	0.854192	7.90268	0.0786325	0.239499
Q66K74	MAP1S	microtubule associated protein 1S [Source:HGNC Symbol;Acc:HGNC:15715]	0.853028	4.20283	0.00149419	0.0484367
P67809	YBX1	Y-box binding protein 1 [Source:HGNC Symbol;Acc:HGNC:8014]	0.849898	3.28361	0.0751272	0.232903
O75396	SEC22B	SEC22 homolog B, vesicle trafficking protein [Source:HGNC Symbol;Acc:HGNC:10700]	0.848688	5.74506	0.00648663	0.0761226
O95067	CCNB2	cyclin B2 [Source:HGNC Symbol;Acc:HGNC:1580]	0.848371	6.37238	0.00692241	0.0763461
O00442	RTCA	RNA 3'-terminal phosphate cyclase [Source:HGNC Symbol;Acc:HGNC:17981]	0.847344	5.19388	0.037229	0.165401
P27708	CAD	carbamoyl-phosphate synthetase 2, aspartate transcarbamylase, and dihydroorotase [Source:HGNC Symbol;Acc:HGNC:1424]	0.847037	6.65494	0.0178861	0.107876
P62269	RPS18	ribosomal protein S18 [Source:HGNC Symbol;Acc:HGNC:10401]	0.844644	4.92843	0.24068	0.486447
P48594	SERPINB4	serpin family B member 4 [Source:HGNC Symbol;Acc:HGNC:10570]	0.843123	5.00714	0.642313	0.807918
P62136	PPP1CA	protein phosphatase 1 catalytic subunit alpha [Source:HGNC Symbol;Acc:HGNC:9281]	0.841915	3.96354	0.0680323	0.219797
Q14204	DYNC1H1	dynein cytoplasmic 1 heavy chain 1 [Source:HGNC Symbol;Acc:HGNC:2961]	0.84074	8.98704	0.0667858	0.218422
O94826	TOMM70	translocase of outer mitochondrial membrane 70 [Source:HGNC Symbol;Acc:HGNC:11985]	0.840515	6.46256	0.109031	0.29977
P53990	IST1	IST1 factor associated with ESCRT-III [Source:HGNC Symbol;Acc:HGNC:28977]	0.837489	4.80478	0.164435	0.382007
Q3ZCQ8	TIMM50	translocase of inner mitochondrial membrane 50 [Source:HGNC Symbol;Acc:HGNC:23656]	0.837391	6.95772	0.0242946	0.132788
O95167	NDUFA3	NADH:ubiquinone oxidoreductase subunit A3 [Source:HGNC Symbol;Acc:HGNC:7686]	0.836792	5.04839	0.196677	0.429395
Q9NR77	PXMP2	peroxisomal membrane protein 2 [Source:HGNC Symbol;Acc:HGNC:9716]	0.835713	6.74435	0.0263717	0.134901
Q9Y617	PSAT1	phosphoserine aminotransferase 1 [Source:HGNC Symbol;Acc:HGNC:19129]	0.833557	3.27693	0.324583	0.581408
Q14677	CLINT1	clathrin interactor 1 [Source:HGNC Symbol;Acc:HGNC:23186]	0.831584	1.03059	0.278548	0.530895
Q8IX12	CCAR1	cell division cycle and apoptosis regulator 1 [Source:HGNC Symbol;Acc:HGNC:24236]	0.8314	6.06982	0.504883	0.722036
Q9NZZ3	CHMP5	charged multivesicular body protein 5 [Source:HGNC Symbol;Acc:HGNC:26942]	0.830259	3.25209	0.335312	0.588586
O60763	USO1	USO1 vesicle transport factor [Source:HGNC Symbol;Acc:HGNC:30904]	0.827945	3.26316	0.342624	0.59309
P20073	ANXA7	annexin A7 [Source:HGNC Symbol;Acc:HGNC:545]	0.827251	4.98511	0.327173	0.585389
Q13619	CUL4A	cullin 4A [Source:HGNC Symbol;Acc:HGNC:2554]	0.826181	2.74067	0.0567316	0.197855
Q13347	EIF3I	eukaryotic translation initiation factor 3 subunit I [Source:HGNC Symbol;Acc:HGNC:3272]	0.820884	4.56104	0.16981	0.389393
O15372	EIF3H	eukaryotic translation initiation factor 3 subunit H [Source:HGNC Symbol;Acc:HGNC:3273]	0.814729	2.50345	0.240785	0.486447
O00148	DDX39A	DExD-box helicase 39A [Source:HGNC Symbol;Acc:HGNC:17821]	0.814432	5.94756	0.0466746	0.1839
B5ME19	EIF3CL	eukaryotic translation initiation factor 3 subunit C like [Source:HGNC Symbol;Acc:HGNC:26347]	0.813695	4.78543	0.0432075	0.175299
Q9P035	HACD3	3-hydroxyacyl-CoA dehydratase 3 [Source:HGNC Symbol;Acc:HGNC:24175]	0.803357	6.75473	0.115471	0.308181
Q9NW81	DMAC2	distal membrane arm assembly component 2 [Source:HGNC Symbol;Acc:HGNC:25496]	0.801187	4.11139	0.0403646	0.168904
O95249	GOSR1	golgi SNAP receptor complex member 1 [Source:HGNC Symbol;Acc:HGNC:4430]	0.799941	4.56246	0.161724	0.378463
P63151	PPP2R2A	protein phosphatase 2 regulatory subunit Balpha [Source:HGNC Symbol;Acc:HGNC:9304]	0.79882	5.78562	0.0563661	0.197855
Q15276	RABEP1	rabaptin, RAB GTPase binding effector protein 1 [Source:HGNC Symbol;Acc:HGNC:17677]	0.798075	2.70469	0.0638273	0.213438
Q9Y6N5	SQOR	sulfide quinone oxidoreductase [Source:HGNC Symbol;Acc:HGNC:20390]	0.796782	2.48819	0.554173	0.75802
O95071	UBR5	ubiquitin protein ligase E3 component n-recognin 5 [Source:HGNC Symbol;Acc:HGNC:16806]	0.796057	2.59054	0.0494362	0.185844
P51809	VAMP7	vesicle associated membrane protein 7 [Source:HGNC Symbol;Acc:HGNC:11486]	0.794742	3.00069	0.0118248	0.0904773
P35249	RFC4	replication factor C subunit 4 [Source:HGNC Symbol;Acc:HGNC:9972]	0.79464	6.28619	0.0382134	0.166129
Q9BVV7	TIMM21	translocase of inner mitochondrial membrane 21 [Source:HGNC Symbol;Acc:HGNC:25010]	0.794345	6.6186	0.186042	0.41194
P12004	PCNA	proliferating cell nuclear antigen [Source:HGNC Symbol;Acc:HGNC:8729]	0.794216	6.16762	0.0672064	0.218451
Q05682	CALD1	caldesmon 1 [Source:HGNC Symbol;Acc:HGNC:1441]	0.785045	2.81441	0.40437	0.645261
Q86VR2	RETREG3	reticulophagy regulator family member 3 [Source:HGNC Symbol;Acc:HGNC:27258]	0.783966	2.73528	0.047012	0.1839
Q9NX14	NDUFB11	NADH:ubiquinone oxidoreductase subunit B11 [Source:HGNC Symbol;Acc:HGNC:20372]	0.782272	7.52	0.0687466	0.22032
Q86WK6	AMIGO1	adhesion molecule with Ig like domain 1 [Source:HGNC Symbol;Acc:HGNC:20824]	0.78217	5.58745	0.0687063	0.22032
Q08554	DSC1	desmocollin 1 [Source:HGNC Symbol;Acc:HGNC:3035]	0.7813	7.03953	0.452523	0.678785
P61326	MAGOH	mago homolog, exon junction complex subunit [Source:HGNC Symbol;Acc:HGNC:6815]	0.774622	3.47339	0.177919	0.401191
Q6WCQ1	MPRIP	myosin phosphatase Rho interacting protein [Source:HGNC Symbol;Acc:HGNC:30321]	0.773976	1.46434	0.338887	0.590875
P08865	RPSA	ribosomal protein SA [Source:HGNC Symbol;Acc:HGNC:6502]	0.773037	6.03911	0.245695	0.492006
P05388	RPLP0	ribosomal protein lateral stalk subunit P0 [Source:HGNC Symbol;Acc:HGNC:10371]	0.772759	8.39768	0.0289108	0.144644
P05496	ATP5MC1	ATP synthase membrane subunit c locus 1 [Source:HGNC Symbol;Acc:HGNC:841]	0.769743	4.45544	0.00916038	0.081567
P11177	PDHB	pyruvate dehydrogenase E1 subunit beta [Source:HGNC Symbol;Acc:HGNC:8808]	0.76872	1.87258	0.304764	0.564928
Q8IZ69	TRMT2A	tRNA methyltransferase 2 homolog A [Source:HGNC Symbol;Acc:HGNC:24974]	0.768619	3.75171	0.194627	0.426683
P21266	GSTM3	glutathione S-transferase mu 3 [Source:HGNC Symbol;Acc:HGNC:4635]	0.767347	0.89685	0.399235	0.64033
Q7Z3C6	ATG9A	autophagy related 9A [Source:HGNC Symbol;Acc:HGNC:22408]	0.766439	1.09975	0.333754	0.588586
Q9UNM6	PSMD13	proteasome 26S subunit, non-ATPase 13 [Source:HGNC Symbol;Acc:HGNC:9558]	0.766012	5.24417	0.376956	0.62491
Q13123	IK	IK cytokine [Source:HGNC Symbol;Acc:HGNC:5958]	0.764036	3.56492	0.084876	0.2532
Q96T76	MMS19	MMS19 homolog, cytosolic iron-sulfur assembly component [Source:HGNC Symbol;Acc:HGNC:13824]	0.763976	7.30103	0.0947338	0.272941
O43491	EPB41L2	erythrocyte membrane protein band 4.1 like 2 [Source:HGNC Symbol;Acc:HGNC:3379]	0.763776	5.81994	0.0684848	0.22032
Q9Y678	COPG1	COPI coat complex subunit gamma 1 [Source:HGNC Symbol;Acc:HGNC:2236]	0.762139	9.02125	0.0396722	0.168845
Q04917	YWHAH	tyrosine 3-monooxygenase/tryptophan 5-monooxygenase activation protein eta [Source:HGNC Symbol;Acc:HGNC:12853]	0.759635	3.60508	0.103905	0.290933
A0FGR8	ESYT2	extended synaptotagmin 2 [Source:HGNC Symbol;Acc:HGNC:22211]	0.759499	5.92883	0.0157552	0.103478
Q14165	MLEC	malectin [Source:HGNC Symbol;Acc:HGNC:28973]	0.759058	4.11596	0.0533715	0.192717
P62857	RPS28	ribosomal protein S28 [Source:HGNC Symbol;Acc:HGNC:10418]	0.757199	2.50926	0.644597	0.809507
P07858	CTSB	cathepsin B [Source:HGNC Symbol;Acc:HGNC:2527]	0.754657	1.05634	0.487936	0.706665
Q96N67	DOCK7	dedicator of cytokinesis 7 [Source:HGNC Symbol;Acc:HGNC:19190]	0.754645	5.24687	0.0403722	0.168904
Q9ULV0	MYO5B	myosin VB [Source:HGNC Symbol;Acc:HGNC:7603]	0.754289	4.13159	0.140167	0.347093
Q92973	TNPO1	transportin 1 [Source:HGNC Symbol;Acc:HGNC:6401]	0.751962	5.53481	0.00379022	0.0617351
P01834	NA	NA	0.747842	6.85581	0.415653	0.653614
P61019	RAB2A	RAB2A, member RAS oncogene family [Source:HGNC Symbol;Acc:HGNC:9763]	0.744407	4.66505	0.244749	0.490729
Q16181	SEPTIN7	septin 7 [Source:HGNC Symbol;Acc:HGNC:1717]	0.743056	4.24488	0.166322	0.384153
P22695	UQCRC2	ubiquinol-cytochrome c reductase core protein 2 [Source:HGNC Symbol;Acc:HGNC:12586]	0.74266	7.63264	0.12164	0.319831
P43243	MATR3	matrin 3 [Source:HGNC Symbol;Acc:HGNC:6912]	0.740691	5.62452	0.0530186	0.192262
O00303	EIF3F	eukaryotic translation initiation factor 3 subunit F [Source:HGNC Symbol;Acc:HGNC:3275]	0.740526	5.63056	0.172335	0.394616
Q9HAV4	XPO5	exportin 5 [Source:HGNC Symbol;Acc:HGNC:17675]	0.740075	4.00755	0.0503333	0.187051
P62873	GNB1	G protein subunit beta 1 [Source:HGNC Symbol;Acc:HGNC:4396]	0.740034	3.40797	0.0927873	0.269252
P46379	BAG6	BAG cochaperone 6 [Source:HGNC Symbol;Acc:HGNC:13919]	0.738096	1.88851	0.212825	0.452257
P61201	COPS2	COP9 signalosome subunit 2 [Source:HGNC Symbol;Acc:HGNC:30747]	0.73631	0.881332	0.399557	0.64033
P62847	RPS24	ribosomal protein S24 [Source:HGNC Symbol;Acc:HGNC:10411]	0.734392	2.00717	0.109721	0.300367
Q9H267	VPS33B	VPS33B late endosome and lysosome associated [Source:HGNC Symbol;Acc:HGNC:12712]	0.733784	3.05543	0.0108384	0.0876264
Q9H6T3	RPAP3	RNA polymerase II associated protein 3 [Source:HGNC Symbol;Acc:HGNC:26151]	0.733762	4.20266	0.144809	0.354472
P12814	ACTN1	actinin alpha 1 [Source:HGNC Symbol;Acc:HGNC:163]	0.728338	1.89731	0.434405	0.668112
O75911	DHRS3	dehydrogenase/reductase 3 [Source:HGNC Symbol;Acc:HGNC:17693]	0.727807	2.25093	0.108622	0.299413
P11021	HSPA5	heat shock protein family A (Hsp70) member 5 [Source:HGNC Symbol;Acc:HGNC:5238]	0.727117	7.65159	0.184808	0.410227
O14950	MYL12B	myosin light chain 12B [Source:HGNC Symbol;Acc:HGNC:29827]	0.726972	1.38683	0.599228	0.784083
P43307	SSR1	signal sequence receptor subunit 1 [Source:HGNC Symbol;Acc:HGNC:11323]	0.723287	8.17558	0.139324	0.346898
P02679	FGG	fibrinogen gamma chain [Source:HGNC Symbol;Acc:HGNC:3694]	0.722883	3.83309	0.677021	0.825379
Q96HS1	PGAM5	PGAM family member 5, mitochondrial serine/threonine protein phosphatase [Source:HGNC Symbol;Acc:HGNC:28763]	0.72202	3.82612	0.127088	0.328739
P20645	M6PR	mannose-6-phosphate receptor, cation dependent [Source:HGNC Symbol;Acc:HGNC:6752]	0.721703	2.60175	0.33315	0.588586
Q96CW5	TUBGCP3	tubulin gamma complex associated protein 3 [Source:HGNC Symbol;Acc:HGNC:18598]	0.720606	3.39996	0.000551841	0.0338746
Q93009	USP7	ubiquitin specific peptidase 7 [Source:HGNC Symbol;Acc:HGNC:12630]	0.720595	4.36743	0.119809	0.316059
P14868	DARS1	aspartyl-tRNA synthetase 1 [Source:HGNC Symbol;Acc:HGNC:2678]	0.719635	5.6884	0.282929	0.536926
Q9Y5L0	TNPO3	transportin 3 [Source:HGNC Symbol;Acc:HGNC:17103]	0.719125	5.78958	0.111579	0.304932
Q8IW92	GLB1L2	galactosidase beta 1 like 2 [Source:HGNC Symbol;Acc:HGNC:25129]	0.71567	5.1291	0.113014	0.30514
O94874	UFL1	UFM1 specific ligase 1 [Source:HGNC Symbol;Acc:HGNC:23039]	0.710418	4.70194	0.0260802	0.134197
Q01518	CAP1	cyclase associated actin cytoskeleton regulatory protein 1 [Source:HGNC Symbol;Acc:HGNC:20040]	0.707084	5.98984	0.407563	0.64659
Q92974	ARHGEF2	Rho/Rac guanine nucleotide exchange factor 2 [Source:HGNC Symbol;Acc:HGNC:682]	0.70631	3.43808	0.0968355	0.275981
P05387	RPLP2	ribosomal protein lateral stalk subunit P2 [Source:HGNC Symbol;Acc:HGNC:10377]	0.706297	4.29292	0.534615	0.749118
P35244	RPA3	replication protein A3 [Source:HGNC Symbol;Acc:HGNC:10291]	0.703102	3.69877	0.056902	0.197855
P35610	SOAT1	sterol O-acyltransferase 1 [Source:HGNC Symbol;Acc:HGNC:11177]	0.70252	6.90669	0.178475	0.401191
P43246	MSH2	mutS homolog 2 [Source:HGNC Symbol;Acc:HGNC:7325]	0.70143	5.48683	0.00282832	0.054171
Q9Y4L1	HYOU1	hypoxia up-regulated 1 [Source:HGNC Symbol;Acc:HGNC:16931]	0.700662	1.95278	0.36376	0.616307
Q96HC4	PDLIM5	PDZ and LIM domain 5 [Source:HGNC Symbol;Acc:HGNC:17468]	0.699952	4.18833	0.135472	0.341031
Q16637	SMN2	survival of motor neuron 2, centromeric [Source:HGNC Symbol;Acc:HGNC:11118]	0.697956	3.12736	0.127337	0.328852
P13645	KRT10	keratin 10 [Source:HGNC Symbol;Acc:HGNC:6413]	0.69335	10.3441	0.543612	0.751623
P20618	PSMB1	proteasome 20S subunit beta 1 [Source:HGNC Symbol;Acc:HGNC:9537]	0.690363	4.60742	0.140156	0.347093
Q9Y5Y2	NUBP2	NUBP iron-sulfur cluster assembly factor 2, cytosolic [Source:HGNC Symbol;Acc:HGNC:8042]	0.690034	1.7872	0.455677	0.679861
P27348	YWHAQ	tyrosine 3-monooxygenase/tryptophan 5-monooxygenase activation protein theta [Source:HGNC Symbol;Acc:HGNC:12854]	0.68968	1.94182	0.554174	0.75802
Q14974	KPNB1	karyopherin subunit beta 1 [Source:HGNC Symbol;Acc:HGNC:6400]	0.686578	6.16492	0.14547	0.355252
Q13642	FHL1	four and a half LIM domains 1 [Source:HGNC Symbol;Acc:HGNC:3702]	0.685196	3.37592	0.0564034	0.197855
Q10567	AP1B1	adaptor related protein complex 1 subunit beta 1 [Source:HGNC Symbol;Acc:HGNC:554]	0.679756	3.28827	0.281302	0.534473
P30086	PEBP1	phosphatidylethanolamine binding protein 1 [Source:HGNC Symbol;Acc:HGNC:8630]	0.677953	3.79382	0.630455	0.80112
O95573	ACSL3	acyl-CoA synthetase long chain family member 3 [Source:HGNC Symbol;Acc:HGNC:3570]	0.67678	4.96693	0.0655317	0.216205
Q00577	PURA	purine rich element binding protein A [Source:HGNC Symbol;Acc:HGNC:9701]	0.672886	4.85915	0.0734261	0.230232
P30101	PDIA3	protein disulfide isomerase family A member 3 [Source:HGNC Symbol;Acc:HGNC:4606]	0.671714	3.01422	0.663436	0.822722
Q8NHP8	PLBD2	phospholipase B domain containing 2 [Source:HGNC Symbol;Acc:HGNC:27283]	0.66908	2.09337	0.256479	0.504114
P46459	NSF	N-ethylmaleimide sensitive factor, vesicle fusing ATPase [Source:HGNC Symbol;Acc:HGNC:8016]	0.665554	5.49005	0.210723	0.449017
P62899	RPL31	ribosomal protein L31 [Source:HGNC Symbol;Acc:HGNC:10334]	0.665497	1.49089	0.682517	0.827733
P63279	UBE2I	ubiquitin conjugating enzyme E2 I [Source:HGNC Symbol;Acc:HGNC:12485]	0.663824	4.41202	0.177228	0.401191
Q15386	UBE3C	ubiquitin protein ligase E3C [Source:HGNC Symbol;Acc:HGNC:16803]	0.661626	5.22402	0.00820102	0.0774487
P52272	HNRNPM	heterogeneous nuclear ribonucleoprotein M [Source:HGNC Symbol;Acc:HGNC:5046]	0.660273	7.57132	0.071483	0.225839
P29992	GNA11	G protein subunit alpha 11 [Source:HGNC Symbol;Acc:HGNC:4379]	0.658262	4.5183	0.306168	0.566873
O60231	DHX16	DEAH-box helicase 16 [Source:HGNC Symbol;Acc:HGNC:2739]	0.657586	3.13238	0.0192587	0.112179
Q6P1J9	CDC73	cell division cycle 73 [Source:HGNC Symbol;Acc:HGNC:16783]	0.653728	5.15159	0.0513124	0.189133
Q9HC21	SLC25A19	solute carrier family 25 member 19 [Source:HGNC Symbol;Acc:HGNC:14409]	0.653208	5.54538	0.232333	0.475357
P62318	SNRPD3	small nuclear ribonucleoprotein D3 polypeptide [Source:HGNC Symbol;Acc:HGNC:11160]	0.647313	4.30083	0.140873	0.347568
P53621	COPA	COPI coat complex subunit alpha [Source:HGNC Symbol;Acc:HGNC:2230]	0.646607	7.35042	0.0985291	0.279312
P11142	HSPA8	heat shock protein family A (Hsp70) member 8 [Source:HGNC Symbol;Acc:HGNC:5241]	0.646551	8.02805	0.10343	0.290624
P05089	ARG1	arginase 1 [Source:HGNC Symbol;Acc:HGNC:663]	0.64106	6.68572	0.49689	0.713163
P12532	CKMT1B	creatine kinase, mitochondrial 1B [Source:HGNC Symbol;Acc:HGNC:1995]	0.638266	5.66271	0.526948	0.742114
Q9NVI1	FANCI	FA complementation group I [Source:HGNC Symbol;Acc:HGNC:25568]	0.637706	6.12537	0.0478582	0.184944
Q96G23	CERS2	ceramide synthase 2 [Source:HGNC Symbol;Acc:HGNC:14076]	0.636104	0.831229	0.219542	0.460433
P51970	NDUFA8	NADH:ubiquinone oxidoreductase subunit A8 [Source:HGNC Symbol;Acc:HGNC:7692]	0.634696	7.42348	0.223536	0.464536
Q9UHD8	SEPTIN9	septin 9 [Source:HGNC Symbol;Acc:HGNC:7323]	0.633327	8.03066	0.0303837	0.148526
Q9Y608	LRRFIP2	LRR binding FLII interacting protein 2 [Source:HGNC Symbol;Acc:HGNC:6703]	0.631441	2.3644	0.770775	0.872194
P49585	PCYT1A	phosphate cytidylyltransferase 1A, choline [Source:HGNC Symbol;Acc:HGNC:8754]	0.630433	4.26811	0.0417409	0.172587
P62979	RPS27A	ribosomal protein S27a [Source:HGNC Symbol;Acc:HGNC:10417]	0.629838	4.4822	0.356138	0.608561
O75306	NDUFS2	NADH:ubiquinone oxidoreductase core subunit S2 [Source:HGNC Symbol;Acc:HGNC:7708]	0.629219	8.30253	0.138473	0.345317
P0DUB6	AMY1A	amylase alpha 1A [Source:HGNC Symbol;Acc:HGNC:474]	0.628963	4.3721	0.668843	0.824616
P62701	RPS4X	ribosomal protein S4 X-linked [Source:HGNC Symbol;Acc:HGNC:10424]	0.62739	5.48858	0.402233	0.642607
Q15075	EEA1	early endosome antigen 1 [Source:HGNC Symbol;Acc:HGNC:3185]	0.626163	2.111	0.375093	0.623592
Q9BTX1	NDC1	NDC1 transmembrane nucleoporin [Source:HGNC Symbol;Acc:HGNC:25525]	0.624606	5.23505	0.026042	0.134197
Q5W0B1	OBI1	ORC ubiquitin ligase 1 [Source:HGNC Symbol;Acc:HGNC:20308]	0.622517	0.824435	0.200102	0.432742
P01591	JCHAIN	joining chain of multimeric IgA and IgM [Source:HGNC Symbol;Acc:HGNC:5713]	0.622259	3.78334	0.484441	0.70586
Q92896	GLG1	golgi glycoprotein 1 [Source:HGNC Symbol;Acc:HGNC:4316]	0.622002	3.14461	0.222178	0.46407
Q93008	USP9X	ubiquitin specific peptidase 9 X-linked [Source:HGNC Symbol;Acc:HGNC:12632]	0.620617	4.71617	0.128302	0.329396
O75489	NDUFS3	NADH:ubiquinone oxidoreductase core subunit S3 [Source:HGNC Symbol;Acc:HGNC:7710]	0.61998	8.04272	0.154646	0.370038
Q9BQE3	TUBA1C	tubulin alpha 1c [Source:HGNC Symbol;Acc:HGNC:20768]	0.619056	6.34971	0.2587	0.506608
P62316	SNRPD2	small nuclear ribonucleoprotein D2 polypeptide [Source:HGNC Symbol;Acc:HGNC:11159]	0.61887	6.99039	0.0383583	0.166129
P33176	KIF5B	kinesin family member 5B [Source:HGNC Symbol;Acc:HGNC:6324]	0.618366	5.67646	0.186096	0.41194
P63010	AP2B1	adaptor related protein complex 2 subunit beta 1 [Source:HGNC Symbol;Acc:HGNC:563]	0.614223	5.59383	0.112813	0.30514
P52732	KIF11	kinesin family member 11 [Source:HGNC Symbol;Acc:HGNC:6388]	0.613323	2.96455	0.1409	0.347568
Q9UHR4	BAIAP2L1	BAR/IMD domain containing adaptor protein 2 like 1 [Source:HGNC Symbol;Acc:HGNC:21649]	0.61206	4.29155	0.0351932	0.161488
P55060	CSE1L	chromosome segregation 1 like [Source:HGNC Symbol;Acc:HGNC:2431]	0.611799	6.13108	0.0338347	0.157741
Q9HAD4	WDR41	WD repeat domain 41 [Source:HGNC Symbol;Acc:HGNC:25601]	0.608918	1.29413	0.47559	0.699577
Q9UHD2	TBK1	TANK binding kinase 1 [Source:HGNC Symbol;Acc:HGNC:11584]	0.608749	1.64475	0.502297	0.720275
P06733	ENO1	enolase 1 [Source:HGNC Symbol;Acc:HGNC:3350]	0.608032	6.677	0.525996	0.742114
Q9BW92	TARS2	threonyl-tRNA synthetase 2, mitochondrial [Source:HGNC Symbol;Acc:HGNC:30740]	0.607284	6.20516	0.0740967	0.231879
O95394	PGM3	phosphoglucomutase 3 [Source:HGNC Symbol;Acc:HGNC:8907]	0.603375	2.62717	0.5779	0.773861
O00571	DDX3X	DEAD-box helicase 3 X-linked [Source:HGNC Symbol;Acc:HGNC:2745]	0.602144	6.05174	0.242819	0.488252
P17812	CTPS1	CTP synthase 1 [Source:HGNC Symbol;Acc:HGNC:2519]	0.601519	3.34697	0.482813	0.70565
P56537	EIF6	eukaryotic translation initiation factor 6 [Source:HGNC Symbol;Acc:HGNC:6159]	0.60088	3.36145	0.610674	0.787836
Q8NCM8	DYNC2H1	dynein cytoplasmic 2 heavy chain 1 [Source:HGNC Symbol;Acc:HGNC:2962]	0.599282	3.97287	0.157862	0.373809
Q15019	SEPTIN2	septin 2 [Source:HGNC Symbol;Acc:HGNC:7729]	0.59905	5.70965	0.0778941	0.238616
Q93100	PHKB	phosphorylase kinase regulatory subunit beta [Source:HGNC Symbol;Acc:HGNC:8927]	0.597964	0.812159	0.40503	0.645261
Q07864	POLE	DNA polymerase epsilon, catalytic subunit [Source:HGNC Symbol;Acc:HGNC:9177]	0.597672	3.5619	0.0866977	0.256541
Q14103	HNRNPD	heterogeneous nuclear ribonucleoprotein D [Source:HGNC Symbol;Acc:HGNC:5036]	0.596759	5.9082	0.19781	0.42953
Q8NBJ4	GOLM1	golgi membrane protein 1 [Source:HGNC Symbol;Acc:HGNC:15451]	0.595494	5.19312	0.18274	0.407907
P53007	SLC25A1	solute carrier family 25 member 1 [Source:HGNC Symbol;Acc:HGNC:10979]	0.594078	7.83732	0.309069	0.569093
Q13085	ACACA	acetyl-CoA carboxylase alpha [Source:HGNC Symbol;Acc:HGNC:84]	0.593116	4.54715	0.0556011	0.196716
P62937	PPIA	peptidylprolyl isomerase A [Source:HGNC Symbol;Acc:HGNC:9253]	0.592855	5.95224	0.638244	0.805734
Q8NF37	LPCAT1	lysophosphatidylcholine acyltransferase 1 [Source:HGNC Symbol;Acc:HGNC:25718]	0.587888	5.16507	0.0155442	0.102515
P61313	RPL15	ribosomal protein L15 [Source:HGNC Symbol;Acc:HGNC:10306]	0.587157	0.806756	0.405909	0.645261
O43808	SLC25A17	solute carrier family 25 member 17 [Source:HGNC Symbol;Acc:HGNC:10987]	0.586522	2.62026	0.189012	0.416662
P29966	MARCKS	myristoylated alanine rich protein kinase C substrate [Source:HGNC Symbol;Acc:HGNC:6759]	0.584256	4.33327	0.418171	0.6556
Q86YZ3	HRNR	hornerin [Source:HGNC Symbol;Acc:HGNC:20846]	0.58415	4.6607	0.423747	0.656602
P05455	SSB	small RNA binding exonuclease protection factor La [Source:HGNC Symbol;Acc:HGNC:11316]	0.58324	3.92298	0.289018	0.54524
P46782	RPS5	ribosomal protein S5 [Source:HGNC Symbol;Acc:HGNC:10426]	0.582041	3.24715	0.320394	0.576719
O94766	B3GAT3	beta-1,3-glucuronyltransferase 3 [Source:HGNC Symbol;Acc:HGNC:923]	0.581049	5.74903	0.105786	0.295683
Q9UHB9	SRP68	signal recognition particle 68 [Source:HGNC Symbol;Acc:HGNC:11302]	0.578478	4.96971	0.107727	0.29746
Q9BT40	INPP5K	inositol polyphosphate-5-phosphatase K [Source:HGNC Symbol;Acc:HGNC:33882]	0.577971	4.9143	0.124114	0.323141
P54619	PRKAG1	protein kinase AMP-activated non-catalytic subunit gamma 1 [Source:HGNC Symbol;Acc:HGNC:9385]	0.577228	5.42125	0.0920124	0.267978
P15311	EZR	ezrin [Source:HGNC Symbol;Acc:HGNC:12691]	0.576238	4.73809	0.583155	0.775302
P01857	IGHG1	immunoglobulin heavy constant gamma 1 (G1m marker) [Source:HGNC Symbol;Acc:HGNC:5525]	0.57582	9.04798	0.535968	0.749539
P55795	HNRNPH2	heterogeneous nuclear ribonucleoprotein H2 [Source:HGNC Symbol;Acc:HGNC:5042]	0.575809	2.8249	0.440387	0.670026
Q13895	BYSL	bystin like [Source:HGNC Symbol;Acc:HGNC:1157]	0.575104	5.73861	0.100297	0.283318
Q13200	PSMD2	proteasome 26S subunit ubiquitin receptor, non-ATPase 2 [Source:HGNC Symbol;Acc:HGNC:9559]	0.574585	4.92848	0.539297	0.749539
Q8NEB9	PIK3C3	phosphatidylinositol 3-kinase catalytic subunit type 3 [Source:HGNC Symbol;Acc:HGNC:8974]	0.572727	3.8367	0.0531249	0.192262
Q7Z794	KRT77	keratin 77 [Source:HGNC Symbol;Acc:HGNC:20411]	0.57152	3.6896	0.632417	0.801323
Q9P2M7	CGN	cingulin [Source:HGNC Symbol;Acc:HGNC:17429]	0.571262	3.96324	0.129627	0.330333
Q9BV10	ALG12	ALG12 alpha-1,6-mannosyltransferase [Source:HGNC Symbol;Acc:HGNC:19358]	0.570088	5.78045	0.0657222	0.216273
Q15345	LRRC41	leucine rich repeat containing 41 [Source:HGNC Symbol;Acc:HGNC:16917]	0.568492	1.1721	0.434524	0.668112
O60884	DNAJA2	DnaJ heat shock protein family (Hsp40) member A2 [Source:HGNC Symbol;Acc:HGNC:14884]	0.567563	5.98233	0.0602202	0.206248
Q9H936	SLC25A22	solute carrier family 25 member 22 [Source:HGNC Symbol;Acc:HGNC:19954]	0.566739	4.01265	0.352867	0.605566
Q96CU9	FOXRED1	FAD dependent oxidoreductase domain containing 1 [Source:HGNC Symbol;Acc:HGNC:26927]	0.565957	3.80744	0.118956	0.315372
P61927	RPL37	ribosomal protein L37 [Source:HGNC Symbol;Acc:HGNC:10347]	0.565603	0.795978	0.270553	0.522132
Q8N5D0	WDTC1	WD and tetratricopeptide repeats 1 [Source:HGNC Symbol;Acc:HGNC:29175]	0.564244	2.64177	0.126853	0.328665
P10909	CLU	clusterin [Source:HGNC Symbol;Acc:HGNC:2095]	0.560496	3.83044	0.384915	0.630723
P50914	RPL14	ribosomal protein L14 [Source:HGNC Symbol;Acc:HGNC:10305]	0.559213	1.38754	0.662079	0.821817
Q5H9R7	PPP6R3	protein phosphatase 6 regulatory subunit 3 [Source:HGNC Symbol;Acc:HGNC:1173]	0.557967	2.64853	0.359286	0.611322
P31942	HNRNPH3	heterogeneous nuclear ribonucleoprotein H3 [Source:HGNC Symbol;Acc:HGNC:5043]	0.557525	6.52001	0.070299	0.223664
O75369	FLNB	filamin B [Source:HGNC Symbol;Acc:HGNC:3755]	0.556642	8.71101	0.149111	0.362225
Q8WXX5	DNAJC9	DnaJ heat shock protein family (Hsp40) member C9 [Source:HGNC Symbol;Acc:HGNC:19123]	0.556244	2.93667	0.214779	0.453913
Q15365	PCBP1	poly(rC) binding protein 1 [Source:HGNC Symbol;Acc:HGNC:8647]	0.555507	4.8917	0.232645	0.475357
P20042	EIF2S2	eukaryotic translation initiation factor 2 subunit beta [Source:HGNC Symbol;Acc:HGNC:3266]	0.549795	3.99763	0.278753	0.530895
P63208	SKP1	S-phase kinase associated protein 1 [Source:HGNC Symbol;Acc:HGNC:10899]	0.54848	6.63654	0.0387862	0.167305
Q5VTU8	NA	NA	0.54581	2.2457	0.204644	0.439586
P52597	HNRNPF	heterogeneous nuclear ribonucleoprotein F [Source:HGNC Symbol;Acc:HGNC:5039]	0.544613	6.9647	0.142713	0.350415
Q14203	DCTN1	dynactin subunit 1 [Source:HGNC Symbol;Acc:HGNC:2711]	0.543739	6.35656	0.151809	0.365441
Q5D862	FLG2	filaggrin 2 [Source:HGNC Symbol;Acc:HGNC:33276]	0.542719	7.14494	0.592621	0.782318
P08758	ANXA5	annexin A5 [Source:HGNC Symbol;Acc:HGNC:543]	0.542667	3.9332	0.673895	0.824616
Q9P032	NDUFAF4	NADH:ubiquinone oxidoreductase complex assembly factor 4 [Source:HGNC Symbol;Acc:HGNC:21034]	0.540921	8.63842	0.222777	0.46407
P42704	LRPPRC	leucine rich pentatricopeptide repeat containing [Source:HGNC Symbol;Acc:HGNC:15714]	0.539769	7.66666	0.0756621	0.233339
Q14444	CAPRIN1	cell cycle associated protein 1 [Source:HGNC Symbol;Acc:HGNC:6743]	0.539169	3.65116	0.336366	0.589287
Q9NVA2	SEPTIN11	septin 11 [Source:HGNC Symbol;Acc:HGNC:25589]	0.53858	5.91492	0.0405894	0.16914
Q9Y262	EIF3L	eukaryotic translation initiation factor 3 subunit L [Source:HGNC Symbol;Acc:HGNC:18138]	0.535467	6.31856	0.152868	0.367435
P01040	CSTA	cystatin A [Source:HGNC Symbol;Acc:HGNC:2481]	0.534643	6.68043	0.491323	0.708144
O95299	NDUFA10	NADH:ubiquinone oxidoreductase subunit A10 [Source:HGNC Symbol;Acc:HGNC:7684]	0.534332	7.78364	0.12538	0.325906
Q99623	PHB2	prohibitin 2 [Source:HGNC Symbol;Acc:HGNC:30306]	0.533962	10.2098	0.0424974	0.174564
Q6IS14	EIF5AL1	eukaryotic translation initiation factor 5A like 1 [Source:HGNC Symbol;Acc:HGNC:17419]	0.531829	5.29784	0.446598	0.675315
P07814	EPRS1	glutamyl-prolyl-tRNA synthetase 1 [Source:HGNC Symbol;Acc:HGNC:3418]	0.53153	3.36705	0.317274	0.574537
O00400	SLC33A1	solute carrier family 33 member 1 [Source:HGNC Symbol;Acc:HGNC:95]	0.531116	5.12454	0.0810408	0.244964
Q03001	DST	dystonin [Source:HGNC Symbol;Acc:HGNC:1090]	0.531048	2.83995	0.252374	0.499041
Q53GA4	PHLDA2	pleckstrin homology like domain family A member 2 [Source:HGNC Symbol;Acc:HGNC:12385]	0.530418	3.29313	0.443331	0.673221
P61081	UBE2M	ubiquitin conjugating enzyme E2 M [Source:HGNC Symbol;Acc:HGNC:12491]	0.528679	2.46232	0.484726	0.70586
O96013	PAK4	p21 (RAC1) activated kinase 4 [Source:HGNC Symbol;Acc:HGNC:16059]	0.527716	4.99859	0.122811	0.321323
P37268	FDFT1	farnesyl-diphosphate farnesyltransferase 1 [Source:HGNC Symbol;Acc:HGNC:3629]	0.52372	4.39874	0.0383518	0.166129
Q7L5N1	COPS6	COP9 signalosome subunit 6 [Source:HGNC Symbol;Acc:HGNC:21749]	0.521692	2.61904	0.392115	0.635991
P56192	MARS1	methionyl-tRNA synthetase 1 [Source:HGNC Symbol;Acc:HGNC:6898]	0.521556	7.08883	0.0273045	0.138539
P49902	NT5C2	5'-nucleotidase, cytosolic II [Source:HGNC Symbol;Acc:HGNC:8022]	0.519725	6.05035	0.383707	0.630723
P04439	HLA-A	major histocompatibility complex, class I, A [Source:HGNC Symbol;Acc:HGNC:4931]	0.519212	3.06064	0.0785378	0.239499
Q8WZA1	POMGNT1	protein O-linked mannose N-acetylglucosaminyltransferase 1 (beta 1,2-) [Source:HGNC Symbol;Acc:HGNC:19139]	0.518672	6.94	0.10374	0.290933
Q8WUH6	TMEM263	transmembrane protein 263 [Source:HGNC Symbol;Acc:HGNC:28281]	0.516656	0.940492	0.542549	0.751623
P46781	RPS9	ribosomal protein S9 [Source:HGNC Symbol;Acc:HGNC:10442]	0.516513	4.47682	0.579347	0.774129
P63165	SUMO1	small ubiquitin like modifier 1 [Source:HGNC Symbol;Acc:HGNC:12502]	0.514318	3.40826	0.271795	0.522833
P17568	NDUFB7	NADH:ubiquinone oxidoreductase subunit B7 [Source:HGNC Symbol;Acc:HGNC:7702]	0.511024	6.94399	0.169385	0.389291
P02765	AHSG	alpha 2-HS glycoprotein [Source:HGNC Symbol;Acc:HGNC:349]	0.510952	3.17176	0.529768	0.742979
Q8TCJ2	STT3B	STT3 oligosaccharyltransferase complex catalytic subunit B [Source:HGNC Symbol;Acc:HGNC:30611]	0.505719	5.64184	0.330429	0.587921
P29401	TKT	transketolase [Source:HGNC Symbol;Acc:HGNC:11834]	0.504177	4.70867	0.579626	0.774129
P62753	RPS6	ribosomal protein S6 [Source:HGNC Symbol;Acc:HGNC:10429]	0.502969	4.09899	0.667532	0.824616
Q8WUA2	PPIL4	peptidylprolyl isomerase like 4 [Source:HGNC Symbol;Acc:HGNC:15702]	0.502102	2.59938	0.210156	0.449008
Q8N8S7	ENAH	ENAH actin regulator [Source:HGNC Symbol;Acc:HGNC:18271]	0.500465	3.50395	0.0963141	0.275344
O00264	PGRMC1	progesterone receptor membrane component 1 [Source:HGNC Symbol;Acc:HGNC:16090]	0.50043	5.36873	0.220055	0.460902
O75746	SLC25A12	solute carrier family 25 member 12 [Source:HGNC Symbol;Acc:HGNC:10982]	0.499408	7.61461	0.537235	0.749539
Q9Y3I0	RTCB	RNA 2',3'-cyclic phosphate and 5'-OH ligase [Source:HGNC Symbol;Acc:HGNC:26935]	0.497344	5.5167	0.0980682	0.2785
P31151	S100A7	S100 calcium binding protein A7 [Source:HGNC Symbol;Acc:HGNC:10497]	0.496349	5.81204	0.724217	0.854919
Q15042	RAB3GAP1	RAB3 GTPase activating protein catalytic subunit 1 [Source:HGNC Symbol;Acc:HGNC:17063]	0.49578	2.40173	0.370487	0.619119
P61160	ACTR2	actin related protein 2 [Source:HGNC Symbol;Acc:HGNC:169]	0.495166	4.92423	0.485908	0.70609
O96000	NDUFB10	NADH:ubiquinone oxidoreductase subunit B10 [Source:HGNC Symbol;Acc:HGNC:7696]	0.493055	7.12272	0.132363	0.33546
P07954	FH	fumarate hydratase [Source:HGNC Symbol;Acc:HGNC:3700]	0.492209	2.40619	0.753125	0.864739
P62495	ETF1	eukaryotic translation termination factor 1 [Source:HGNC Symbol;Acc:HGNC:3477]	0.4904	1.82947	0.586524	0.776841
P49642	PRIM1	DNA primase subunit 1 [Source:HGNC Symbol;Acc:HGNC:9369]	0.490041	5.49514	0.124089	0.323141
P30153	PPP2R1A	protein phosphatase 2 scaffold subunit Aalpha [Source:HGNC Symbol;Acc:HGNC:9302]	0.487059	5.59582	0.390981	0.635843
P21333	FLNA	filamin A [Source:HGNC Symbol;Acc:HGNC:3754]	0.482251	9.46501	0.084845	0.2532
Q96HU1	SGSM3	small G protein signaling modulator 3 [Source:HGNC Symbol;Acc:HGNC:25228]	0.479868	1.71892	0.619776	0.793233
P48739	PITPNB	phosphatidylinositol transfer protein beta [Source:HGNC Symbol;Acc:HGNC:9002]	0.476007	1.24249	0.652034	0.815553
Q99733	NAP1L4	nucleosome assembly protein 1 like 4 [Source:HGNC Symbol;Acc:HGNC:7640]	0.473745	1.5916	0.746082	0.860988
P40926	MDH2	malate dehydrogenase 2 [Source:HGNC Symbol;Acc:HGNC:6971]	0.473491	4.1474	0.528686	0.742525
Q7Z401	DENND4A	DENN domain containing 4A [Source:HGNC Symbol;Acc:HGNC:24321]	0.472676	1.79018	0.311348	0.569516
O00505	KPNA3	karyopherin subunit alpha 3 [Source:HGNC Symbol;Acc:HGNC:6396]	0.470385	4.07775	0.41478	0.653493
P50995	ANXA11	annexin A11 [Source:HGNC Symbol;Acc:HGNC:535]	0.470258	3.5591	0.606837	0.787459
P00558	PGK1	phosphoglycerate kinase 1 [Source:HGNC Symbol;Acc:HGNC:8896]	0.469755	5.28135	0.683873	0.828433
Q9Y485	DMXL1	Dmx like 1 [Source:HGNC Symbol;Acc:HGNC:2937]	0.469649	3.40237	0.0588382	0.20282
Q9UPN3	MACF1	microtubule actin crosslinking factor 1 [Source:HGNC Symbol;Acc:HGNC:13664]	0.469591	5.0137	0.146806	0.357713
P49770	EIF2B2	eukaryotic translation initiation factor 2B subunit beta [Source:HGNC Symbol;Acc:HGNC:3258]	0.469063	3.34087	0.0797331	0.242002
P37108	SRP14	signal recognition particle 14 [Source:HGNC Symbol;Acc:HGNC:11299]	0.468324	5.11193	0.123068	0.321466
O14818	PSMA7	proteasome 20S subunit alpha 7 [Source:HGNC Symbol;Acc:HGNC:9536]	0.466949	5.8324	0.398683	0.64033
O75534	CSDE1	cold shock domain containing E1 [Source:HGNC Symbol;Acc:HGNC:29905]	0.465722	3.9464	0.318385	0.575473
O75223	GGCT	gamma-glutamylcyclotransferase [Source:HGNC Symbol;Acc:HGNC:21705]	0.463567	4.63566	0.490532	0.708144
Q9NR09	BIRC6	baculoviral IAP repeat containing 6 [Source:HGNC Symbol;Acc:HGNC:13516]	0.463167	0.744761	0.425674	0.65855
Q02413	DSG1	desmoglein 1 [Source:HGNC Symbol;Acc:HGNC:3048]	0.461179	7.07175	0.680643	0.827347
Q13283	G3BP1	G3BP stress granule assembly factor 1 [Source:HGNC Symbol;Acc:HGNC:30292]	0.460979	3.75076	0.433244	0.66743
Q9Y5Y5	PEX16	peroxisomal biogenesis factor 16 [Source:HGNC Symbol;Acc:HGNC:8857]	0.458872	5.24583	0.240207	0.486447
Q9BSJ2	TUBGCP2	tubulin gamma complex associated protein 2 [Source:HGNC Symbol;Acc:HGNC:18599]	0.456306	6.38084	0.151181	0.365218
Q15018	ABRAXAS2	abraxas 2, BRISC complex subunit [Source:HGNC Symbol;Acc:HGNC:28975]	0.452857	1.9449	0.611194	0.787836
Q8N5C8	TAB3	TGF-beta activated kinase 1 (MAP3K7) binding protein 3 [Source:HGNC Symbol;Acc:HGNC:30681]	0.452243	1.90513	0.15396	0.36895
P67775	PPP2CA	protein phosphatase 2 catalytic subunit alpha [Source:HGNC Symbol;Acc:HGNC:9299]	0.451493	4.40794	0.54294	0.751623
P62888	RPL30	ribosomal protein L30 [Source:HGNC Symbol;Acc:HGNC:10333]	0.44955	4.84029	0.611547	0.787836
Q9NPJ3	ACOT13	acyl-CoA thioesterase 13 [Source:HGNC Symbol;Acc:HGNC:20999]	0.448408	3.51719	0.178321	0.401191
Q9H4A3	WNK1	WNK lysine deficient protein kinase 1 [Source:HGNC Symbol;Acc:HGNC:14540]	0.448144	3.73845	0.615727	0.790588
P31025	LCN1	lipocalin 1 [Source:HGNC Symbol;Acc:HGNC:6525]	0.446805	5.16963	0.179088	0.401439
P24539	ATP5PB	ATP synthase peripheral stalk-membrane subunit b [Source:HGNC Symbol;Acc:HGNC:840]	0.445835	5.69139	0.224458	0.465241
Q8NCH0	CHST14	carbohydrate sulfotransferase 14 [Source:HGNC Symbol;Acc:HGNC:24464]	0.444498	7.00057	0.113652	0.30514
O43379	WDR62	WD repeat domain 62 [Source:HGNC Symbol;Acc:HGNC:24502]	0.444498	1.14289	0.421741	0.656048
Q9UDR5	AASS	aminoadipate-semialdehyde synthase [Source:HGNC Symbol;Acc:HGNC:17366]	0.444192	0.836891	0.491238	0.708144
Q7Z3U7	MON2	MON2 homolog, regulator of endosome-to-Golgi trafficking [Source:HGNC Symbol;Acc:HGNC:29177]	0.439851	2.95085	0.316509	0.574032
P62191	PSMC1	proteasome 26S subunit, ATPase 1 [Source:HGNC Symbol;Acc:HGNC:9547]	0.439252	5.33196	0.569774	0.768689
P62241	RPS8	ribosomal protein S8 [Source:HGNC Symbol;Acc:HGNC:10441]	0.438908	3.9692	0.704799	0.844489
Q14008	CKAP5	cytoskeleton associated protein 5 [Source:HGNC Symbol;Acc:HGNC:28959]	0.438712	5.08146	0.126385	0.327986
Q9BU61	NDUFAF3	NADH:ubiquinone oxidoreductase complex assembly factor 3 [Source:HGNC Symbol;Acc:HGNC:29918]	0.435312	5.49202	0.332797	0.588586
Q12907	LMAN2	lectin, mannose binding 2 [Source:HGNC Symbol;Acc:HGNC:16986]	0.432792	4.68933	0.352146	0.605475
Q8TEX9	IPO4	importin 4 [Source:HGNC Symbol;Acc:HGNC:19426]	0.430927	1.36333	0.486211	0.70609
Q01105	SET	SET nuclear proto-oncogene [Source:HGNC Symbol;Acc:HGNC:10760]	0.428808	5.61414	0.577972	0.773861
P04350	TUBB4A	tubulin beta 4A class IVa [Source:HGNC Symbol;Acc:HGNC:20774]	0.426971	3.36398	0.369694	0.619119
Q13618	CUL3	cullin 3 [Source:HGNC Symbol;Acc:HGNC:2553]	0.425845	1.97602	0.720795	0.854145
Q9Y657	SPIN1	spindlin 1 [Source:HGNC Symbol;Acc:HGNC:11243]	0.424087	4.89322	0.371627	0.619119
P24941	CDK2	cyclin dependent kinase 2 [Source:HGNC Symbol;Acc:HGNC:1771]	0.423516	4.83502	0.112336	0.30514
Q9NTX5	ECHDC1	ethylmalonyl-CoA decarboxylase 1 [Source:HGNC Symbol;Acc:HGNC:21489]	0.422751	4.14286	0.203939	0.439253
P80723	BASP1	brain abundant membrane attached signal protein 1 [Source:HGNC Symbol;Acc:HGNC:957]	0.422583	3.08908	0.304253	0.564636
Q16531	DDB1	damage specific DNA binding protein 1 [Source:HGNC Symbol;Acc:HGNC:2717]	0.420681	6.87532	0.215011	0.453913
Q00610	CLTC	clathrin heavy chain [Source:HGNC Symbol;Acc:HGNC:2092]	0.417453	6.54474	0.51695	0.734186
P50570	DNM2	dynamin 2 [Source:HGNC Symbol;Acc:HGNC:2974]	0.417312	6.20666	0.251205	0.498041
P07942	LAMB1	laminin subunit beta 1 [Source:HGNC Symbol;Acc:HGNC:6486]	0.416735	4.40858	0.0650965	0.216205
Q96NW4	ANKRD27	ankyrin repeat domain 27 [Source:HGNC Symbol;Acc:HGNC:25310]	0.414192	3.1909	0.416338	0.654011
Q92747	ARPC1A	actin related protein 2/3 complex subunit 1A [Source:HGNC Symbol;Acc:HGNC:703]	0.414045	3.08133	0.705731	0.844971
Q15477	SKIC2	SKI2 subunit of superkiller complex [Source:HGNC Symbol;Acc:HGNC:10898]	0.409525	5.67697	0.128263	0.329396
P30040	ERP29	endoplasmic reticulum protein 29 [Source:HGNC Symbol;Acc:HGNC:13799]	0.408712	1.60699	0.775564	0.873745
Q9NVI7	ATAD3A	ATPase family AAA domain containing 3A [Source:HGNC Symbol;Acc:HGNC:25567]	0.406326	5.06495	0.0897744	0.262899
P48047	ATP5PO	ATP synthase peripheral stalk subunit OSCP [Source:HGNC Symbol;Acc:HGNC:850]	0.405951	5.34997	0.213093	0.452257
P10619	CTSA	cathepsin A [Source:HGNC Symbol;Acc:HGNC:9251]	0.405481	4.47466	0.507658	0.725355
Q8IVH2	FOXP4	forkhead box P4 [Source:HGNC Symbol;Acc:HGNC:20842]	0.405104	1.90149	0.53798	0.749539
Q5UIP0	RIF1	replication timing regulatory factor 1 [Source:HGNC Symbol;Acc:HGNC:23207]	0.404666	3.85812	0.554758	0.75802
Q86VX2	COMMD7	COMM domain containing 7 [Source:HGNC Symbol;Acc:HGNC:16223]	0.402813	2.79903	0.0258564	0.134197
O95674	CDS2	CDP-diacylglycerol synthase 2 [Source:HGNC Symbol;Acc:HGNC:1801]	0.398799	2.44131	0.432051	0.66743
Q53HC9	EIPR1	EARP complex and GARP complex interacting protein 1 [Source:HGNC Symbol;Acc:HGNC:12383]	0.398069	2.90955	0.291999	0.549351
P57088	TMEM33	transmembrane protein 33 [Source:HGNC Symbol;Acc:HGNC:25541]	0.395145	7.55227	0.137366	0.34363
P07919	UQCRH	ubiquinol-cytochrome c reductase hinge protein [Source:HGNC Symbol;Acc:HGNC:12590]	0.394798	8.70625	0.509472	0.726041
O15269	SPTLC1	serine palmitoyltransferase long chain base subunit 1 [Source:HGNC Symbol;Acc:HGNC:11277]	0.393955	1.67596	0.3385	0.590875
P23381	WARS1	tryptophanyl-tRNA synthetase 1 [Source:HGNC Symbol;Acc:HGNC:12729]	0.391526	4.48474	0.246529	0.493059
Q96AV8	E2F7	E2F transcription factor 7 [Source:HGNC Symbol;Acc:HGNC:23820]	0.385552	3.06944	0.107074	0.297199
Q96F07	CYFIP2	cytoplasmic FMR1 interacting protein 2 [Source:HGNC Symbol;Acc:HGNC:13760]	0.38465	3.87879	0.148935	0.362225
P04075	ALDOA	aldolase, fructose-bisphosphate A [Source:HGNC Symbol;Acc:HGNC:414]	0.382102	6.54892	0.805146	0.892043
O75964	ATP5MG	ATP synthase membrane subunit g [Source:HGNC Symbol;Acc:HGNC:14247]	0.380833	5.28209	0.415675	0.653614
Q9NZT2	OGFR	opioid growth factor receptor [Source:HGNC Symbol;Acc:HGNC:15768]	0.378056	2.31433	0.367948	0.618625
Q7Z7E8	UBE2Q1	ubiquitin conjugating enzyme E2 Q1 [Source:HGNC Symbol;Acc:HGNC:15698]	0.377791	2.82903	0.408064	0.646743
Q9UJS0	SLC25A13	solute carrier family 25 member 13 [Source:HGNC Symbol;Acc:HGNC:10983]	0.377303	7.25757	0.609198	0.787836
P51659	HSD17B4	hydroxysteroid 17-beta dehydrogenase 4 [Source:HGNC Symbol;Acc:HGNC:5213]	0.376759	7.2722	0.205327	0.440459
P62280	RPS11	ribosomal protein S11 [Source:HGNC Symbol;Acc:HGNC:10384]	0.373237	4.44361	0.740135	0.858717
Q9HAV7	GRPEL1	GrpE like 1, mitochondrial [Source:HGNC Symbol;Acc:HGNC:19696]	0.369679	7.84618	0.606876	0.787459
Q96CW1	AP2M1	adaptor related protein complex 2 subunit mu 1 [Source:HGNC Symbol;Acc:HGNC:564]	0.368683	4.80599	0.283692	0.537097
O00165	HAX1	HCLS1 associated protein X-1 [Source:HGNC Symbol;Acc:HGNC:16915]	0.365266	5.21743	0.327932	0.585656
P45880	VDAC2	voltage dependent anion channel 2 [Source:HGNC Symbol;Acc:HGNC:12672]	0.363459	9.53606	0.42145	0.656048
Q5JRA6	MIA3	MIA SH3 domain ER export factor 3 [Source:HGNC Symbol;Acc:HGNC:24008]	0.363314	0.694834	0.44527	0.675005
O15212	PFDN6	prefoldin subunit 6 [Source:HGNC Symbol;Acc:HGNC:4926]	0.362958	3.20149	0.538408	0.749539
P42858	HTT	huntingtin [Source:HGNC Symbol;Acc:HGNC:4851]	0.362885	1.99602	0.511081	0.727641
P04217	A1BG	alpha-1-B glycoprotein [Source:HGNC Symbol;Acc:HGNC:5]	0.362074	5.14893	0.197561	0.42953
P29144	TPP2	tripeptidyl peptidase 2 [Source:HGNC Symbol;Acc:HGNC:12016]	0.361505	3.12516	0.435912	0.668381
P46060	RANGAP1	Ran GTPase activating protein 1 [Source:HGNC Symbol;Acc:HGNC:9854]	0.361105	5.10618	0.260297	0.509111
P40429	RPL13A	ribosomal protein L13a [Source:HGNC Symbol;Acc:HGNC:10304]	0.358683	2.06814	0.854979	0.91679
P61204	ARF3	ADP ribosylation factor 3 [Source:HGNC Symbol;Acc:HGNC:654]	0.358156	3.52632	0.807086	0.892043
P04040	CAT	catalase [Source:HGNC Symbol;Acc:HGNC:1516]	0.357609	6.40702	0.569207	0.768574
Q9Y696	CLIC4	chloride intracellular channel 4 [Source:HGNC Symbol;Acc:HGNC:13518]	0.357341	1.69848	0.750792	0.862681
P78347	GTF2I	general transcription factor IIi [Source:HGNC Symbol;Acc:HGNC:4659]	0.357202	8.30838	0.248691	0.494286
Q9UNS2	COPS3	COP9 signalosome subunit 3 [Source:HGNC Symbol;Acc:HGNC:2239]	0.354074	3.82296	0.309522	0.569093
P29692	EEF1D	eukaryotic translation elongation factor 1 delta [Source:HGNC Symbol;Acc:HGNC:3211]	0.353771	7.32688	0.611581	0.787836
P14625	HSP90B1	heat shock protein 90 beta family member 1 [Source:HGNC Symbol;Acc:HGNC:12028]	0.352669	6.55621	0.598547	0.784083
Q7Z4W1	DCXR	dicarbonyl and L-xylulose reductase [Source:HGNC Symbol;Acc:HGNC:18985]	0.352504	4.07581	0.587562	0.77757
P07947	YES1	YES proto-oncogene 1, Src family tyrosine kinase [Source:HGNC Symbol;Acc:HGNC:12841]	0.352363	2.96531	0.150129	0.363736
O15258	RER1	retention in endoplasmic reticulum sorting receptor 1 [Source:HGNC Symbol;Acc:HGNC:30309]	0.351597	5.08882	0.233874	0.476243
P60174	TPI1	triosephosphate isomerase 1 [Source:HGNC Symbol;Acc:HGNC:12009]	0.350534	6.66223	0.724053	0.854919
P16989	YBX3	Y-box binding protein 3 [Source:HGNC Symbol;Acc:HGNC:2428]	0.350434	3.8181	0.554056	0.75802
Q12860	CNTN1	contactin 1 [Source:HGNC Symbol;Acc:HGNC:2171]	0.349374	1.03514	0.611995	0.787836
P42771	CDKN2A	cyclin dependent kinase inhibitor 2A [Source:HGNC Symbol;Acc:HGNC:1787]	0.346509	0.872908	0.616584	0.791051
Q9Y6A5	TACC3	transforming acidic coiled-coil containing protein 3 [Source:HGNC Symbol;Acc:HGNC:11524]	0.34618	3.38229	0.539612	0.749539
P02768	ALB	albumin [Source:HGNC Symbol;Acc:HGNC:399]	0.345978	11.0118	0.277129	0.529698
P12273	PIP	prolactin induced protein [Source:HGNC Symbol;Acc:HGNC:8993]	0.34529	7.47757	0.821132	0.897853
P62266	RPS23	ribosomal protein S23 [Source:HGNC Symbol;Acc:HGNC:10410]	0.344158	3.26459	0.842002	0.909744
P22061	PCMT1	protein-L-isoaspartate (D-aspartate) O-methyltransferase [Source:HGNC Symbol;Acc:HGNC:8728]	0.343917	4.48919	0.595272	0.783226
Q8N3C0	ASCC3	activating signal cointegrator 1 complex subunit 3 [Source:HGNC Symbol;Acc:HGNC:18697]	0.343604	3.20846	0.217266	0.458067
P31948	STIP1	stress induced phosphoprotein 1 [Source:HGNC Symbol;Acc:HGNC:11387]	0.342174	4.04897	0.621423	0.793265
P40939	HADHA	hydroxyacyl-CoA dehydrogenase trifunctional multienzyme complex subunit alpha [Source:HGNC Symbol;Acc:HGNC:4801]	0.340819	5.97217	0.353451	0.605915
O75251	NDUFS7	NADH:ubiquinone oxidoreductase core subunit S7 [Source:HGNC Symbol;Acc:HGNC:7714]	0.340013	7.67754	0.279675	0.532017
Q8TCG1	CIP2A	cellular inhibitor of PP2A [Source:HGNC Symbol;Acc:HGNC:29302]	0.337591	2.42521	0.603832	0.787349
B9A064	IGLL5	immunoglobulin lambda like polypeptide 5 [Source:HGNC Symbol;Acc:HGNC:38476]	0.337232	4.73562	0.709345	0.848662
P37802	TAGLN2	transgelin 2 [Source:HGNC Symbol;Acc:HGNC:11554]	0.33649	3.97186	0.794059	0.887717
P46777	RPL5	ribosomal protein L5 [Source:HGNC Symbol;Acc:HGNC:10360]	0.336236	1.94569	0.848086	0.912093
P68371	TUBB4B	tubulin beta 4B class IVb [Source:HGNC Symbol;Acc:HGNC:20771]	0.334603	2.50284	0.685659	0.829269
P09496	CLTA	clathrin light chain A [Source:HGNC Symbol;Acc:HGNC:2090]	0.33416	0.680257	0.483913	0.70586
Q86VP6	CAND1	cullin associated and neddylation dissociated 1 [Source:HGNC Symbol;Acc:HGNC:30688]	0.332906	6.46138	0.421772	0.656048
Q13242	SRSF9	serine and arginine rich splicing factor 9 [Source:HGNC Symbol;Acc:HGNC:10791]	0.33253	6.60463	0.254264	0.501614
Q9Y3U8	RPL36	ribosomal protein L36 [Source:HGNC Symbol;Acc:HGNC:13631]	0.330318	0.935175	0.669456	0.824616
Q9HD42	CHMP1A	charged multivesicular body protein 1A [Source:HGNC Symbol;Acc:HGNC:8740]	0.329183	3.65853	0.583419	0.775302
Q8WXE9	STON2	stonin 2 [Source:HGNC Symbol;Acc:HGNC:30652]	0.326393	3.43814	0.398246	0.64033
Q9P258	RCC2	regulator of chromosome condensation 2 [Source:HGNC Symbol;Acc:HGNC:30297]	0.320623	8.53563	0.0703506	0.223664
Q7Z6Z7	HUWE1	HECT, UBA and WWE domain containing E3 ubiquitin protein ligase 1 [Source:HGNC Symbol;Acc:HGNC:30892]	0.316889	5.70431	0.309019	0.569093
P40938	RFC3	replication factor C subunit 3 [Source:HGNC Symbol;Acc:HGNC:9971]	0.314321	8.24432	0.218933	0.459759
P09651	HNRNPA1	heterogeneous nuclear ribonucleoprotein A1 [Source:HGNC Symbol;Acc:HGNC:5031]	0.312693	6.9046	0.378993	0.627462
Q13185	CBX3	chromobox 3 [Source:HGNC Symbol;Acc:HGNC:1553]	0.31248	6.28013	0.233944	0.476243
P67812	SEC11A	SEC11 homolog A, signal peptidase complex subunit [Source:HGNC Symbol;Acc:HGNC:17718]	0.311766	6.67453	0.437631	0.668381
Q9Y383	LUC7L2	LUC7 like 2, pre-mRNA splicing factor [Source:HGNC Symbol;Acc:HGNC:21608]	0.31157	4.48009	0.384498	0.630723
P31944	CASP14	caspase 14 [Source:HGNC Symbol;Acc:HGNC:1502]	0.311255	6.98117	0.563289	0.764418
P35908	KRT2	keratin 2 [Source:HGNC Symbol;Acc:HGNC:6439]	0.308362	10.8859	0.676607	0.825379
Q6PI48	DARS2	aspartyl-tRNA synthetase 2, mitochondrial [Source:HGNC Symbol;Acc:HGNC:25538]	0.308205	4.59718	0.053804	0.193403
P0DOY2	IGLC2	immunoglobulin lambda constant 2 [Source:HGNC Symbol;Acc:HGNC:5856]	0.306711	5.68841	0.661788	0.821817
P50213	IDH3A	isocitrate dehydrogenase (NAD(+)) 3 catalytic subunit alpha [Source:HGNC Symbol;Acc:HGNC:5384]	0.306594	3.57556	0.355586	0.60827
O43390	HNRNPR	heterogeneous nuclear ribonucleoprotein R [Source:HGNC Symbol;Acc:HGNC:5047]	0.304447	6.83635	0.297696	0.556349
Q9BU23	LMF2	lipase maturation factor 2 [Source:HGNC Symbol;Acc:HGNC:25096]	0.304392	4.32696	0.607443	0.787554
Q02790	FKBP4	FKBP prolyl isomerase 4 [Source:HGNC Symbol;Acc:HGNC:3720]	0.303494	5.13887	0.686996	0.829319
Q9BV44	THUMPD3	THUMP domain containing 3 [Source:HGNC Symbol;Acc:HGNC:24493]	0.301239	2.55028	0.469655	0.693048
Q9Y320	TMX2	thioredoxin related transmembrane protein 2 [Source:HGNC Symbol;Acc:HGNC:30739]	0.300917	5.91451	0.435856	0.668381
Q99747	NAPG	NSF attachment protein gamma [Source:HGNC Symbol;Acc:HGNC:7642]	0.300493	2.68474	0.758893	0.866145
Q2NKX8	ERCC6L	ERCC excision repair 6 like, spindle assembly checkpoint helicase [Source:HGNC Symbol;Acc:HGNC:20794]	0.299419	5.12408	0.662191	0.821817
P68036	UBE2L3	ubiquitin conjugating enzyme E2 L3 [Source:HGNC Symbol;Acc:HGNC:12488]	0.298073	2.69167	0.789091	0.884403
P06454	PTMA	prothymosin alpha [Source:HGNC Symbol;Acc:HGNC:9623]	0.297283	2.41123	0.738079	0.858717
P43490	NAMPT	nicotinamide phosphoribosyltransferase [Source:HGNC Symbol;Acc:HGNC:30092]	0.297259	6.29939	0.741701	0.859254
O75695	RP2	RP2 activator of ARL3 GTPase [Source:HGNC Symbol;Acc:HGNC:10274]	0.296251	3.56867	0.357116	0.609287
P38117	ETFB	electron transfer flavoprotein subunit beta [Source:HGNC Symbol;Acc:HGNC:3482]	0.295702	1.56312	0.799128	0.888786
O43615	TIMM44	translocase of inner mitochondrial membrane 44 [Source:HGNC Symbol;Acc:HGNC:17316]	0.293642	1.66895	0.757709	0.866145
Q13464	ROCK1	Rho associated coiled-coil containing protein kinase 1 [Source:HGNC Symbol;Acc:HGNC:10251]	0.289596	5.81483	0.265699	0.514631
Q5VIR6	VPS53	VPS53 subunit of GARP complex [Source:HGNC Symbol;Acc:HGNC:25608]	0.289288	5.80308	0.22715	0.468993
P35613	BSG	basigin (Ok blood group) [Source:HGNC Symbol;Acc:HGNC:1116]	0.288905	4.25159	0.167331	0.385475
O00178	GTPBP1	GTP binding protein 1 [Source:HGNC Symbol;Acc:HGNC:4669]	0.288438	4.18895	0.306679	0.56716
P36551	CPOX	coproporphyrinogen oxidase [Source:HGNC Symbol;Acc:HGNC:2321]	0.287979	1.39917	0.399721	0.64033
P36543	ATP6V1E1	ATPase H+ transporting V1 subunit E1 [Source:HGNC Symbol;Acc:HGNC:857]	0.285739	4.17103	0.528979	0.742525
P14678	SNRPB	small nuclear ribonucleoprotein polypeptides B and B1 [Source:HGNC Symbol;Acc:HGNC:11153]	0.284731	6.24705	0.0340325	0.157895
P23396	RPS3	ribosomal protein S3 [Source:HGNC Symbol;Acc:HGNC:10420]	0.282832	6.06339	0.688501	0.829319
Q8N1B4	VPS52	VPS52 subunit of GARP complex [Source:HGNC Symbol;Acc:HGNC:10518]	0.282794	4.14369	0.554084	0.75802
Q01813	PFKP	phosphofructokinase, platelet [Source:HGNC Symbol;Acc:HGNC:8878]	0.281682	6.34478	0.489337	0.708052
P51572	BCAP31	B cell receptor associated protein 31 [Source:HGNC Symbol;Acc:HGNC:16695]	0.280177	5.59996	0.340331	0.59207
Q86X55	CARM1	coactivator associated arginine methyltransferase 1 [Source:HGNC Symbol;Acc:HGNC:23393]	0.278481	4.56526	0.27444	0.525515
O00233	PSMD9	proteasome 26S subunit, non-ATPase 9 [Source:HGNC Symbol;Acc:HGNC:9567]	0.277718	1.16369	0.78323	0.880927
Q9H7S9	ZNF703	zinc finger protein 703 [Source:HGNC Symbol;Acc:HGNC:25883]	0.276692	0.754345	0.55091	0.757977
O00159	MYO1C	myosin IC [Source:HGNC Symbol;Acc:HGNC:7597]	0.275449	4.80899	0.68777	0.829319
Q9Y6M1	IGF2BP2	insulin like growth factor 2 mRNA binding protein 2 [Source:HGNC Symbol;Acc:HGNC:28867]	0.275018	2.64803	0.596996	0.783558
Q9GZZ8	LACRT	lacritin [Source:HGNC Symbol;Acc:HGNC:16430]	0.274533	4.65812	0.472722	0.696
P35580	MYH10	myosin heavy chain 10 [Source:HGNC Symbol;Acc:HGNC:7568]	0.272314	8.53969	0.373845	0.622166
Q96RQ1	ERGIC2	ERGIC and golgi 2 [Source:HGNC Symbol;Acc:HGNC:30208]	0.271056	4.88322	0.449063	0.676438
Q3V6T2	CCDC88A	coiled-coil domain containing 88A [Source:HGNC Symbol;Acc:HGNC:25523]	0.270794	3.6796	0.645171	0.809507
Q96AG4	LRRC59	leucine rich repeat containing 59 [Source:HGNC Symbol;Acc:HGNC:28817]	0.268363	6.63259	0.292657	0.549507
Q99497	PARK7	Parkinsonism associated deglycase [Source:HGNC Symbol;Acc:HGNC:16369]	0.268343	2.75723	0.671811	0.824616
P35998	PSMC2	proteasome 26S subunit, ATPase 2 [Source:HGNC Symbol;Acc:HGNC:9548]	0.267898	6.00297	0.454434	0.679861
Q9Y2P8	RCL1	RNA terminal phosphate cyclase like 1 [Source:HGNC Symbol;Acc:HGNC:17687]	0.263803	3.07874	0.69018	0.830715
O94993	SOX30	SRY-box transcription factor 30 [Source:HGNC Symbol;Acc:HGNC:30635]	0.262969	0.736539	0.581311	0.774435
Q6PGP7	SKIC3	SKI3 subunit of superkiller complex [Source:HGNC Symbol;Acc:HGNC:23639]	0.262878	5.0964	0.11659	0.31013
P00492	HPRT1	hypoxanthine phosphoribosyltransferase 1 [Source:HGNC Symbol;Acc:HGNC:5157]	0.262671	3.52857	0.621944	0.793265
Q16537	PPP2R5E	protein phosphatase 2 regulatory subunit B'epsilon [Source:HGNC Symbol;Acc:HGNC:9313]	0.258549	2.19649	0.715045	0.850478
Q92538	GBF1	golgi brefeldin A resistant guanine nucleotide exchange factor 1 [Source:HGNC Symbol;Acc:HGNC:4181]	0.258547	3.60992	0.539094	0.749539
Q7Z7H8	MRPL10	mitochondrial ribosomal protein L10 [Source:HGNC Symbol;Acc:HGNC:14055]	0.257169	6.49328	0.274611	0.525515
P33947	KDELR2	KDEL endoplasmic reticulum protein retention receptor 2 [Source:HGNC Symbol;Acc:HGNC:6305]	0.256952	5.33819	0.214641	0.453913
Q9H6D7	HAUS4	HAUS augmin like complex subunit 4 [Source:HGNC Symbol;Acc:HGNC:20163]	0.255093	4.47468	0.136306	0.341513
Q12931	TRAP1	TNF receptor associated protein 1 [Source:HGNC Symbol;Acc:HGNC:16264]	0.254955	5.82476	0.594072	0.783226
Q7L014	DDX46	DEAD-box helicase 46 [Source:HGNC Symbol;Acc:HGNC:18681]	0.254808	6.87551	0.196744	0.429395
P09936	UCHL1	ubiquitin C-terminal hydrolase L1 [Source:HGNC Symbol;Acc:HGNC:12513]	0.253862	1.88323	0.801144	0.88917
P14649	MYL6B	myosin light chain 6B [Source:HGNC Symbol;Acc:HGNC:29823]	0.253824	0.640089	0.55657	0.759218
Q8N0X7	SPART	spartin [Source:HGNC Symbol;Acc:HGNC:18514]	0.25314	3.40195	0.29955	0.558507
Q9HDC9	APMAP	adipocyte plasma membrane associated protein [Source:HGNC Symbol;Acc:HGNC:13238]	0.252218	3.77341	0.395742	0.64033
P62244	RPS15A	ribosomal protein S15a [Source:HGNC Symbol;Acc:HGNC:10389]	0.251017	4.48506	0.744151	0.860592
Q13442	PDAP1	PDGFA associated protein 1 [Source:HGNC Symbol;Acc:HGNC:14634]	0.250241	4.6773	0.226787	0.46897
O00268	TAF4	TATA-box binding protein associated factor 4 [Source:HGNC Symbol;Acc:HGNC:11537]	0.250031	7.77576	0.234661	0.477094
P51116	FXR2	FMR1 autosomal homolog 2 [Source:HGNC Symbol;Acc:HGNC:4024]	0.2489	2.95718	0.161676	0.378463
P38646	HSPA9	heat shock protein family A (Hsp70) member 9 [Source:HGNC Symbol;Acc:HGNC:5244]	0.247399	9.24261	0.379446	0.627561
Q9BSV6	TSEN34	tRNA splicing endonuclease subunit 34 [Source:HGNC Symbol;Acc:HGNC:15506]	0.24538	3.08307	0.642386	0.807918
P49257	LMAN1	lectin, mannose binding 1 [Source:HGNC Symbol;Acc:HGNC:6631]	0.245198	3.06543	0.348347	0.600391
O43592	XPOT	exportin for tRNA [Source:HGNC Symbol;Acc:HGNC:12826]	0.242465	4.80685	0.18114	0.404901
Q9NTK5	OLA1	Obg like ATPase 1 [Source:HGNC Symbol;Acc:HGNC:28833]	0.241526	3.72146	0.794925	0.887717
P49207	RPL34	ribosomal protein L34 [Source:HGNC Symbol;Acc:HGNC:10340]	0.239026	1.49434	0.850252	0.912577
P02786	TFRC	transferrin receptor [Source:HGNC Symbol;Acc:HGNC:11763]	0.237714	3.29528	0.623595	0.793582
P28072	PSMB6	proteasome 20S subunit beta 6 [Source:HGNC Symbol;Acc:HGNC:9543]	0.236096	3.90919	0.747637	0.861359
Q9BUF5	TUBB6	tubulin beta 6 class V [Source:HGNC Symbol;Acc:HGNC:20776]	0.23526	4.47995	0.749086	0.861962
Q9NR31	SAR1A	secretion associated Ras related GTPase 1A [Source:HGNC Symbol;Acc:HGNC:10534]	0.23512	4.3647	0.606608	0.787459
P28340	POLD1	DNA polymerase delta 1, catalytic subunit [Source:HGNC Symbol;Acc:HGNC:9175]	0.234147	6.57428	0.335317	0.588586
O76094	SRP72	signal recognition particle 72 [Source:HGNC Symbol;Acc:HGNC:11303]	0.233986	6.79217	0.315523	0.572895
Q9Y3A3	MOB4	MOB family member 4, phocein [Source:HGNC Symbol;Acc:HGNC:17261]	0.233262	2.2202	0.678943	0.825909
P62070	RRAS2	RAS related 2 [Source:HGNC Symbol;Acc:HGNC:17271]	0.233063	4.56758	0.56354	0.764418
O95793	STAU1	staufen double-stranded RNA binding protein 1 [Source:HGNC Symbol;Acc:HGNC:11370]	0.231139	3.61754	0.74964	0.861978
P11171	EPB41	erythrocyte membrane protein band 4.1 [Source:HGNC Symbol;Acc:HGNC:3377]	0.229937	3.9786	0.201112	0.434337
Q9H7D7	WDR26	WD repeat domain 26 [Source:HGNC Symbol;Acc:HGNC:21208]	0.226024	2.55331	0.763372	0.866192
Q9Y490	TLN1	talin 1 [Source:HGNC Symbol;Acc:HGNC:11845]	0.220687	6.24141	0.623	0.793542
O75190	DNAJB6	DnaJ heat shock protein family (Hsp40) member B6 [Source:HGNC Symbol;Acc:HGNC:14888]	0.220193	3.45192	0.61855	0.792301
Q9NUQ3	TXLNG	taxilin gamma [Source:HGNC Symbol;Acc:HGNC:18578]	0.218936	6.29334	0.265605	0.514631
P30049	ATP5F1D	ATP synthase F1 subunit delta [Source:HGNC Symbol;Acc:HGNC:837]	0.218556	3.81809	0.757352	0.866145
P42677	RPS27	ribosomal protein S27 [Source:HGNC Symbol;Acc:HGNC:10416]	0.216945	3.44631	0.722226	0.854278
P07737	PFN1	profilin 1 [Source:HGNC Symbol;Acc:HGNC:8881]	0.216637	5.54954	0.823032	0.897853
P62424	RPL7A	ribosomal protein L7a [Source:HGNC Symbol;Acc:HGNC:10364]	0.212907	5.69498	0.849265	0.912563
O00217	NDUFS8	NADH:ubiquinone oxidoreductase core subunit S8 [Source:HGNC Symbol;Acc:HGNC:7715]	0.211678	5.65351	0.445351	0.675005
Q8NB49	ATP11C	ATPase phospholipid transporting 11C [Source:HGNC Symbol;Acc:HGNC:13554]	0.210836	2.87834	0.685862	0.829269
P01024	C3	complement C3 [Source:HGNC Symbol;Acc:HGNC:1318]	0.210001	6.82658	0.632623	0.801323
P09669	COX6C	cytochrome c oxidase subunit 6C [Source:HGNC Symbol;Acc:HGNC:2285]	0.209558	6.91051	0.446189	0.675315
P13489	RNH1	ribonuclease/angiogenin inhibitor 1 [Source:HGNC Symbol;Acc:HGNC:10074]	0.209008	4.66807	0.901439	0.944647
P40763	STAT3	signal transducer and activator of transcription 3 [Source:HGNC Symbol;Acc:HGNC:11364]	0.208508	3.38572	0.642113	0.807918
Q99426	TBCB	tubulin folding cofactor B [Source:HGNC Symbol;Acc:HGNC:1989]	0.205451	1.6419	0.845473	0.910826
Q9H3K6	BOLA2B	bolA family member 2B [Source:HGNC Symbol;Acc:HGNC:32479]	0.203156	0.998756	0.735481	0.858717
Q9NZ01	TECR	trans-2,3-enoyl-CoA reductase [Source:HGNC Symbol;Acc:HGNC:4551]	0.20294	8.9245	0.605715	0.787459
P01876	IGHA1	immunoglobulin heavy constant alpha 1 [Source:HGNC Symbol;Acc:HGNC:5478]	0.202621	6.35558	0.661672	0.821817
Q9NVH1	DNAJC11	DnaJ heat shock protein family (Hsp40) member C11 [Source:HGNC Symbol;Acc:HGNC:25570]	0.200345	6.44702	0.665431	0.82436
Q969Z0	TBRG4	transforming growth factor beta regulator 4 [Source:HGNC Symbol;Acc:HGNC:17443]	0.19879	3.13093	0.546072	0.753268
P00441	SOD1	superoxide dismutase 1 [Source:HGNC Symbol;Acc:HGNC:11179]	0.196602	5.65255	0.688182	0.829319
Q9NUQ2	AGPAT5	1-acylglycerol-3-phosphate O-acyltransferase 5 [Source:HGNC Symbol;Acc:HGNC:20886]	0.19481	5.31885	0.600731	0.784255
Q96JG6	VPS50	VPS50 subunit of EARP/GARPII complex [Source:HGNC Symbol;Acc:HGNC:25956]	0.191789	3.92039	0.335153	0.588586
Q99436	PSMB7	proteasome 20S subunit beta 7 [Source:HGNC Symbol;Acc:HGNC:9544]	0.190224	3.69101	0.808302	0.892729
P40222	TXLNA	taxilin alpha [Source:HGNC Symbol;Acc:HGNC:30685]	0.189493	6.40676	0.330159	0.587921
Q9UPT5	EXOC7	exocyst complex component 7 [Source:HGNC Symbol;Acc:HGNC:23214]	0.186482	5.64844	0.074264	0.231948
Q6IA86	ELP2	elongator acetyltransferase complex subunit 2 [Source:HGNC Symbol;Acc:HGNC:18248]	0.186476	1.81534	0.713344	0.850259
Q01085	TIAL1	TIA1 cytotoxic granule associated RNA binding protein like 1 [Source:HGNC Symbol;Acc:HGNC:11804]	0.185352	3.05506	0.6822	0.827733
Q9HB40	SCPEP1	serine carboxypeptidase 1 [Source:HGNC Symbol;Acc:HGNC:29507]	0.185004	3.765	0.694396	0.83453
P23284	PPIB	peptidylprolyl isomerase B [Source:HGNC Symbol;Acc:HGNC:9255]	0.18498	9.48305	0.451538	0.677945
P78346	RPP30	ribonuclease P/MRP subunit p30 [Source:HGNC Symbol;Acc:HGNC:17688]	0.184764	6.2917	0.494881	0.711771
P05026	ATP1B1	ATPase Na+/K+ transporting subunit beta 1 [Source:HGNC Symbol;Acc:HGNC:804]	0.179238	4.58972	0.544276	0.751623
P31943	HNRNPH1	heterogeneous nuclear ribonucleoprotein H1 [Source:HGNC Symbol;Acc:HGNC:5041]	0.179042	7.36908	0.371417	0.619119
Q9Y3D9	MRPS23	mitochondrial ribosomal protein S23 [Source:HGNC Symbol;Acc:HGNC:14509]	0.177908	3.72355	0.633432	0.801711
P39023	RPL3	ribosomal protein L3 [Source:HGNC Symbol;Acc:HGNC:10332]	0.17787	5.00641	0.861468	0.917214
Q9Y2S6	NA	NA	0.177607	3.59725	0.640146	0.807009
P22314	UBA1	ubiquitin like modifier activating enzyme 1 [Source:HGNC Symbol;Acc:HGNC:12469]	0.177325	5.68243	0.890642	0.937641
P06744	GPI	glucose-6-phosphate isomerase [Source:HGNC Symbol;Acc:HGNC:4458]	0.176502	5.60295	0.774941	0.873745
P09497	CLTB	clathrin light chain B [Source:HGNC Symbol;Acc:HGNC:2091]	0.174805	3.41431	0.84113	0.909744
P52815	MRPL12	mitochondrial ribosomal protein L12 [Source:HGNC Symbol;Acc:HGNC:10378]	0.174616	4.35839	0.362371	0.614605
Q8WVQ1	CANT1	calcium activated nucleotidase 1 [Source:HGNC Symbol;Acc:HGNC:19721]	0.174303	3.47187	0.796318	0.887923
Q9NX58	LYAR	Ly1 antibody reactive [Source:HGNC Symbol;Acc:HGNC:26021]	0.164556	3.27425	0.458052	0.681951
P15531	NME1	NME/NM23 nucleoside diphosphate kinase 1 [Source:HGNC Symbol;Acc:HGNC:7849]	0.163519	2.10538	0.760184	0.866145
Q99460	PSMD1	proteasome 26S subunit, non-ATPase 1 [Source:HGNC Symbol;Acc:HGNC:9554]	0.162012	5.11204	0.789079	0.884403
P25311	AZGP1	alpha-2-glycoprotein 1, zinc-binding [Source:HGNC Symbol;Acc:HGNC:910]	0.160373	5.76241	0.77363	0.873715
Q9P0J0	NDUFA13	NADH:ubiquinone oxidoreductase subunit A13 [Source:HGNC Symbol;Acc:HGNC:17194]	0.159058	7.72643	0.739275	0.858717
Q9Y484	WDR45	WD repeat domain 45 [Source:HGNC Symbol;Acc:HGNC:28912]	0.159053	1.40529	0.816651	0.896407
Q9UBQ0	VPS29	VPS29 retromer complex component [Source:HGNC Symbol;Acc:HGNC:14340]	0.153979	4.65518	0.796683	0.887923
P08195	SLC3A2	solute carrier family 3 member 2 [Source:HGNC Symbol;Acc:HGNC:11026]	0.153817	3.61939	0.606061	0.787459
O43318	MAP3K7	mitogen-activated protein kinase kinase kinase 7 [Source:HGNC Symbol;Acc:HGNC:6859]	0.152083	3.74149	0.550262	0.757977
Q9H0A8	COMMD4	COMM domain containing 4 [Source:HGNC Symbol;Acc:HGNC:26027]	0.148389	2.07928	0.714469	0.850478
Q9BW61	DDA1	DET1 and DDB1 associated 1 [Source:HGNC Symbol;Acc:HGNC:28360]	0.146406	2.27191	0.757923	0.866145
P55769	SNU13	small nuclear ribonucleoprotein 13 [Source:HGNC Symbol;Acc:HGNC:7819]	0.146313	4.81584	0.659561	0.821817
O75122	CLASP2	cytoplasmic linker associated protein 2 [Source:HGNC Symbol;Acc:HGNC:17078]	0.144979	3.51415	0.413334	0.652503
P55010	EIF5	eukaryotic translation initiation factor 5 [Source:HGNC Symbol;Acc:HGNC:3299]	0.14497	3.37151	0.760843	0.866145
P31146	CORO1A	coronin 1A [Source:HGNC Symbol;Acc:HGNC:2252]	0.143279	4.60478	0.340552	0.59207
Q99714	HSD17B10	hydroxysteroid 17-beta dehydrogenase 10 [Source:HGNC Symbol;Acc:HGNC:4800]	0.142719	4.335	0.482536	0.70565
Q13428	TCOF1	treacle ribosome biogenesis factor 1 [Source:HGNC Symbol;Acc:HGNC:11654]	0.142441	2.79333	0.420921	0.656048
P11279	LAMP1	lysosomal associated membrane protein 1 [Source:HGNC Symbol;Acc:HGNC:6499]	0.141831	5.60192	0.870178	0.921568
Q9NZ32	ACTR10	actin related protein 10 [Source:HGNC Symbol;Acc:HGNC:17372]	0.141777	2.85721	0.58922	0.779118
Q9UNF1	MAGED2	MAGE family member D2 [Source:HGNC Symbol;Acc:HGNC:16353]	0.140797	3.65016	0.768628	0.870639
Q08J23	NSUN2	NOP2/Sun RNA methyltransferase 2 [Source:HGNC Symbol;Acc:HGNC:25994]	0.140261	7.61115	0.368617	0.618625
O60256	PRPSAP2	phosphoribosyl pyrophosphate synthetase associated protein 2 [Source:HGNC Symbol;Acc:HGNC:9467]	0.139708	4.77975	0.573644	0.771342
Q8TB61	SLC35B2	solute carrier family 35 member B2 [Source:HGNC Symbol;Acc:HGNC:16872]	0.139302	4.96198	0.712462	0.85004
Q9BXP5	SRRT	serrate, RNA effector molecule [Source:HGNC Symbol;Acc:HGNC:24101]	0.138896	2.21447	0.82291	0.897853
P50542	PEX5	peroxisomal biogenesis factor 5 [Source:HGNC Symbol;Acc:HGNC:9719]	0.137924	1.99363	0.880832	0.929767
Q7L0Y3	TRMT10C	tRNA methyltransferase 10C, mitochondrial RNase P subunit [Source:HGNC Symbol;Acc:HGNC:26022]	0.137243	6.07996	0.0273585	0.138539
Q9Y3D6	FIS1	fission, mitochondrial 1 [Source:HGNC Symbol;Acc:HGNC:21689]	0.136796	4.01841	0.585194	0.776091
P61221	ABCE1	ATP binding cassette subfamily E member 1 [Source:HGNC Symbol;Acc:HGNC:69]	0.135654	4.42426	0.647172	0.810107
Q15370	ELOB	elongin B [Source:HGNC Symbol;Acc:HGNC:11619]	0.132227	3.12589	0.671126	0.824616
P35240	NF2	NF2, moesin-ezrin-radixin like (MERLIN) tumor suppressor [Source:HGNC Symbol;Acc:HGNC:7773]	0.13106	1.45164	0.867164	0.919597
O94776	MTA2	metastasis associated 1 family member 2 [Source:HGNC Symbol;Acc:HGNC:7411]	0.12987	4.17612	0.728591	0.858717
P06753	TPM3	tropomyosin 3 [Source:HGNC Symbol;Acc:HGNC:12012]	0.129834	0.578094	0.739939	0.858717
P20020	ATP2B1	ATPase plasma membrane Ca2+ transporting 1 [Source:HGNC Symbol;Acc:HGNC:814]	0.129834	0.578094	0.739939	0.858717
P55036	PSMD4	proteasome 26S subunit ubiquitin receptor, non-ATPase 4 [Source:HGNC Symbol;Acc:HGNC:9561]	0.129834	0.578094	0.739939	0.858717
P83369	LSM11	LSM11, U7 small nuclear RNA associated [Source:HGNC Symbol;Acc:HGNC:30860]	0.129834	0.578094	0.739939	0.858717
P98170	XIAP	X-linked inhibitor of apoptosis [Source:HGNC Symbol;Acc:HGNC:592]	0.129834	0.578094	0.739939	0.858717
Q13610	PWP1	PWP1 homolog, endonuclein [Source:HGNC Symbol;Acc:HGNC:17015]	0.129834	0.578094	0.739939	0.858717
Q96GX5	MASTL	microtubule associated serine/threonine kinase like [Source:HGNC Symbol;Acc:HGNC:19042]	0.129834	0.578094	0.739939	0.858717
Q9NW13	RBM28	RNA binding motif protein 28 [Source:HGNC Symbol;Acc:HGNC:21863]	0.129834	0.578094	0.739939	0.858717
Q9ULE4	NA	NA	0.129834	0.578094	0.739939	0.858717
P82932	MRPS6	mitochondrial ribosomal protein S6 [Source:HGNC Symbol;Acc:HGNC:14051]	0.129016	3.38146	0.528223	0.742525
O94952	FBXO21	F-box protein 21 [Source:HGNC Symbol;Acc:HGNC:13592]	0.128871	1.64294	0.788777	0.884403
P62906	RPL10A	ribosomal protein L10a [Source:HGNC Symbol;Acc:HGNC:10299]	0.123919	3.99821	0.914361	0.953181
P52907	CAPZA1	capping actin protein of muscle Z-line subunit alpha 1 [Source:HGNC Symbol;Acc:HGNC:1488]	0.123719	5.04573	0.84007	0.909744
P62304	SNRPE	small nuclear ribonucleoprotein polypeptide E [Source:HGNC Symbol;Acc:HGNC:11161]	0.122713	4.45866	0.748022	0.861359
P81605	DCD	dermcidin [Source:HGNC Symbol;Acc:HGNC:14669]	0.122444	8.28121	0.738894	0.858717
O43143	DHX15	DEAH-box helicase 15 [Source:HGNC Symbol;Acc:HGNC:2738]	0.121797	5.92387	0.438978	0.669153
Q9BR76	CORO1B	coronin 1B [Source:HGNC Symbol;Acc:HGNC:2253]	0.121719	5.37518	0.684132	0.828433
Q13098	GPS1	G protein pathway suppressor 1 [Source:HGNC Symbol;Acc:HGNC:4549]	0.121577	4.77703	0.822293	0.897853
P43487	RANBP1	RAN binding protein 1 [Source:HGNC Symbol;Acc:HGNC:9847]	0.11971	5.59135	0.717858	0.853092
Q96EI5	TCEAL4	transcription elongation factor A like 4 [Source:HGNC Symbol;Acc:HGNC:26121]	0.115539	4.26867	0.615423	0.790588
Q9UG63	ABCF2	ATP binding cassette subfamily F member 2 [Source:HGNC Symbol;Acc:HGNC:71]	0.114485	6.42064	0.580613	0.774435
P11441	UBL4A	ubiquitin like 4A [Source:HGNC Symbol;Acc:HGNC:12505]	0.114046	2.92893	0.816446	0.896407
Q9Y2R0	COA3	cytochrome c oxidase assembly factor 3 [Source:HGNC Symbol;Acc:HGNC:24990]	0.111383	6.80952	0.740348	0.858717
O60610	DIAPH1	diaphanous related formin 1 [Source:HGNC Symbol;Acc:HGNC:2876]	0.106275	4.05367	0.907435	0.946579
Q7Z406	MYH14	myosin heavy chain 14 [Source:HGNC Symbol;Acc:HGNC:23212]	0.104989	6.29761	0.82847	0.901321
P38606	ATP6V1A	ATPase H+ transporting V1 subunit A [Source:HGNC Symbol;Acc:HGNC:851]	0.103091	4.7254	0.765322	0.86751
P67936	TPM4	tropomyosin 4 [Source:HGNC Symbol;Acc:HGNC:12013]	0.101062	2.23652	0.959898	0.977957
O43776	NARS1	asparaginyl-tRNA synthetase 1 [Source:HGNC Symbol;Acc:HGNC:7643]	0.0999323	3.33637	0.842482	0.909744
Q6P4A7	SFXN4	sideroflexin 4 [Source:HGNC Symbol;Acc:HGNC:16088]	0.0989655	4.05075	0.841284	0.909744
P35579	MYH9	myosin heavy chain 9 [Source:HGNC Symbol;Acc:HGNC:7579]	0.098108	7.75565	0.888866	0.93639
P26640	VARS1	valyl-tRNA synthetase 1 [Source:HGNC Symbol;Acc:HGNC:12651]	0.0960642	6.00629	0.731837	0.858717
Q92990	GLMN	glomulin, FKBP associated protein [Source:HGNC Symbol;Acc:HGNC:14373]	0.0960418	0.945199	0.761947	0.866145
P11717	IGF2R	insulin like growth factor 2 receptor [Source:HGNC Symbol;Acc:HGNC:5467]	0.0956935	4.32693	0.77399	0.873715
P11047	LAMC1	laminin subunit gamma 1 [Source:HGNC Symbol;Acc:HGNC:6492]	0.0953163	2.41731	0.80945	0.892729
Q9BZZ5	API5	apoptosis inhibitor 5 [Source:HGNC Symbol;Acc:HGNC:594]	0.0941626	4.79391	0.825211	0.899002
P52292	KPNA2	karyopherin subunit alpha 2 [Source:HGNC Symbol;Acc:HGNC:6395]	0.0929918	4.94082	0.624026	0.793582
P01023	A2M	alpha-2-macroglobulin [Source:HGNC Symbol;Acc:HGNC:7]	0.0926688	7.08428	0.665789	0.82436
Q5W0U4	BSPRY	B-box and SPRY domain containing [Source:HGNC Symbol;Acc:HGNC:18232]	0.0895661	4.55306	0.384083	0.630723
P08574	CYC1	cytochrome c1 [Source:HGNC Symbol;Acc:HGNC:2579]	0.0880097	7.99788	0.843652	0.910391
P60900	PSMA6	proteasome 20S subunit alpha 6 [Source:HGNC Symbol;Acc:HGNC:9535]	0.0858506	4.97696	0.904871	0.945759
Q9UM54	MYO6	myosin VI [Source:HGNC Symbol;Acc:HGNC:7605]	0.0843108	6.44191	0.849667	0.912563
P25705	ATP5F1A	ATP synthase F1 subunit alpha [Source:HGNC Symbol;Acc:HGNC:823]	0.0840386	8.25623	0.671025	0.824616
Q53H96	PYCR3	pyrroline-5-carboxylate reductase 3 [Source:HGNC Symbol;Acc:HGNC:25846]	0.0828508	4.852	0.729744	0.858717
O15294	OGT	O-linked N-acetylglucosamine (GlcNAc) transferase [Source:HGNC Symbol;Acc:HGNC:8127]	0.0824463	2.60166	0.860096	0.917214
P82914	MRPS15	mitochondrial ribosomal protein S15 [Source:HGNC Symbol;Acc:HGNC:14504]	0.0821943	3.08867	0.932478	0.963883
Q02878	RPL6	ribosomal protein L6 [Source:HGNC Symbol;Acc:HGNC:10362]	0.0796925	5.23943	0.917677	0.954246
A6ZKI3	RTL8C	retrotransposon Gag like 8C [Source:HGNC Symbol;Acc:HGNC:2569]	0.0780184	2.2956	0.865693	0.919258
O75832	PSMD10	proteasome 26S subunit, non-ATPase 10 [Source:HGNC Symbol;Acc:HGNC:9555]	0.0776126	2.60256	0.924776	0.959027
Q9UII2	ATP5IF1	ATP synthase inhibitory factor subunit 1 [Source:HGNC Symbol;Acc:HGNC:871]	0.0769944	3.28367	0.91897	0.954246
P60520	GABARAPL2	GABA type A receptor associated protein like 2 [Source:HGNC Symbol;Acc:HGNC:13291]	0.0751227	4.83974	0.809945	0.892729
P43686	PSMC4	proteasome 26S subunit, ATPase 4 [Source:HGNC Symbol;Acc:HGNC:9551]	0.0744653	5.35797	0.809078	0.892729
Q9UDX5	MTFP1	mitochondrial fission process 1 [Source:HGNC Symbol;Acc:HGNC:26945]	0.0743357	2.5781	0.800397	0.88917
P02647	APOA1	apolipoprotein A1 [Source:HGNC Symbol;Acc:HGNC:600]	0.0732266	5.28832	0.814805	0.896229
Q9Y4C2	TCAF1	TRPM8 channel associated factor 1 [Source:HGNC Symbol;Acc:HGNC:22201]	0.0723223	7.74511	0.368349	0.618625
Q9Y2T2	AP3M1	adaptor related protein complex 3 subunit mu 1 [Source:HGNC Symbol;Acc:HGNC:569]	0.0686254	4.95868	0.930809	0.962781
P46821	MAP1B	microtubule associated protein 1B [Source:HGNC Symbol;Acc:HGNC:6836]	0.0678919	3.58208	0.892939	0.939362
O43242	PSMD3	proteasome 26S subunit, non-ATPase 3 [Source:HGNC Symbol;Acc:HGNC:9560]	0.0613676	6.25621	0.861025	0.917214
Q5TAQ9	DCAF8	DDB1 and CUL4 associated factor 8 [Source:HGNC Symbol;Acc:HGNC:24891]	0.0609783	3.42495	0.824196	0.898509
P32119	PRDX2	peroxiredoxin 2 [Source:HGNC Symbol;Acc:HGNC:9353]	0.0591269	5.76415	0.934801	0.96441
O95218	ZRANB2	zinc finger RANBP2-type containing 2 [Source:HGNC Symbol;Acc:HGNC:13058]	0.0564578	5.70271	0.818024	0.896863
Q9H019	MTFR1L	mitochondrial fission regulator 1 like [Source:HGNC Symbol;Acc:HGNC:28836]	0.0539743	5.65829	0.866825	0.919597
O15270	SPTLC2	serine palmitoyltransferase long chain base subunit 2 [Source:HGNC Symbol;Acc:HGNC:11278]	0.0522512	2.6714	0.918723	0.954246
Q8NB90	AFG2A	AFG2 AAA ATPase homolog A [Source:HGNC Symbol;Acc:HGNC:18119]	0.0508286	2.27528	0.875097	0.924325
O00232	PSMD12	proteasome 26S subunit, non-ATPase 12 [Source:HGNC Symbol;Acc:HGNC:9557]	0.0503817	5.45956	0.885255	0.933634
P68871	HBB	hemoglobin subunit beta [Source:HGNC Symbol;Acc:HGNC:4827]	0.0493438	7.35434	0.855326	0.91679
Q8NBS9	TXNDC5	thioredoxin domain containing 5 [Source:HGNC Symbol;Acc:HGNC:21073]	0.0470015	3.15844	0.968428	0.982588
P02766	TTR	transthyretin [Source:HGNC Symbol;Acc:HGNC:12405]	0.0432885	5.59846	0.857849	0.917031
O75688	PPM1B	protein phosphatase, Mg2+/Mn2+ dependent 1B [Source:HGNC Symbol;Acc:HGNC:9276]	0.042309	3.4994	0.947635	0.972621
O15144	ARPC2	actin related protein 2/3 complex subunit 2 [Source:HGNC Symbol;Acc:HGNC:705]	0.0399438	5.97684	0.970565	0.983528
P86790	CCZ1B	CCZ1 homolog B, vacuolar protein trafficking and biogenesis associated [Source:HGNC Symbol;Acc:HGNC:21717]	0.0370341	4.84251	0.671021	0.824616
Q9NNW5	WDR6	WD repeat domain 6 [Source:HGNC Symbol;Acc:HGNC:12758]	0.0348424	3.63007	0.861115	0.917214
Q96EY1	DNAJA3	DnaJ heat shock protein family (Hsp40) member A3 [Source:HGNC Symbol;Acc:HGNC:11808]	0.0301142	5.62742	0.800709	0.88917
Q9BVL2	NUP58	nucleoporin 58 [Source:HGNC Symbol;Acc:HGNC:20261]	0.028777	2.84501	0.952335	0.975563
Q27J81	INF2	inverted formin 2 [Source:HGNC Symbol;Acc:HGNC:23791]	0.0282963	1.56364	0.947267	0.972621
Q9BY43	CHMP4A	charged multivesicular body protein 4A [Source:HGNC Symbol;Acc:HGNC:20274]	0.0265315	1.66292	0.970587	0.983528
Q9NWX6	THG1L	tRNA-histidine guanylyltransferase 1 like [Source:HGNC Symbol;Acc:HGNC:26053]	0.0261154	1.89806	0.972025	0.983737
P08243	ASNS	asparagine synthetase (glutamine-hydrolyzing) [Source:HGNC Symbol;Acc:HGNC:753]	0.0258918	5.72088	0.926935	0.960019
O94832	MYO1D	myosin ID [Source:HGNC Symbol;Acc:HGNC:7598]	0.024657	3.60611	0.950158	0.973957
O75347	TBCA	tubulin folding cofactor A [Source:HGNC Symbol;Acc:HGNC:11579]	0.0246097	3.52447	0.96437	0.980965
P33992	MCM5	minichromosome maintenance complex component 5 [Source:HGNC Symbol;Acc:HGNC:6948]	0.0230929	6.07788	0.966065	0.981439
P62277	RPS13	ribosomal protein S13 [Source:HGNC Symbol;Acc:HGNC:10386]	0.0224448	3.3137	0.98433	0.989289
Q5VV42	CDKAL1	CDK5 regulatory subunit associated protein 1 like 1 [Source:HGNC Symbol;Acc:HGNC:21050]	0.0193142	4.94762	0.941414	0.969353
Q8N5G0	SMIM20	small integral membrane protein 20 [Source:HGNC Symbol;Acc:HGNC:37260]	0.0169584	4.13203	0.972776	0.983873
Q9UBX3	SLC25A10	solute carrier family 25 member 10 [Source:HGNC Symbol;Acc:HGNC:10980]	0.0140369	5.48448	0.971673	0.983737
Q7Z4H8	POGLUT3	protein O-glucosyltransferase 3 [Source:HGNC Symbol;Acc:HGNC:28496]	0.0114907	1.19877	0.985649	0.989573
P14314	PRKCSH	protein kinase C substrate 80K-H [Source:HGNC Symbol;Acc:HGNC:9411]	0.010147	2.10272	0.988975	0.992083
P25205	MCM3	minichromosome maintenance complex component 3 [Source:HGNC Symbol;Acc:HGNC:6945]	0.00908719	5.81105	0.98298	0.989289
P25789	PSMA4	proteasome 20S subunit alpha 4 [Source:HGNC Symbol;Acc:HGNC:9533]	0.00543755	2.55859	0.996609	0.999113
P54886	ALDH18A1	aldehyde dehydrogenase 18 family member A1 [Source:HGNC Symbol;Acc:HGNC:9722]	0.00317784	8.70552	0.985853	0.989573
P56545	CTBP2	C-terminal binding protein 2 [Source:HGNC Symbol;Acc:HGNC:2495]	0.000259681	6.35769	0.998937	0.99999
P46779	RPL28	ribosomal protein L28 [Source:HGNC Symbol;Acc:HGNC:10330]	1.33119e-05	3.66077	0.99999	0.99999
Q15043	SLC39A14	solute carrier family 39 member 14 [Source:HGNC Symbol;Acc:HGNC:20858]	-5.0112e-05	4.25677	0.999759	0.99999
P46778	RPL21	ribosomal protein L21 [Source:HGNC Symbol;Acc:HGNC:10313]	-0.00149116	1.12246	0.998207	0.99999
P82930	MRPS34	mitochondrial ribosomal protein S34 [Source:HGNC Symbol;Acc:HGNC:16618]	-0.00628801	5.66845	0.979401	0.987893
Q96AE4	FUBP1	far upstream element binding protein 1 [Source:HGNC Symbol;Acc:HGNC:4004]	-0.00739005	3.23999	0.980162	0.987893
Q9Y6M4	CSNK1G3	casein kinase 1 gamma 3 [Source:HGNC Symbol;Acc:HGNC:2456]	-0.00969928	5.13537	0.965695	0.981439
O43837	IDH3B	isocitrate dehydrogenase (NAD(+)) 3 non-catalytic subunit beta [Source:HGNC Symbol;Acc:HGNC:5385]	-0.00983466	1.21342	0.984303	0.989289
Q9Y6G9	DYNC1LI1	dynein cytoplasmic 1 light intermediate chain 1 [Source:HGNC Symbol;Acc:HGNC:18745]	-0.012292	3.27654	0.980006	0.987893
Q99832	CCT7	chaperonin containing TCP1 subunit 7 [Source:HGNC Symbol;Acc:HGNC:1622]	-0.0127025	7.43632	0.956158	0.977957
Q9UL15	BAG5	BAG cochaperone 5 [Source:HGNC Symbol;Acc:HGNC:941]	-0.0141076	2.67465	0.983721	0.989289
P19474	TRIM21	tripartite motif containing 21 [Source:HGNC Symbol;Acc:HGNC:11312]	-0.0161213	6.81412	0.936245	0.965276
P62081	RPS7	ribosomal protein S7 [Source:HGNC Symbol;Acc:HGNC:10440]	-0.020323	4.1965	0.961764	0.978939
P30520	ADSS2	adenylosuccinate synthase 2 [Source:HGNC Symbol;Acc:HGNC:292]	-0.0207496	2.10674	0.980465	0.987893
P62195	PSMC5	proteasome 26S subunit, ATPase 5 [Source:HGNC Symbol;Acc:HGNC:9552]	-0.0229552	5.414	0.959599	0.977957
P26196	DDX6	DEAD-box helicase 6 [Source:HGNC Symbol;Acc:HGNC:2747]	-0.0239757	3.73948	0.957418	0.977957
P61978	HNRNPK	heterogeneous nuclear ribonucleoprotein K [Source:HGNC Symbol;Acc:HGNC:5044]	-0.0240617	8.02329	0.942629	0.969953
P14618	PKM	pyruvate kinase M1/2 [Source:HGNC Symbol;Acc:HGNC:9021]	-0.0280491	6.38129	0.980208	0.987893
P30566	ADSL	adenylosuccinate lyase [Source:HGNC Symbol;Acc:HGNC:291]	-0.0291513	2.53993	0.958935	0.977957
Q9UJC5	SH3BGRL2	SH3 domain binding glutamate rich protein like 2 [Source:HGNC Symbol;Acc:HGNC:15567]	-0.0301123	3.57714	0.950145	0.973957
P22234	PAICS	phosphoribosylaminoimidazole carboxylase and phosphoribosylaminoimidazolesuccinocarboxamide synthase [Source:HGNC Symbol;Acc:HGNC:8587]	-0.0304291	5.44322	0.939114	0.967608
P31689	DNAJA1	DnaJ heat shock protein family (Hsp40) member A1 [Source:HGNC Symbol;Acc:HGNC:5229]	-0.0332492	7.41858	0.722139	0.854278
O15143	ARPC1B	actin related protein 2/3 complex subunit 1B [Source:HGNC Symbol;Acc:HGNC:704]	-0.0379287	3.14733	0.943213	0.969953
Q9H0C8	ILKAP	ILK associated serine/threonine phosphatase [Source:HGNC Symbol;Acc:HGNC:15566]	-0.041835	4.88447	0.934236	0.96441
P42345	MTOR	mechanistic target of rapamycin kinase [Source:HGNC Symbol;Acc:HGNC:3942]	-0.0421676	3.22297	0.86451	0.918614
Q9BVA1	TUBB2B	tubulin beta 2B class IIb [Source:HGNC Symbol;Acc:HGNC:30829]	-0.0421836	3.79254	0.918183	0.954246
P01009	SERPINA1	serpin family A member 1 [Source:HGNC Symbol;Acc:HGNC:8941]	-0.0422048	9.53858	0.734081	0.858717
Q9ULA0	DNPEP	aspartyl aminopeptidase [Source:HGNC Symbol;Acc:HGNC:2981]	-0.0434057	2.35684	0.967533	0.982304
Q9Y2H1	STK38L	serine/threonine kinase 38 like [Source:HGNC Symbol;Acc:HGNC:17848]	-0.0453314	5.1862	0.741888	0.859254
O75592	MYCBP2	MYC binding protein 2 [Source:HGNC Symbol;Acc:HGNC:23386]	-0.0464971	2.14102	0.979534	0.987893
Q9P2J5	LARS1	leucyl-tRNA synthetase 1 [Source:HGNC Symbol;Acc:HGNC:6512]	-0.0482596	5.21606	0.81568	0.896407
Q8NCW5	NAXE	NAD(P)HX epimerase [Source:HGNC Symbol;Acc:HGNC:18453]	-0.048278	1.87901	0.958212	0.977957
Q9UBI6	GNG12	G protein subunit gamma 12 [Source:HGNC Symbol;Acc:HGNC:19663]	-0.0483765	6.2177	0.699968	0.839961
P22626	HNRNPA2B1	heterogeneous nuclear ribonucleoprotein A2/B1 [Source:HGNC Symbol;Acc:HGNC:5033]	-0.0485293	7.29415	0.903047	0.944827
Q16186	ADRM1	ADRM1 26S proteasome ubiquitin receptor [Source:HGNC Symbol;Acc:HGNC:15759]	-0.049869	3.9122	0.960187	0.977957
P18085	ARF4	ADP ribosylation factor 4 [Source:HGNC Symbol;Acc:HGNC:655]	-0.0513539	4.40667	0.954442	0.977094
Q9Y295	DRG1	developmentally regulated GTP binding protein 1 [Source:HGNC Symbol;Acc:HGNC:3029]	-0.0514405	1.43126	0.957268	0.977957
O75044	SRGAP2	SLIT-ROBO Rho GTPase activating protein 2 [Source:HGNC Symbol;Acc:HGNC:19751]	-0.0516488	2.81536	0.918222	0.954246
P25786	PSMA1	proteasome 20S subunit alpha 1 [Source:HGNC Symbol;Acc:HGNC:9530]	-0.0517463	5.80295	0.861025	0.917214
Q9Y3C6	PPIL1	peptidylprolyl isomerase like 1 [Source:HGNC Symbol;Acc:HGNC:9260]	-0.0584915	3.56862	0.92641	0.960019
P18621	RPL17	ribosomal protein L17 [Source:HGNC Symbol;Acc:HGNC:10307]	-0.0587149	5.29527	0.944732	0.97089
Q96EK2	PHF21B	PHD finger protein 21B [Source:HGNC Symbol;Acc:HGNC:25161]	-0.0588074	3.24823	0.857483	0.917031
Q14155	ARHGEF7	Rho guanine nucleotide exchange factor 7 [Source:HGNC Symbol;Acc:HGNC:15607]	-0.058872	3.91318	0.77408	0.873715
Q9BRX2	PELO	pelota mRNA surveillance and ribosome rescue factor [Source:HGNC Symbol;Acc:HGNC:8829]	-0.0595025	6.16407	0.654548	0.817416
Q6NXE6	ARMC6	armadillo repeat containing 6 [Source:HGNC Symbol;Acc:HGNC:25049]	-0.0608797	4.73099	0.89571	0.940496
Q8N7H5	PAF1	PAF1 homolog, Paf1/RNA polymerase II complex component [Source:HGNC Symbol;Acc:HGNC:25459]	-0.0613092	3.57059	0.599362	0.784083
O43175	PHGDH	phosphoglycerate dehydrogenase [Source:HGNC Symbol;Acc:HGNC:8923]	-0.0699128	6.7366	0.860191	0.917214
O95232	LUC7L3	LUC7 like 3 pre-mRNA splicing factor [Source:HGNC Symbol;Acc:HGNC:24309]	-0.0712078	4.94844	0.863533	0.918187
Q5QP82	DCAF10	DDB1 and CUL4 associated factor 10 [Source:HGNC Symbol;Acc:HGNC:23686]	-0.0720746	3.57324	0.87137	0.922219
O14949	UQCRQ	ubiquinol-cytochrome c reductase complex III subunit VII [Source:HGNC Symbol;Acc:HGNC:29594]	-0.0768113	6.10248	0.902718	0.944827
Q92945	KHSRP	KH-type splicing regulatory protein [Source:HGNC Symbol;Acc:HGNC:6316]	-0.0786219	5.57656	0.812981	0.895458
Q9BRJ6	C7orf50	chromosome 7 open reading frame 50 [Source:HGNC Symbol;Acc:HGNC:22421]	-0.0790514	2.84365	0.80351	0.891175
P12277	CKB	creatine kinase B [Source:HGNC Symbol;Acc:HGNC:1991]	-0.079185	4.58085	0.933901	0.96441
Q7L9L4	MOB1B	MOB kinase activator 1B [Source:HGNC Symbol;Acc:HGNC:29801]	-0.0797357	2.11082	0.91818	0.954246
P49591	SARS1	seryl-tRNA synthetase 1 [Source:HGNC Symbol;Acc:HGNC:10537]	-0.0810936	4.30407	0.929213	0.961753
P00738	HP	haptoglobin [Source:HGNC Symbol;Acc:HGNC:5141]	-0.0833026	7.52986	0.509502	0.726041
Q9Y224	RTRAF	RNA transcription, translation and transport factor [Source:HGNC Symbol;Acc:HGNC:23169]	-0.0845943	3.14322	0.762942	0.866192
P05023	ATP1A1	ATPase Na+/K+ transporting subunit alpha 1 [Source:HGNC Symbol;Acc:HGNC:799]	-0.0857704	6.22253	0.795016	0.887717
P55854	SUMO3	small ubiquitin like modifier 3 [Source:HGNC Symbol;Acc:HGNC:11124]	-0.086566	4.45561	0.794189	0.887717
Q9UDW1	UQCR10	ubiquinol-cytochrome c reductase, complex III subunit X [Source:HGNC Symbol;Acc:HGNC:30863]	-0.087104	7.34092	0.856426	0.917031
O14737	PDCD5	programmed cell death 5 [Source:HGNC Symbol;Acc:HGNC:8764]	-0.0872281	4.03987	0.743923	0.860592
Q99873	PRMT1	protein arginine methyltransferase 1 [Source:HGNC Symbol;Acc:HGNC:5187]	-0.089246	2.50701	0.844281	0.910455
Q92598	HSPH1	heat shock protein family H (Hsp110) member 1 [Source:HGNC Symbol;Acc:HGNC:16969]	-0.089894	4.25917	0.89538	0.940496
Q96AY4	TTC28	tetratricopeptide repeat domain 28 [Source:HGNC Symbol;Acc:HGNC:29179]	-0.0912534	4.13948	0.518438	0.734186
Q8N8E3	CEP112	centrosomal protein 112 [Source:HGNC Symbol;Acc:HGNC:28514]	-0.0926408	0.689332	0.862323	0.917511
P26368	U2AF2	U2 small nuclear RNA auxiliary factor 2 [Source:HGNC Symbol;Acc:HGNC:23156]	-0.0929078	6.04155	0.622139	0.793265
Q9NYL9	TMOD3	tropomodulin 3 [Source:HGNC Symbol;Acc:HGNC:11873]	-0.0930444	5.32516	0.763617	0.866192
P49736	MCM2	minichromosome maintenance complex component 2 [Source:HGNC Symbol;Acc:HGNC:6944]	-0.0970966	4.87444	0.835863	0.906439
Q9Y3P9	RABGAP1	RAB GTPase activating protein 1 [Source:HGNC Symbol;Acc:HGNC:17155]	-0.0974857	2.34093	0.830913	0.903363
O43795	MYO1B	myosin IB [Source:HGNC Symbol;Acc:HGNC:7596]	-0.100495	4.41024	0.836013	0.906439
P62750	RPL23A	ribosomal protein L23a [Source:HGNC Symbol;Acc:HGNC:10317]	-0.102498	4.46962	0.900184	0.943951
P82979	SARNP	SAP domain containing ribonucleoprotein [Source:HGNC Symbol;Acc:HGNC:24432]	-0.102685	4.90991	0.715126	0.850478
Q8TDY2	RB1CC1	RB1 inducible coiled-coil 1 [Source:HGNC Symbol;Acc:HGNC:15574]	-0.103646	0.860667	0.885666	0.933634
P49327	FASN	fatty acid synthase [Source:HGNC Symbol;Acc:HGNC:3594]	-0.105236	7.34266	0.873926	0.923699
Q9H0B6	KLC2	kinesin light chain 2 [Source:HGNC Symbol;Acc:HGNC:20716]	-0.106103	4.43013	0.777662	0.875281
P50990	CCT8	chaperonin containing TCP1 subunit 8 [Source:HGNC Symbol;Acc:HGNC:1623]	-0.106538	7.56704	0.771094	0.872194
P20290	BTF3	basic transcription factor 3 [Source:HGNC Symbol;Acc:HGNC:1125]	-0.111329	3.23467	0.747893	0.861359
O75063	FAM20B	FAM20B glycosaminoglycan xylosylkinase [Source:HGNC Symbol;Acc:HGNC:23017]	-0.112465	4.79337	0.562064	0.764101
P53985	SLC16A1	solute carrier family 16 member 1 [Source:HGNC Symbol;Acc:HGNC:10922]	-0.112603	5.008	0.798043	0.888198
Q9NQ29	LUC7L	LUC7 like [Source:HGNC Symbol;Acc:HGNC:6723]	-0.114545	4.01239	0.554159	0.75802
P02787	TF	transferrin [Source:HGNC Symbol;Acc:HGNC:11740]	-0.114828	7.37284	0.573674	0.771342
P28066	PSMA5	proteasome 20S subunit alpha 5 [Source:HGNC Symbol;Acc:HGNC:9534]	-0.115277	1.29904	0.897565	0.941824
Q9BVC6	TMEM109	transmembrane protein 109 [Source:HGNC Symbol;Acc:HGNC:28771]	-0.116354	3.73374	0.729124	0.858717
O75083	WDR1	WD repeat domain 1 [Source:HGNC Symbol;Acc:HGNC:12754]	-0.119724	5.70281	0.868515	0.920419
Q8NC51	SERBP1	SERPINE1 mRNA binding protein 1 [Source:HGNC Symbol;Acc:HGNC:17860]	-0.120217	4.91992	0.73068	0.858717
P56378	ATP5MJ	ATP synthase membrane subunit j [Source:HGNC Symbol;Acc:HGNC:1188]	-0.121971	4.45629	0.722604	0.854278
P01011	SERPINA3	serpin family A member 3 [Source:HGNC Symbol;Acc:HGNC:16]	-0.125863	5.61163	0.671261	0.824616
P51858	HDGF	heparin binding growth factor [Source:HGNC Symbol;Acc:HGNC:4856]	-0.127882	0.80857	0.541032	0.750858
Q5JTV8	TOR1AIP1	torsin 1A interacting protein 1 [Source:HGNC Symbol;Acc:HGNC:29456]	-0.129453	5.75841	0.495475	0.711771
Q96DA6	DNAJC19	DnaJ heat shock protein family (Hsp40) member C19 [Source:HGNC Symbol;Acc:HGNC:30528]	-0.130898	6.61568	0.579413	0.774129
O95168	NDUFB4	NADH:ubiquinone oxidoreductase subunit B4 [Source:HGNC Symbol;Acc:HGNC:7699]	-0.133351	6.87573	0.758787	0.866145
P62249	RPS16	ribosomal protein S16 [Source:HGNC Symbol;Acc:HGNC:10396]	-0.133994	3.53739	0.91978	0.954466
P48556	PSMD8	proteasome 26S subunit, non-ATPase 8 [Source:HGNC Symbol;Acc:HGNC:9566]	-0.136116	4.33577	0.820279	0.897853
Q9UIA9	XPO7	exportin 7 [Source:HGNC Symbol;Acc:HGNC:14108]	-0.136123	5.34785	0.795386	0.887717
Q96ER3	SAAL1	serum amyloid A like 1 [Source:HGNC Symbol;Acc:HGNC:25158]	-0.136295	3.04357	0.661346	0.821817
P26641	EEF1G	eukaryotic translation elongation factor 1 gamma [Source:HGNC Symbol;Acc:HGNC:3213]	-0.137341	7.28706	0.598808	0.784083
A6NKF1	NA	NA	-0.141003	5.21922	0.156575	0.372084
O60271	SPAG9	sperm associated antigen 9 [Source:HGNC Symbol;Acc:HGNC:14524]	-0.142935	4.04813	0.43818	0.66858
P11166	SLC2A1	solute carrier family 2 member 1 [Source:HGNC Symbol;Acc:HGNC:11005]	-0.144199	3.83395	0.807076	0.892043
P49721	PSMB2	proteasome 20S subunit beta 2 [Source:HGNC Symbol;Acc:HGNC:9539]	-0.151606	2.88518	0.903388	0.944827
Q8WWY3		pre-mRNA processing factor 31	-0.154326	4.43019	0.557202	0.759432
P61353	RPL27	ribosomal protein L27 [Source:HGNC Symbol;Acc:HGNC:10328]	-0.154816	4.22904	0.82845	0.901321
P04406	GAPDH	glyceraldehyde-3-phosphate dehydrogenase [Source:HGNC Symbol;Acc:HGNC:4141]	-0.155445	8.2989	0.7196	0.85389
P62861	FAU	FAU ubiquitin like and ribosomal protein S30 fusion [Source:HGNC Symbol;Acc:HGNC:3597]	-0.157806	2.43673	0.893454	0.939362
Q9BY89	KIAA1671	KIAA1671 [Source:HGNC Symbol;Acc:HGNC:29345]	-0.157982	3.43147	0.906252	0.946579
P15880	RPS2	ribosomal protein S2 [Source:HGNC Symbol;Acc:HGNC:10404]	-0.160843	5.39314	0.90725	0.946579
Q99536	VAT1	vesicle amine transport 1 [Source:HGNC Symbol;Acc:HGNC:16919]	-0.162712	1.55183	0.87364	0.923699
Q02952	AKAP12	A-kinase anchoring protein 12 [Source:HGNC Symbol;Acc:HGNC:370]	-0.163013	1.55796	0.710558	0.849403
P47756	CAPZB	capping actin protein of muscle Z-line subunit beta [Source:HGNC Symbol;Acc:HGNC:1491]	-0.163306	5.39303	0.77575	0.873745
Q16795	NDUFA9	NADH:ubiquinone oxidoreductase subunit A9 [Source:HGNC Symbol;Acc:HGNC:7693]	-0.16355	6.17703	0.620891	0.793265
P13639	EEF2	eukaryotic translation elongation factor 2 [Source:HGNC Symbol;Acc:HGNC:3214]	-0.164636	7.14039	0.785856	0.882636
P11586	MTHFD1	methylenetetrahydrofolate dehydrogenase, cyclohydrolase and formyltetrahydrofolate synthetase 1 [Source:HGNC Symbol;Acc:HGNC:7432]	-0.166017	6.07475	0.674439	0.824616
P61224	RAP1B	RAP1B, member of RAS oncogene family [Source:HGNC Symbol;Acc:HGNC:9857]	-0.169064	6.39287	0.673851	0.824616
P56385	ATP5ME	ATP synthase membrane subunit e [Source:HGNC Symbol;Acc:HGNC:846]	-0.169098	3.71551	0.600968	0.784255
O94927	HAUS5	HAUS augmin like complex subunit 5 [Source:HGNC Symbol;Acc:HGNC:29130]	-0.169127	5.36743	0.441596	0.671226
Q13765	NACA	nascent polypeptide associated complex subunit alpha [Source:HGNC Symbol;Acc:HGNC:7629]	-0.169344	3.74373	0.702815	0.842744
O43399	TPD52L2	TPD52 like 2 [Source:HGNC Symbol;Acc:HGNC:12007]	-0.172419	2.9986	0.84217	0.909744
O43819	SCO2	synthesis of cytochrome C oxidase 2 [Source:HGNC Symbol;Acc:HGNC:10604]	-0.175091	8.09679	0.583996	0.775422
Q86YQ8	CPNE8	copine 8 [Source:HGNC Symbol;Acc:HGNC:23498]	-0.175402	2.54947	0.847298	0.91186
Q15057	ACAP2	ArfGAP with coiled-coil, ankyrin repeat and PH domains 2 [Source:HGNC Symbol;Acc:HGNC:16469]	-0.176371	5.33278	0.503554	0.721429
P06737	PYGL	glycogen phosphorylase L [Source:HGNC Symbol;Acc:HGNC:9725]	-0.176871	4.95646	0.570264	0.768701
Q99598	TSNAX	translin associated factor X [Source:HGNC Symbol;Acc:HGNC:12380]	-0.177578	2.97605	0.669932	0.824616
Q09161	NCBP1	nuclear cap binding protein subunit 1 [Source:HGNC Symbol;Acc:HGNC:7658]	-0.18097	4.78436	0.405916	0.645261
Q9Y2A7	NCKAP1	NCK associated protein 1 [Source:HGNC Symbol;Acc:HGNC:7666]	-0.182362	5.17625	0.396967	0.64033
P62263	RPS14	ribosomal protein S14 [Source:HGNC Symbol;Acc:HGNC:10387]	-0.18319	1.3079	0.822846	0.897853
Q8NG31	KNL1	kinetochore scaffold 1 [Source:HGNC Symbol;Acc:HGNC:24054]	-0.184981	3.01304	0.197239	0.429458
Q8N163	CCAR2	cell cycle and apoptosis regulator 2 [Source:HGNC Symbol;Acc:HGNC:23360]	-0.185274	5.94068	0.347542	0.599651
P18124	RPL7	ribosomal protein L7 [Source:HGNC Symbol;Acc:HGNC:10363]	-0.185323	6.65954	0.645847	0.809718
Q8N4H5	TOMM5	translocase of outer mitochondrial membrane 5 [Source:HGNC Symbol;Acc:HGNC:31369]	-0.186015	5.0583	0.677207	0.825379
O15371	EIF3D	eukaryotic translation initiation factor 3 subunit D [Source:HGNC Symbol;Acc:HGNC:3278]	-0.186457	3.52874	0.673935	0.824616
Q9Y2R5	MRPS17	mitochondrial ribosomal protein S17 [Source:HGNC Symbol;Acc:HGNC:14047]	-0.188036	3.17139	0.454393	0.679861
P49189	ALDH9A1	aldehyde dehydrogenase 9 family member A1 [Source:HGNC Symbol;Acc:HGNC:412]	-0.190233	4.2458	0.821871	0.897853
Q68CQ7	GLT8D1	glycosyltransferase 8 domain containing 1 [Source:HGNC Symbol;Acc:HGNC:24870]	-0.190334	4.44368	0.635353	0.803505
P07437	TUBB	tubulin beta class I [Source:HGNC Symbol;Acc:HGNC:20778]	-0.192749	6.63465	0.175003	0.399007
O95373	IPO7	importin 7 [Source:HGNC Symbol;Acc:HGNC:9852]	-0.194643	5.30851	0.63863	0.805734
Q16881	TXNRD1	thioredoxin reductase 1 [Source:HGNC Symbol;Acc:HGNC:12437]	-0.195436	3.48268	0.576264	0.773861
Q9H6Y2	WDR55	WD repeat domain 55 [Source:HGNC Symbol;Acc:HGNC:25971]	-0.196265	3.63479	0.459165	0.68297
O14744	PRMT5	protein arginine methyltransferase 5 [Source:HGNC Symbol;Acc:HGNC:10894]	-0.19635	5.94513	0.568033	0.767638
Q9NRK6	ABCB10	ATP binding cassette subfamily B member 10 [Source:HGNC Symbol;Acc:HGNC:41]	-0.200468	4.28808	0.450608	0.677185
Q9Y281	CFL2	cofilin 2 [Source:HGNC Symbol;Acc:HGNC:1875]	-0.201328	1.11767	0.745346	0.860761
Q7L0J3	SV2A	synaptic vesicle glycoprotein 2A [Source:HGNC Symbol;Acc:HGNC:20566]	-0.202328	3.34538	0.585472	0.776091
O15067	PFAS	phosphoribosylformylglycinamidine synthase [Source:HGNC Symbol;Acc:HGNC:8863]	-0.202597	1.84577	0.756784	0.866145
Q9Y4W6	AFG3L2	AFG3 like matrix AAA peptidase subunit 2 [Source:HGNC Symbol;Acc:HGNC:315]	-0.202793	8.05499	0.29223	0.549351
P61604	HSPE1	heat shock protein family E (Hsp10) member 1 [Source:HGNC Symbol;Acc:HGNC:5269]	-0.203719	2.23911	0.711029	0.849403
P17707	AMD1	adenosylmethionine decarboxylase 1 [Source:HGNC Symbol;Acc:HGNC:457]	-0.207163	2.07303	0.806811	0.892043
Q9H300	PARL	presenilin associated rhomboid like [Source:HGNC Symbol;Acc:HGNC:18253]	-0.209031	4.85303	0.596623	0.783558
P62829	RPL23	ribosomal protein L23 [Source:HGNC Symbol;Acc:HGNC:10316]	-0.209278	7.59938	0.36539	0.617419
O60716	CTNND1	catenin delta 1 [Source:HGNC Symbol;Acc:HGNC:2515]	-0.210744	4.61542	0.696616	0.836569
P50748	KNTC1	kinetochore associated 1 [Source:HGNC Symbol;Acc:HGNC:17255]	-0.210902	5.48733	0.151521	0.365298
P49593	PPM1F	protein phosphatase, Mg2+/Mn2+ dependent 1F [Source:HGNC Symbol;Acc:HGNC:19388]	-0.211122	1.32187	0.845767	0.910826
Q5VT66	MTARC1	mitochondrial amidoxime reducing component 1 [Source:HGNC Symbol;Acc:HGNC:26189]	-0.212738	5.32496	0.398163	0.64033
Q9BSD7	NTPCR	nucleoside-triphosphatase, cancer-related [Source:HGNC Symbol;Acc:HGNC:28204]	-0.214829	6.88195	0.371189	0.619119
P42574	CASP3	caspase 3 [Source:HGNC Symbol;Acc:HGNC:1504]	-0.22186	1.73409	0.795124	0.887717
Q15750	TAB1	TGF-beta activated kinase 1 (MAP3K7) binding protein 1 [Source:HGNC Symbol;Acc:HGNC:18157]	-0.222119	4.36535	0.437282	0.668381
P21912	SDHB	succinate dehydrogenase complex iron sulfur subunit B [Source:HGNC Symbol;Acc:HGNC:10681]	-0.224142	1.50588	0.761112	0.866145
Q7Z7L1	SLFN11	schlafen family member 11 [Source:HGNC Symbol;Acc:HGNC:26633]	-0.22493	8.50924	0.183272	0.408523
Q14739	LBR	lamin B receptor [Source:HGNC Symbol;Acc:HGNC:6518]	-0.225503	7.9604	0.595145	0.783226
Q9H7Z7	PTGES2	prostaglandin E synthase 2 [Source:HGNC Symbol;Acc:HGNC:17822]	-0.225926	1.73898	0.565011	0.765499
P08238	HSP90AB1	heat shock protein 90 alpha family class B member 1 [Source:HGNC Symbol;Acc:HGNC:5258]	-0.22694	5.93378	0.74466	0.860592
Q9UBS4	DNAJB11	DnaJ heat shock protein family (Hsp40) member B11 [Source:HGNC Symbol;Acc:HGNC:14889]	-0.228588	6.79907	0.322416	0.578825
Q07020	RPL18	ribosomal protein L18 [Source:HGNC Symbol;Acc:HGNC:10310]	-0.229957	4.82552	0.797632	0.888198
Q96ND0	FAM210A	family with sequence similarity 210 member A [Source:HGNC Symbol;Acc:HGNC:28346]	-0.23055	2.47324	0.674031	0.824616
Q9BQI0	AIF1L	allograft inflammatory factor 1 like [Source:HGNC Symbol;Acc:HGNC:28904]	-0.230987	0.758504	0.729248	0.858717
Q12849	GRSF1	G-rich RNA sequence binding factor 1 [Source:HGNC Symbol;Acc:HGNC:4610]	-0.234383	2.4658	0.71936	0.85389
P22392	NME2	NME/NM23 nucleoside diphosphate kinase 2 [Source:HGNC Symbol;Acc:HGNC:7850]	-0.238247	4.05101	0.761199	0.866145
P62826	RAN	RAN, member RAS oncogene family [Source:HGNC Symbol;Acc:HGNC:9846]	-0.238459	3.94202	0.814673	0.896229
Q14344	GNA13	G protein subunit alpha 13 [Source:HGNC Symbol;Acc:HGNC:4381]	-0.238945	3.21687	0.653028	0.816157
P41091	EIF2S3	eukaryotic translation initiation factor 2 subunit gamma [Source:HGNC Symbol;Acc:HGNC:3267]	-0.244419	5.54345	0.538843	0.749539
Q15008	PSMD6	proteasome 26S subunit, non-ATPase 6 [Source:HGNC Symbol;Acc:HGNC:9564]	-0.246566	6.12397	0.558704	0.76083
Q16527	CSRP2	cysteine and glycine rich protein 2 [Source:HGNC Symbol;Acc:HGNC:2470]	-0.250463	6.48175	0.614553	0.790352
Q6P3X3	TTC27	tetratricopeptide repeat domain 27 [Source:HGNC Symbol;Acc:HGNC:25986]	-0.253534	1.10311	0.631996	0.801323
Q14157	UBAP2L	ubiquitin associated protein 2 like [Source:HGNC Symbol;Acc:HGNC:29877]	-0.256477	2.74604	0.393133	0.636995
Q9P289	STK26	serine/threonine kinase 26 [Source:HGNC Symbol;Acc:HGNC:18174]	-0.260856	2.80261	0.406906	0.646191
P07900	HSP90AA1	heat shock protein 90 alpha family class A member 1 [Source:HGNC Symbol;Acc:HGNC:5253]	-0.261996	7.02381	0.595965	0.783493
Q69YL0	NCBP2AS2	NCBP2 antisense 2 (head to head) [Source:HGNC Symbol;Acc:HGNC:25121]	-0.263289	4.3708	0.543016	0.751623
Q71UM5	RPS27L	ribosomal protein S27 like [Source:HGNC Symbol;Acc:HGNC:18476]	-0.265708	1.82935	0.834062	0.905553
P35268	RPL22	ribosomal protein L22 [Source:HGNC Symbol;Acc:HGNC:10315]	-0.266316	5.2874	0.712627	0.85004
Q92552	MRPS27	mitochondrial ribosomal protein S27 [Source:HGNC Symbol;Acc:HGNC:14512]	-0.267157	7.20531	0.272102	0.522833
Q9UJ68	MSRA	methionine sulfoxide reductase A [Source:HGNC Symbol;Acc:HGNC:7377]	-0.269814	3.92145	0.333381	0.588586
Q96IJ6	GMPPA	GDP-mannose pyrophosphorylase A [Source:HGNC Symbol;Acc:HGNC:22923]	-0.272401	3.10576	0.423315	0.65657
O14656	TOR1A	torsin family 1 member A [Source:HGNC Symbol;Acc:HGNC:3098]	-0.273888	1.57435	0.636088	0.803798
Q99627	COPS8	COP9 signalosome subunit 8 [Source:HGNC Symbol;Acc:HGNC:24335]	-0.274118	5.13216	0.258036	0.506551
Q99707	MTR	5-methyltetrahydrofolate-homocysteine methyltransferase [Source:HGNC Symbol;Acc:HGNC:7468]	-0.278284	1.15858	0.670636	0.824616
P17980	PSMC3	proteasome 26S subunit, ATPase 3 [Source:HGNC Symbol;Acc:HGNC:9549]	-0.28227	3.00159	0.733863	0.858717
P40227	CCT6A	chaperonin containing TCP1 subunit 6A [Source:HGNC Symbol;Acc:HGNC:1620]	-0.283549	7.64505	0.287526	0.54371
P17858	PFKL	phosphofructokinase, liver type [Source:HGNC Symbol;Acc:HGNC:8876]	-0.284361	5.80947	0.479574	0.703493
P42167	TMPO	thymopoietin [Source:HGNC Symbol;Acc:HGNC:11875]	-0.285368	5.78532	0.129977	0.330333
P11802	CDK4	cyclin dependent kinase 4 [Source:HGNC Symbol;Acc:HGNC:1773]	-0.285781	3.22831	0.302278	0.561624
P61254	RPL26	ribosomal protein L26 [Source:HGNC Symbol;Acc:HGNC:10327]	-0.286142	5.82667	0.481314	0.705396
Q13045	FLII	FLII actin remodeling protein [Source:HGNC Symbol;Acc:HGNC:3750]	-0.288491	3.86098	0.761541	0.866145
P55072	VCP	valosin containing protein [Source:HGNC Symbol;Acc:HGNC:12666]	-0.28868	8.68864	0.352435	0.605475
Q15369	ELOC	elongin C [Source:HGNC Symbol;Acc:HGNC:11617]	-0.292763	3.67761	0.455759	0.679861
Q8TER0	SNED1	sushi, nidogen and EGF like domains 1 [Source:HGNC Symbol;Acc:HGNC:24696]	-0.293594	5.6825	0.119749	0.316059
P24752	ACAT1	acetyl-CoA acetyltransferase 1 [Source:HGNC Symbol;Acc:HGNC:93]	-0.295687	4.15141	0.656085	0.818696
P10398	ARAF	A-Raf proto-oncogene, serine/threonine kinase [Source:HGNC Symbol;Acc:HGNC:646]	-0.29761	4.22174	0.367867	0.618625
Q9Y4E8	USP15	ubiquitin specific peptidase 15 [Source:HGNC Symbol;Acc:HGNC:12613]	-0.297891	4.64239	0.198948	0.430829
P31751	AKT2	AKT serine/threonine kinase 2 [Source:HGNC Symbol;Acc:HGNC:392]	-0.298379	1.04383	0.544409	0.751623
Q9NSD9	FARSB	phenylalanyl-tRNA synthetase subunit beta [Source:HGNC Symbol;Acc:HGNC:17800]	-0.301642	5.09075	0.67478	0.824616
O75027	ABCB7	ATP binding cassette subfamily B member 7 [Source:HGNC Symbol;Acc:HGNC:48]	-0.302475	7.08765	0.0200069	0.115692
Q9UBB6	NCDN	neurochondrin [Source:HGNC Symbol;Acc:HGNC:17597]	-0.305721	3.18799	0.449266	0.676438
Q8NBM4	UBAC2	UBA domain containing 2 [Source:HGNC Symbol;Acc:HGNC:20486]	-0.307353	5.96723	0.384749	0.630723
P04062	GBA1	glucosylceramidase beta 1 [Source:HGNC Symbol;Acc:HGNC:4177]	-0.307453	2.26177	0.75534	0.866145
O14925	TIMM23	translocase of inner mitochondrial membrane 23 [Source:HGNC Symbol;Acc:HGNC:17312]	-0.307755	6.88151	0.608706	0.787836
O00231	PSMD11	proteasome 26S subunit, non-ATPase 11 [Source:HGNC Symbol;Acc:HGNC:9556]	-0.308272	5.64398	0.554113	0.75802
O00170	AIP	aryl hydrocarbon receptor interacting protein [Source:HGNC Symbol;Acc:HGNC:358]	-0.310521	3.35547	0.0409909	0.170369
Q5VT25	CDC42BPA	CDC42 binding protein kinase alpha [Source:HGNC Symbol;Acc:HGNC:1737]	-0.313773	3.55824	0.208589	0.446857
Q9NVE7	PANK4	pantothenate kinase 4 (inactive) [Source:HGNC Symbol;Acc:HGNC:19366]	-0.314597	4.48752	0.48615	0.70609
P06576	ATP5F1B	ATP synthase F1 subunit beta [Source:HGNC Symbol;Acc:HGNC:830]	-0.315004	6.95629	0.455797	0.679861
Q00325	SLC25A3	solute carrier family 25 member 3 [Source:HGNC Symbol;Acc:HGNC:10989]	-0.315058	7.17725	0.0515636	0.189621
P09622	DLD	dihydrolipoamide dehydrogenase [Source:HGNC Symbol;Acc:HGNC:2898]	-0.315167	3.98405	0.612103	0.787836
Q9ULT8	HECTD1	HECT domain E3 ubiquitin protein ligase 1 [Source:HGNC Symbol;Acc:HGNC:20157]	-0.316294	4.15524	0.477052	0.700437
Q8NI60	COQ8A	coenzyme Q8A [Source:HGNC Symbol;Acc:HGNC:16812]	-0.317868	4.63292	0.361852	0.614378
O60762	DPM1	dolichyl-phosphate mannosyltransferase subunit 1, catalytic [Source:HGNC Symbol;Acc:HGNC:3005]	-0.318695	5.95633	0.436631	0.668381
Q8N6R0	METTL13	methyltransferase 13, eEF1A lysine and N-terminal methyltransferase [Source:HGNC Symbol;Acc:HGNC:24248]	-0.319055	3.3663	0.56767	0.767638
Q8N122	RPTOR	regulatory associated protein of MTOR complex 1 [Source:HGNC Symbol;Acc:HGNC:30287]	-0.326214	1.99353	0.67851	0.825909
P34932	HSPA4	heat shock protein family A (Hsp70) member 4 [Source:HGNC Symbol;Acc:HGNC:5237]	-0.326244	6.09485	0.359832	0.6116
O60547	GMDS	GDP-mannose 4,6-dehydratase [Source:HGNC Symbol;Acc:HGNC:4369]	-0.328308	2.54538	0.0682326	0.219999
P21964	COMT	catechol-O-methyltransferase [Source:HGNC Symbol;Acc:HGNC:2228]	-0.329392	3.21908	0.857068	0.917031
O14556	GAPDHS	glyceraldehyde-3-phosphate dehydrogenase, spermatogenic [Source:HGNC Symbol;Acc:HGNC:24864]	-0.332717	8.15458	0.320318	0.576719
Q9NZR1	TMOD2	tropomodulin 2 [Source:HGNC Symbol;Acc:HGNC:11872]	-0.332849	3.72144	0.261921	0.510273
Q13885	TUBB2A	tubulin beta 2A class IIa [Source:HGNC Symbol;Acc:HGNC:12412]	-0.333251	2.98433	0.4205	0.656048
Q9Y289	SLC5A6	solute carrier family 5 member 6 [Source:HGNC Symbol;Acc:HGNC:11041]	-0.335236	3.99076	0.0541121	0.194074
P09493	TPM1	tropomyosin 1 [Source:HGNC Symbol;Acc:HGNC:12010]	-0.342701	5.78934	0.572462	0.771012
Q9HB71	CACYBP	calcyclin binding protein [Source:HGNC Symbol;Acc:HGNC:30423]	-0.34319	2.56257	0.391848	0.635991
P16152	CBR1	carbonyl reductase 1 [Source:HGNC Symbol;Acc:HGNC:1548]	-0.350416	6.44637	0.301135	0.560153
Q9Y6Y0	IVNS1ABP	influenza virus NS1A binding protein [Source:HGNC Symbol;Acc:HGNC:16951]	-0.352965	2.49229	0.228842	0.471266
Q9Y399	MRPS2	mitochondrial ribosomal protein S2 [Source:HGNC Symbol;Acc:HGNC:14495]	-0.353089	4.9496	0.0592498	0.203799
Q9P260	RELCH	RAB11 binding and LisH domain, coiled-coil and HEAT repeat containing [Source:HGNC Symbol;Acc:HGNC:29289]	-0.355073	3.66363	0.227613	0.469342
Q8TDI0	CHD5	chromodomain helicase DNA binding protein 5 [Source:HGNC Symbol;Acc:HGNC:16816]	-0.358684	6.26278	0.0429436	0.175299
Q9BYE9	CDHR2	cadherin related family member 2 [Source:HGNC Symbol;Acc:HGNC:18231]	-0.362283	9.8276	0.163809	0.381663
Q6P179	ERAP2	endoplasmic reticulum aminopeptidase 2 [Source:HGNC Symbol;Acc:HGNC:29499]	-0.362757	2.91023	0.555216	0.75802
P59998	ARPC4	actin related protein 2/3 complex subunit 4 [Source:HGNC Symbol;Acc:HGNC:707]	-0.363668	4.3306	0.785194	0.882514
P60981	DSTN	destrin, actin depolymerizing factor [Source:HGNC Symbol;Acc:HGNC:15750]	-0.363784	3.21843	0.83249	0.904462
Q14C86	GAPVD1	GTPase activating protein and VPS9 domains 1 [Source:HGNC Symbol;Acc:HGNC:23375]	-0.36556	3.4948	0.646817	0.810107
Q9BZX2	UCK2	uridine-cytidine kinase 2 [Source:HGNC Symbol;Acc:HGNC:12562]	-0.366752	1.01185	0.662146	0.821817
P54105	CLNS1A	chloride nucleotide-sensitive channel 1A [Source:HGNC Symbol;Acc:HGNC:2080]	-0.368659	2.95194	0.563734	0.764418
Q02978	SLC25A11	solute carrier family 25 member 11 [Source:HGNC Symbol;Acc:HGNC:10981]	-0.376965	6.10738	0.274473	0.525515
P47755	CAPZA2	capping actin protein of muscle Z-line subunit alpha 2 [Source:HGNC Symbol;Acc:HGNC:1490]	-0.383733	2.63634	0.758971	0.866145
P08133	ANXA6	annexin A6 [Source:HGNC Symbol;Acc:HGNC:544]	-0.387911	2.27004	0.555014	0.75802
Q9P2R3	ANKFY1	ankyrin repeat and FYVE domain containing 1 [Source:HGNC Symbol;Acc:HGNC:20763]	-0.392885	3.36992	0.410869	0.649898
P53384	NUBP1	NUBP iron-sulfur cluster assembly factor 1, cytosolic [Source:HGNC Symbol;Acc:HGNC:8041]	-0.397186	4.91705	0.0474223	0.184258
P53597	SUCLG1	succinate-CoA ligase GDP/ADP-forming subunit alpha [Source:HGNC Symbol;Acc:HGNC:11449]	-0.39738	5.54891	0.230907	0.473685
Q9UI26	IPO11	importin 11 [Source:HGNC Symbol;Acc:HGNC:20628]	-0.398222	2.98073	0.567233	0.767638
P13591	NCAM1	neural cell adhesion molecule 1 [Source:HGNC Symbol;Acc:HGNC:7656]	-0.398487	0.842255	0.17602	0.400182
Q8WVX9	FAR1	fatty acyl-CoA reductase 1 [Source:HGNC Symbol;Acc:HGNC:26222]	-0.400809	3.89559	0.323684	0.580449
P10809	HSPD1	heat shock protein family D (Hsp60) member 1 [Source:HGNC Symbol;Acc:HGNC:5261]	-0.403055	6.56174	0.420382	0.656048
Q8WWM7	ATXN2L	ataxin 2 like [Source:HGNC Symbol;Acc:HGNC:31326]	-0.40581	3.42326	0.209362	0.447912
Q9NRL3	STRN4	striatin 4 [Source:HGNC Symbol;Acc:HGNC:15721]	-0.407464	1.57408	0.577347	0.773861
P78371	CCT2	chaperonin containing TCP1 subunit 2 [Source:HGNC Symbol;Acc:HGNC:1615]	-0.407859	6.32751	0.521077	0.736615
O15397	IPO8	importin 8 [Source:HGNC Symbol;Acc:HGNC:9853]	-0.412412	4.44197	0.226845	0.46897
P11172	UMPS	uridine monophosphate synthetase [Source:HGNC Symbol;Acc:HGNC:12563]	-0.413026	2.50149	0.247145	0.493563
P61247	RPS3A	ribosomal protein S3A [Source:HGNC Symbol;Acc:HGNC:10421]	-0.41407	3.1859	0.818191	0.896863
P0C221	NA	NA	-0.4186	5.62274	0.00894772	0.081567
P49005	POLD2	DNA polymerase delta 2, accessory subunit [Source:HGNC Symbol;Acc:HGNC:9176]	-0.420572	2.08469	0.32052	0.576719
Q9NQ92	COPRS	coordinator of PRMT5 and differentiation stimulator [Source:HGNC Symbol;Acc:HGNC:28848]	-0.420994	2.62266	0.4197	0.656048
Q9Y291	MRPS33	mitochondrial ribosomal protein S33 [Source:HGNC Symbol;Acc:HGNC:16634]	-0.423038	3.81087	0.158331	0.373985
Q9Y3D7	PAM16	presequence translocase associated motor 16 [Source:HGNC Symbol;Acc:HGNC:29679]	-0.42376	5.40074	0.291518	0.549306
Q9BXJ9	NAA15	N-alpha-acetyltransferase 15, NatA auxiliary subunit [Source:HGNC Symbol;Acc:HGNC:30782]	-0.424838	1.6454	0.465374	0.690275
Q9Y5A9	YTHDF2	YTH N6-methyladenosine RNA binding protein F2 [Source:HGNC Symbol;Acc:HGNC:31675]	-0.431892	2.73925	0.396065	0.64033
Q9UI12	ATP6V1H	ATPase H+ transporting V1 subunit H [Source:HGNC Symbol;Acc:HGNC:18303]	-0.432263	3.03429	0.490734	0.708144
Q12829	RAB40B	RAB40B, member RAS oncogene family [Source:HGNC Symbol;Acc:HGNC:18284]	-0.432731	4.34999	0.0179135	0.107876
P69905	HBA2	hemoglobin subunit alpha 2 [Source:HGNC Symbol;Acc:HGNC:4824]	-0.432786	3.67383	0.26217	0.510273
P24534	EEF1B2	eukaryotic translation elongation factor 1 beta 2 [Source:HGNC Symbol;Acc:HGNC:3208]	-0.432964	4.63769	0.469848	0.693048
Q5RKV6	EXOSC6	exosome component 6 [Source:HGNC Symbol;Acc:HGNC:19055]	-0.43317	5.44257	0.0168423	0.105828
Q9Y6C9	MTCH2	mitochondrial carrier 2 [Source:HGNC Symbol;Acc:HGNC:17587]	-0.433456	8.5114	0.463107	0.687553
Q7L1Q6	BZW1	basic leucine zipper and W2 domains 1 [Source:HGNC Symbol;Acc:HGNC:18380]	-0.434437	3.10204	0.381762	0.630723
Q6PJG6	BRAT1	BRCA1 associated ATM activator 1 [Source:HGNC Symbol;Acc:HGNC:21701]	-0.436618	1.22783	0.384888	0.630723
Q9Y4R8	TELO2	telomere maintenance 2 [Source:HGNC Symbol;Acc:HGNC:29099]	-0.437204	1.97295	0.504607	0.722036
P07195	LDHB	lactate dehydrogenase B [Source:HGNC Symbol;Acc:HGNC:6541]	-0.439347	5.349	0.687889	0.829319
Q9BT22	ALG1	ALG1 chitobiosyldiphosphodolichol beta-mannosyltransferase [Source:HGNC Symbol;Acc:HGNC:18294]	-0.441703	2.49929	0.486988	0.706575
P84098	RPL19	ribosomal protein L19 [Source:HGNC Symbol;Acc:HGNC:10312]	-0.441856	4.89024	0.446951	0.675315
P60709	ACTB	actin beta [Source:HGNC Symbol;Acc:HGNC:132]	-0.44438	7.47058	0.335597	0.588586
Q14696	MESD	mesoderm development LRP chaperone [Source:HGNC Symbol;Acc:HGNC:13520]	-0.444989	1.77267	0.173499	0.396143
Q14126	DSG2	desmoglein 2 [Source:HGNC Symbol;Acc:HGNC:3049]	-0.445524	4.37932	0.0964395	0.275344
P22102	GART	phosphoribosylglycinamide formyltransferase, phosphoribosylglycinamide synthetase, phosphoribosylaminoimidazole synthetase [Source:HGNC Symbol;Acc:HGNC:4163]	-0.448439	4.05024	0.517605	0.734186
Q9H2M9	RAB3GAP2	RAB3 GTPase activating non-catalytic protein subunit 2 [Source:HGNC Symbol;Acc:HGNC:17168]	-0.449737	2.65939	0.472451	0.696
P51665	PSMD7	proteasome 26S subunit, non-ATPase 7 [Source:HGNC Symbol;Acc:HGNC:9565]	-0.451604	3.36345	0.366458	0.617865
Q9Y2R9	MRPS7	mitochondrial ribosomal protein S7 [Source:HGNC Symbol;Acc:HGNC:14499]	-0.454386	4.10614	0.133628	0.336919
O43670	ZNF207	zinc finger protein 207 [Source:HGNC Symbol;Acc:HGNC:12998]	-0.457662	4.68973	0.046792	0.1839
O95433	AHSA1	activator of HSP90 ATPase activity 1 [Source:HGNC Symbol;Acc:HGNC:1189]	-0.458085	1.45386	0.61085	0.787836
Q16555	DPYSL2	dihydropyrimidinase like 2 [Source:HGNC Symbol;Acc:HGNC:3014]	-0.458481	4.27995	0.0505131	0.187051
P52565	ARHGDIA	Rho GDP dissociation inhibitor alpha [Source:HGNC Symbol;Acc:HGNC:678]	-0.463409	3.80663	0.447248	0.675315
P68133	ACTA1	actin alpha 1, skeletal muscle [Source:HGNC Symbol;Acc:HGNC:129]	-0.46574	6.14686	0.313808	0.570722
Q9UQN3	CHMP2B	charged multivesicular body protein 2B [Source:HGNC Symbol;Acc:HGNC:24537]	-0.46602	2.75496	0.0817645	0.246685
P54709	ATP1B3	ATPase Na+/K+ transporting subunit beta 3 [Source:HGNC Symbol;Acc:HGNC:806]	-0.47068	4.43587	0.0698733	0.223036
Q9BQA1	WDR77	WD repeat domain 77 [Source:HGNC Symbol;Acc:HGNC:29652]	-0.474556	4.57005	0.674643	0.824616
Q06830	PRDX1	peroxiredoxin 1 [Source:HGNC Symbol;Acc:HGNC:9352]	-0.47778	7.173	0.606275	0.787459
P52701	MSH6	mutS homolog 6 [Source:HGNC Symbol;Acc:HGNC:7329]	-0.477967	7.39095	0.090316	0.264001
P48643	CCT5	chaperonin containing TCP1 subunit 5 [Source:HGNC Symbol;Acc:HGNC:1618]	-0.489153	7.03881	0.255032	0.502507
P36542	ATP5F1C	ATP synthase F1 subunit gamma [Source:HGNC Symbol;Acc:HGNC:833]	-0.493362	6.01217	0.157194	0.372781
Q99653	CHP1	calcineurin like EF-hand protein 1 [Source:HGNC Symbol;Acc:HGNC:17433]	-0.497049	4.34413	0.0307842	0.148884
O95202	LETM1	leucine zipper and EF-hand containing transmembrane protein 1 [Source:HGNC Symbol;Acc:HGNC:6556]	-0.497844	3.07986	0.0380955	0.166129
O75146	HIP1R	huntingtin interacting protein 1 related [Source:HGNC Symbol;Acc:HGNC:18415]	-0.500703	3.81597	0.0867995	0.256541
P49368	CCT3	chaperonin containing TCP1 subunit 3 [Source:HGNC Symbol;Acc:HGNC:1616]	-0.500872	7.23151	0.0353778	0.161488
Q96TA2	YME1L1	YME1 like 1 ATPase [Source:HGNC Symbol;Acc:HGNC:12843]	-0.503744	9.3652	0.256259	0.504114
P00338	LDHA	lactate dehydrogenase A [Source:HGNC Symbol;Acc:HGNC:6535]	-0.505843	3.9125	0.806238	0.892043
Q13162	PRDX4	peroxiredoxin 4 [Source:HGNC Symbol;Acc:HGNC:17169]	-0.510832	1.05157	0.218119	0.459122
Q96DG6	CMBL	carboxymethylenebutenolidase homolog [Source:HGNC Symbol;Acc:HGNC:25090]	-0.51336	5.2186	0.223989	0.464872
O95295	SNAPIN	SNAP associated protein [Source:HGNC Symbol;Acc:HGNC:17145]	-0.514346	3.4288	0.133616	0.336919
Q9H2V7	SPNS1	SPNS lysolipid transporter 1, lysophospholipid [Source:HGNC Symbol;Acc:HGNC:30621]	-0.518609	1.04768	0.223021	0.46407
Q5T4S7	UBR4	ubiquitin protein ligase E3 component n-recognin 4 [Source:HGNC Symbol;Acc:HGNC:30313]	-0.520763	5.87514	0.0947742	0.272941
Q7L2E3	DHX30	DExH-box helicase 30 [Source:HGNC Symbol;Acc:HGNC:16716]	-0.522028	4.38312	0.196822	0.429395
P18859	ATP5PF	ATP synthase peripheral stalk subunit F6 [Source:HGNC Symbol;Acc:HGNC:847]	-0.526628	1.78192	0.343633	0.594191
P15121	AKR1B1	aldo-keto reductase family 1 member B [Source:HGNC Symbol;Acc:HGNC:381]	-0.530348	1.48148	0.622285	0.793265
Q0IIM8	TBC1D8B	TBC1 domain family member 8B [Source:HGNC Symbol;Acc:HGNC:24715]	-0.531248	3.7742	0.158405	0.373985
P09543	CNP	2',3'-cyclic nucleotide 3' phosphodiesterase [Source:HGNC Symbol;Acc:HGNC:2158]	-0.531784	4.17846	0.138114	0.344962
Q04637	EIF4G1	eukaryotic translation initiation factor 4 gamma 1 [Source:HGNC Symbol;Acc:HGNC:3296]	-0.531978	6.70535	0.11398	0.30514
Q6Y7W6	GIGYF2	GRB10 interacting GYF protein 2 [Source:HGNC Symbol;Acc:HGNC:11960]	-0.537164	2.50988	0.349769	0.602192
Q96PN7	TRERF1	transcriptional regulating factor 1 [Source:HGNC Symbol;Acc:HGNC:18273]	-0.539446	6.90073	0.00320398	0.0587765
P11310	ACADM	acyl-CoA dehydrogenase medium chain [Source:HGNC Symbol;Acc:HGNC:89]	-0.540883	3.76289	0.260952	0.509766
O14828	SCAMP3	secretory carrier membrane protein 3 [Source:HGNC Symbol;Acc:HGNC:10565]	-0.551045	2.29726	0.31022	0.569093
Q9NZN5	ARHGEF12	Rho guanine nucleotide exchange factor 12 [Source:HGNC Symbol;Acc:HGNC:14193]	-0.554939	2.71484	0.106641	0.296513
Q15185	PTGES3	prostaglandin E synthase 3 [Source:HGNC Symbol;Acc:HGNC:16049]	-0.557693	3.95871	0.476789	0.700437
P06400	RB1	RB transcriptional corepressor 1 [Source:HGNC Symbol;Acc:HGNC:9884]	-0.570307	6.06534	0.0619835	0.210033
Q02543	RPL18A	ribosomal protein L18a [Source:HGNC Symbol;Acc:HGNC:10311]	-0.573946	1.88167	0.631774	0.801323
P55061	TMBIM6	transmembrane BAX inhibitor motif containing 6 [Source:HGNC Symbol;Acc:HGNC:11723]	-0.577472	4.88488	0.0504493	0.187051
Q8WUK0	PTPMT1	protein tyrosine phosphatase mitochondrial 1 [Source:HGNC Symbol;Acc:HGNC:26965]	-0.580342	3.29748	0.229189	0.471373
P01859	IGHG2	immunoglobulin heavy constant gamma 2 (G2m marker) [Source:HGNC Symbol;Acc:HGNC:5526]	-0.592582	5.29411	0.033429	0.157603
P47914	RPL29	ribosomal protein L29 [Source:HGNC Symbol;Acc:HGNC:10331]	-0.599431	4.85955	0.11797	0.313278
Q9NSB8	HOMER2	homer scaffold protein 2 [Source:HGNC Symbol;Acc:HGNC:17513]	-0.601942	3.40311	0.272227	0.522833
Q15758	SLC1A5	solute carrier family 1 member 5 [Source:HGNC Symbol;Acc:HGNC:10943]	-0.603352	5.01303	0.295327	0.553869
P23258	TUBG1	tubulin gamma 1 [Source:HGNC Symbol;Acc:HGNC:12417]	-0.607655	7.92916	0.0716006	0.225839
O15355	PPM1G	protein phosphatase, Mg2+/Mn2+ dependent 1G [Source:HGNC Symbol;Acc:HGNC:9278]	-0.609012	1.42096	0.252648	0.499041
P05198	EIF2S1	eukaryotic translation initiation factor 2 subunit alpha [Source:HGNC Symbol;Acc:HGNC:3265]	-0.610971	4.66448	0.17312	0.395844
Q13616	CUL1	cullin 1 [Source:HGNC Symbol;Acc:HGNC:2551]	-0.616156	3.8348	0.136216	0.341513
A2RRP1	NBAS	NBAS subunit of NRZ tethering complex [Source:HGNC Symbol;Acc:HGNC:15625]	-0.6162	6.1641	0.296176	0.554379
Q9BVQ7	AFG2B	AFG2 AAA ATPase homolog B [Source:HGNC Symbol;Acc:HGNC:28762]	-0.618643	4.06278	0.232428	0.475357
O60678	PRMT3	protein arginine methyltransferase 3 [Source:HGNC Symbol;Acc:HGNC:30163]	-0.619188	0.952605	0.0502256	0.187051
P46976	GYG1	glycogenin 1 [Source:HGNC Symbol;Acc:HGNC:4699]	-0.629953	4.71109	0.0826709	0.24848
Q96HU8	DIRAS2	DIRAS family GTPase 2 [Source:HGNC Symbol;Acc:HGNC:19323]	-0.630068	6.26221	0.0297821	0.147158
P62913	RPL11	ribosomal protein L11 [Source:HGNC Symbol;Acc:HGNC:10301]	-0.630763	4.95502	0.526468	0.742114
Q9NR28	DIABLO	diablo IAP-binding mitochondrial protein [Source:HGNC Symbol;Acc:HGNC:21528]	-0.634599	5.05692	0.177081	0.401191
Q9H1K1	ISCU	iron-sulfur cluster assembly enzyme [Source:HGNC Symbol;Acc:HGNC:29882]	-0.637513	4.78537	0.0246371	0.133101
P26373	RPL13	ribosomal protein L13 [Source:HGNC Symbol;Acc:HGNC:10303]	-0.64177	3.5388	0.736565	0.858717
Q9UEU0	VTI1B	vesicle transport through interaction with t-SNAREs 1B [Source:HGNC Symbol;Acc:HGNC:17793]	-0.644823	4.27101	0.129981	0.330333
O43684	BUB3	BUB3 mitotic checkpoint protein [Source:HGNC Symbol;Acc:HGNC:1151]	-0.649939	4.59662	0.119613	0.316059
Q9ULE6	PALD1	phosphatase domain containing paladin 1 [Source:HGNC Symbol;Acc:HGNC:23530]	-0.651703	2.92565	0.0196712	0.114165
P45954	ACADSB	acyl-CoA dehydrogenase short/branched chain [Source:HGNC Symbol;Acc:HGNC:91]	-0.652454	3.65831	0.127668	0.329172
Q92616	GCN1	GCN1 activator of EIF2AK4 [Source:HGNC Symbol;Acc:HGNC:4199]	-0.653487	9.85772	0.0623985	0.210991
P16949	STMN1	stathmin 1 [Source:HGNC Symbol;Acc:HGNC:6510]	-0.661279	3.56849	0.218342	0.459122
O75127	PTCD1	pentatricopeptide repeat domain 1 [Source:HGNC Symbol;Acc:HGNC:22198]	-0.66515	4.84234	0.0582672	0.201723
P32969	RPL9	ribosomal protein L9 [Source:HGNC Symbol;Acc:HGNC:10369]	-0.665813	5.04671	0.421197	0.656048
P49321	NASP	nuclear autoantigenic sperm protein [Source:HGNC Symbol;Acc:HGNC:7644]	-0.668972	4.57967	0.163271	0.380966
Q13075	NAIP	NLR family apoptosis inhibitory protein [Source:HGNC Symbol;Acc:HGNC:7634]	-0.671456	4.82438	0.00881469	0.0813193
Q96D53	COQ8B	coenzyme Q8B [Source:HGNC Symbol;Acc:HGNC:19041]	-0.672411	2.56163	0.112213	0.30514
P27635	RPL10	ribosomal protein L10 [Source:HGNC Symbol;Acc:HGNC:10298]	-0.68445	3.59434	0.692699	0.833118
Q9UQ80	PA2G4	proliferation-associated 2G4 [Source:HGNC Symbol;Acc:HGNC:8550]	-0.684942	6.06105	0.312947	0.570163
Q7Z4V5	HDGFL2	HDGF like 2 [Source:HGNC Symbol;Acc:HGNC:14680]	-0.694308	3.32428	0.0707093	0.224358
P61513	RPL37A	ribosomal protein L37a [Source:HGNC Symbol;Acc:HGNC:10348]	-0.695084	5.35502	0.10009	0.283232
P61158	ACTR3	actin related protein 3 [Source:HGNC Symbol;Acc:HGNC:170]	-0.697575	6.11775	0.43283	0.66743
Q00688	FKBP3	FKBP prolyl isomerase 3 [Source:HGNC Symbol;Acc:HGNC:3719]	-0.69776	6.45454	0.242902	0.488252
Q15366	PCBP2	poly(rC) binding protein 2 [Source:HGNC Symbol;Acc:HGNC:8648]	-0.701183	6.06381	0.0803517	0.243342
P19367	HK1	hexokinase 1 [Source:HGNC Symbol;Acc:HGNC:4922]	-0.712986	4.73317	0.106625	0.296513
P50402	EMD	emerin [Source:HGNC Symbol;Acc:HGNC:3331]	-0.717818	4.46666	0.114141	0.30514
Q96I24	FUBP3	far upstream element binding protein 3 [Source:HGNC Symbol;Acc:HGNC:4005]	-0.720882	4.09169	0.0769375	0.236139
Q9C0B7	TANGO6	transport and golgi organization 6 homolog [Source:HGNC Symbol;Acc:HGNC:25749]	-0.727992	1.45362	0.29919	0.558488
Q13112	CHAF1B	chromatin assembly factor 1 subunit B [Source:HGNC Symbol;Acc:HGNC:1911]	-0.735834	4.94866	0.00529918	0.0685318
P28070	PSMB4	proteasome 20S subunit beta 4 [Source:HGNC Symbol;Acc:HGNC:9541]	-0.738994	2.21452	0.535626	0.749539
P47813	EIF1AX	eukaryotic translation initiation factor 1A X-linked [Source:HGNC Symbol;Acc:HGNC:3250]	-0.740198	4.82993	0.011439	0.0887865
P13995	MTHFD2	methylenetetrahydrofolate dehydrogenase (NADP+ dependent) 2, methenyltetrahydrofolate cyclohydrolase [Source:HGNC Symbol;Acc:HGNC:7434]	-0.743142	5.92536	0.0181146	0.107876
P33991	MCM4	minichromosome maintenance complex component 4 [Source:HGNC Symbol;Acc:HGNC:6947]	-0.74611	4.74269	0.0752995	0.232903
O95163	ELP1	elongator acetyltransferase complex subunit 1 [Source:HGNC Symbol;Acc:HGNC:5959]	-0.751867	5.99915	0.0338455	0.157741
Q8N9N8	EIF1AD	eukaryotic translation initiation factor 1A domain containing [Source:HGNC Symbol;Acc:HGNC:28147]	-0.76451	4.92054	0.0747413	0.232528
Q03393	PTS	6-pyruvoyltetrahydropterin synthase [Source:HGNC Symbol;Acc:HGNC:9689]	-0.76899	2.71247	0.435982	0.668381
P05141	SLC25A5	solute carrier family 25 member 5 [Source:HGNC Symbol;Acc:HGNC:10991]	-0.77085	7.47025	0.178325	0.401191
Q9H1E3	NUCKS1	nuclear casein kinase and cyclin dependent kinase substrate 1 [Source:HGNC Symbol;Acc:HGNC:29923]	-0.789059	3.77144	0.0146368	0.100691
O43167	ZBTB24	zinc finger and BTB domain containing 24 [Source:HGNC Symbol;Acc:HGNC:21143]	-0.789975	5.7066	0.091263	0.266281
P13674	P4HA1	prolyl 4-hydroxylase subunit alpha 1 [Source:HGNC Symbol;Acc:HGNC:8546]	-0.795539	1.69987	0.283547	0.537097
P30050	RPL12	ribosomal protein L12 [Source:HGNC Symbol;Acc:HGNC:10302]	-0.79867	3.54684	0.677473	0.825379
P17931	LGALS3	galectin 3 [Source:HGNC Symbol;Acc:HGNC:6563]	-0.806428	3.81456	0.339124	0.590875
P25787	PSMA2	proteasome 20S subunit alpha 2 [Source:HGNC Symbol;Acc:HGNC:9531]	-0.814524	3.2717	0.576761	0.773861
P62851	RPS25	ribosomal protein S25 [Source:HGNC Symbol;Acc:HGNC:10413]	-0.818242	4.54117	0.645054	0.809507
Q9BQ67	GRWD1	glutamate rich WD repeat containing 1 [Source:HGNC Symbol;Acc:HGNC:21270]	-0.827973	3.30231	0.190766	0.419948
P28074	PSMB5	proteasome 20S subunit beta 5 [Source:HGNC Symbol;Acc:HGNC:9542]	-0.830523	2.68227	0.517242	0.734186
P40616	ARL1	ADP ribosylation factor like GTPase 1 [Source:HGNC Symbol;Acc:HGNC:692]	-0.834529	2.04226	0.509298	0.726041
P39019	RPS19	ribosomal protein S19 [Source:HGNC Symbol;Acc:HGNC:10402]	-0.835744	3.94544	0.681324	0.827545
Q9UPQ9	TNRC6B	trinucleotide repeat containing adaptor 6B [Source:HGNC Symbol;Acc:HGNC:29190]	-0.840298	12.2968	0.0318697	0.152288
Q08380	LGALS3BP	galectin 3 binding protein [Source:HGNC Symbol;Acc:HGNC:6564]	-0.858509	4.30437	0.0481273	0.185402
P98175	RBM10	RNA binding motif protein 10 [Source:HGNC Symbol;Acc:HGNC:9896]	-0.882615	4.47488	0.455333	0.679861
Q70IA6	MOB2	MOB kinase activator 2 [Source:HGNC Symbol;Acc:HGNC:24904]	-0.892055	1.08904	0.237623	0.482501
Q9UPU5	USP24	ubiquitin specific peptidase 24 [Source:HGNC Symbol;Acc:HGNC:12623]	-0.89769	3.00493	0.175328	0.399177
Q15041	ARL6IP1	ADP ribosylation factor like GTPase 6 interacting protein 1 [Source:HGNC Symbol;Acc:HGNC:697]	-0.904168	3.77821	0.252233	0.499041
P42566	EPS15	epidermal growth factor receptor pathway substrate 15 [Source:HGNC Symbol;Acc:HGNC:3419]	-0.905105	2.70754	0.337696	0.590679
P33993	MCM7	minichromosome maintenance complex component 7 [Source:HGNC Symbol;Acc:HGNC:6950]	-0.907734	5.6064	0.0131804	0.0951851
Q92890	UFD1	ubiquitin recognition factor in ER associated degradation 1 [Source:HGNC Symbol;Acc:HGNC:12520]	-0.922175	1.87116	0.198186	0.429761
P23588	EIF4B	eukaryotic translation initiation factor 4B [Source:HGNC Symbol;Acc:HGNC:3285]	-0.930084	5.40297	0.0155232	0.102515
P53999	SUB1	SUB1 regulator of transcription [Source:HGNC Symbol;Acc:HGNC:19985]	-0.93067	6.37096	0.0142358	0.0996504
Q92541	RTF1	RTF1 homolog, Paf1/RNA polymerase II complex component [Source:HGNC Symbol;Acc:HGNC:28996]	-0.940008	3.72599	0.0509486	0.188227
P42766	RPL35	ribosomal protein L35 [Source:HGNC Symbol;Acc:HGNC:10344]	-0.944592	2.49576	0.581193	0.774435
P04181	OAT	ornithine aminotransferase [Source:HGNC Symbol;Acc:HGNC:8091]	-0.956866	4.76742	0.0781958	0.239081
Q6UB35	MTHFD1L	methylenetetrahydrofolate dehydrogenase (NADP+ dependent) 1 like [Source:HGNC Symbol;Acc:HGNC:21055]	-0.96828	6.71776	0.112572	0.30514
P09429	HMGB1	high mobility group box 1 [Source:HGNC Symbol;Acc:HGNC:4983]	-0.998208	3.06041	0.097754	0.278102
P98179	RBM3	RNA binding motif protein 3 [Source:HGNC Symbol;Acc:HGNC:9900]	-0.999447	4.10872	0.00730114	0.0774487
Q92947	GCDH	glutaryl-CoA dehydrogenase [Source:HGNC Symbol;Acc:HGNC:4189]	-1.01085	2.04311	0.296294	0.554379
O00429	DNM1L	dynamin 1 like [Source:HGNC Symbol;Acc:HGNC:2973]	-1.02245	2.36494	0.180492	0.404019
P50579	METAP2	methionyl aminopeptidase 2 [Source:HGNC Symbol;Acc:HGNC:16672]	-1.02493	3.6293	0.165203	0.383232
P17987	TCP1	t-complex 1 [Source:HGNC Symbol;Acc:HGNC:11655]	-1.02823	7.67992	0.164343	0.382007
Q01546	KRT76	keratin 76 [Source:HGNC Symbol;Acc:HGNC:24430]	-1.04431	6.1547	0.518431	0.734186
P78344	EIF4G2	eukaryotic translation initiation factor 4 gamma 2 [Source:HGNC Symbol;Acc:HGNC:3297]	-1.04462	3.30631	0.141148	0.347643
Q9NXW2	DNAJB12	DnaJ heat shock protein family (Hsp40) member B12 [Source:HGNC Symbol;Acc:HGNC:14891]	-1.04542	3.87623	0.0148051	0.100855
P36578	RPL4	ribosomal protein L4 [Source:HGNC Symbol;Acc:HGNC:10353]	-1.058	2.77345	0.590732	0.78047
P50991	CCT4	chaperonin containing TCP1 subunit 4 [Source:HGNC Symbol;Acc:HGNC:1617]	-1.06923	5.85766	0.176984	0.401191
P23528	CFL1	cofilin 1 [Source:HGNC Symbol;Acc:HGNC:1874]	-1.0766	4.74128	0.177471	0.401191
Q9BRS2	RIOK1	RIO kinase 1 [Source:HGNC Symbol;Acc:HGNC:18656]	-1.07723	3.59053	0.0631245	0.212546
Q9H5V9	STEEP1	STING1 ER exit protein 1 [Source:HGNC Symbol;Acc:HGNC:26239]	-1.08372	4.06353	0.00784575	0.0774487
Q15208	STK38	serine/threonine kinase 38 [Source:HGNC Symbol;Acc:HGNC:17847]	-1.09139	3.53377	0.0519172	0.190204
P62910	RPL32	ribosomal protein L32 [Source:HGNC Symbol;Acc:HGNC:10336]	-1.10604	2.37423	0.468709	0.693048
P46783	RPS10	ribosomal protein S10 [Source:HGNC Symbol;Acc:HGNC:10383]	-1.1123	4.39713	0.187987	0.415551
O60942	RNGTT	RNA guanylyltransferase and 5'-phosphatase [Source:HGNC Symbol;Acc:HGNC:10073]	-1.12619	4.5718	0.0044283	0.0642507
Q13576	IQGAP2	IQ motif containing GTPase activating protein 2 [Source:HGNC Symbol;Acc:HGNC:6111]	-1.14464	5.28318	0.029224	0.144973
O14733	MAP2K7	mitogen-activated protein kinase kinase 7 [Source:HGNC Symbol;Acc:HGNC:6847]	-1.14854	5.16086	0.00907794	0.081567
Q9UHX1	PUF60	poly(U) binding splicing factor 60 [Source:HGNC Symbol;Acc:HGNC:17042]	-1.15506	7.82203	0.00397377	0.0621779
P68104	EEF1A1	eukaryotic translation elongation factor 1 alpha 1 [Source:HGNC Symbol;Acc:HGNC:3189]	-1.16182	8.67651	0.00925039	0.081567
Q14247	CTTN	cortactin [Source:HGNC Symbol;Acc:HGNC:3338]	-1.17519	5.71245	0.0485576	0.185402
Q13617	CUL2	cullin 2 [Source:HGNC Symbol;Acc:HGNC:2552]	-1.18945	5.3485	0.0119134	0.0904773
Q9Y2L1	DIS3	DIS3 homolog, exosome endoribonuclease and 3'-5' exoribonuclease [Source:HGNC Symbol;Acc:HGNC:20604]	-1.18992	6.84764	0.0568649	0.197855
P27695	APEX1	apurinic/apyrimidinic endodeoxyribonuclease 1 [Source:HGNC Symbol;Acc:HGNC:587]	-1.22115	3.83885	0.0445208	0.177638
Q8ND56	LSM14A	LSM14A mRNA processing body assembly factor [Source:HGNC Symbol;Acc:HGNC:24489]	-1.25234	4.8856	0.101922	0.287046
P18077	RPL35A	ribosomal protein L35a [Source:HGNC Symbol;Acc:HGNC:10345]	-1.25262	3.03145	0.288713	0.54524
Q12792	TWF1	twinfilin actin binding protein 1 [Source:HGNC Symbol;Acc:HGNC:9620]	-1.26301	3.26334	0.600789	0.784255
Q16643	DBN1	drebrin 1 [Source:HGNC Symbol;Acc:HGNC:2695]	-1.27133	4.91289	0.468257	0.693048
Q9Y3F4	STRAP	serine/threonine kinase receptor associated protein [Source:HGNC Symbol;Acc:HGNC:30796]	-1.27781	4.99883	0.370577	0.619119
O75880	SCO1	synthesis of cytochrome C oxidase 1 [Source:HGNC Symbol;Acc:HGNC:10603]	-1.2832	4.91518	0.0101178	0.0855022
Q8WW12	PCNP	PEST proteolytic signal containing nuclear protein [Source:HGNC Symbol;Acc:HGNC:30023]	-1.28427	3.29847	0.0368322	0.164662
P46776	RPL27A	ribosomal protein L27a [Source:HGNC Symbol;Acc:HGNC:10329]	-1.28596	3.41394	0.386691	0.631041
Q86XP3	DDX42	DEAD-box helicase 42 [Source:HGNC Symbol;Acc:HGNC:18676]	-1.31907	2.61898	0.0520797	0.190204
Q9Y266	NUDC	nuclear distribution C, dynein complex regulator [Source:HGNC Symbol;Acc:HGNC:8045]	-1.32395	5.28673	0.0161065	0.103857
Q9H9A6	LRRC40	leucine rich repeat containing 40 [Source:HGNC Symbol;Acc:HGNC:26004]	-1.32609	4.7234	0.101977	0.287046
Q9P2R7	SUCLA2	succinate-CoA ligase ADP-forming subunit beta [Source:HGNC Symbol;Acc:HGNC:11448]	-1.33392	2.12201	0.268947	0.519661
P12236	SLC25A6	solute carrier family 25 member 6 [Source:HGNC Symbol;Acc:HGNC:10992]	-1.37256	6.04813	0.0694282	0.222059
P60660	MYL6	myosin light chain 6 [Source:HGNC Symbol;Acc:HGNC:7587]	-1.37888	3.23353	0.319596	0.576719
Q9Y285	FARSA	phenylalanyl-tRNA synthetase subunit alpha [Source:HGNC Symbol;Acc:HGNC:3592]	-1.41722	8.78256	0.00189219	0.0495072
Q8N1G4	LRRC47	leucine rich repeat containing 47 [Source:HGNC Symbol;Acc:HGNC:29207]	-1.42847	6.16243	0.107532	0.297438
Q9UJK0	TSR3	TSR3 ribosome maturation factor [Source:HGNC Symbol;Acc:HGNC:14175]	-1.4617	4.43766	0.000493121	0.0338746
Q99523	SORT1	sortilin 1 [Source:HGNC Symbol;Acc:HGNC:11186]	-1.47302	3.8279	0.0460916	0.182537
O75937	DNAJC8	DnaJ heat shock protein family (Hsp40) member C8 [Source:HGNC Symbol;Acc:HGNC:15470]	-1.47538	4.72202	0.000897943	0.0408605
Q9BZE9	ASPSCR1	ASPSCR1 tether for SLC2A4, UBX domain containing [Source:HGNC Symbol;Acc:HGNC:13825]	-1.50509	1.82226	0.113445	0.30514
Q9NWK9	ZNHIT6	zinc finger HIT-type containing 6 [Source:HGNC Symbol;Acc:HGNC:26089]	-1.51414	4.03099	0.00132131	0.0468358
Q9BQ61	TRIR	telomerase RNA component interacting RNase [Source:HGNC Symbol;Acc:HGNC:28424]	-1.51558	5.32132	0.0109416	0.0876264
P30419	NMT1	N-myristoyltransferase 1 [Source:HGNC Symbol;Acc:HGNC:7857]	-1.56944	3.85105	0.0128727	0.0942437
Q9ULV4	CORO1C	coronin 1C [Source:HGNC Symbol;Acc:HGNC:2254]	-1.61954	4.01781	0.248227	0.494105
P43897	TSFM	Ts translation elongation factor, mitochondrial [Source:HGNC Symbol;Acc:HGNC:12367]	-1.6416	1.64928	0.00904619	0.081567
P52789	HK2	hexokinase 2 [Source:HGNC Symbol;Acc:HGNC:4923]	-1.66129	3.9584	0.128542	0.329396
Q9NRZ9	HELLS	helicase, lymphoid specific [Source:HGNC Symbol;Acc:HGNC:4861]	-1.72793	8.0399	0.000117159	0.0239154
Q9H098	NA	NA	-1.76378	1.5249	0.03991	0.168904
P46940	IQGAP1	IQ motif containing GTPase activating protein 1 [Source:HGNC Symbol;Acc:HGNC:6110]	-1.81405	7.80297	0.0364186	0.164192
Q5T160	RARS2	arginyl-tRNA synthetase 2, mitochondrial [Source:HGNC Symbol;Acc:HGNC:21406]	-1.87955	3.94262	0.00243223	0.0524573
P60842	EIF4A1	eukaryotic translation initiation factor 4A1 [Source:HGNC Symbol;Acc:HGNC:3282]	-2.12981	7.77342	0.0556805	0.196716
Q00403	GTF2B	general transcription factor IIB [Source:HGNC Symbol;Acc:HGNC:4648]	-2.35172	5.97426	0.000308024	0.0327738
P38919	EIF4A3	eukaryotic translation initiation factor 4A3 [Source:HGNC Symbol;Acc:HGNC:18683]	-2.39781	6.22865	0.0154811	0.102515
Q9UKD2	MRTO4	MRT4 homolog, ribosome maturation factor [Source:HGNC Symbol;Acc:HGNC:18477]	-2.44591	2.63066	0.0261159	0.134197
Q8IY67	NA	NA	-3.50679	4.87199	0.00223446	0.051252
